# Supplementary material for: Whole-genome transcription and DNA methylation analysis of peripheral blood mononuclear cells identified aberrant gene regulation pathways in systemic lupus erythematosus
Source: Arthritis Res Ther. 2016 Jul 13;18:162. doi: 10.1186/s13075-016-1050-x (PMC4942934; doi:10.1186/s13075-016-1050-x)
Supplement: Additional file 1: Table S1. — Upregulated genes in PBMC of SLE patients compared with normal controls by microarray analysis. S1-1 showed the complete list of 552 upregulated genes in SLE. Three group comparisons in gene expression, SLE (LN− and LN+) vs. NC (S1-2), SLE LN− vs. NC (S1-3), and SLE LN+ vs. NC (S1-4), were performed to identify upregulated genes by fold change (FC) > 1.2 and p < 0.05 within each group. The 552 common upregulated genes in SLE were then selected from each of the three group comparisons. S1-5 showed gene expression of 552 common upregulated genes represented by normalized intensity in SLE. (XLSX 694 kb) [file 13075_2016_1050_MOESM1_ESM.xlsx]

## Sheet: 552 common up genes list
Data Supplement S1-1				A complete list of 552 common genes upregulated in SLE compared with NC
Gene Name
ABCA1
ABCA13
ACOT9
ACPP
ACSL1
ACVRL1
ADAM15
ADAMTS2
ADAP2
ADIPOR1
ADM
ADORA3
AGPAT2
AHSP
AKIRIN2
ALOX5
AMPH
AMY1A
ANG
ANKRD33
ANXA3
ANXA4
ANXA2P1
ARG1
ARHGAP18
ARHGAP24
ARL4A
ASF1B
ASGR2
ASPM
ATG7
ATL3
ATP6V0A1
ATP6V1A
AURKB
AZU1
B4GALT5
BAMBI
BCL3
BEX1
BIRC5
BLVRA
BLVRB
BMP2K
BNIP3L
BPI
BRI3P1
BST1
BTG3
BTLA
BUB1
C2
C1QB
C1QC
C3AR1
C5AR1
CA1
CA4
CAMK1G
CAMP
CAPG
CAPZA1
CARD16
CAT
CAV1
CCL2
CCNA2
CCNB2
CCR1
CCR2
CD14
CD19
CD24
CD38
CD58
CD68
CD163
CD164
CD79B
CDA
CDC20
CDC45
CDCA5
CDCA7
CDK1
CDKN3
CDT1
CEACAM1
CEACAM6
CEACAM8
CEBPA
CEBPE
CENPM
CENPN
CEP55
CES1
CFP
CHEK1
CHI3L1
CHMP5
CHPT1
CITED4
CKAP4
CKS2
CLEC12A
CLEC4D
CLEC7A
CLIC4
CMPK2
CNIH4
COCH
COL17A1
COPS2
COX7B
CPNE8
CRACR2B
CREB5
CREG1
CSF2RA
CSTA
CTNNAL1
CTSD
CTSG
CYB5R4
CYFIP1
CYP4F3
DCAF13
DCLRE1A
DDX60
DDX60L
DEFA4
DEFA1
DERA
DESI1
DHDDS
DHRS9
DICER1
DLEU2
DLGAP5
DMXL1
DOK3
DRAM1
DSE
DTL
DYSF
E2F2
EAF2
ECHDC3
ECT2
EDEM3
EGR1
EHD4
EIF1B
EIF2AK2
ELANE
ELL2
EMILIN2
ENTPD1
EPHB2
EPSTI1
ERO1L
ETNK1
EVI2B
EZH2
F5
F11R
FABP5
FABP5P2
FAH
FAM129B
FAM46A
FAM69B
FAM89A
FAM96A
FAR2
FBN2
FBXO6
FCGR1A
FCGR1B
FCGR1C
FCGR2A
FCN1
FCRL5
FEN1
FES
FH
FHL2
FKBP9P1
FPR2
FSCN1
FTH1P2
FTH1P11
FTH1P16
FUT4
FXYD6
G3BP1
GABARAPL2
GADD45A
GADD45B
GAPDH
GBP1
GCA
GINS2
GLB1
GMNN
GNA15
GNB4
GNG7
GNG10
GPER1
GPR84
GPR160
GRINA
GRN
GSN
GYPE
H1F0
H2AFY
HAL
HBD
HBM
HCK
HEBP2
HEMGN
HERC5
HERC6
HERPUD2
HESX1
HHEX
HIAT1
HIF1A
HIST1H1C
HIST1H2BD
HIST1H2BK
HIST1H2BO
HIST1H4E
HIST1H4H
HIST2H2AA3
HIST2H4A
HJURP
HK2
HLX
HMGA1
HMGB1
HMGB2
HMMR
HNRNPC
HNRNPLL
HP
HPSE
HSPA4
HSPA1A
HTATIP2
ICA1
ID1
IDH1
IFI6
IFI27
IFI35
IFI44
IFI27L2
IFI44L
IFIH1
IFIT1
IFIT3
IFIT1B
IFITM2
IFITM3
IFNGR2
IGF2BP3
IGLL1/IGLL5
IGLL3P
IL1R2
IL1RN
IMPA2
IRAK3
IRF4
IRF7
ISG15
ITFG1
ITGAM
JDP2
JUP
KBTBD11
KIAA0101
KIAA0125
KIAA1033
KIF11
KLHL2
KLHL14
KPNA2
KYNU
LACTB
LAMP2
LAMP3
LAP3
LAPTM4B
LCN2
LGALS3
LGALS8
LGALS3BP
LHFPL2
LILRA2
LILRA6
LILRB4
LMO2
LOC284648
LOC728026
LRG1
LRP3
LTBR
LTF
LXN
LY6E
LYPLA1
MAD2L1
MAFB
MAOA
2016-03-01
MCM4
MCTS1
MED25
MELK
MERTK
METTL7A
MGST1
MGST2
mir-223
MMP8
MMP9
MOB1A
MOSPD2
MOXD1
MPO
MRPL15
MS4A1
MS4A4A
MSRB1
MTDH
MTMR3
MX1
MYB
MYL6B
MYOF
NACC2
NAGK
NAIP
NCAPG
NCF2
NCF4
NCF1B
NEXN
NFIL3
NHLRC2
NME1
NMI
NOTCH2
NPL
NQO2
NTSR1
NUSAP1
OAS1
OAS2
OAS3
OASL
ODF3B
OIP5
OLFM4
OLFML2A
OLR1
OPLAH
OR2B2
ORM1
OSBP2
OTOF
PADI4
PAPSS1
PAQR4
PARM1
PARP9
PARP14
PCNA
PCOLCE2
PDHX
PDIA5
PDLIM7
PGLYRP1
PI4K2B
PIK3AP1
PIM3
PIWIL4
PLD3
PLEKHF2
PLK4
PLSCR1
PLXDC2
POLQ
POU2AF1
PPAPDC1B
PPARG
PRC1
PRDX4
PRTN3
PTMA
PTPRO
PTTG1
PTTG3P
PYGL
QPCT
QSOX1
RASGRP3
RBBP4
RBBP8
RBM47
REC8
RELB
RENBP
RETN
RGS1
RIN2
RNASE1
RNASE2
RNASE3
RNASE4
RNASE6
RNY4
ROCK1
RPL29
RPS7
RSAD2
S100A6
S100A8
S100A11
S100A12
S100P
SAMD9L
SAMSN1
SAP30
SAR1B
SCO2
SCPEP1
SDHD
SEC23B
SEC24A
SERPINB1
SERPINB2
SERPINB10
SGPP2
SIGLEC1
SIGLEC5
SIGLEC16
SIRPA
SLC16A3
SLC22A4
SLC22A15
SLC26A8
SLC2A5
SLC2A11
SLC30A1
SLC35A5
SLC36A1
SLC38A10
SLC44A1
SLFN11
SLPI
SMARCD3
SNX8
SORT1
SP110
SPATS2L
SPCS3
SQRDL
ST3GAL6
ST6GALNAC4
STAG3
STAP1
STAT1
STK17B
STRADB
STX7
SUB1
SUMO1
SUMO1P3
SWAP70
TACC3
TACSTD2
TAF9
TAGAP
TALDO1
TANK
TBC1D2
TCN2
TDRD9
TFAM
TFDP1
TFE3
TFF3
TIMD4
TIMP2
TK1
TLR1
TLR4
TLR7
TLR8
TMEM144
TMEM167A
TMEM45A
TMEM55A
TNFAIP6
TNFRSF13C
TNFSF13B
TNS3
TOP2A
TP53I3
TPST1
TPX2
TRIB1
TRIM7
TRIM25
TRIP6
TRIP13
TSNAX
TSPAN13
TSPO
TUBB2A
TXN
TXNDC5
TXNL1
TYMP
TYMS
UAP1L1
UBA3
UBE2C
UBTD1
UHRF1
UQCRB
UQCRFS1
UQCRH
USP18
USP6NL
VNN1
VPREB3
VSIG4
WBP5
WFDC1
WSB2
YBX3
YOD1
YWHAH
ZBTB32
ZDHHC12
ZYX

## Sheet: upregulated genes NC vs SLE
Data Supplement 1-2		The list of upregulated genes in all SLE(LN+ and LN-) compared with NC
ILMN_Gene	p value	Fold change (SLE/NC)	Regulation
HS.133181	0.00639728	1.28968	up
ARID3A	0.00165601	1.22871	up
FCGR2A	0.00529116	1.35857	up
TMEM144	8.11307e-05	1.34728	up
LOC654103	0.00699013	1.60532	up
MTL5	0.00434931	1.21377	up
TFF3	0.000152015	1.58172	up
QPCT	0.000168135	1.62312	up
CD177	0.00630241	1.28463	up
TMEM55A	0.00498954	1.27618	up
EPSTI1	5.44688e-08	2.18324	up
LOC644237	0.000109755	1.37157	up
SLBP	0.0382369	1.22775	up
STRADB	0.00178626	1.66806	up
PDIA5	0.00305691	1.23857	up
C2	7.13921e-06	1.22295	up
FAM69B	0.0121166	1.27939	up
DEPDC1B	0.00397554	1.22601	up
GYPE	0.00564758	1.73186	up
TFPI	0.0223552	1.20001	up
CEBPA	0.00063665	1.39471	up
GPR84	0.000167479	1.38932	up
GBA	0.0175818	1.20684	up
TAF9	0.00436605	1.24542	up
C3ORF54	0.0142539	1.291	up
HPSE	0.00565969	1.25642	up
C9ORF140	0.000138017	1.22088	up
C1ORF97	0.000217988	1.21236	up
SLFN11	0.00313029	1.23236	up
SLFN11	0.00305534	1.27845	up
KLHL14	0.00178944	1.20794	up
KLHL14	4.25979e-05	1.44743	up
HIST1H2BH	0.0285236	1.28748	up
CAMP	0.000177944	3.76361	up
EHD4	7.52332e-10	1.51196	up
NXT2	0.0172986	1.22286	up
RNASEH2B	0.0215539	1.28905	up
CMPK2	1.6862e-05	1.58728	up
IDH1	0.00202802	1.29023	up
IDH1	3.89284e-06	1.38677	up
LY96	0.00494	1.27849	up
FCGR1C	3.56836e-07	1.63759	up
LOC728026	0.00390192	1.49415	up
FKBP9L	1.33219e-05	1.3391	up
EAF2	6.71575e-08	1.70448	up
AHSP	0.00381806	2.42287	up
CHMP5	0.000488602	1.28542	up
S100A11	0.00274666	1.39823	up
YOD1	0.0172143	1.43692	up
MGST1	2.13022e-08	1.76328	up
PIWIL4	0.00591407	1.26128	up
PIWIL4	0.00676776	1.23436	up
FCGR1B	3.41411e-06	1.65179	up
HMBS	0.0298471	1.29947	up
AKIRIN2	0.000205363	1.27266	up
HS.125087	3.32946e-07	2.46771	up
SULT1A4	0.0244565	1.34068	up
FABP5L2	0.000320878	1.24872	up
ACVRL1	0.000274898	1.29006	up
PDLIM7	0.000446832	1.46233	up
TAF9	0.00324967	1.23827	up
BST1	2.66633e-06	1.5998	up
SESTD1	0.0340806	1.20319	up
NDUFB9	0.00350805	1.30984	up
KLF10	0.026271	1.25536	up
C14ORF156	0.000531595	1.23937	up
FAM46A	0.00408292	1.29104	up
CSF2RA	0.00239628	1.32753	up
MCM2	0.00119088	1.21887	up
LOC389599	0.000402905	1.83478	up
ARHGAP18	0.0161654	1.217	up
TBC1D2	2.19139e-06	1.49845	up
C1GALT1	0.0254966	1.2094	up
MCM4	3.39966e-05	1.51057	up
LOC100132425	0.00619547	1.20598	up
MIR223	0.0110017	1.28083	up
DAPP1	0.0416331	1.2373	up
PPP2CB	0.0168695	1.25564	up
UQCRB	0.00311977	1.23791	up
ADAM15	0.0206734	1.26637	up
HIST1H2AE	0.0467476	1.26671	up
MX2	0.00131078	1.51829	up
PIM3	0.000492769	1.53685	up
SWAP70	0.00105295	1.25642	up
MRPL19	0.00894077	1.20411	up
S100P	0.000214073	2.54299	up
SLITRK4	0.00182914	1.23754	up
CD164	0.0149837	1.39179	up
PPAPDC1B	0.00202144	1.26704	up
KIAA1033	0.000708762	1.35851	up
H1FX	0.0074367	1.4045	up
CCNH	0.00950222	1.21169	up
PPIB	0.00283152	1.22401	up
CCR1	0.000619256	1.44942	up
RNASE4	4.05974e-09	1.62099	up
TGM2	0.0076054	1.23879	up
CD38	0.000549166	1.84708	up
LOC652102	0.0175159	1.45206	up
RPLP1	0.032276	1.24466	up
SERPING1	0.00991793	1.30582	up
LOC651751	0.000781341	2.08098	up
H1F0	1.42647e-08	1.74803	up
DEM1	0.0118134	1.21432	up
SQRDL	2.52589e-08	1.30577	up
LOC100130556	0.000962933	1.20702	up
FER1L3	0.00808984	1.24524	up
LOC284422	0.0144665	1.20461	up
TSPAN13	0.0107442	1.24678	up
PNKD	0.0281709	1.26612	up
SLPI	0.00231734	1.67719	up
MNDA	0.0294634	1.42498	up
SIRPB1	0.00125659	1.23407	up
LOC389386	0.000323799	1.52679	up
REC8	0.000217429	1.29301	up
BNIP3L	0.000873494	1.65098	up
RNASE1	1.38023e-05	1.35676	up
NQO2	0.00128591	1.47243	up
ROCK1	0.00946137	1.25769	up
EFCAB4A	1.65306e-05	1.31134	up
FPR1	0.0168381	1.49763	up
KIAA0101	0.000204929	1.66776	up
LOC647506	0.000102239	2.57676	up
SERPINB1	0.00151575	1.35964	up
FABP5L2	0.00550268	1.4054	up
NOD2	0.0059395	1.26759	up
WBP5	9.06965e-07	1.36819	up
EGR1	0.00500467	1.99235	up
LOC728216	0.0010701	1.2085	up
S100A8	5.66035e-10	1.36482	up
LAMP3	3.25697e-05	1.4966	up
CEBPE	0.0129899	1.34576	up
JDP2	7.17116e-05	1.25843	up
TOP1P2	0.0100875	1.23247	up
VIM	0.0174002	1.20841	up
MYOF	0.00333367	1.25966	up
BASP1	0.0106036	1.38345	up
ANXA4	0.00411811	1.23799	up
MAP1LC3A	0.0335875	1.22741	up
RBM47	5.71583e-06	1.47473	up
PTPRO	0.0105411	1.22362	up
CYSLTR1	0.0147617	1.20708	up
NCF4	0.00183988	1.57081	up
NCF4	3.78683e-05	1.56821	up
OAS2	0.000108646	1.66363	up
CAPG	2.51622e-06	1.40781	up
PPPDE2	0.0014346	1.33217	up
LOC284648	0.000169857	1.42535	up
PCNA	0.000237682	1.50296	up
IL1R2	5.21519e-05	2.10743	up
ACPP	4.92505e-05	1.31008	up
CTNNAL1	0.00120878	1.28999	up
PEPD	3.58664e-05	1.26425	up
LOC388588	0.000169183	1.76605	up
ADAR	0.00865405	1.21813	up
SUB1	0.0157525	1.23981	up
IFI35	6.89408e-05	1.54461	up
CD33	0.00633077	1.27992	up
IRF7	0.00321515	1.44989	up
IRF7	0.00869504	1.42491	up
CLEC7A	0.00452813	1.29053	up
MTDH	0.00541353	1.2664	up
FPR2	0.00121961	1.46756	up
MED25	0.00696887	1.24679	up
VNN1	0.000317208	1.28394	up
CARHSP1	0.0401381	1.22707	up
TXN	0.000389722	1.29795	up
TXN	0.0169072	1.22214	up
OLFML2A	1.1863e-07	1.25413	up
GMNN	0.00173611	1.36703	up
OGFRL1	0.00256609	1.28447	up
OGFRL1	0.0033001	1.32184	up
GBP1	0.0324774	1.31634	up
UBE2C	1.20969e-06	1.73368	up
LOC441864	0.00790235	1.20108	up
NAGK	0.00374318	1.23465	up
FH	0.00148547	1.24526	up
DEFA4	6.13629e-05	4.43839	up
USP41	5.13929e-06	1.24476	up
FBXO6	0.0012963	1.31534	up
LACTB	1.99377e-05	1.22432	up
HMMR	0.000639298	1.30045	up
HEBP2	1.23258e-06	1.38822	up
RASGRP3	0.00307614	1.29051	up
CD93	0.0397346	1.22894	up
ENTPD1	9.43333e-05	1.34497	up
SLC4A1	0.025251	1.64644	up
TXNDC17	0.00197635	1.26989	up
LACTB	0.000951971	1.30431	up
YWHAG	0.0120151	1.26347	up
TYMS	3.78667e-07	1.99247	up
LOC100134331	3.55681e-05	1.70707	up
LY6E	0.000859885	1.61333	up
FTHL11	0.000839483	1.32503	up
FTHL11	0.00459171	1.45266	up
C15ORF48	0.000973574	1.27008	up
ARL4A	0.000952374	1.44912	up
KPNA2	0.0094403	1.22463	up
KPNA2	0.00234977	1.22946	up
AURKA	0.00215684	1.22264	up
OR2B2	0.00094633	1.37536	up
LOC100131164	0.0218235	1.75942	up
ATL3	0.000151782	1.25875	up
ALCAM	0.00426158	1.25761	up
FRAT2	0.0218792	1.28484	up
AMY1A	0.0268717	1.31055	up
TSC22D1	0.0297121	1.3634	up
PRDX3	0.0222657	1.20867	up
BRDG1	3.92483e-05	1.50874	up
CREB5	0.00368228	1.40542	up
PRDX4	0.00161925	1.3428	up
LGALS9	0.0211557	1.33481	up
SEPX1	2.3256e-05	1.54522	up
CHI3L1	0.00376795	1.50398	up
LOC441481	0.0406432	1.30738	up
DHX58	0.00148572	1.27054	up
AGPAT2	0.00360282	1.28209	up
NOTCH2	0.00890151	1.21735	up
C3AR1	2.32762e-06	1.52663	up
LOC442727	0.0163397	1.22304	up
CCR2	0.0105119	1.34747	up
GCNT2	0.000526632	1.2278	up
ZBTB7B	1.99782e-05	1.2004	up
CLEC4D	0.00012424	1.34248	up
CDCA5	2.92918e-06	1.67158	up
RFESD	0.0122032	1.22955	up
SLC22A15	0.00647647	1.26032	up
ABCB9	0.0115821	1.37364	up
ABCB9	0.00926056	1.30828	up
VPREB3	0.00147844	1.60871	up
CDKN3	4.73403e-05	1.39947	up
WSB2	0.00144227	1.35511	up
ADAM15	0.00321881	1.34044	up
SEC24D	0.00968757	1.25991	up
APAF1	0.0487985	1.2109	up
M6PRBP1	0.0192932	1.20429	up
DDX60L	0.00612247	1.32543	up
BUB1	0.000537929	1.45334	up
CARD16	0.00256881	1.24661	up
GPR160	0.000331017	1.34389	up
RNF10	0.017073	1.25273	up
OSCAR	0.00819058	1.43618	up
MRPL44	7.09745e-05	1.24621	up
SERPINB10	0.00215978	1.46385	up
NCF1B	0.00336792	1.2618	up
LOC730278	0.0219643	1.49497	up
C7ORF11	0.0093213	1.24181	up
CEACAM1	0.000109941	1.93613	up
CEACAM1	2.36339e-05	2.40436	up
SIAH2	0.0368162	1.21243	up
PRIC285	0.000148958	1.53786	up
LRRK2	0.0164471	1.39097	up
LCN2	9.46904e-05	2.85833	up
RELB	0.00169839	1.21632	up
HMBS	0.0421764	1.32837	up
ID1	0.00560318	1.32144	up
HS.570229	5.05131e-06	1.72753	up
IFI6	8.89826e-06	1.9983	up
CCNB2	0.000128131	1.62718	up
NCF1C	0.012959	1.49953	up
ATP6V1A	0.00176673	1.27488	up
PSAT1	0.0117475	1.22346	up
LOC643007	0.00684366	1.221	up
HIST1H4E	1.66409e-05	1.79349	up
ECT2	0.000486246	1.30273	up
LILRA2	0.000402996	1.36849	up
ELANE	3.39045e-05	4.31561	up
TGM2	0.00180644	1.2587	up
CYFIP1	2.8569e-06	1.33299	up
CYFIP1	6.66221e-05	1.40056	up
HBM	0.00444124	2.0298	up
ADAMTS2	2.899e-05	1.34969	up
TUBB2A	0.00502823	1.31189	up
SPCS3	0.000349229	1.43884	up
FLVCR2	8.77812e-05	1.26384	up
UBE2T	0.0214297	1.21881	up
MS4A6A	0.00886994	1.25227	up
LOC653874	6.13382e-06	1.3824	up
LMNB1	0.00988783	1.20832	up
C2ORF47	5.8469e-05	1.29984	up
LOC643384	4.74592e-05	1.29764	up
RBM47	3.42979e-06	1.48432	up
MS4A4A	0.000112817	1.35324	up
COPS2	0.00381342	1.29203	up
HP	5.30291e-06	2.65801	up
SORT1	3.2856e-06	1.44902	up
CFP	0.000463835	1.38665	up
MAFB	0.000169599	1.5319	up
HIST1H2BK	0.0174973	1.26294	up
CCL8	0.0221334	1.3896	up
HEMGN	0.040949	1.30896	up
RNASE2	2.47709e-15	4.20889	up
HERPUD2	9.18561e-05	1.27087	up
LOC731049	0.00489752	1.27461	up
LGALS3	0.000243386	1.51523	up
DLEU2	0.000104485	1.2474	up
BLK	0.0426281	1.24446	up
CXCL1	0.0168772	1.24384	up
DHDDS	0.00122653	1.24773	up
CD19	3.66463e-05	1.56135	up
GLB1	1.88954e-05	1.26216	up
CENPN	0.00122239	1.34067	up
OSBP2	0.0165615	1.54172	up
BRI3	0.0221001	1.31351	up
MGST1	1.07606e-05	1.35372	up
SLC22A4	4.26669e-05	1.50779	up
HS.561205	0.000616468	1.20939	up
CKAP2L	0.00426741	1.23292	up
NOP10	0.00391877	1.25727	up
NOP10	0.00875302	1.22295	up
ILK	0.00540174	1.35943	up
CENPM	0.000996208	1.20088	up
ORM1	3.7154e-05	2.13468	up
ATP8B4	0.0242512	1.33735	up
C12ORF48	0.00128899	1.28927	up
UBE2C	8.63504e-07	1.71414	up
ASF1B	0.000130398	1.32421	up
TRIM6	0.003237	1.2129	up
ITGAM	5.6314e-06	1.46932	up
SLC22A4	0.000120335	1.36265	up
POU2AF1	0.00253425	1.38224	up
EIF2AK2	0.00380234	1.47588	up
FAH	0.000144086	1.42935	up
MERTK	0.00180703	1.29422	up
FXYD6	1.4751e-05	1.35817	up
TRIP6	3.68608e-11	1.37808	up
LOC100129960	0.00341544	1.31154	up
FAM89A	0.00101842	1.27306	up
LOC729505	0.000207137	1.3158	up
ARG1	3.12265e-05	2.35696	up
SCAND1	0.0448724	1.25382	up
C14ORF143	0.00436465	1.21135	up
SP3	0.0387681	1.27206	up
CAT	0.0010414	1.50074	up
SULT1A3	0.0143763	1.32269	up
SULT1A3	0.0314172	1.27598	up
TLR1	0.000129878	1.56621	up
LOC100134379	0.00665277	1.59661	up
BCL6	0.0272125	1.2645	up
MEFV	0.0274073	1.25011	up
MEFV	0.0247895	1.20501	up
GCA	0.000447903	1.53868	up
SEC14L1	0.00463472	1.26837	up
LOC646900	0.00253163	1.25385	up
RAB32	0.0226157	1.24354	up
IFI27L2	0.000491349	1.42755	up
IFI27L2	0.0114524	1.26723	up
WDSOF1	0.0117198	1.23363	up
CEBPB	0.0327611	1.2046	up
PAQR4	0.00418771	1.31098	up
GSPT1	0.0205144	1.27801	up
RP2	0.0408191	1.21332	up
RPL29	0.00102798	1.22668	up
RPL29	0.000465776	1.23763	up
ABCA1	0.0169483	1.32573	up
FTHL3	0.0342928	1.33129	up
MT1F	0.00316755	1.34416	up
SLC2A11	0.00930799	1.40755	up
LOC100132510	0.00941096	1.22307	up
COX7B	0.00336153	1.28579	up
C5AR1	0.00126489	1.44895	up
LOC389386	0.000155846	1.3638	up
LOC643332	1.63679e-12	2.65022	up
CFC1B	0.00618942	1.26956	up
HAL	0.000330328	1.33227	up
OAS1	5.20081e-07	2.30673	up
LPAR1	0.00839451	1.2027	up
LGALS8	0.00174717	1.28891	up
PARM1	0.00250244	1.23868	up
ANG	2.71803e-06	1.79694	up
ANG	1.08496e-05	1.49386	up
LOC400759	0.0122177	1.20961	up
LOC728519	0.00931846	1.31649	up
KLHL2	0.00181319	1.30717	up
RRAGD	0.00652087	1.2699	up
HHEX	9.21422e-05	1.38679	up
GADD45G	0.000902484	1.30478	up
TPST1	0.00374922	1.26921	up
GNG7	0.00471928	1.24211	up
ABCA13	0.00174361	1.65902	up
POLE2	0.00519142	1.20233	up
CSF2RA	0.00233249	1.31407	up
HNRPLL	0.00196612	1.29066	up
RAP1GAP	0.0137296	1.55532	up
PRDX1	0.00165354	1.20163	up
TMEM45A	0.000477988	1.24931	up
TK1	0.00152666	1.32515	up
AGPS	0.000202332	1.24936	up
LOC732165	7.01896e-05	1.24487	up
TNFSF13B	0.00301535	1.26641	up
SLC38A10	6.25613e-06	1.53941	up
OAS1	0.00054605	1.23615	up
TRIM10	0.0492679	1.25138	up
PGK1	0.00022507	1.20704	up
C10ORF11	0.00474216	1.24509	up
BAMBI	0.000201558	1.58509	up
IRAK3	0.000134375	1.35769	up
PPARG	1.40331e-05	1.4052	up
SOD2	0.0487786	1.22687	up
LOC642103	0.0314059	1.30007	up
EZH2	0.000158439	1.29696	up
B4GALT5	0.00150265	1.33893	up
FLJ22662	3.3504e-09	1.99439	up
TERF1	0.00312286	1.20283	up
ITFG1	0.00107503	1.28855	up
SUMO1P3	0.00107324	1.23799	up
C18ORF32	0.00466829	1.32296	up
KCTD14	0.005109	1.2141	up
LOC647450	0.000831675	2.37738	up
LAPTM4B	0.00453517	1.30351	up
LAPTM4B	0.00195315	1.34255	up
CCNE2	0.00052442	1.24328	up
LGALS8	0.000157987	1.25706	up
TLR7	0.0089308	1.32784	up
LTF	0.00108517	2.2138	up
LOC642131	0.00864406	1.2417	up
SAMSN1	0.00429114	1.29789	up
MAD2L1BP	0.0297245	1.21667	up
ATG7	0.000210304	1.36596	up
NUCB2	0.0412083	1.26459	up
PGM2	0.000551108	1.23189	up
LOC642113	0.00671551	2.07322	up
MS4A3	0.0316282	1.24064	up
SIRPA	9.95088e-07	1.4534	up
DNAJC10	0.0160596	1.20646	up
CLEC12A	0.00739506	1.31045	up
PRPS2	5.51404e-05	1.23031	up
ADAP2	0.000493005	1.34109	up
MMP8	0.000149233	2.07944	up
GRINA	0.0231523	1.31038	up
MAD2L1	0.000333578	1.32263	up
LYL1	0.0235151	1.26588	up
NHLRC2	0.000185662	1.22003	up
HIST1H2BD	0.00145541	1.65216	up
HIST1H2BD	0.00778287	1.446	up
PCOLCE2	0.00465339	1.39047	up
NAIP	0.00105436	1.26669	up
NAIP	0.00323489	1.22928	up
LOC286016	0.0226418	1.21859	up
PCK2	1.34818e-05	1.24133	up
FAM21D	0.0241556	1.21221	up
FAM89A	0.000150721	1.32496	up
HERC6	0.000683246	1.52589	up
MELK	0.000140087	1.25215	up
MELK	0.00148844	1.37055	up
QSOX1	5.18635e-06	1.37965	up
LOC642956	0.00128226	1.2671	up
LOC654346	0.000434814	1.21037	up
CD58	0.0089105	1.22841	up
BTLA	0.0079025	1.23536	up
LOC652493	0.00157883	2.3701	up
STX11	0.00854745	1.28262	up
CDCA7	1.72792e-06	1.67295	up
ARHGAP5	0.00265393	1.24419	up
OAF	0.00243608	1.28911	up
C1QB	0.00019645	1.55147	up
CD163	2.72255e-09	1.99242	up
HPS1	0.00270105	1.23365	up
FCGR1B	8.39265e-05	1.86013	up
LDHA	0.00110236	1.2207	up
AMPH	0.00054062	1.34854	up
CKS2	0.0109203	1.26826	up
CKS2	0.00153575	1.36989	up
SDC1	2.80853e-06	1.20665	up
DPYD	0.0202219	1.26152	up
TMOD1	0.0144906	1.443	up
LTBR	0.0002758	1.49071	up
FES	0.00139531	1.29662	up
HTATIP2	9.65596e-06	1.21552	up
RBM18	0.00012246	1.22366	up
BIRC5	0.000592756	1.34338	up
SAP30	0.000917341	1.35343	up
HS.580229	0.0342636	1.21944	up
AHCY	0.0488747	1.23292	up
SNX8	4.52804e-05	1.21685	up
AURKB	0.00378383	1.23033	up
GPER	0.0153926	1.36778	up
GPER	0.00258714	1.47576	up
DNASE1L1	0.00380589	1.34071	up
LHFPL2	7.27319e-07	1.61865	up
LOC729086	0.0343917	1.20335	up
LOC401845	6.79528e-05	1.69366	up
KBTBD11	0.00229183	1.26895	up
AXUD1	0.0247349	1.30352	up
TFAM	0.000199279	1.3984	up
GLDC	0.0283066	1.31115	up
CHMP5	0.0497964	1.28797	up
CD68	0.000499924	1.25832	up
NCOA7	0.00796369	1.25196	up
OTOF	7.35678e-10	5.01216	up
EMP1	0.0139126	1.27194	up
RNF135	0.000229676	1.20335	up
RNF135	0.000982161	1.24329	up
AZU1	0.000593973	2.31984	up
RNASE4	0.00013307	1.32114	up
RNASE4	2.45253e-05	1.46052	up
RNASE4	4.71311e-06	1.45218	up
LMO2	6.0118e-05	1.48197	up
TXNL1	0.00260766	1.32396	up
LOC100130154	0.00483214	1.34724	up
MARCKS	0.01267	1.22452	up
NEK2	0.00170451	1.30069	up
PLD3	0.0058845	1.39804	up
C19ORF59	4.83669e-08	2.30007	up
PLSCR1	0.000565218	1.53786	up
RASSF2	0.00678145	1.21201	up
ALOX5	0.000230623	1.37415	up
ANXA2P1	0.0005109	1.58284	up
ANXA2P1	1.48598e-06	1.51105	up
KIF20A	0.000179392	1.23777	up
PARP14	0.0032712	1.33527	up
ECHDC3	0.0010742	1.24767	up
LOC90925	0.0174055	1.33745	up
PARP9	0.000950145	1.52027	up
PARP9	6.97151e-05	1.57754	up
SIGLEC5	0.00210139	1.25873	up
SLC6A10P	0.0256155	1.29586	up
SERPINB8	0.000881028	1.25401	up
CHEK1	0.000536294	1.29518	up
S100A6	0.00197836	1.25042	up
GINS2	0.00108705	1.40778	up
ACSL1	1.06149e-07	2.12944	up
HK3	0.00315113	1.48291	up
CRKRS	0.00876653	1.30608	up
MFGE8	0.0354677	1.30184	up
TNS3	2.17247e-05	1.36711	up
STAG3	3.66254e-05	1.27224	up
SGPP2	0.000546526	1.22561	up
NCRNA00152	0.00359514	1.2749	up
OAS3	0.000649851	1.33497	up
OAS3	6.15283e-06	2.22734	up
TOP2A	4.37809e-05	1.66771	up
MTHFD2	0.0192016	1.20084	up
ACSL4	0.0300433	1.2353	up
CEACAM1	0.00200732	1.35306	up
F11R	0.00124444	1.2928	up
CENPE	0.000488213	1.20915	up
ST3GAL6	0.000622149	1.24312	up
MGC16121	0.00117471	1.2222	up
GMPR	0.0260984	1.38792	up
SLC2A3	0.00196741	1.2799	up
PDHX	0.000870998	1.22485	up
NCF2	1.08588e-05	1.60475	up
XAF1	0.0145605	1.41596	up
XAF1	0.0441518	1.43158	up
ITM2A	0.0140063	1.24237	up
CSTA	0.00252696	1.27721	up
LOC440359	0.00253371	1.51354	up
HLX	8.201e-05	1.57604	up
MTMR3	0.00184983	1.23127	up
GADD45A	0.00553674	1.38456	up
GADD45A	2.56039e-05	1.51091	up
TFE3	1.14955e-07	1.24087	up
CD55	0.0122215	1.21461	up
ATAD2	0.00142665	1.23996	up
SPI1	0.00480467	1.40474	up
LOC729342	0.00719688	1.22831	up
CDC20	0.000218648	1.8236	up
LOC653778	0.00550656	1.61438	up
AQP9	0.0393894	1.37892	up
TPX2	0.000173533	1.2649	up
SERPINB2	0.000525865	1.26465	up
SERPINB2	0.013417	1.21644	up
CD79B	0.0108976	1.33643	up
SESN3	0.0151215	1.35217	up
TLR8	0.00642694	1.29469	up
JUP	0.000289664	1.53907	up
CCNF	0.00135856	1.20542	up
CHPT1	0.00047292	1.41299	up
CHPT1	6.98851e-05	1.63686	up
C11ORF59	0.0105196	1.20976	up
FAM20C	0.00268728	1.24539	up
VSIG4	2.21351e-06	1.89951	up
LOC440926	5.3505e-05	1.60312	up
HBEGF	0.0238	1.34284	up
SPATS2L	1.2987e-08	1.86617	up
NFIL3	0.00463483	1.37687	up
STIL	0.003138	1.2421	up
CAMK1G	0.00141309	1.51038	up
CDC45L	3.97518e-05	1.62636	up
LOC100133591	0.000491728	1.34983	up
HMGA1	0.00168837	1.27555	up
LOC649210	0.012048	1.6365	up
IFIT1	0.00269193	1.33991	up
LOC440928	0.000376062	1.21356	up
LOC389827	0.00484426	1.20897	up
IL15	0.0014112	1.20923	up
HESX1	0.000213256	1.39533	up
GSN	0.00778395	1.24697	up
MUC6	0.0136863	1.25394	up
ALAS2	0.0288338	1.47131	up
FPR2	0.00160954	1.53586	up
MCM10	0.00231499	1.26915	up
C6ORF173	4.13086e-06	1.5619	up
APOBEC3A	0.0449588	1.29804	up
FBN2	4.10921e-05	1.43101	up
CEP55	0.000132423	1.42339	up
MYL6B	4.5384e-05	1.41064	up
CLEC7A	0.0171938	1.2562	up
ZNF788	0.00724234	1.20859	up
RSAD2	1.68684e-05	2.39229	up
TSPO	0.0415974	1.3679	up
SIGLEC1	8.49809e-06	1.4841	up
KIF11	0.000248768	1.39752	up
KIF11	0.000533928	1.26604	up
KYNU	0.00562316	1.28627	up
CAV1	0.00140812	1.36793	up
VSTM1	0.0328483	1.33294	up
NEXN	9.13551e-06	1.7225	up
IFI6	3.07915e-06	2.64354	up
OAS1	0.000197157	1.84534	up
OAS1	0.000297429	1.63892	up
RIN2	0.000363606	1.35587	up
HK2	0.00120851	1.25793	up
NP	0.0219013	1.25192	up
SMARCD3	0.000773904	1.31487	up
PHC2	0.0462696	1.20625	up
LOC646821	3.30262e-05	1.28527	up
LOC650832	0.00231443	1.31298	up
SAMD9L	0.0144458	1.45208	up
HSPA4	0.00308533	1.354	up
E2F2	3.58828e-05	1.80302	up
CEACAM6	8.46137e-05	3.32464	up
LOC642197	1.19629e-05	1.26278	up
MAP2K3	0.0041168	1.27521	up
OPLAH	0.000453088	1.30742	up
FTHL2	0.000790226	1.30669	up
FTHL2	0.0182439	1.28135	up
LTA4H	0.0178135	1.2021	up
CD63	0.0263358	1.21462	up
BEX1	0.000267178	1.74763	up
CNIH4	0.000678642	1.27151	up
LILRB4	0.000548153	1.29869	up
STAT2	0.015969	1.24703	up
BTG3	0.00255755	1.26477	up
LOC284988	0.0156251	1.22227	up
LOC642567	0.000553645	1.40811	up
LOC653061	0.00109488	1.35761	up
DHRS9	4.89042e-05	1.70257	up
MRPL15	0.00243161	1.2212	up
BLVRA	1.18354e-05	1.38305	up
MPDU1	0.0317666	1.206	up
PRAM1	0.0107814	1.25072	up
C20ORF24	2.28317e-06	1.25353	up
NACC2	0.000331167	1.3685	up
ARHGAP24	0.000127607	1.28419	up
LOC201175	0.00112874	1.31024	up
BCL2L11	0.0100078	1.23524	up
SLC44A1	0.000619459	1.25961	up
SLC44A1	0.00390531	1.23377	up
SLC36A1	2.97201e-06	1.30579	up
PI4K2B	0.00101809	1.23109	up
NCAPG	0.000298616	1.56801	up
LOC728602	0.000869201	1.3807	up
ISG15	0.00194461	1.83182	up
HS.72010	9.68654e-05	1.38911	up
MARCH1	0.00904181	1.31873	up
CLEC12A	0.00327797	1.32947	up
MGC40489	3.35225e-05	1.23449	up
CENPM	0.00193653	1.37248	up
IGLL3	0.00236835	1.78422	up
RRM2	0.00689237	1.23854	up
FHL2	0.013097	1.25472	up
LAP3	1.09701e-05	1.52047	up
CTSG	0.000299644	3.02242	up
FCRL5	4.57736e-05	1.52182	up
CRISP3	0.00485296	1.27427	up
TNFSF13B	0.0470435	1.25061	up
CD163	8.92681e-07	1.89437	up
GYPB	0.0121229	1.53416	up
RAD51AP1	0.000195085	1.32076	up
DDA1	0.0003219	1.2347	up
ATF4	0.00118231	1.20253	up
CYP1B1	0.00436637	1.45476	up
SMC3	0.0144503	1.20496	up
IFIT3	0.0360627	1.36889	up
IFIT3	0.00543845	1.74923	up
ROPN1L	0.00639101	1.20315	up
RBBP8	0.00170769	1.23962	up
SLC30A1	0.00033686	1.3297	up
SLC30A1	0.00413106	1.29008	up
DSE	0.0115825	1.23387	up
TSPO	0.000576338	1.29712	up
TSPO	0.0303239	1.45498	up
GLRX5	0.0208593	1.29882	up
HBE1	0.00679832	1.32624	up
SERPINB8	0.000632044	1.24611	up
MAPK6	0.00566785	1.20048	up
ALPK1	0.00258048	1.28797	up
IL1RN	0.000289952	1.58103	up
DJ341D10.1	0.0161003	1.26027	up
GGH	0.00391059	1.28022	up
GGH	0.00308849	1.2487	up
SMC4	0.0339288	1.20608	up
BCAT1	0.00217879	1.26283	up
TMSB4X	0.000142027	1.20988	up
LOC728098	0.00440252	1.20098	up
STX3	0.0121703	1.2336	up
ICA1	3.19022e-06	1.42732	up
ICA1	1.26189e-05	1.2545	up
CAPN1	0.0387643	1.21291	up
LOC651697	0.000506603	1.23588	up
LOC644914	0.0103778	1.52298	up
MOSC1	6.01598e-08	1.79615	up
PFKFB3	0.0268816	1.38604	up
ANKRD22	0.0460139	1.2074	up
CTSD	0.00369281	1.528	up
AGPAT2	0.000901679	1.26423	up
AGPAT2	0.0102904	1.22073	up
CD302	0.00410109	1.30066	up
RNASE3	1.21061e-05	2.74498	up
TTK	0.000330143	1.22658	up
DOK3	6.33808e-05	1.24691	up
MTHFD1L	4.22498e-05	1.21242	up
ANKRD34B	0.00160564	1.20492	up
ALOX15B	0.000642362	1.22257	up
IFITM2	0.00213018	1.41895	up
RNF24	0.0405345	1.23954	up
LOC648822	0.000232288	1.37013	up
ADM	4.84272e-06	2.21055	up
IGLL1	3.58297e-05	1.68671	up
HIST2H2AA3	0.00555985	1.48036	up
HIST2H2AA3	0.0141678	1.56123	up
HMGB2	3.37178e-07	1.6246	up
HMGB2	0.00310195	1.31493	up
FAR2	4.54585e-07	1.67958	up
FKBP1A	0.00155459	1.24799	up
FTHL16	0.00447312	1.2874	up
CENPA	0.00146902	1.26514	up
SKAP2	0.0193043	1.22531	up
MAOA	0.00415808	1.30753	up
TRIP13	0.000185076	1.35279	up
LOC729816	8.61019e-07	1.77494	up
FLJ41352	0.00336869	1.25544	up
DEFA1	0.000459235	3.77572	up
RUNDC3A	0.0356	1.22894	up
EPHB2	3.44097e-05	1.22858	up
CES1	0.00113195	1.28175	up
SELENBP1	0.0381428	1.39066	up
LILRA6	0.000209123	1.49177	up
STX7	7.54508e-06	1.35525	up
WDR51A	0.00678377	1.23738	up
GNG10	0.00659803	1.28678	up
CDA	0.00199992	1.4853	up
SNX3	0.000176844	1.20297	up
RGL1	0.00141834	1.31594	up
EVI2B	0.00273139	1.2267	up
PGD	0.0486479	1.32504	up
CPNE8	0.0016739	1.27142	up
FSCN1	0.000113827	1.28533	up
BPI	0.000508433	2.58712	up
LOC392285	0.0409988	1.27472	up
DTL	2.96925e-05	1.27946	up
MYB	0.000196011	1.63938	up
HS.211743	0.00362698	1.23999	up
ST6GALNAC4	0.0203227	1.23768	up
ST6GALNAC4	0.00472133	1.27115	up
LOC646909	0.0173006	1.20765	up
CITED4	4.67231e-05	1.55272	up
FAM26F	0.0239011	1.25138	up
ALDH1A1	0.0148334	1.34519	up
LOC649555	0.0423841	1.2041	up
HCK	0.00833214	1.23326	up
EIF1B	9.66659e-06	1.41835	up
SF3B14	0.000603039	1.32947	up
ZDHHC19	0.0283292	1.29672	up
FANCI	0.0122399	1.20851	up
CD14	8.74779e-06	1.357	up
LOC653147	0.000253842	1.20706	up
C6ORF211	0.00332667	1.21564	up
LOC644330	0.000103288	1.35741	up
LOC643308	0.0474067	1.23511	up
CES1	6.53885e-05	1.77633	up
RBBP4	0.000871267	1.31002	up
HDHD1A	0.00157682	1.20159	up
CCL2	0.00165044	1.69029	up
GRINA	0.000371295	1.47461	up
MX1	7.09856e-07	2.07187	up
LOC389293	0.00389748	1.40548	up
IFI27L1	0.00723964	1.33498	up
KYNU	0.000341854	1.35962	up
JAK2	0.0198613	1.2409	up
TACSTD2	0.000456667	2.1125	up
CA4	0.00062357	1.63021	up
LOC652775	0.000892587	1.80395	up
FAM46C	0.00663896	1.66746	up
IFITM3	2.84417e-07	2.58998	up
HIAT1	0.00152668	1.2801	up
PYGL	0.000201389	1.4534	up
HJURP	0.000957274	1.29546	up
RRP12	0.0204201	1.21953	up
HMGB1	0.00724415	1.22842	up
STAT1	0.00535457	1.42876	up
CYP4F3	0.00700936	1.77264	up
EMILIN2	0.00837788	1.2369	up
TIMD4	0.000450731	1.42544	up
TRIB1	0.00021393	1.55361	up
FCGR2A	0.0467486	1.20555	up
P2RX1	0.0339626	1.20053	up
CEBPD	0.0143566	1.25806	up
YIPF4	0.00592241	1.20911	up
CSDA	3.29284e-05	1.54629	up
FAM13A	0.0052512	1.2124	up
SMC6	0.0127822	1.20213	up
IL1R2	6.67534e-06	1.20897	up
NPL	4.75633e-06	1.53016	up
NPL	3.44368e-06	1.51671	up
MND1	0.00598826	1.20101	up
YY1	0.0461446	1.25544	up
DLGAP5	4.56877e-05	1.45945	up
DLGAP5	0.000101308	1.53146	up
PGLYRP1	0.000117106	2.97544	up
UHRF1	1.05539e-07	1.72543	up
IFI44L	3.43128e-08	3.88721	up
FABP5	0.00117522	1.31265	up
FABP5	9.11816e-05	1.32925	up
LOC729687	2.5899e-07	1.39878	up
SRXN1	0.0245931	1.21267	up
NME1	0.00151864	1.35946	up
HEMGN	0.017982	1.46865	up
ECHDC1	0.0237817	1.21569	up
LRG1	0.00174033	1.49699	up
TYMP	0.0470519	1.34555	up
LXN	2.81975e-06	1.41248	up
BLVRB	0.000753476	1.46715	up
PTPN20	0.00113421	1.39105	up
DEFA1B	0.000108515	5.30928	up
DEFA1B	0.000127715	4.99802	up
DEFA1B	0.000186015	4.78254	up
RAD21	0.0322683	1.3911	up
RNASE1	4.95023e-08	2.24652	up
ATP6V0A1	0.00240388	1.28511	up
AQP10	0.0472973	1.3394	up
LOC652113	1.94406e-06	1.4041	up
ZDHHC12	0.00980122	1.21269	up
DCLRE1A	0.00515984	1.25674	up
METTL7A	0.000713778	1.46707	up
MARCH8	0.0494476	1.21803	up
PHGDH	0.0186767	1.30715	up
GNA15	0.00352657	1.29355	up
MFF	0.0160055	1.48292	up
PTTG3P	0.000156617	1.46658	up
EDEM3	0.0123066	1.26007	up
PRC1	0.00018517	1.38832	up
LOC728772	0.000350811	1.20616	up
CDC2	2.15895e-05	1.51831	up
HIST2H2AC	0.0317701	1.31556	up
IFIT1L	0.00617555	2.14337	up
RETN	0.00204345	2.17367	up
PLK4	0.000973917	1.33286	up
OTOF	1.94347e-05	1.33868	up
LOC100129118	5.07075e-08	1.35777	up
ACOX1	0.00450516	1.20969	up
HIF1A	0.00734681	1.39302	up
SCO2	0.000560398	1.48125	up
VASP	0.00938613	1.29734	up
PRTN3	0.00163859	1.70165	up
LOC100132457	0.0126434	1.24439	up
TDRD9	0.00212403	1.26144	up
TDRD9	0.000617222	1.32062	up
ERO1L	3.86046e-06	1.31654	up
NUSAP1	1.51529e-05	1.48328	up
NUSAP1	0.000137555	1.55482	up
FTHL12	0.0284381	1.30874	up
SPDYE1	0.00244005	1.20977	up
FNDC3A	0.0455714	1.20012	up
ODF3B	0.000581155	1.25608	up
RHEB	0.000215578	1.20752	up
LOC387934	0.0103542	1.21376	up
PADI4	3.16587e-05	1.73636	up
C20ORF24	0.0422023	1.25666	up
C20ORF24	7.49168e-07	1.27299	up
PIK3AP1	0.00331277	1.34915	up
OSCAR	0.0226065	1.35082	up
CLTC	0.0125881	1.20497	up
TIMM23	0.000748416	1.20273	up
ADORA3	8.29931e-05	1.52927	up
DEFA3	0.000222023	4.65466	up
BRSK1	0.0293352	1.26925	up
NMI	0.0010233	1.31263	up
CCNA2	0.000124986	1.5548	up
HBD	0.00126175	2.89066	up
OSBPL10	0.00803167	1.26041	up
PPT1	0.00570222	1.2116	up
EEF1B2	0.0112633	1.22434	up
LOC649923	0.0201969	1.83467	up
OLR1	0.000972245	2.0295	up
HERC5	6.51496e-06	2.0274	up
STAT1	0.0185841	1.33834	up
STAP1	0.000599832	1.37787	up
SLC2A5	0.0001454	1.82776	up
UQCRFS1	1.54769e-06	1.23132	up
HIST1H2BO	0.000329778	1.48295	up
NIPSNAP3A	0.000562422	1.20055	up
FEN1	0.000164465	1.20691	up
FEN1	0.000333104	1.37633	up
LOC402221	0.0200782	1.45833	up
WDR40A	0.011346	1.55325	up
EIF1AX	0.0406992	1.20291	up
LOC440313	0.0271808	1.23853	up
TFDP1	1.79266e-06	1.44656	up
TFDP1	3.14356e-08	1.45164	up
LOC100129681	0.000480875	1.36244	up
TIMP2	0.000371798	1.35735	up
FCGR1A	1.78686e-06	1.68226	up
IFI44	1.12669e-08	2.81744	up
TLR4	0.00206034	1.25236	up
SEC24A	0.0134013	1.20457	up
CD300C	0.0301834	1.3386	up
OASL	0.000442661	1.34597	up
HPSE	1.09055e-06	1.51594	up
OLFM4	1.88009e-06	5.28828	up
OLFM4	0.00174621	1.48547	up
LSM6	0.0126498	1.21802	up
LOC653907	0.00293486	1.21544	up
CLEC1B	0.0352294	1.3615	up
GAPDH	0.000386966	1.36483	up
GAPDH	0.0488374	1.27172	up
NLRP12	0.0235067	1.26994	up
UQCRH	0.000444604	1.44922	up
TUBA1B	0.000716031	1.20503	up
ACOX2	0.000988181	1.22099	up
LOC729009	0.0427209	1.44693	up
HYAL3	0.0131881	1.20881	up
FAM96A	1.90764e-05	1.3096	up
ETNK1	0.0147807	1.2029	up
SULT1A3	0.0170228	1.23818	up
SULT1A3	0.00793042	1.24794	up
MS4A3	0.0206925	1.64783	up
SP110	0.0230186	1.23641	up
SP110	0.00267978	1.22195	up
SIGLEC16	0.000217889	1.463	up
LOC728744	0.000434644	1.29315	up
SUMO2	0.022259	1.39792	up
CTSH	0.00505806	1.23905	up
HIGD1A	0.0487709	1.20321	up
IFI27	5.55889e-13	17.9361	up
LOC391075	0.00200276	1.46777	up
MRPL42	0.000702723	1.20076	up
F12	0.000448236	1.23389	up
TCN1	0.00462582	2.11498	up
LOC649839	0.0154768	1.20372	up
MMP9	1.59742e-06	3.68292	up
VPS26	0.0333383	1.22538	up
TRIM7	4.13895e-05	1.28256	up
LOC100127922	0.00478258	1.21082	up
DRAM1	4.87028e-06	1.343	up
SMARCD3	0.0160819	1.2033	up
TP53I3	6.08772e-05	1.30693	up
LAMP2	8.72212e-05	1.31016	up
LAMP2	4.292e-08	1.43114	up
IRF4	0.00164075	1.35309	up
HSPA1A	0.000399214	1.52796	up
PMAIP1	0.0341174	1.26966	up
FAR2	0.00102796	1.27324	up
CECR6	0.000349147	1.25359	up
KIAA1598	0.042571	1.22823	up
SAR1B	0.000825185	1.35245	up
TDRD7	0.00762244	1.21912	up
ADIPOR1	0.00886982	1.37008	up
LRP3	0.000877978	1.40041	up
ASGR2	2.96347e-05	1.51641	up
ASGR2	7.31214e-05	1.68813	up
RBP7	0.016203	1.3005	up
IFIT2	0.0179463	1.64919	up
SLC27A2	0.000185723	1.23911	up
LGALS3BP	7.44685e-09	1.99232	up
GNB4	1.64008e-05	1.26052	up
SLC35A5	8.81042e-05	1.34494	up
SCD	0.00973433	1.32788	up
TALDO1	0.000375182	1.2912	up
IFIH1	0.000329544	1.47729	up
C17ORF91	2.44681e-05	1.58873	up
MOSPD2	0.0109753	1.22605	up
UBTD1	0.000353734	1.36219	up
CPNE3	0.0386864	1.20639	up
HMMR	0.000456958	1.40051	up
MOBKL1B	0.000142552	1.41777	up
LAMP2	0.00834082	1.20388	up
LAMP2	0.000277776	1.28354	up
LOC650321	0.000706828	1.22821	up
LAT2	0.00270248	1.29716	up
PLP2	0.0224302	1.20424	up
ANKRD33	0.000124061	1.51633	up
LY86	0.0430548	1.21586	up
GADD45B	0.00432105	1.38862	up
PDCD10	0.00454156	1.20538	up
TMED7	0.0257711	1.22517	up
CD163	7.24974e-12	1.86038	up
TXNDC5	0.00450667	1.68374	up
TXNDC5	0.0353883	1.41174	up
FCAR	0.0467598	1.23062	up
TCN2	5.47832e-10	2.16718	up
STK17B	0.0118521	1.34572	up
STK17B	0.00108893	1.28322	up
WBP5	4.16219e-05	1.46569	up
LRP10	0.00321684	1.20473	up
WFDC1	5.39798e-06	1.30039	up
C1QC	2.01475e-05	1.35081	up
RHOB	0.018047	1.33999	up
MS4A1	0.00172458	1.42963	up
IFIT1	5.62149e-05	2.59465	up
TSNAX	0.0117446	1.20834	up
SLC26A8	0.00110004	1.36735	up
TXNDC5	0.000675528	2.03599	up
DDX60	0.00573123	1.45209	up
SPI1	0.032605	1.34867	up
NTSR1	2.62771e-07	1.53063	up
LOC653600	8.69517e-05	5.72895	up
FCGRT	0.018616	1.26523	up
FCN1	2.13617e-07	1.41028	up
ELL2	0.00408074	1.41847	up
LOC644745	0.0323538	1.24824	up
PTTG1	0.000665788	1.50885	up
PTTG1	0.000107009	1.28695	up
C4ORF18	5.69654e-06	1.71132	up
AGTRAP	0.0356344	1.2489	up
LOC392437	0.0149526	1.29956	up
PAPSS1	0.00422219	1.27852	up
LOC652616	0.00258138	1.37915	up
LOC440043	4.78765e-06	1.24197	up
GABARAPL2	3.5823e-05	1.44638	up
IGF2BP3	0.00148152	1.22445	up
OASL	0.000261087	1.65097	up
DYSF	1.87675e-05	2.17208	up
FLJ43093	1.73907e-05	1.58559	up
HLA-G	0.0132751	1.26008	up
RENBP	0.000456692	1.34572	up
PKM2	0.0061571	1.27904	up
SLC16A3	0.00932992	1.26031	up
SIRPA	0.00117131	1.43417	up
MUC1	8.00875e-07	1.33164	up
FAM96A	0.000122345	1.21042	up
CAPZA1	0.000235109	1.6138	up
IFIT3	0.0340139	1.58703	up
IFNGR2	9.59823e-08	1.41404	up
BMP2K	0.000460028	1.2806	up
BMP2K	0.000413207	1.32455	up
HNRPC	0.00589331	1.22991	up
IER2	0.0246198	1.20832	up
ZYX	0.000830341	1.32421	up
MPO	5.90167e-05	2.98286	up
LOC652694	8.7607e-06	3.18137	up
TIMP2	0.000193025	1.39631	up
PTMA	0.0153309	1.63845	up
PLXDC2	0.000227754	1.29706	up
ACOT9	0.00010487	1.25636	up
RPS7	0.000143242	1.36925	up
RPS7	7.14149e-06	1.34055	up
S100A12	8.42473e-05	1.92488	up
RAB3IL1	0.00694647	1.29559	up
CCR2	0.0027446	1.21202	up
CCR2	0.014435	1.33154	up
PANX2	0.00653209	1.23436	up
MCTS1	0.000245851	1.42014	up
TAGAP	0.000109695	1.35058	up
LILRA5	0.00336398	1.33145	up
CKAP4	0.000163731	1.54939	up
C20ORF100	3.70832e-05	1.35716	up
NFE2	0.00610942	1.4203	up
COCH	0.00692685	1.24642	up
USP18	1.29768e-08	2.01096	up
ECGF1	0.000331626	1.40542	up
ECGF1	0.0362134	1.3585	up
TRA1P2	0.0389592	1.23817	up
MGC29506	0.000584776	1.91245	up
PGAM4	0.038238	1.25777	up
PGAM4	0.019316	1.32994	up
GK	0.0184866	1.21638	up
CTNNAL1	0.00102174	1.29159	up
SLC22A16	0.00119676	1.41698	up
OAS2	0.00016672	1.49754	up
PLEKHM2	0.00203084	1.20758	up
TMEM167A	0.000116254	1.31029	up
TMEM167A	1.462e-06	1.49289	up
LOC100128525	0.00105895	1.28175	up
CREG1	2.20412e-07	1.60748	up
SNX10	0.0278272	1.29127	up
MGAM	0.0274026	1.21494	up
MGST2	0.000629927	1.33069	up
PIP5K1B	7.43343e-05	1.24579	up
MOXD1	4.05741e-06	1.28541	up
ANXA3	0.000372253	2.19058	up
MEGF9	0.048286	1.2096	up
ZBTB32	0.000218829	1.30356	up
IRF2	0.00873941	1.20233	up
G3BP1	0.0138936	1.30529	up
ALAS2	0.0343464	1.21184	up
ALAS2	0.0130631	2.56129	up
FFAR2	0.0174898	1.5132	up
CEACAM8	9.73901e-06	4.21288	up
BCL2L11	0.00413195	1.26413	up
UAP1L1	0.000849418	1.27421	up
DMXL1	0.00268563	1.25885	up
LOC541471	0.00114537	1.23634	up
BCL3	0.00239309	1.45475	up
CD79A	0.0237447	1.37288	up
POLQ	0.00106587	1.3092	up
EPB42	0.00874878	1.84202	up
OIP5	0.000177669	1.39758	up
CYP2J2	0.00291469	1.20195	up
TNFRSF17	0.0202521	1.54266	up
FLJ20273	3.00173e-05	1.49313	up
C9ORF72	0.0105846	1.29746	up
LOC644380	0.000202041	1.21282	up
SEC23B	5.12236e-05	1.21487	up
FHL2	0.0437357	1.26813	up
S1PR3	0.00110266	1.31616	up
ASPM	0.000110818	1.53838	up
YWHAH	0.000959199	1.32362	up
HIST2H4A	0.0201206	1.30742	up
HS.489254	0.00516485	1.21156	up
FUT4	0.00034609	1.4186	up
UBE1C	0.00211841	1.24842	up
ANP32A	0.00170895	1.21909	up
RNASE6	0.000471459	1.45281	up
C5ORF32	3.22831e-05	1.71913	up
UNC93B1	0.0111737	1.20902	up
C9ORF66	7.18419e-05	1.27202	up
IMPA2	0.000377851	1.41453	up
C9ORF72	0.00312927	1.32427	up
RNY4	0.00884903	1.43932	up
AMY1B	0.00010117	1.23649	up
LOC642076	8.32752e-06	1.29217	up
F5	3.07682e-05	1.58677	up
CLIC4	4.42326e-05	1.2023	up
CLIC4	1.6501e-06	1.46835	up
CLIC4	6.52673e-06	1.3677	up
ALDH2	0.000773095	1.42352	up
RRM2B	0.0253742	1.20848	up
LSM5	0.00805235	1.20463	up
H2AFY	0.0293839	1.21726	up
COL17A1	0.000744305	1.85719	up
COL17A1	0.0145565	1.22494	up
LOC651524	0.00842968	1.25009	up
LOC100133477	0.0257396	1.2045	up
LOC644852	0.0172363	1.36345	up
GNG5	0.00562273	1.21513	up
TACC3	1.94095e-05	1.28198	up
LYPLA1	0.00460783	1.20312	up
LOC648984	6.4122e-05	1.41529	up
C9ORF167	0.00248283	1.32328	up
HIST1H4H	1.86801e-07	3.23362	up
USP6NL	3.63856e-06	1.24575	up
HSPC159	0.0130557	1.2202	up
CYB5R4	0.00136108	1.29911	up
SOCS3	0.0298844	1.34196	up
OLIG1	0.0068612	1.28955	up
LOC647460	8.13433e-06	1.69948	up
BRI3P1	7.24652e-07	1.60244	up
SUMO1	0.00688653	1.25215	up
CA1	0.00198534	2.6886	up
FAM129B	0.00281674	1.44244	up
ARL4A	4.23475e-05	1.68854	up
CDT1	0.000910715	1.34826	up
OAS2	5.30841e-05	1.66888	up
OAS2	0.0367303	1.20044	up
CD46	0.0480528	1.21837	up
FAM30A	6.51741e-05	1.28304	up
TRIM25	0.00565797	1.28651	up
LOC644132	1.14122e-05	1.32054	up
C4ORF18	4.72558e-05	1.71834	up
DICER1	0.013646	1.28877	up
IGJ	0.0235417	1.54238	up
PNPLA2	0.0339964	1.21205	up
DERA	0.000504024	1.21716	up
PLEKHF2	0.00311155	1.20209	up
SCPEP1	0.000310598	1.36828	up
DHRS9	5.8421e-05	1.50426	up
GLB1	0.000274437	1.20086	up
GRN	0.000517456	2.03695	up
GRN	2.66664e-06	1.7065	up
GPBP1L1	0.0330246	1.20331	up
LOC652126	1.11449e-05	1.3413	up
UBE2J1	0.00170557	1.27906	up
LOC728877	0.0230014	1.25441	up
HIST1H1C	0.00010691	1.6006	up
TANK	0.00690168	1.24867	up
LYZ	0.0452101	1.36365	up
TNFAIP6	0.00027424	1.71549	up
SDHD	0.00367503	1.26094	up
TNFRSF13C	0.000332484	1.23336	up
RGS1	0.00261692	1.78449	up
CHMP5	0.00183483	1.36924	up
CD24	0.00501166	1.36018	up
CD24	3.25297e-05	2.33221	up
YWHAE	0.0228473	1.21958	up
MYD88	0.00909684	1.2871	up

## Sheet: upregulated genes NC vs SLE LN-
Data Supplement 1-3		The list of upregulated genes in SLE LN- compared with NC
ILMN_Gene	p value	Fold change (SLE LN-/NC)	Regulation
HS.133181	0.00914798	1.20246	up
FCGR2A	0.0156057	1.40307	up
TMEM144	0.0002047	1.35923	up
TUBA3D	0.0285874	1.21541	up
SMARCB1	0.0318299	1.20634	up
TFF3	0.00106951	1.42363	up
QPCT	0.000200022	1.74311	up
SULT1A1	0.0004017	1.42704	up
TMEM55A	0.0244778	1.24567	up
CD68	0.0258505	1.2107	up
EPSTI1	1.92102e-05	2.01005	up
LOC644237	4.2172e-05	1.42928	up
RNF130	0.0273456	1.21499	up
SLBP	0.0351217	1.2224	up
STRADB	0.00679592	1.42867	up
PDIA5	0.0132968	1.26028	up
C2	1.93912e-05	1.22042	up
FAM69B	0.0286233	1.26404	up
GYPE	0.0117586	1.31257	up
TFPI	0.0133061	1.20173	up
TFPI	0.0368547	1.22065	up
CEBPA	0.0016597	1.43614	up
GPR84	0.0025102	1.20934	up
TAF9	0.00162635	1.26041	up
HPSE	0.000961862	1.36386	up
PTPRO	0.0140292	1.21404	up
ABL1	0.00209382	1.2476	up
C9ORF140	2.84714e-06	1.27106	up
SLFN11	0.000973648	1.30883	up
SLFN11	0.00151008	1.35165	up
KLHL14	1.3382e-05	1.39583	up
CAMP	0.00842821	2.93528	up
EHD4	7.15156e-08	1.44486	up
PFTK1	0.00120914	1.20903	up
NXT2	0.0134943	1.23128	up
RNASEH2B	0.00958589	1.32388	up
CMPK2	0.000737929	1.4058	up
IDH1	0.0110934	1.27477	up
IDH1	2.75668e-05	1.42883	up
FCGR1C	7.88795e-06	1.52629	up
SHKBP1	0.00419937	1.26226	up
LOC728026	0.00467022	1.53182	up
FKBP9L	3.91764e-05	1.28945	up
EAF2	5.49054e-07	1.61682	up
AHSP	0.0314806	1.69235	up
CHMP5	0.00421144	1.25707	up
S100A11	0.0258921	1.28744	up
YOD1	0.0147286	1.39431	up
MGST1	1.69426e-06	1.71687	up
PIWIL4	0.00313744	1.20051	up
FCGR1B	3.59317e-06	1.60025	up
AKIRIN2	0.000873913	1.29	up
HS.125087	1.9268e-05	2.18237	up
SULT1A4	0.00131464	1.51143	up
SULT1A4	0.0012988	1.43919	up
FABP5L2	0.000478506	1.26315	up
ACVRL1	0.000185107	1.25117	up
PDLIM7	0.000756312	1.3167	up
TAF9	0.00786242	1.21142	up
BST1	7.37938e-05	1.4565	up
SESTD1	0.000543259	1.30148	up
NDUFB9	0.00298741	1.4003	up
KLF10	0.024804	1.30302	up
FAM46A	0.00983938	1.211	up
CSF2RA	0.0034303	1.37851	up
C7ORF28B	0.0123194	1.21081	up
LOC389599	0.00104831	1.63645	up
ARHGAP18	0.0248018	1.21292	up
TBC1D2	1.13071e-05	1.42172	up
C1GALT1	0.037357	1.20902	up
MCM4	0.00949175	1.34488	up
MIR223	0.00290028	1.2848	up
DAPP1	0.0370693	1.28505	up
PPP2CB	0.0259147	1.24772	up
PYCARD	0.000283643	1.31754	up
UQCRB	0.00379142	1.23442	up
EIF3M	0.0158483	1.22482	up
HIST1H2AE	0.026112	1.37801	up
PIM3	0.00271113	1.55766	up
RAB34	1.83522e-05	1.25821	up
SWAP70	0.00452647	1.2432	up
S100P	0.00996494	2.02013	up
SLITRK4	0.00152235	1.30537	up
CD164	0.0203509	1.38833	up
PPAPDC1B	0.00288981	1.33696	up
KIAA1033	0.000580956	1.41198	up
H1FX	0.0130884	1.43587	up
PPIB	0.00138117	1.28951	up
CCR1	0.00714299	1.42439	up
RNASE4	2.01088e-09	1.77363	up
CD38	0.0211928	1.5359	up
SNORD36A	0.0271853	1.22077	up
LOC440063	0.0181861	1.62621	up
LOC651751	0.00163247	2.06128	up
H1F0	1.87856e-05	1.63966	up
SQRDL	9.84081e-08	1.31204	up
HDAC9	0.00032683	1.23243	up
LOC100130556	0.00114499	1.21472	up
FER1L3	0.0475954	1.22583	up
SDCBP	0.0393976	1.27295	up
TSPAN13	0.0158016	1.23098	up
PNKD	0.0114421	1.32743	up
SLPI	0.0139421	1.49036	up
HS.559770	0.0153126	1.22835	up
MNDA	0.02056	1.49807	up
LOC389386	0.00265646	1.43824	up
REC8	0.00031378	1.27577	up
BNIP3L	0.0137004	1.32083	up
BNIP3L	0.00332108	1.57632	up
RNASE1	1.87554e-05	1.35335	up
NQO2	7.62482e-05	1.58746	up
RHOG	0.0034571	1.25838	up
ROCK1	0.0117207	1.25833	up
EFCAB4A	0.000871849	1.21766	up
FPR1	0.000620897	1.68438	up
RNH1	0.000452065	1.24015	up
RNH1	0.00224034	1.33399	up
KIAA0101	0.00864265	1.57101	up
LOC647506	0.000228015	2.59108	up
SERPINB1	7.58398e-05	1.40867	up
FABP5L2	0.0027309	1.41294	up
ANXA2	0.000249187	1.23568	up
NOD2	0.0141725	1.30163	up
WBP5	2.06605e-06	1.35796	up
EGR1	0.0140533	2.11665	up
S100A8	7.38938e-06	1.34877	up
NUDT18	0.000915929	1.20637	up
LAMP3	0.00126013	1.3073	up
CEBPE	0.0390011	1.23821	up
JDP2	0.000568735	1.22561	up
VIM	0.00108069	1.31007	up
VIM	0.000640562	1.31619	up
MYOF	0.0155795	1.25809	up
ANXA4	0.00633303	1.25387	up
HS.520591	0.0172572	1.2157	up
RBM47	0.00112073	1.41876	up
NCF4	0.000535928	1.59141	up
NCF4	8.06434e-05	1.51112	up
OAS2	0.00412312	1.54262	up
CAPG	2.62393e-06	1.46026	up
PPPDE2	2.59246e-05	1.41333	up
LOC284648	0.00288166	1.29256	up
PCNA	0.00134005	1.42102	up
METTL9	0.00174777	1.21491	up
IL1R2	0.000195982	2.17138	up
ACPP	0.000217925	1.35542	up
FAM105A	5.53779e-06	1.2706	up
EVI2A	0.0239339	1.23437	up
CTNNAL1	0.013087	1.23572	up
PEPD	5.64452e-07	1.33508	up
PSMA6	0.000246605	1.30383	up
LOC388588	0.000951272	1.63695	up
SUB1	0.0112661	1.2189	up
IFI35	0.000759761	1.35807	up
CD33	0.000204219	1.42212	up
CYBB	0.0156708	1.27471	up
IRF7	0.00716656	1.39828	up
CLEC7A	0.0187904	1.30744	up
LOC390298	0.0225933	1.22546	up
MTDH	0.00386713	1.23337	up
FPR2	0.0193272	1.36465	up
MED25	0.0282205	1.21661	up
LOC441484	6.60078e-05	1.21004	up
VNN1	0.000186155	1.29841	up
TXN	0.00101952	1.28438	up
TXN	0.00506296	1.22499	up
OLFML2A	6.67384e-09	1.29779	up
GMNN	0.00124649	1.29783	up
LOC402644	0.0026031	1.39249	up
OGFRL1	5.26516e-05	1.45518	up
OGFRL1	0.000157342	1.51868	up
GBP1	0.0490697	1.32638	up
UBE2C	0.000151273	1.66165	up
NAGK	0.00954204	1.24046	up
IFI16	0.0390042	1.2427	up
FH	0.000420159	1.22884	up
SASH1	0.00143231	1.2845	up
DEFA4	0.0021909	3.70605	up
FBXO6	0.0125775	1.23213	up
LACTB	8.90689e-05	1.24137	up
HMMR	0.00671744	1.26379	up
HEBP2	8.06761e-05	1.39068	up
RASGRP3	0.00745226	1.22862	up
CD93	0.0117053	1.33575	up
ENTPD1	0.00134569	1.31883	up
LACTB	0.000947386	1.38993	up
YWHAG	0.00428874	1.30489	up
TYMS	8.56205e-05	1.85371	up
LOC100134331	3.38702e-07	1.76818	up
LY6E	0.000521409	1.66474	up
FTHL11	0.00487007	1.34124	up
FTHL11	0.00507781	1.58877	up
ARL4A	0.00121794	1.40426	up
CST3	0.00118094	1.36945	up
KPNA2	0.0118653	1.23689	up
SLC24A4	0.00571029	1.2478	up
OR2B2	0.00290444	1.3789	up
ATL3	0.000802288	1.21242	up
ALCAM	0.00126937	1.33352	up
PRDX3	0.00362055	1.28843	up
PRDX3	0.00137556	1.26801	up
BRDG1	5.13593e-05	1.43825	up
CREB5	0.00810511	1.49764	up
PRDX4	0.0394104	1.20983	up
LGALS9	0.0418212	1.34145	up
LIPA	0.0121657	1.2252	up
SLC43A3	0.00347556	1.22075	up
SEPX1	9.36517e-05	1.50196	up
CHI3L1	0.00903558	1.42327	up
MCM4	0.00232129	1.20931	up
LOC441481	0.00304327	1.41474	up
AGPAT2	4.92041e-05	1.40997	up
NOTCH2	0.0155233	1.21975	up
C3AR1	0.000705233	1.37792	up
LOC442727	0.0434132	1.22351	up
CCR2	0.000637042	1.53875	up
CLEC4D	0.001211	1.27158	up
PKM2	0.0165906	1.23465	up
CDCA5	0.0006578	1.51657	up
SLC22A15	0.00903638	1.295	up
VPREB3	0.00784762	1.551	up
KIF23	0.000169745	1.20676	up
CDKN3	0.00124938	1.34641	up
WSB2	0.00332514	1.32944	up
ADAM15	0.00366619	1.36594	up
CD14	0.00228145	1.48489	up
SEC24D	0.0088955	1.29573	up
DDX60L	0.0128965	1.32836	up
BUB1	0.00455815	1.34207	up
CARD16	0.000766234	1.25115	up
GPR160	0.00949253	1.26249	up
OSCAR	0.00101086	1.58709	up
SERPINB10	0.00154644	1.33241	up
NCF1B	0.00298812	1.28975	up
LOC730278	0.0032985	1.65951	up
C7ORF11	0.00460055	1.24848	up
CEACAM1	0.0029508	1.57578	up
CEACAM1	0.00135526	1.87715	up
FTHL8	0.00332876	1.61542	up
SIAH2	0.0364407	1.21568	up
PRIC285	0.00418638	1.34261	up
LRRK2	0.00335989	1.6088	up
LCN2	0.0011537	2.62433	up
RELB	0.00100495	1.22816	up
ID1	0.0103637	1.28081	up
HS.570229	3.64594e-06	1.59513	up
IFI6	0.000164598	1.83936	up
CCNB2	0.00414476	1.50308	up
NCF1C	0.000829228	1.73525	up
ATP6V1A	0.0129664	1.26023	up
DDIT3	0.003692	1.21156	up
HIST1H4E	0.000282854	1.81862	up
ECT2	0.000342432	1.25751	up
LILRA2	0.0167798	1.26995	up
ELANE	0.00107149	3.3829	up
SULT1A2	4.15768e-05	1.26866	up
CYFIP1	3.82315e-06	1.36924	up
CYFIP1	1.52959e-05	1.46031	up
HBM	0.0325428	1.50439	up
ADAMTS2	2.91338e-06	1.48778	up
TUBB2A	0.0168215	1.32726	up
SPCS3	0.00353053	1.33894	up
MS4A6A	0.00805555	1.41681	up
MS4A6A	0.000128383	1.41974	up
STAB1	0.0279523	1.23932	up
LOC653874	0.000133337	1.32947	up
C2ORF47	2.17566e-05	1.22397	up
LOC643384	0.00245442	1.25216	up
RAB5C	0.0149641	1.20694	up
AMY1C	0.00305217	1.25378	up
RBM47	0.000103358	1.53094	up
MS4A4A	0.00172543	1.29739	up
COPS2	0.0035222	1.32277	up
HP	7.69319e-05	2.09139	up
SORT1	2.3338e-06	1.5005	up
CFP	5.69785e-05	1.51368	up
MAFB	0.0041155	1.46564	up
HIST1H2BK	0.031875	1.26675	up
HIST1H2BK	0.0480204	1.25112	up
RNASE2	4.0804e-11	4.09145	up
HERPUD2	0.000394747	1.22452	up
LOC731049	0.0224288	1.24198	up
LGALS3	0.00281088	1.48041	up
DLEU2	0.000164748	1.24269	up
BLK	0.0188802	1.32235	up
SLC2A9	0.000122822	1.27687	up
DHDDS	0.00172288	1.22791	up
LOC648740	2.45003e-05	1.23371	up
LARP7	0.019073	1.20391	up
CD19	0.00036933	1.55597	up
TUBB4Q	0.0138828	1.2108	up
GLB1	0.000117607	1.24452	up
CENPN	0.0175541	1.25324	up
OSBP2	0.0448672	1.37757	up
BRI3	0.00198426	1.4148	up
MGST1	5.89035e-06	1.33461	up
NAGA	0.00174415	1.21961	up
SLC22A4	0.000968441	1.38622	up
HS.561205	3.75252e-05	1.28485	up
ILK	0.00111671	1.49532	up
CENPM	0.00567494	1.20398	up
FKBP15	0.0142544	1.20798	up
ORM1	0.000263615	1.92241	up
C12ORF48	0.00111922	1.21922	up
UBE2C	7.92363e-05	1.65959	up
ASF1B	0.00181296	1.29328	up
ITGAM	2.19522e-05	1.49209	up
SLC22A4	0.00108481	1.29395	up
POU2AF1	0.0203969	1.3744	up
EIF2AK2	0.0299439	1.29652	up
FAH	0.000175965	1.45509	up
MERTK	0.011354	1.24594	up
HAT1	0.0445816	1.24915	up
FXYD6	6.15764e-06	1.28722	up
TRIP6	3.6e-07	1.30203	up
LOC100129960	0.00241089	1.37907	up
FAM89A	0.00129422	1.33544	up
LOC729505	1.16094e-05	1.38138	up
ARG1	0.000961193	1.97971	up
SCAND1	0.0248983	1.29283	up
LOC653147	0.00213834	1.20307	up
CECR1	0.0071975	1.24279	up
SULF2	0.00609057	1.46337	up
CAT	0.0123172	1.40166	up
SULT1A3	0.000936322	1.46639	up
SULT1A3	0.00228269	1.39557	up
TLR1	0.00144683	1.48368	up
LOC100134379	0.0291236	1.40072	up
GCA	0.00285264	1.57312	up
CYC1	0.00305574	1.20553	up
LOC646900	0.000959349	1.26792	up
FBXL5	0.00249852	1.32061	up
RAB32	0.00103719	1.32052	up
IFI27L2	0.0113735	1.25602	up
WDSOF1	0.0133724	1.20612	up
PAQR4	0.02605	1.22188	up
CD22	0.00648823	1.21115	up
RP2	0.0356073	1.2398	up
RPL29	0.000378143	1.23445	up
RPL29	0.00014238	1.24816	up
ABCA1	0.0444241	1.26604	up
ATP5C1	0.00104292	1.33298	up
FTHL3	0.037407	1.43132	up
SLC2A11	0.00690746	1.47288	up
LOC100132510	0.000306471	1.27736	up
COX7B	0.0109773	1.26009	up
C5AR1	0.00427989	1.52903	up
SERTAD3	0.0144076	1.22341	up
LOC389386	0.00247354	1.3318	up
LOC643332	1.57489e-11	2.59815	up
HAL	0.00159064	1.32176	up
HAL	0.00264136	1.21634	up
OAS1	2.0373e-05	2.05909	up
C7ORF28A	0.00407641	1.29798	up
LGALS8	0.00915802	1.22534	up
PARM1	0.00942782	1.2306	up
ANG	1.07356e-05	1.81903	up
ANG	1.39799e-06	1.58986	up
LOC728519	0.0488707	1.31675	up
KLHL2	0.0172592	1.272	up
HHEX	0.000627396	1.3608	up
SAT2	0.00836808	1.20362	up
TPST1	0.00342569	1.30197	up
GNG7	0.0259917	1.22457	up
ABCA13	0.00947774	1.48458	up
CSF2RA	0.00342036	1.37303	up
HNRPLL	0.00101117	1.30658	up
LPPR2	0.0110022	1.22885	up
PRDX1	0.00132552	1.21552	up
PRDX1	0.000734584	1.20674	up
TMEM45A	9.87118e-05	1.26657	up
TK1	0.0185464	1.28395	up
LOC732165	0.000227828	1.30284	up
TNFSF13B	0.0171666	1.25187	up
S100A4	0.000336115	1.22372	up
SLC38A10	0.000567612	1.40563	up
OAS1	0.0011096	1.28104	up
PGK1	0.000449333	1.22103	up
PGK1	0.00760155	1.23631	up
RGS19	0.0174572	1.20664	up
C10ORF11	0.00137193	1.26341	up
BAMBI	0.00321729	1.40146	up
S100A9	0.00114926	1.39695	up
IRAK3	0.00120949	1.33619	up
PPARG	3.488e-05	1.26526	up
EZH2	0.000521926	1.22321	up
LOC100134537	0.00201795	1.21677	up
RPL26L1	0.00235539	1.20269	up
B4GALT5	0.0447152	1.20881	up
FLJ22662	8.31123e-07	1.98977	up
ITFG1	0.000768974	1.3435	up
SUMO1P3	0.00205584	1.24524	up
C18ORF32	0.00680286	1.34638	up
LOC647450	0.00472244	2.28284	up
LAPTM4B	0.0251619	1.27475	up
LAPTM4B	0.0138578	1.29973	up
LGALS8	0.00116874	1.21684	up
TLR7	0.0446461	1.22872	up
SULT1A2	0.0015073	1.40657	up
LTF	0.0155829	1.74497	up
SAMSN1	0.0242317	1.23638	up
SYK	0.00171633	1.23354	up
FEM1B	3.70478e-05	1.20106	up
NETO2	0.000429393	1.25724	up
ATG7	0.00150434	1.28321	up
LOC642113	0.0245953	1.94751	up
CD1D	0.00676143	1.37782	up
SIRPA	6.59429e-05	1.39896	up
DNAJC10	0.00901407	1.22723	up
CLEC12A	0.0247472	1.30636	up
ADAP2	0.00388062	1.29257	up
LOC652864	0.000977387	1.22867	up
MMP8	0.000535455	1.85495	up
GRINA	0.0145316	1.37041	up
MAD2L1	0.00178218	1.2944	up
NHLRC2	4.84682e-05	1.21883	up
ATP6V1B2	0.00312555	1.24875	up
HIST1H2BD	0.0173788	1.4915	up
HIST1H2BD	0.0270568	1.39128	up
PCOLCE2	0.0177175	1.21196	up
NAIP	0.000529517	1.28441	up
NAIP	0.00221617	1.24252	up
CHMP2A	0.000703525	1.21041	up
PCK2	7.09121e-06	1.31836	up
FAM21D	0.0220107	1.24166	up
FAM89A	6.12957e-05	1.29264	up
HS.551128	0.0233605	1.25615	up
HERC6	0.00433276	1.46126	up
MELK	0.00384747	1.21245	up
MELK	0.00381235	1.28942	up
QSOX1	1.1562e-05	1.32573	up
AP2S1	0.0209296	1.34929	up
LOC642956	0.00205707	1.27525	up
CD58	0.00999628	1.23742	up
CD58	0.00570419	1.2501	up
BTLA	0.00589513	1.24196	up
LRRC33	0.0448691	1.24193	up
MRPL23	0.0103822	1.26821	up
LOC652493	0.00651279	2.27894	up
HVCN1	0.0174047	1.22812	up
LOC341965	0.00459626	1.25254	up
STX11	0.0169794	1.35211	up
CDCA7	0.000434006	1.60145	up
OAF	0.00100355	1.3404	up
C1QB	0.00190327	1.53869	up
CD163	1.36794e-08	2.24741	up
FCGR1B	0.000304756	1.76563	up
C4ORF32	0.000664725	1.2445	up
LDHA	0.00028128	1.28038	up
AMPH	0.000159801	1.43496	up
CKS2	0.030304	1.26887	up
DPYD	0.00124895	1.46951	up
LTBR	3.03427e-05	1.64278	up
FES	0.000248458	1.32615	up
HTATIP2	0.00020633	1.21304	up
BIRC5	0.00648943	1.29581	up
SAP30	8.40465e-05	1.48474	up
TLR5	0.0153866	1.21507	up
PPP4R1	0.0312292	1.22212	up
AHCY	0.000818414	1.37028	up
YRDC	0.0344789	1.22096	up
SNX8	1.04294e-05	1.22676	up
AURKB	0.0145014	1.23173	up
CLIC1	0.000181787	1.29985	up
GPER	0.00267526	1.49343	up
GPER	0.000569623	1.56752	up
DNASE1L1	0.000326635	1.40612	up
LHFPL2	6.87641e-07	1.71689	up
LOC401845	0.000526606	1.47909	up
KBTBD11	0.0177831	1.23323	up
TFAM	0.0174475	1.29414	up
GLIPR1	0.0112207	1.22917	up
CD68	0.000350663	1.27608	up
OTOF	1.52479e-07	4.04506	up
TCL1A	0.02138	1.51422	up
RNF135	0.000159668	1.26182	up
RNF135	0.00197344	1.30534	up
AZU1	0.00122234	2.16576	up
RNASE4	7.68429e-06	1.4322	up
RNASE4	1.30833e-06	1.58012	up
RNASE4	6.42056e-08	1.55292	up
LMO2	0.000887593	1.47387	up
TXNL1	0.0107153	1.32576	up
LOC100130154	0.00129691	1.44137	up
PLD3	0.0295009	1.39045	up
C19ORF59	6.4019e-07	2.08094	up
NRG1	0.0430117	1.3084	up
PLSCR1	0.0123063	1.34391	up
RASSF2	0.00503905	1.25539	up
ALOX5	0.00172816	1.29745	up
ANXA2P1	0.000303567	1.67551	up
ANXA2P1	2.00838e-06	1.62214	up
PARP14	0.014456	1.30171	up
ECHDC3	0.000676166	1.24412	up
LOC90925	0.0491514	1.30838	up
TYROBP	0.0246017	1.23947	up
PARP9	0.00628286	1.48789	up
PARP9	0.00197733	1.43639	up
SIGLEC5	0.000374141	1.23154	up
SERPINB8	9.39721e-07	1.32089	up
CHEK1	0.00592034	1.23454	up
S100A6	0.00333891	1.22437	up
GINS2	0.0134172	1.29068	up
ACSL1	5.72258e-05	1.94837	up
HK3	0.000244332	1.56476	up
TNS3	0.00019482	1.36068	up
STAG3	4.7218e-05	1.30664	up
SGPP2	0.00465188	1.21051	up
NCRNA00152	0.00105529	1.33751	up
OAS3	0.00295796	1.33387	up
OAS3	0.000271203	2.10317	up
TOP2A	0.000852491	1.5239	up
ACSL4	0.0231183	1.31616	up
CEACAM1	0.0189034	1.20228	up
F11R	0.0200806	1.20742	up
ST3GAL6	0.00266636	1.22993	up
PDHX	0.00272272	1.20689	up
NCF2	4.79614e-05	1.69737	up
ARRDC4	0.00168709	1.27756	up
C14ORF19	0.0115366	1.23557	up
GLT1D1	0.00101533	1.20988	up
ITM2A	0.00516711	1.28252	up
CSTA	0.000464995	1.31959	up
CCNL1	0.0311838	1.32528	up
LOC440359	0.000495333	1.53576	up
HLX	0.000477617	1.5478	up
MTMR3	0.0142763	1.21065	up
GADD45A	0.0214835	1.3588	up
GADD45A	0.00119132	1.42459	up
TFE3	4.21844e-07	1.21796	up
CBARA1	0.00242435	1.20521	up
LOC729342	0.0177205	1.21326	up
CDC20	0.0128637	1.58919	up
TPX2	0.00237558	1.25108	up
LOC647081	0.00262552	1.23592	up
SERPINB2	0.000966633	1.29715	up
SERPINB2	0.00997612	1.22854	up
CD79B	0.024719	1.35296	up
DENND1A	0.000427937	1.20479	up
TLR8	0.0308524	1.2904	up
JUP	0.000396106	1.51632	up
CHPT1	0.000293946	1.5123	up
CHPT1	0.000690027	1.67711	up
FAM20C	5.65551e-05	1.32804	up
VSIG4	5.08999e-06	2.13649	up
LOC730029	0.0398204	1.4919	up
LOC440926	0.000481046	1.6063	up
SPATS2L	3.78381e-06	1.73461	up
NFIL3	0.0310408	1.33953	up
CAMK1G	0.0365984	1.26942	up
TP53INP1	0.0135537	1.31064	up
CDC45L	0.00170279	1.43091	up
GPX4	0.0251403	1.2106	up
GPX4	0.0229339	1.23157	up
LOC100133591	0.00393563	1.29433	up
HMGA1	0.00425704	1.30318	up
HVCN1	0.000665587	1.25081	up
SIGLEC14	0.0480178	2.0559	up
LOC644131	0.0484151	1.2267	up
IL15	0.000608522	1.24757	up
HESX1	0.00299561	1.30324	up
GSN	0.00976218	1.22016	up
MYO1G	0.0371923	1.21968	up
FPR2	0.0131932	1.47065	up
C6ORF173	2.18502e-06	1.46707	up
PLXNB2	0.00556987	1.33697	up
FBN2	2.927e-06	1.51147	up
CEP55	0.000838469	1.35457	up
MYL6B	0.0010312	1.33786	up
RSAD2	0.00112877	1.92951	up
TSPO	0.000394015	1.53209	up
SNORA45	0.0430423	1.28572	up
SIGLEC1	0.00058376	1.39698	up
KIF11	0.00064851	1.33676	up
KIF11	0.00315059	1.24181	up
LOC728324	0.00987006	1.211	up
FAM100B	0.0419984	1.23886	up
VCAN	0.00379475	1.41172	up
KYNU	0.000950919	1.3796	up
CAV1	0.0314053	1.26872	up
NEXN	2.51442e-05	1.87642	up
IFI6	0.000147935	2.30333	up
OAS1	0.000548694	1.77103	up
OAS1	0.00171431	1.56942	up
LOC641844	0.000534046	1.23525	up
RIN2	0.0032493	1.32226	up
HK2	0.0071201	1.26779	up
HK2	0.0033424	1.24643	up
SMARCD3	0.000326637	1.38466	up
LOC646821	1.87588e-05	1.33797	up
SAMD9L	0.0293842	1.35283	up
GCOM1	0.0120665	1.39516	up
HSPA4	0.00737536	1.31138	up
E2F2	0.00486926	1.40929	up
CEACAM6	0.00171166	2.84909	up
LOC642197	0.000875035	1.21013	up
LOC642197	1.41532e-05	1.28219	up
OPLAH	0.00145813	1.2001	up
FTHL2	0.00228962	1.33278	up
FTHL2	0.0128988	1.37672	up
LTA4H	0.00225855	1.2699	up
CD63	0.0176484	1.21804	up
BEX1	0.00428973	1.45337	up
CNIH4	0.00190226	1.21409	up
LILRB4	0.000766502	1.29516	up
BTG3	0.000584477	1.25594	up
LOC284988	0.0105316	1.25285	up
LOC642567	0.000252947	1.53164	up
TLR8	0.0279431	1.29153	up
RHOT1	0.0196555	1.20693	up
LOC653061	0.00328961	1.26912	up
DHRS9	0.000639863	1.48925	up
MRPL15	0.000157646	1.20542	up
BLVRA	0.000218694	1.35224	up
MPDU1	0.00968886	1.2458	up
PRAM1	0.0119056	1.29978	up
C20ORF24	1.69011e-06	1.29112	up
PSMA3	0.006596	1.20436	up
NACC2	0.000557959	1.31708	up
ARHGAP24	0.00020565	1.29042	up
SLC44A1	0.00476805	1.22059	up
SLC44A1	0.00932823	1.21842	up
SLC36A1	0.000185895	1.30868	up
PI4K2B	0.00507939	1.20934	up
NCAPG	0.0022816	1.42229	up
LOC728602	0.000355464	1.45591	up
ISG15	0.00511339	1.69644	up
HS.72010	0.000342143	1.22585	up
MARCH1	0.0106608	1.34025	up
MGC40489	0.000176174	1.2278	up
CENPM	0.0355654	1.25531	up
IGLL3	0.0309974	1.59511	up
FHL2	0.0399934	1.2416	up
LAP3	0.000306486	1.4865	up
CTSG	0.00444773	2.47538	up
FCRL5	0.00025984	1.54232	up
ATP6V0B	0.00063121	1.29418	up
TNFSF13B	0.0218559	1.3034	up
CD163	1.06039e-09	2.21649	up
LOC347376	0.0465868	1.34099	up
ATF4	0.000605088	1.21642	up
CYP1B1	0.00428062	1.63126	up
IFIT3	0.0318006	1.52491	up
ROPN1L	0.00337538	1.20788	up
DENND5B	0.0258322	1.21534	up
RBBP8	0.00769029	1.22337	up
SLC30A1	0.00193448	1.35534	up
SLC30A1	0.00976833	1.33575	up
DSE	0.0355767	1.22497	up
TSPO	0.000695729	1.27963	up
SERPINB8	2.42772e-06	1.31336	up
IL1RN	0.00872626	1.51588	up
DJ341D10.1	0.018144	1.3151	up
BCAT1	0.000316591	1.37291	up
TMSB4X	3.49026e-05	1.23428	up
ICA1	4.94966e-05	1.34373	up
ICA1	2.96397e-06	1.23299	up
LOC644914	0.0166428	1.60256	up
MOSC1	2.61162e-07	1.89506	up
CTSD	0.0188807	1.49133	up
BLM	0.00251523	1.21515	up
AGPAT2	2.22112e-05	1.32441	up
AGPAT2	0.0197004	1.20328	up
CD302	0.00161782	1.42654	up
RNASE3	0.00012473	2.56096	up
DOK3	1.48091e-06	1.25287	up
ALOX15B	6.24964e-06	1.27005	up
IFITM2	0.0377466	1.28386	up
RNF24	0.0311249	1.28123	up
LOC648822	0.00408639	1.31375	up
ADM	0.000517889	1.8959	up
IGLL1	0.000992897	1.59529	up
HIST2H2AA3	0.0289074	1.55697	up
HMGB2	1.61563e-06	1.58891	up
HMGB2	0.000130318	1.45042	up
FAR2	2.34168e-06	1.51998	up
GYG1	0.00130308	1.23476	up
FTHL16	0.00451535	1.34146	up
SKAP2	0.0129077	1.29752	up
C3ORF14	0.00135918	1.22889	up
MAOA	0.01202	1.29058	up
TRIP13	0.00299052	1.23721	up
LOC729816	0.000220997	1.54266	up
DEFA1	0.00409978	3.75408	up
EPHB2	5.46792e-05	1.21488	up
CES1	0.00267177	1.27636	up
LILRA6	0.0012586	1.48357	up
HTRA1	9.94535e-05	1.2427	up
NUMB	0.0248859	1.20766	up
STX7	4.34923e-05	1.39385	up
PTAFR	0.0408998	1.24965	up
GNG10	0.0171722	1.29594	up
CDA	0.00240632	1.44775	up
EVI2B	0.00178094	1.2404	up
PGD	0.00172118	1.36942	up
CPNE8	0.00101533	1.30388	up
CPNE8	0.00203218	1.31974	up
FSCN1	0.000197907	1.30133	up
BPI	0.0114864	2.06602	up
LOC392285	0.0234556	1.36642	up
DTL	0.000371845	1.22512	up
MYB	0.00485688	1.35574	up
HS.211743	0.0106908	1.21284	up
ST6GALNAC4	0.0436476	1.21392	up
LOC646909	0.00272809	1.25808	up
CITED4	0.000325815	1.49164	up
CTSB	0.00261457	1.35646	up
ALDH1A1	0.000871503	1.5474	up
LOC649555	0.00489978	1.27026	up
HCK	0.0300445	1.22663	up
EIF1B	0.00014641	1.39392	up
SF3B14	0.00131407	1.34438	up
CD14	9.85751e-05	1.37589	up
LOC653147	0.00026435	1.24841	up
C6ORF211	0.00152571	1.23013	up
LOC644330	0.00313509	1.31549	up
LOC643308	0.0216013	1.33581	up
CES1	0.00222855	1.60053	up
RBBP4	0.0019344	1.29939	up
IL17RA	0.00364906	1.32437	up
CCL2	0.0312095	1.41295	up
GRINA	0.00325726	1.45349	up
MX1	0.000618632	1.69321	up
LOC389293	0.0233936	1.3298	up
KYNU	0.00094449	1.40819	up
JAK2	0.0211424	1.26529	up
TACSTD2	0.00397707	1.72387	up
CA4	0.000892644	1.41616	up
LOC652775	0.0155284	1.63911	up
GAA	0.0237697	1.21175	up
IFITM3	0.000192761	2.25651	up
LOC645630	0.0466741	1.23021	up
HIAT1	0.00559409	1.23033	up
PYGL	0.000713683	1.5135	up
HJURP	0.0189353	1.21632	up
RRP12	0.000821987	1.30407	up
HMGB1	0.00753545	1.22702	up
STAT1	0.0381468	1.30897	up
CYP4F3	0.038424	1.63231	up
EMILIN2	0.0184385	1.21347	up
TIMD4	0.00473146	1.29328	up
LOC100133697	0.00545095	1.21713	up
TRIB1	0.00745941	1.44946	up
FCGR2A	0.0266928	1.34027	up
SLC7A7	0.0119277	1.24367	up
CEBPD	0.00695688	1.37127	up
CSDA	0.00138045	1.40754	up
PMF1	0.00232287	1.20505	up
SMC6	0.00604038	1.24324	up
NPL	2.96573e-05	1.5505	up
NPL	0.000134788	1.4939	up
PELI1	0.0284367	1.26297	up
DLGAP5	0.000698523	1.41898	up
DLGAP5	0.0018894	1.44439	up
LOC100130308	6.63821e-06	1.31554	up
PGLYRP1	0.00334784	2.44919	up
UHRF1	2.80212e-05	1.6235	up
IFI44L	1.53992e-05	3.32397	up
FABP5	0.00205428	1.34149	up
FABP5	0.000207919	1.26441	up
LOC729687	9.88537e-09	1.3936	up
SRXN1	0.01151	1.21952	up
NME1	0.0180988	1.28606	up
HEMGN	0.0272982	1.34344	up
ECHDC1	0.00895291	1.28062	up
LRG1	0.0209361	1.29874	up
LXN	1.04995e-05	1.36542	up
BLVRB	0.00550379	1.4089	up
PTPN20	0.0039792	1.2992	up
DEFA1B	0.00174548	4.9991	up
DEFA1B	0.00196905	4.72115	up
DEFA1B	0.00212028	4.68482	up
METTL9	0.00528038	1.21394	up
RNASE1	2.17391e-08	2.41726	up
ATP6V0A1	0.0331547	1.22647	up
LOC652113	2.18816e-05	1.35249	up
UBA6	0.0455403	1.20124	up
ZDHHC12	0.010623	1.2022	up
SASH1	0.0043147	1.25006	up
LSMD1	0.00316433	1.22202	up
DCLRE1A	0.0196007	1.27902	up
METTL7A	0.000782919	1.48211	up
LOC643997	0.0132271	1.26033	up
LOC128192	0.0208346	1.32271	up
GNA15	0.000824452	1.30493	up
PTTG3P	0.00296863	1.42408	up
EDEM3	0.0321685	1.24382	up
PRC1	0.00299643	1.27971	up
LOC728772	0.000165923	1.21853	up
CDC2	0.000908855	1.40334	up
PYCARD	0.000896927	1.28263	up
IFIT1L	0.0364614	1.61572	up
RETN	0.00862122	2.00916	up
PLK4	0.00855749	1.23635	up
OTOF	3.83793e-05	1.28809	up
LOC100129118	2.35255e-06	1.37772	up
STX10	0.00800609	1.2993	up
ACOX1	0.00143518	1.27336	up
PDCD1	9.75605e-06	1.2097	up
HIF1A	0.0291647	1.34522	up
SCO2	0.0107974	1.38778	up
NAT13	0.0450102	1.29123	up
VASP	0.00336779	1.43309	up
PRTN3	0.00193813	1.53932	up
TDRD9	0.00127003	1.27586	up
TDRD9	0.000479158	1.3377	up
ERO1L	4.68074e-05	1.24625	up
CBWD5	0.000792038	1.22842	up
LOC647340	2.2097e-06	1.23903	up
NUSAP1	0.000263181	1.44165	up
NUSAP1	0.00203227	1.41039	up
FTHL12	0.00254207	1.42173	up
FTHL12	0.0253387	1.40066	up
ODF3B	0.000599185	1.27406	up
RTN4	0.0261506	1.34803	up
RHEB	3.34856e-06	1.24318	up
RTN3	0.0215464	1.3996	up
PADI4	0.000406589	1.63106	up
C20ORF24	7.04209e-07	1.41707	up
C20ORF24	1.66717e-06	1.30507	up
PIK3AP1	0.0267375	1.26759	up
OSCAR	0.00203202	1.50371	up
MRPL47	0.00101531	1.20384	up
CLTC	0.00839334	1.21431	up
TIMM23	6.72353e-05	1.2222	up
ADORA3	4.31307e-05	1.71692	up
DEFA3	0.00277479	4.46509	up
VPS25	0.00353014	1.20179	up
NMI	0.0140179	1.26059	up
CCNA2	0.00239786	1.42434	up
LOC647691	0.0179721	1.22742	up
HBD	0.00838906	2.06641	up
EEF1B2	0.0171349	1.23462	up
OLR1	0.0108888	1.72894	up
HERC5	0.000288633	1.68093	up
STAP1	0.000795779	1.37907	up
SLC2A5	0.00213575	1.65733	up
UQCRFS1	0.000383414	1.20924	up
HIST1H2BO	0.00155151	1.52224	up
NIPSNAP3A	0.00073439	1.21421	up
LOC728666	0.0102845	1.27151	up
FEN1	0.00256106	1.20309	up
FEN1	0.0131046	1.28652	up
LOC402221	0.0255088	1.54157	up
TFDP1	6.77478e-07	1.41482	up
TFDP1	2.83447e-07	1.39297	up
LOC100129681	0.0254303	1.26943	up
TIMP2	0.000313043	1.35789	up
FCGR1A	4.057e-06	1.64084	up
HS.571946	0.00331213	1.21317	up
IFI44	3.73778e-06	2.57027	up
TLR4	0.0136869	1.24352	up
SEC24A	0.0230045	1.20206	up
OASL	0.00457937	1.23815	up
HPSE	5.16168e-06	1.60479	up
OLFM4	6.999e-05	4.94387	up
OLFM4	0.000401179	1.43584	up
LSM6	0.0105949	1.22881	up
PCCB	0.000605973	1.20727	up
GAPDH	0.000130608	1.46637	up
GAPDH	1.38845e-06	1.42037	up
GAPDH	4.29656e-05	1.36387	up
NLRP12	0.00680902	1.34753	up
UQCRH	0.00179812	1.42335	up
OPN3	0.0239368	1.21798	up
LOC729009	0.0287499	1.64255	up
FAM96A	4.82496e-06	1.38975	up
ETNK1	0.000820843	1.20164	up
ETNK1	0.0119261	1.21149	up
SULT1A3	0.00241792	1.31297	up
SULT1A3	0.000787215	1.31086	up
MYO7A	2.48639e-05	1.21622	up
SP110	0.00237701	1.22126	up
SIGLEC16	0.000109464	1.47685	up
LOC728744	0.000969254	1.27618	up
SUMO2	0.0242674	1.40261	up
CTSH	0.00322414	1.26906	up
IFI27	3.33121e-08	11.2743	up
LOC391075	5.42412e-06	1.6244	up
G6PD	0.021926	1.20053	up
LOC649839	0.0292575	1.203	up
MMP9	1.09544e-05	3.20887	up
TRIM7	6.14029e-07	1.31017	up
LOC100127922	0.00286267	1.2671	up
DRAM1	0.000126411	1.33386	up
SMARCD3	0.000165052	1.28284	up
TP53I3	3.07871e-08	1.37992	up
LAMP2	0.0050097	1.22889	up
LAMP2	9.99036e-06	1.39913	up
IRF4	0.00663472	1.32475	up
HSPA1A	0.00120104	1.52386	up
PMAIP1	0.0203693	1.31157	up
FAR2	0.000352786	1.2605	up
TESC	0.0275365	1.2352	up
CECR6	0.000216157	1.31655	up
SAR1B	0.00252032	1.25604	up
ADIPOR1	0.0253307	1.3215	up
LRP3	0.000637707	1.36554	up
ASGR2	2.21294e-05	1.49159	up
ASGR2	4.17358e-06	1.8087	up
ATF4	0.0127673	1.35191	up
RBP7	0.00584299	1.35667	up
LGALS3BP	3.31427e-08	1.77287	up
GNB4	0.000121801	1.21427	up
GLT25D1	0.0282652	1.20224	up
SLC35A5	0.00154807	1.29349	up
TALDO1	6.92056e-05	1.30233	up
IFIH1	0.00598852	1.31108	up
ZFP106	0.00742829	1.20588	up
C17ORF91	0.000128575	1.61707	up
MOSPD2	0.0370326	1.2136	up
UBTD1	4.63221e-05	1.39103	up
HMMR	0.000799463	1.30635	up
MOBKL1B	0.000586285	1.41874	up
LYPLAL1	0.00539993	1.22558	up
LAMP2	0.000563149	1.31224	up
LOC650321	0.000907077	1.20136	up
GCOM1	0.0152728	1.3281	up
LAT2	0.000706849	1.38848	up
ANKRD33	0.000312711	1.41168	up
LY86	0.00183114	1.26999	up
FUCA2	8.67787e-07	1.24153	up
GADD45B	0.0241748	1.33127	up
ALDH1A1	0.00268865	1.49036	up
PDCD10	0.00029106	1.31223	up
CD163	1.84274e-10	1.99809	up
TXNDC5	0.0332538	1.58396	up
TCN2	8.45168e-10	2.19511	up
STK17B	0.000671759	1.52091	up
STK17B	0.000579917	1.30978	up
WBP5	0.00146022	1.45507	up
WFDC1	5.38376e-06	1.31161	up
BCCIP	8.78708e-05	1.20332	up
C1QC	1.84601e-05	1.42516	up
RHOB	0.0215917	1.42911	up
MRPL12	0.0259845	1.21798	up
MS4A1	0.00169171	1.46882	up
IFIT1	0.00335714	2.05524	up
TSNAX	0.0138373	1.20691	up
SLC26A8	0.00236543	1.2196	up
TXNDC5	0.0111795	1.87191	up
DDX60	0.0156464	1.40497	up
NTSR1	7.63568e-07	1.42541	up
LOC653600	0.00160104	5.22601	up
FCGRT	0.000777346	1.38901	up
FCN1	7.78622e-06	1.40839	up
ELL2	0.0386322	1.33049	up
LOC644745	0.00392183	1.33211	up
PTTG1	0.0180872	1.37463	up
PTTG1	0.000441394	1.31803	up
C4ORF18	1.07251e-05	1.85395	up
RAG1AP1	0.0498209	1.24322	up
AGTRAP	0.00120473	1.35656	up
LOC392437	3.35665e-05	1.40386	up
HCFC1R1	0.0135738	1.22681	up
PAPSS1	0.00815977	1.25803	up
LOC652616	0.00853693	1.37127	up
LOC440043	6.35195e-06	1.2098	up
GABARAPL2	0.000337195	1.39815	up
IGF2BP3	0.0103781	1.22356	up
OASL	0.000311896	1.58444	up
DYSF	2.34401e-05	2.16096	up
FLJ43093	7.10851e-05	1.50025	up
HLA-G	0.0185429	1.30378	up
RENBP	0.000276755	1.35967	up
ALDOA	0.000265255	1.37543	up
GPX1	0.00104921	1.21394	up
GPX1	0.00762049	1.30195	up
PKM2	0.00431421	1.34742	up
LOC441073	0.0253592	1.44357	up
SLC16A3	0.0273998	1.2082	up
SIRPA	2.04112e-05	1.55175	up
KCTD12	0.00796075	1.42171	up
FAM96A	0.000194379	1.23989	up
CAPZA1	0.000923804	1.58555	up
IFNGR2	4.98035e-05	1.36346	up
BMP2K	9.42161e-06	1.29735	up
AGTRAP	0.00242819	1.29026	up
HNRPC	0.0139306	1.25102	up
IER2	0.0261111	1.23982	up
ZYX	0.0119627	1.28129	up
ZYX	0.0073828	1.30139	up
MPO	0.000239377	2.61198	up
LOC652694	6.22841e-05	3.08048	up
TIMP2	0.000920112	1.41134	up
PTMA	0.0336892	1.59612	up
PLXDC2	0.000416828	1.36038	up
ACOT9	0.00232164	1.25782	up
RPS7	0.000215635	1.34503	up
RPS7	0.000611138	1.28747	up
S100A12	0.00145501	1.96455	up
LOC642738	0.0267939	1.2246	up
DLD	0.0125347	1.21503	up
CCR2	0.00517274	1.21197	up
CCR2	0.00151254	1.48426	up
MCTS1	0.00034539	1.32559	up
TAGAP	0.0014169	1.31233	up
APH1A	0.00159712	1.23275	up
CKAP4	3.25147e-05	1.5896	up
C20ORF100	0.00103818	1.37632	up
PSMA3	0.00960719	1.20754	up
COCH	0.00722433	1.28009	up
USP18	3.7844e-08	1.83325	up
ECGF1	0.0050791	1.33034	up
TRA1P2	0.0290953	1.27204	up
MGC29506	0.0170449	1.75085	up
PGAM4	0.00654059	1.35944	up
PGAM4	0.0328503	1.35742	up
CTNNAL1	0.0146138	1.2235	up
OAS2	0.00317653	1.37584	up
PLEKHM2	0.0086358	1.22291	up
LOC345645	0.00270195	1.23976	up
TMEM167A	0.00158443	1.27047	up
TMEM167A	3.27448e-05	1.49275	up
GAA	0.0315808	1.28771	up
LOC100128525	0.000499697	1.30201	up
CREG1	4.06708e-06	1.60422	up
SNX10	0.0205229	1.38514	up
MGST2	0.000756258	1.35667	up
PIP5K1B	7.93008e-05	1.29432	up
MOXD1	9.26484e-06	1.22916	up
ANXA3	0.00616385	1.91495	up
ZBTB32	6.23221e-05	1.24334	up
FTL	0.00215104	1.22838	up
FTL	0.00107034	1.23706	up
G3BP1	0.0299433	1.27943	up
CEACAM8	0.00106268	3.32488	up
UAP1L1	1.0539e-05	1.34365	up
DMXL1	0.00335664	1.22879	up
LOC541471	0.00334848	1.21425	up
BCL3	0.0169466	1.43297	up
POLQ	0.00352548	1.2182	up
OIP5	0.000257854	1.29707	up
RBM7	0.0159103	1.22622	up
RPS24	0.0441746	1.23497	up
FLJ20273	0.000711304	1.45017	up
LDHA	2.10534e-05	1.25235	up
C9ORF72	0.00267194	1.43396	up
SEC23B	0.000175627	1.20323	up
S1PR3	0.00011928	1.47055	up
ASPM	0.000168551	1.44266	up
YWHAH	0.00407026	1.28529	up
HIST2H4A	0.0344638	1.35341	up
FUT4	0.00051912	1.37363	up
UBE1C	0.00311569	1.27718	up
ANP32A	0.000957017	1.28118	up
UQCRC1	0.00874235	1.21911	up
MID1IP1	0.0422468	1.27948	up
RNASE6	0.000256004	1.44793	up
C5ORF32	0.000595771	1.40142	up
IMPA2	0.000823906	1.43972	up
C9ORF72	0.0108016	1.33421	up
SAMD4A	0.00554338	1.2238	up
RNY4	0.00911508	1.52068	up
AMY1B	0.000421169	1.2043	up
LOC642076	5.06818e-05	1.30058	up
F5	9.83003e-06	1.60739	up
CLIC4	6.44078e-06	1.48164	up
CLIC4	1.75176e-05	1.34608	up
ALDH2	0.00020331	1.58461	up
RRM2B	0.0292351	1.20751	up
H2AFY	0.000198345	1.28148	up
COL17A1	0.00384375	1.59049	up
GNG5	0.00285311	1.24574	up
TACC3	6.83907e-05	1.34718	up
LYPLA1	0.00121152	1.20468	up
LOC648984	0.000792881	1.45289	up
C9ORF167	0.00164762	1.35313	up
HIST1H4H	2.21556e-05	3.08643	up
HEXB	0.000753969	1.21234	up
USP6NL	3.4074e-05	1.22052	up
CD72	0.0354395	1.23129	up
CYB5R4	0.000376915	1.38008	up
OLIG1	1.37858e-05	1.51392	up
LOC647460	0.000103953	1.58684	up
C1ORF115	4.02323e-05	1.22286	up
BRI3P1	3.22196e-05	1.51576	up
SUMO1	0.00391758	1.24663	up
CA1	0.0113618	1.85343	up
FAM129B	0.0373542	1.3256	up
ARL4A	5.14174e-05	1.54762	up
CDT1	0.0230469	1.21741	up
C11ORF73	0.00501881	1.2013	up
KIAA0367	0.00389097	1.22119	up
OAS2	0.0052413	1.41034	up
CD46	0.0499571	1.25701	up
FAM30A	0.000230132	1.27918	up
TRIM25	0.00272652	1.29322	up
LOC644132	0.000318751	1.29132	up
C4ORF18	1.07172e-06	1.98903	up
DICER1	0.0334803	1.26827	up
PNPLA2	0.0132696	1.27362	up
DERA	0.000137853	1.22121	up
PLEKHF2	0.00206376	1.20311	up
SCPEP1	3.50437e-05	1.48523	up
DHRS9	0.000146729	1.4635	up
GLB1	0.000958339	1.21371	up
GRN	0.000588407	2.13118	up
GRN	3.68471e-06	1.66615	up
LOC652126	4.74445e-05	1.27687	up
LOC728877	8.74985e-07	1.46737	up
HIST1H1C	0.00739436	1.44522	up
TANK	0.00368997	1.26321	up
EIF4A1	9.48169e-05	1.20333	up
LYZ	0.0108001	1.51857	up
TNFAIP6	0.0107759	1.48118	up
SDHD	0.0078434	1.27814	up
TNFRSF13C	0.000265171	1.20617	up
RGS1	0.00480968	1.86658	up
CHMP5	0.0350262	1.23154	up
CD24	0.0110827	1.21589	up
CD24	0.00238026	1.9962	up
YWHAE	0.00134088	1.37762	up
MYD88	9.60306e-05	1.38687	up

## Sheet: upregulated genes NC vs SLE LN+
Data Supplement 1-4		The list of upregulated genes in SLE LN+ compared with NC
ILMN_Gene	p value	Fold change (SLE LN+/NC)	Regulation
HS.133181	0.00756395	1.38323	up
ARID3A	0.00244437	1.26967	up
TMEM144	0.00239207	1.33544	up
LOC654103	0.00242241	1.85583	up
KLHDC8B	0.0306635	1.26832	up
MTL5	0.00297549	1.30103	up
TFF3	9.21031e-05	1.75737	up
QPCT	0.00925516	1.51138	up
HS.557039	0.000895736	1.24441	up
CD177	0.00376271	1.43887	up
CD177	0.0103599	1.33356	up
CASP3	0.0290791	1.24182	up
TMEM55A	0.00709767	1.30743	up
TRAK2	0.0335896	1.21803	up
EPSTI1	3.0556e-07	2.37135	up
LOC644237	0.0093072	1.31618	up
CCDC109A	0.017005	1.21562	up
STRADB	0.00105662	1.94757	up
PDIA5	0.0274226	1.21724	up
C2	8.99133e-05	1.22549	up
FAM69B	0.0237499	1.29493	up
DEPDC1B	0.00664093	1.27675	up
GYPE	0.00138735	2.28509	up
GYPE	0.00569083	1.22923	up
CEBPA	0.0157457	1.35448	up
GPR84	2.78718e-05	1.5961	up
GBA	0.0194743	1.28137	up
CCNB1	0.0300199	1.20376	up
TAF9	0.0321578	1.2306	up
C3ORF54	0.00583838	1.37183	up
ANKRD22	0.0447656	1.26478	up
C1ORF97	0.000186054	1.28076	up
SLFN11	0.0422468	1.20922	up
KLHL14	0.00389336	1.26657	up
KLHL14	0.000360558	1.50094	up
LILRA5	0.0404149	1.33536	up
HIST1H2BH	0.0438264	1.27313	up
CAMP	0.000171691	4.8257	up
EHD4	3.98666e-08	1.58217	up
NINJ2	0.0431437	1.28181	up
CMPK2	3.20662e-06	1.79218	up
PPP1R12B	1.14293e-05	1.28347	up
TNS1	0.0190675	1.48222	up
IDH1	0.00955041	1.30588	up
IDH1	0.000382935	1.34595	up
LY96	0.00328755	1.37064	up
C19ORF48	0.0294972	1.22501	up
FTSJD2	0.000820561	1.25457	up
FCGR1C	4.17326e-06	1.757	up
LOC728026	0.0316505	1.45741	up
FKBP9L	5.52967e-05	1.39066	up
EAF2	3.11537e-06	1.79689	up
AHSP	0.000884754	3.46874	up
CHMP5	0.00106788	1.3144	up
S100A11	0.00288636	1.51855	up
YOD1	0.0283791	1.48084	up
MGST1	4.52644e-06	1.81093	up
PIWIL4	0.0128523	1.32513	up
PIWIL4	0.00982724	1.3065	up
FCGR1B	0.000178805	1.705	up
HMBS	0.0109063	1.47204	up
AKIRIN2	0.00201156	1.25556	up
ORM2	0.00789158	1.26882	up
HS.125087	5.19321e-07	2.79036	up
FABP5L2	0.0055966	1.23446	up
ACVRL1	0.000980237	1.33015	up
PDLIM7	0.000599017	1.62407	up
TAF9	0.00803103	1.26572	up
BST1	1.97118e-05	1.75719	up
ETV7	0.00292988	1.20652	up
PSG3	0.0116124	1.25823	up
RNPEP	0.0134642	1.226	up
C14ORF156	0.000819661	1.2992	up
FAM46A	0.00709449	1.37636	up
CSF2RA	0.0361482	1.27842	up
MCM2	0.00383286	1.24393	up
VPS37A	0.041529	1.20847	up
LOC389599	0.000514233	2.05715	up
CHAF1B	0.0241162	1.20403	up
ARHGAP18	0.0386366	1.22109	up
TBC1D2	4.69471e-05	1.57933	up
MCM4	1.97616e-06	1.69667	up
LOC100132425	0.0112509	1.26192	up
MIR223	0.0459986	1.27687	up
UQCRB	0.0161814	1.24141	up
CDCA7L	0.00150948	1.26168	up
ADAM15	0.0236151	1.321	up
MAPK14	0.0207799	1.22	up
MX2	6.37764e-05	1.73726	up
C1GALT1C1	0.00637892	1.22659	up
PIM3	0.00685893	1.51632	up
SWAP70	0.00546904	1.26977	up
MRPL19	0.0116726	1.25356	up
S100P	7.63321e-05	3.20117	up
CD164	0.0497444	1.39526	up
PPAPDC1B	0.0225459	1.20076	up
OCRL	0.000529979	1.22073	up
KIAA1033	0.0106097	1.30707	up
CCNH	0.0322957	1.22804	up
POLA2	0.00526474	1.25984	up
TMEM51	0.0220108	1.25292	up
CCR1	0.000438503	1.47488	up
RNASE4	1.04395e-05	1.4815	up
GTF2IRD2B	0.0212681	1.20808	up
TGM2	0.000960045	1.40844	up
CD38	0.000241602	2.22131	up
CR1	0.0133871	1.22015	up
LOC652102	0.0148756	1.58799	up
SERPING1	0.00217697	1.39113	up
LOC651751	0.0091486	2.10087	up
H1F0	3.34328e-07	1.86355	up
PFKFB4	0.0324516	1.27275	up
DEM1	0.0293065	1.24041	up
SQRDL	1.36961e-05	1.29953	up
FER1L3	0.00690791	1.26496	up
MARCH8	0.00970027	1.30756	up
LOC284422	0.00758639	1.3014	up
TSPAN13	0.0321171	1.26277	up
SLPI	0.00317018	1.88744	up
SIRPB1	0.00244942	1.29211	up
LOC389386	0.000613283	1.62079	up
REC8	0.00257168	1.31049	up
BNIP3L	0.00227831	1.72917	up
RNASE1	5.42016e-05	1.36017	up
KIAA1618	0.0110475	1.34971	up
NDUFV3	0.0366941	1.24785	up
NQO2	0.0478476	1.36574	up
KNTC1	0.0219965	1.2462	up
ROCK1	0.034481	1.25705	up
EFCAB4A	1.20893e-05	1.41223	up
KIAA0101	0.000698217	1.77047	up
LOC647506	0.00298026	2.56251	up
SERPINB1	0.0286699	1.31232	up
FABP5L2	0.0289865	1.3979	up
EXO1	0.00503903	1.26762	up
VWCE	0.00861585	1.2329	up
WBP5	9.60454e-06	1.37849	up
C1GALT1C1	0.00651596	1.22113	up
EGR1	0.0269437	1.87534	up
LOC728216	0.00108869	1.28561	up
S100A8	1.88095e-06	1.38107	up
LAMP3	6.2254e-06	1.71331	up
CEBPE	0.0144401	1.46265	up
JDP2	0.000276258	1.29212	up
TOP1P2	0.00703163	1.29394	up
MYOF	0.00618048	1.26123	up
BASP1	0.0110402	1.46066	up
ANXA4	0.0248014	1.22232	up
GSTO1	0.0143164	1.22057	up
GMDS	0.0315844	1.20811	up
SCARB2	0.0288393	1.20021	up
MAP1LC3A	0.0166859	1.33196	up
RBM47	2.20407e-05	1.53291	up
PTPRO	0.0096749	1.29803	up
CYSLTR1	0.0210666	1.25255	up
NCF4	0.0251467	1.55047	up
NCF4	0.000643917	1.62746	up
OAS2	7.34736e-05	1.79414	up
CAPG	0.000474114	1.35724	up
PPPDE2	0.0473193	1.25568	up
SKA2	0.00657907	1.20869	up
RPIA	0.0333447	1.21631	up
LOC284648	0.000109933	1.57177	up
PCNA	0.000453244	1.58963	up
IL1R2	0.000218227	2.04537	up
ACPP	0.00238195	1.26625	up
CTNNAL1	0.000643577	1.34664	up
LOC388588	0.000152483	1.90534	up
ADAR	0.00126704	1.3537	up
SUB1	0.0375255	1.26108	up
IFI35	3.72869e-05	1.75678	up
IRF7	0.00734075	1.50341	up
IRF7	0.00106608	1.70591	up
CLEC7A	0.0312018	1.27384	up
MTDH	0.0149461	1.30032	up
FPR2	0.00126945	1.57823	up
MED25	0.0170254	1.27771	up
SDHB	0.019863	1.20255	up
VNN1	0.00565013	1.26964	up
TXN	0.00363287	1.31167	up
OLFML2A	3.76449e-05	1.21193	up
GMNN	0.00449703	1.43992	up
GBP1	0.0446806	1.30638	up
UBE2C	5.94713e-05	1.80883	up
LOC441864	0.00732441	1.27568	up
NAGK	0.0174336	1.22887	up
FH	0.00862378	1.2619	up
DEFA4	0.000126587	5.31545	up
USP41	6.87499e-06	1.30994	up
FBXO6	0.00105921	1.40416	up
LACTB	0.000310185	1.2075	up
VPS37C	0.023544	1.21435	up
LOC285296	0.00490475	1.21069	up
HMMR	0.00122619	1.33818	up
HEBP2	0.000165304	1.38577	up
RASGRP3	0.00566418	1.35553	up
SLC16A6	0.00226796	1.20835	up
ENTPD1	0.00249641	1.37163	up
SLC4A1	0.00723514	2.10663	up
TXNDC17	0.00319506	1.35127	up
LACTB	0.0199078	1.22396	up
FECH	0.0185596	1.47383	up
TYMS	3.37417e-06	2.14162	up
LOC100134331	0.00134481	1.64807	up
LY6E	0.00897114	1.56352	up
FTHL11	0.0100583	1.30902	up
C15ORF48	0.00023374	1.39675	up
ARL4A	0.00116631	1.23644	up
ARL4A	0.00297039	1.49541	up
KPNA2	0.0444729	1.21249	up
KPNA2	0.00618571	1.27289	up
SYVN1	0.000293485	1.24578	up
AURKA	0.00185974	1.29317	up
OR2B2	0.000779927	1.37182	up
TELO2	0.00243425	1.2615	up
LOC100131164	0.00992504	2.19904	up
GYPE	0.00156961	1.22996	up
ATL3	0.000743319	1.30685	up
FRAT2	0.0202616	1.37474	up
ATP5B	5.65861e-05	1.21103	up
AMY1A	0.0279255	1.43628	up
TSC22D1	0.0445499	1.39511	up
PTS	0.0257688	1.20199	up
CLEC5A	0.0196703	1.35824	up
BRDG1	0.000314196	1.58268	up
CREB5	0.035001	1.31888	up
PRDX4	0.000428179	1.4904	up
CTSE	0.00477162	1.23602	up
SEPX1	0.000365231	1.58973	up
CHI3L1	0.00547591	1.58926	up
DHX58	4.55862e-05	1.44164	up
GABARAP	0.0154718	1.25195	up
MSRA	0.0336382	1.2075	up
NOTCH2	0.0421449	1.21496	up
ANLN	0.00158623	1.23392	up
C3AR1	5.15552e-07	1.69138	up
GCNT2	0.00138116	1.26262	up
ZBTB7B	0.000329217	1.2206	up
CLEC4D	0.000110152	1.41733	up
CDCA5	4.86441e-06	1.84245	up
C1ORF85	0.0498212	1.26703	up
RFESD	0.00794298	1.3162	up
SLC22A15	0.0374107	1.22657	up
AURKA	0.00580424	1.23372	up
TACO1	0.0165536	1.20826	up
ABCB9	0.00350105	1.5484	up
ABCB9	0.00929789	1.40542	up
VPREB3	0.00194711	1.66856	up
TMCC2	0.0336808	1.31345	up
CDKN3	0.000137999	1.45463	up
WSB2	0.00559404	1.38129	up
ADAM15	0.0321915	1.31541	up
BCL7B	0.00317125	1.24664	up
M6PRBP1	0.0268526	1.24466	up
DDX60L	0.00890255	1.3225	up
BUB1	0.000627936	1.57384	up
CARD16	0.0160959	1.24208	up
GPR160	0.00013793	1.43053	up
RNF10	0.0248511	1.29694	up
MRPL44	6.36942e-05	1.31687	up
SERPINB10	0.00359978	1.60825	up
NCF1B	0.0443908	1.23446	up
C7ORF11	0.0425701	1.23517	up
CEACAM1	5.15264e-05	2.3789	up
CEACAM1	1.34308e-05	3.07965	up
PRIC285	0.000110049	1.76151	up
RHCE	0.021232	1.26311	up
LCN2	0.000467807	3.11319	up
RELB	0.0213536	1.20459	up
HMBS	0.0112316	1.58269	up
ID1	0.00877549	1.36335	up
HS.570229	3.20897e-05	1.87091	up
IFI6	3.66309e-05	2.17098	up
CCNB2	0.000332693	1.76154	up
LTA	0.0367172	1.26986	up
ABHD5	0.0288453	1.22509	up
ATP6V1A	0.0115226	1.28969	up
PSAT1	0.00622184	1.32127	up
LOC643007	0.0216643	1.25026	up
SIPA1L2	0.00150392	1.31914	up
LMTK2	0.00323069	1.20392	up
HIST1H4E	5.18822e-06	1.76871	up
ECT2	0.00170225	1.34958	up
LILRA2	0.0014698	1.47468	up
ELANE	6.48274e-05	5.50547	up
DNAJC13	0.00752849	1.24229	up
TGM2	0.000569582	1.34448	up
CYFIP1	0.000343677	1.2977	up
CYFIP1	0.00552867	1.34326	up
HBM	0.000958824	2.73872	up
LOC642255	0.00771942	1.22447	up
ADAMTS2	0.000394689	1.22441	up
TUBB2A	0.000853184	1.29669	up
SPCS3	0.000991207	1.54619	up
USP48	0.00582979	1.23438	up
FLVCR2	5.31405e-05	1.35152	up
UBE2T	0.0119554	1.32133	up
LOC653874	3.51587e-05	1.43745	up
LMNB1	0.0109019	1.2841	up
CPEB4	0.00486642	1.22979	up
C2ORF47	0.000158546	1.38041	up
ZC3HAV1	0.0270348	1.21541	up
HBQ1	0.0186777	1.60841	up
LOC643384	0.000208274	1.34478	up
SLC1A5	0.00714977	1.23839	up
ZNF679	0.0235544	1.22556	up
RBM47	0.000492144	1.43912	up
MS4A4A	0.00016242	1.41149	up
COPS2	0.0272296	1.262	up
HP	6.93684e-06	3.37814	up
SORT1	0.00060168	1.39931	up
P2RY2	0.000682479	1.32491	up
CFP	0.0338475	1.27029	up
MAFB	0.000130634	1.60114	up
HIST1H2BK	0.0459846	1.25914	up
CCL8	0.00339059	1.64982	up
HEMGN	0.0323769	1.43045	up
RNASE2	3.57813e-10	4.32969	up
MCM6	0.0265266	1.29767	up
HERPUD2	0.000609059	1.31897	up
ATP5J2	0.0132836	1.2543	up
LOC731049	0.0182155	1.30809	up
LGALS3	0.00192289	1.55086	up
H2AFY	0.000153928	1.22737	up
DLEU2	0.000968804	1.25214	up
HDAC4	0.0167575	1.2811	up
CXCL1	0.00639807	1.31282	up
DHDDS	0.00656688	1.26787	up
HELLS	0.0179633	1.21236	up
CD19	0.000214443	1.56676	up
GLB1	0.000546228	1.28005	up
CENPN	0.00103333	1.4342	up
OSBP2	0.0107427	1.72543	up
MGST1	0.000390305	1.3731	up
SLC25A39	0.0266189	1.54538	up
SLC22A4	3.61744e-05	1.64002	up
CKAP2L	0.00209337	1.3441	up
NOP10	0.00267323	1.35008	up
NOP10	0.00385617	1.31447	up
DSCC1	0.00264207	1.25218	up
ORM1	6.68369e-05	2.37038	up
ATP8B4	0.0127383	1.52018	up
C12ORF48	0.00262444	1.36334	up
RNF123	0.00185277	1.25794	up
UBE2C	3.29317e-05	1.77047	up
ASF1B	0.00121961	1.35589	up
TRIM6	0.00424196	1.28207	up
ITGAM	0.000347508	1.44691	up
SLC22A4	0.000152798	1.435	up
CORO2A	0.0122675	1.23701	up
POU2AF1	0.0100176	1.39013	up
EIF2AK2	0.00231593	1.68005	up
FAH	0.00110683	1.40406	up
MERTK	0.00233942	1.34437	up
FXYD6	0.000130222	1.43303	up
TRIP6	9.84268e-11	1.45856	up
LOC100129960	0.0242269	1.24732	up
FAM89A	0.0164263	1.2136	up
LOC729505	0.0122537	1.25334	up
ARG1	3.19221e-05	2.80609	up
C14ORF143	0.00934634	1.26567	up
CAT	0.00170991	1.60682	up
TLR1	0.000489	1.65333	up
LOC100134379	0.00856703	1.81991	up
C18ORF56	0.0117704	1.24244	up
MEFV	0.0293818	1.3353	up
GCA	0.00629354	1.505	up
SEC14L1	0.00408114	1.37193	up
LOC646900	0.0228111	1.23992	up
LOC100130298	0.00829023	1.261	up
IFI27L2	0.000344408	1.62252	up
IFI27L2	0.00867463	1.37343	up
WDSOF1	0.0305241	1.26177	up
PACAP	0.021623	1.22763	up
CEBPB	0.00706468	1.31466	up
PAQR4	0.0036869	1.40658	up
GSPT1	0.00579907	1.43942	up
MLF1IP	0.0254513	1.20967	up
RPL29	0.0124811	1.21895	up
RPL29	0.00694328	1.22718	up
ABCA1	0.0246825	1.38823	up
MT1F	0.000479234	1.59066	up
SLC2A11	0.0230198	1.34512	up
COX7B	0.0143794	1.31202	up
MANSC1	0.00148441	1.20851	up
PLA2G4C	0.0435117	1.27746	up
C5AR1	0.0121438	1.37307	up
SNORD8	0.0178712	1.37928	up
LOC389386	0.000223078	1.39658	up
SMOX	0.0233705	1.38948	up
LOC643332	2.20503e-09	2.70334	up
CFC1B	0.00210777	1.42666	up
HAL	0.0024833	1.34285	up
SPC24	0.00179929	1.27096	up
OAS1	4.64322e-06	2.58415	up
FGF6	0.00273144	1.21499	up
LPAR1	0.0150281	1.21987	up
LGALS8	0.00294449	1.35577	up
LOC283392	0.01912	1.21669	up
PARM1	0.00521623	1.24682	up
ANG	8.26728e-05	1.77511	up
ANG	0.00107195	1.40367	up
LOC400759	0.02495	1.23353	up
LOC728519	0.00891174	1.31623	up
KLHL2	0.00289099	1.34332	up
RRAGD	0.00632839	1.37247	up
HHEX	0.0015053	1.41328	up
GADD45G	0.000609724	1.41976	up
ATP6V0C	0.00652824	1.24141	up
TPST1	0.0121484	1.23727	up
GNG7	0.00334034	1.2599	up
ABCA13	0.0022947	1.85396	up
POLE2	0.00982032	1.23993	up
CSF2RA	0.034225	1.25764	up
HNRPLL	0.0174666	1.27495	up
RAP1GAP	0.00188633	1.99583	up
HBXIP	0.00155661	1.20786	up
AK2	0.0152986	1.20296	up
AK2	0.013248	1.23336	up
TMEM45A	0.00964236	1.23229	up
TK1	0.00576698	1.36767	up
AGPS	0.00013216	1.33351	up
TNFSF13B	0.0117163	1.28112	up
SLC38A10	1.93823e-05	1.68593	up
C17ORF53	0.00286011	1.25982	up
TRIM10	0.0117058	1.44738	up
C10ORF11	0.0442379	1.22703	up
ETNK1	0.00933887	1.20601	up
BAMBI	9.01627e-05	1.79278	up
IRAK3	0.00065153	1.37952	up
PPARG	1.32031e-05	1.56062	up
TOR1B	0.0109971	1.2404	up
LOC642103	0.0114794	1.40943	up
EZH2	0.000562503	1.37515	up
CCR2	0.0473299	1.32937	up
B4GALT5	0.000543276	1.48306	up
ARSA	0.0179325	1.20317	up
FLJ22662	1.48689e-06	1.99901	up
TERF1	0.0158129	1.22188	up
DACH1	0.00984361	1.29741	up
ITFG1	0.0131376	1.23584	up
SUMO1P3	0.00884828	1.23079	up
C18ORF32	0.030824	1.29994	up
C20ORF127	0.0441304	1.26164	up
KCTD14	0.000619467	1.28429	up
LOC647450	0.00736915	2.47584	up
LAPTM4B	0.00233018	1.33291	up
LAPTM4B	0.000858283	1.38678	up
CCNE2	0.000465348	1.30338	up
LGALS8	0.000577591	1.29861	up
SIL1	0.0148126	1.22897	up
TLR7	0.00791602	1.43496	up
ALDH4A1	0.00314421	1.20892	up
LTF	0.000496939	2.80859	up
LOC729142	0.000610155	1.21312	up
LOC642131	0.00735729	1.33496	up
SAMSN1	0.00357367	1.36245	up
SAMSN1	0.0305155	1.22016	up
MAD2L1BP	0.0192039	1.29958	up
ATG7	0.000606241	1.45405	up
UCRC	0.0273332	1.20743	up
PGM2	0.000571291	1.28967	up
LOC642113	0.0271748	2.20704	up
MS4A3	0.0245674	1.34144	up
BOK	0.00460284	1.27793	up
SEC61G	0.00475884	1.22423	up
SIRPA	3.29194e-05	1.50995	up
LOC100130904	0.00732155	1.23217	up
CLEC12A	0.0286837	1.31455	up
PRPS2	0.00215124	1.23045	up
PRPS2	0.00028602	1.27181	up
ACSS2	0.0144225	1.22103	up
ADAP2	0.00091928	1.39143	up
MMP8	0.000444562	2.33109	up
COX5A	0.0287795	1.21399	up
TCTEX1D1	0.0295507	1.22524	up
MAD2L1	0.00299299	1.22957	up
MAD2L1	0.00197578	1.35147	up
LYL1	0.00842575	1.39675	up
NHLRC2	0.00388669	1.22124	up
HIST1H2BD	0.00110546	1.83013	up
HIST1H2BD	0.0113786	1.50286	up
MGAT3	0.0026899	1.25281	up
PCOLCE2	0.00218632	1.59526	up
NAIP	0.0089885	1.24921	up
NAIP	0.0184381	1.21619	up
LOC286016	0.0107416	1.31594	up
FAM129B	0.0371658	1.21438	up
FAM89A	0.00204109	1.35809	up
HERC6	0.00117915	1.59337	up
MELK	0.0002331	1.29314	up
MELK	0.00315722	1.45678	up
QSOX1	8.24294e-05	1.43576	up
LOC642956	0.0115851	1.25901	up
LOC654346	0.000584335	1.25839	up
LOC100128274	0.0335263	1.24345	up
CD58	0.0331087	1.21948	up
BTLA	0.0421809	1.2288	up
RHD	0.0273675	1.25356	up
SP100	0.00515762	1.24762	up
LOC652493	0.0123899	2.46491	up
LOC440731	0.0112151	1.21541	up
CDCA7	8.57066e-07	1.74763	up
UBXN6	0.0272938	1.31783	up
ARHGAP5	0.00110086	1.37036	up
C1QB	0.000603597	1.56435	up
TMPO	0.0137998	1.20072	up
XK	0.0486941	1.45168	up
ARSB	0.000415568	1.26276	up
CD163	1.42698e-05	1.76636	up
PQLC1	0.00250777	1.23128	up
HPS1	0.00102292	1.32042	up
FCGR1B	0.00137792	1.95968	up
LOC100131727	0.0274304	1.21833	up
AMPH	0.00356891	1.26732	up
CKS2	0.0171756	1.312	up
CKS2	0.00164163	1.47894	up
SDC1	1.73279e-06	1.24492	up
TMOD1	0.0040802	1.72595	up
LOC729768	0.0187421	1.32373	up
ADCY3	0.00263861	1.27922	up
SC5DL	0.0244777	1.20631	up
DGAT2	0.00575247	1.20693	up
LTBR	0.0246097	1.35272	up
FES	0.0285768	1.26776	up
HTATIP2	0.000220319	1.21801	up
RBM18	0.00131875	1.24998	up
BIRC5	0.00137887	1.39269	up
SAP30	0.0305365	1.23373	up
HS.580229	0.0179241	1.33864	up
CCRN4L	0.0138275	1.2085	up
SNX8	0.00159661	1.20702	up
AURKB	0.0235457	1.22894	up
MT1A	0.0215315	1.50257	up
GPER	0.0206042	1.38938	up
LHFPL2	0.000115055	1.52603	up
LOC729086	0.0261935	1.28516	up
CR1	0.0103411	1.23757	up
LOC401845	4.18005e-05	1.93937	up
KBTBD11	0.00862239	1.3057	up
AXUD1	0.0308217	1.3836	up
VAMP4	0.00297464	1.20568	up
VAMP4	0.00266637	1.20842	up
LOC642469	0.0242995	1.32141	up
MEIS3P1	0.0128574	1.21297	up
SLC39A11	0.00572721	1.20892	up
TFAM	0.000513494	1.51106	up
GLDC	0.044221	1.34745	up
CD68	0.00960896	1.24079	up
NCOA7	0.00978963	1.30624	up
KEL	0.00122383	1.20357	up
OTOF	7.58056e-10	6.21049	up
EMP1	0.00329479	1.38298	up
AZU1	0.0029487	2.48488	up
RNASE4	0.0164544	1.21869	up
RNASE4	0.00347543	1.34998	up
RNASE4	0.00116735	1.35797	up
LMO2	0.00154043	1.49011	up
CYP4F3	0.0265747	1.20874	up
TXNL1	0.0109864	1.32216	up
MARCKS	0.0152418	1.27482	up
NEK2	0.000908736	1.42551	up
PLD3	0.0214018	1.40567	up
C19ORF59	2.3782e-06	2.54227	up
PLSCR1	0.000220787	1.7598	up
ALOX5	0.00100231	1.45538	up
FBXO28	0.00891881	1.22142	up
DKFZP761E198	0.00963141	1.21743	up
ANXA2P1	0.0118584	1.49529	up
ANXA2P1	0.00028645	1.40757	up
KIF20A	0.000233047	1.29625	up
PARP14	0.00336789	1.36969	up
ECHDC3	0.00670599	1.25123	up
RNF182	0.0213921	1.35271	up
LOC90925	0.0289257	1.36717	up
RGL4	0.0168923	1.49618	up
PARP9	0.00111159	1.55335	up
PARP9	3.48803e-05	1.73256	up
SIGLEC5	0.00969122	1.28652	up
SLC6A10P	0.0136402	1.39085	up
CHEK1	0.000749749	1.3588	up
S100A6	0.00640797	1.27702	up
GINS2	0.00129792	1.5355	up
ACSL1	8.82584e-07	2.32734	up
F2RL1	0.0202032	1.21559	up
CRKRS	0.00539515	1.45019	up
TNS3	0.000614235	1.37356	up
STAG3	0.000253987	1.23875	up
SGPP2	0.00173307	1.24089	up
OAS3	0.000561467	1.33608	up
OAS3	1.29976e-05	2.35884	up
TOP2A	9.61693e-05	1.82509	up
MTHFD2	0.00210113	1.34738	up
CEACAM1	0.00107232	1.52275	up
F11R	0.00162591	1.38422	up
CENPE	0.000443544	1.24813	up
ST3GAL6	0.00357945	1.25644	up
MGC16121	0.00119196	1.31137	up
SEMA6B	0.00582735	1.22245	up
GMPR	0.0154397	1.50577	up
SLC2A3	0.000411595	1.40943	up
PDHX	0.0040059	1.24309	up
NCF2	0.000813962	1.51718	up
XAF1	0.00387714	1.68564	up
XAF1	0.0199171	1.62049	up
IFIT5	0.00266832	1.22021	up
CSTA	0.0218436	1.23619	up
LOC440359	0.0175537	1.49165	up
C3ORF59	0.0058135	1.21595	up
HLX	0.00112221	1.22238	up
HLX	0.00102303	1.60479	up
INTS7	0.00787557	1.20433	up
MTMR3	0.0034232	1.25225	up
GADD45A	0.00865857	1.41081	up
GADD45A	3.79865e-06	1.60245	up
TFE3	7.38993e-06	1.26421	up
CD55	0.00132318	1.31568	up
ATAD2	0.00136536	1.30026	up
CES4	0.023742	1.23538	up
SPI1	0.00766118	1.47433	up
LOC729342	0.0233679	1.24354	up
CDC20	0.000270709	2.09258	up
LOC653778	0.00161601	1.86372	up
AQP9	0.00890885	1.58953	up
TPX2	0.000609789	1.27887	up
SERPINB2	0.00111498	1.23296	up
SERPINB2	0.038011	1.20446	up
CD79B	0.0209096	1.32011	up
SESN3	0.0035329	1.5297	up
TLR8	0.021906	1.29899	up
MRPL13	0.0324986	1.20989	up
JUP	0.00193964	1.56216	up
CCNF	0.00207142	1.24036	up
CHPT1	0.00912503	1.32019	up
CHPT1	0.000830377	1.59758	up
TIMM10	0.0312138	1.30832	up
C11ORF59	0.0235359	1.22052	up
TIMM17B	0.041415	1.20291	up
VSIG4	1.08879e-06	1.68881	up
HAGH	0.0237975	1.30972	up
LOC440926	0.00110444	1.59995	up
HBEGF	0.0399422	1.39929	up
SPATS2L	1.6419e-08	2.00771	up
NFIL3	0.0114855	1.41525	up
STIL	0.00104407	1.36584	up
CAMK1G	0.000569192	1.79707	up
PELO	0.00218416	1.28663	up
CDC45L	3.81914e-05	1.84851	up
LOC100133591	0.000357802	1.4077	up
NUF2	0.00594529	1.20281	up
HMGA1	0.0263142	1.2485	up
LOC649210	0.00731679	1.8748	up
LOC728253	0.00831673	1.21949	up
IFIT1	0.000368896	1.55278	up
LOC440928	0.00101942	1.26307	up
FAM72D	0.0121776	1.25161	up
KIF14	0.00104839	1.22939	up
LOC389827	0.00910205	1.25735	up
HESX1	4.26014e-05	1.49392	up
GSN	0.0176556	1.27437	up
MUC6	0.000910852	1.47344	up
ALAS2	0.0109844	1.64796	up
FPR2	0.00218292	1.60396	up
MCM10	0.00167813	1.37894	up
C6ORF173	8.68213e-05	1.66286	up
APOBEC3A	0.0261206	1.37852	up
LOC100130932	0.0276911	1.20662	up
FBN2	0.00505713	1.35483	up
CEP55	0.000441838	1.49572	up
MYL6B	0.000203813	1.48737	up
SPRY2	0.00569391	1.25653	up
ZNF788	0.00382028	1.3132	up
RSAD2	2.24808e-06	2.96606	up
SIGLEC1	2.95071e-06	1.57664	up
KIF11	0.000592449	1.46103	up
KIF11	0.00238538	1.29075	up
SAMD9	0.0464132	1.39584	up
CAV1	0.000691725	1.47489	up
VSTM1	0.0309543	1.41719	up
NEXN	0.000165316	1.5812	up
LOC652155	0.000292911	1.31426	up
IFI6	2.11804e-05	3.03401	up
OAS1	0.00226177	1.92276	up
OAS1	0.000839576	1.7115	up
TRIM10	0.0155634	1.24135	up
RIN2	0.00226003	1.39032	up
HK2	0.00429546	1.26953	up
NP	0.00553101	1.40777	up
SMARCD3	0.0317821	1.2486	up
LOC646821	0.00142065	1.23464	up
LOC650832	0.000245436	1.44043	up
SAMD9L	0.0221901	1.55861	up
HSPA4	0.0102017	1.39801	up
LOC650518	0.0154437	1.21118	up
E2F2	4.55229e-06	2.30674	up
CEACAM6	0.000232173	3.87957	up
LOC642197	0.00109615	1.24366	up
LOC642197	0.014078	1.20448	up
HS.551847	0.000483892	1.23248	up
MAP2K3	0.000314357	1.39993	up
MAP2K3	0.0403239	1.23634	up
OPLAH	0.000304412	1.42435	up
FTHL2	0.00500488	1.28111	up
ALG13	0.0022383	1.23021	up
BEX1	0.000175283	2.10147	up
CNIH4	0.0020953	1.33164	up
TUBA1C	0.0374956	1.23488	up
LILRB4	0.0035497	1.30224	up
STAT2	0.00346547	1.37775	up
BTG3	0.0161088	1.27367	up
LOC100132444	0.000987278	1.23199	up
LOC642567	0.016136	1.29454	up
LOC653061	0.00234287	1.45226	up
DHRS9	0.000122222	1.94645	up
MRPL15	0.0142506	1.23717	up
BLVRA	0.000162018	1.41455	up
ATF5	0.0348208	1.22012	up
C20ORF24	0.000222262	1.21703	up
NACC2	0.00167031	1.42193	up
ARHGAP24	0.00136857	1.278	up
WBP2	0.0190907	1.22668	up
LOC201175	0.000305211	1.46916	up
BCL2L11	0.0149442	1.30326	up
SLC44A1	0.00229575	1.29987	up
SLC44A1	0.0221306	1.2493	up
ACSS2	0.00379583	1.24959	up
SLC36A1	1.19927e-05	1.30291	up
CDC34	0.034173	1.3415	up
RIOK3	0.00570849	1.48491	up
PI4K2B	0.00279147	1.25324	up
NCAPG	0.000441979	1.72867	up
LOC728602	0.0158081	1.30938	up
ISG15	0.00436702	1.97799	up
HS.72010	2.48159e-05	1.57411	up
CLEC12A	0.00264335	1.41554	up
SLC35F2	0.0365631	1.23266	up
MGC40489	0.000163945	1.24122	up
CENPM	0.00185895	1.50058	up
LOC441009	0.0105748	1.20388	up
IGLL3	0.00333148	1.99574	up
RRM2	0.00261332	1.34188	up
FHL2	0.0147106	1.26798	up
LAP3	2.02437e-05	1.55523	up
CTSG	0.000400222	3.69034	up
FCRL5	0.000203596	1.50159	up
CRISP3	0.00440482	1.3652	up
SLC6A9	0.000502538	1.20975	up
CD163	0.00195739	1.61906	up
GYPB	0.00204194	1.9972	up
RAD51AP1	9.94148e-05	1.46021	up
DDA1	4.93331e-05	1.31552	up
RBCK1	0.0117818	1.22809	up
CHSY1	0.0484469	1.21579	up
SMC3	0.04859	1.21205	up
IFIT3	0.00548033	1.70501	up
IFIT3	0.00520641	2.00654	up
RBBP8	0.00743974	1.25608	up
PGS1	0.00472858	1.21884	up
SLC30A1	0.00861498	1.30455	up
DSE	0.0280857	1.24283	up
TSPO	0.00402421	1.31486	up
GLRX5	0.00253362	1.48818	up
HBE1	0.00170634	1.4744	up
MAPK6	0.0165501	1.21746	up
ALPK1	0.00180451	1.38844	up
IL1RN	0.00174003	1.64898	up
CYP51A1	0.0268212	1.20964	up
GGH	0.00226418	1.41223	up
GGH	0.00420775	1.33606	up
LOC728098	0.00511572	1.23932	up
STX3	0.00524348	1.33709	up
ICA1	1.95371e-05	1.5161	up
ICA1	0.000311958	1.27639	up
LOC651697	0.000327078	1.3111	up
MOSC1	2.45334e-05	1.7024	up
PAICS	0.00791444	1.27233	up
PAICS	0.0188267	1.22097	up
PFKFB3	0.0249484	1.511	up
FAM13A	0.0038734	1.22321	up
ABCB6	0.0122925	1.21969	up
CTSD	0.0165559	1.56558	up
AGPAT2	0.0395647	1.20678	up
AGPAT2	0.0237242	1.23844	up
HIST1H3D	0.00664368	1.24089	up
RNASE3	0.000123252	2.94223	up
GPR175	0.0168424	1.36326	up
UBE2L6	0.0103931	1.29615	up
TTK	0.000889369	1.26638	up
DOK3	0.00289497	1.24099	up
MTHFD1L	6.6408e-06	1.26149	up
METTL7B	0.00855364	1.208	up
ANKRD34B	0.00136847	1.22673	up
SH3GL1	0.0143054	1.20566	up
IFITM2	0.000597903	1.56825	up
AP1B1	0.0403973	1.20024	up
LOC648822	0.00112026	1.42893	up
ADM	1.48867e-05	2.57742	up
IGLL1	0.000347647	1.78337	up
HIST2H2AA3	0.0029983	1.63709	up
HIST2H2AA3	0.0361838	1.56551	up
ARPC5	0.0303782	1.20504	up
HMGB2	2.32647e-05	1.6611	up
FAR2	5.00573e-06	1.85593	up
FKBP1A	0.00123346	1.33448	up
FTHL16	0.0377513	1.23551	up
CENPA	0.00226722	1.34465	up
TBPL1	0.0160318	1.2145	up
MAOA	0.00177318	1.3247	up
TRIP13	8.97341e-05	1.47916	up
SPTA1	0.0125347	1.2576	up
LOC729816	1.55681e-06	2.04219	up
FLJ41352	0.00624749	1.31384	up
DEFA1	0.0052517	3.79748	up
RUNDC3A	0.0126371	1.3829	up
EPHB2	0.000115109	1.24244	up
CES1	0.00153874	1.28716	up
SELENBP1	0.00881919	1.64592	up
LILRA6	0.00319386	1.50002	up
MARCH3	0.00374007	1.20882	up
STX7	0.000532819	1.31771	up
WDR51A	0.00325857	1.33933	up
GNG10	0.0199728	1.27769	up
CDA	0.00828221	1.52383	up
SNX3	0.000871165	1.23945	up
RGL1	5.00653e-05	1.5478	up
EVI2B	0.014427	1.21315	up
KDELR2	0.0120917	1.31977	up
JSRP1	0.0231995	1.21766	up
CPNE8	0.0341119	1.22486	up
FSCN1	0.00221746	1.26953	up
BPI	0.000470491	3.23965	up
DTL	1.95545e-05	1.33621	up
MYB	6.48624e-05	1.98237	up
HS.211743	0.00494544	1.26775	up
BAT3	0.00593315	1.24475	up
ST6GALNAC4	0.0226069	1.26501	up
ST6GALNAC4	0.00291776	1.33108	up
CITED4	0.000373642	1.6163	up
LOC729200	0.049763	1.22741	up
SRRD	0.00624005	1.23734	up
HCK	0.0363767	1.23994	up
EIF1B	1.88897e-05	1.44321	up
SF3B14	0.00818788	1.31472	up
ZDHHC19	0.0212918	1.45851	up
FANCI	0.0144341	1.2669	up
FSTL3	0.00934202	1.22582	up
CD14	0.000817653	1.33836	up
C6ORF211	0.0279703	1.20132	up
MXI1	0.0227812	1.24583	up
LOC644330	0.000693713	1.40065	up
CES1	2.66056e-05	1.97145	up
TOM1L2	0.000866551	1.23516	up
RBBP4	0.00534781	1.32073	up
HDHD1A	0.0025338	1.23777	up
CCL2	9.58498e-05	2.02206	up
GRINA	0.00329158	1.49605	up
MX1	4.55038e-08	2.53521	up
LOC389293	0.00220389	1.48546	up
IFI27L1	0.00188332	1.53312	up
TIMM8B	0.00288447	1.27037	up
KYNU	0.0117378	1.31272	up
GK	0.0196029	1.22977	up
TACSTD2	0.000392504	2.58875	up
CA4	0.000567423	1.8766	up
LOC652775	0.00134362	1.98536	up
FAM46C	0.000930821	2.10371	up
IFITM3	3.76528e-07	2.97272	up
HIAT1	0.00427134	1.33189	up
PYGL	0.00539087	1.39569	up
HJURP	0.00130985	1.37975	up
HMGB1	0.0263032	1.22982	up
STAT1	0.00454077	1.55952	up
CYP4F3	0.00721617	1.92503	up
EMILIN2	0.0224832	1.26079	up
TIMD4	0.000405768	1.5711	up
TRIB1	0.000797208	1.66524	up
FCGR2A	0.0420769	1.26697	up
YIPF4	0.00538679	1.24121	up
CSDA	2.95094e-05	1.69872	up
C5ORF30	0.0137518	1.21779	up
FAM13A	0.00412047	1.25347	up
IL1R2	2.90709e-05	1.25647	up
NPL	0.000163048	1.51009	up
NPL	7.51884e-05	1.53987	up
MND1	0.013495	1.24474	up
MND1	0.00618912	1.20857	up
DLGAP5	0.000223255	1.50107	up
DLGAP5	0.000169179	1.62378	up
PGLYRP1	0.000106146	3.61476	up
UHRF1	2.63819e-07	1.83377	up
IFI44L	3.18502e-07	4.54589	up
FABP5	0.0120336	1.28442	up
FABP5	0.000302728	1.39741	up
LOC729687	3.80773e-05	1.40397	up
NME1	0.00288497	1.43704	up
HS.224794	0.00192107	1.22915	up
HEMGN	0.0184535	1.60553	up
LRG1	0.000862865	1.72549	up
TYMP	0.0320565	1.4561	up
LXN	5.63043e-05	1.46116	up
BLVRB	0.00128014	1.5278	up
PTPN20	0.00224931	1.4894	up
DEFA1B	0.000948558	5.6387	up
DEFA1B	0.00111885	5.29112	up
DEFA1B	0.00212295	4.88229	up
RNASE1	1.7188e-06	2.08783	up
ATP6V0A1	0.00422902	1.34655	up
AQP10	0.029361	1.47747	up
LOC652113	5.71036e-06	1.45767	up
ZDHHC12	0.0409241	1.22327	up
DCLRE1A	0.0130716	1.23484	up
METTL7A	0.00759583	1.45219	up
MARCH8	0.00617111	1.4228	up
PHGDH	0.0103231	1.43633	up
GNA15	0.0240335	1.28228	up
MFF	0.0307041	1.60504	up
PTTG3P	0.00111635	1.51034	up
DIRC2	0.00684751	1.21389	up
EDEM3	0.0307636	1.27652	up
PRC1	0.000341988	1.50615	up
C21ORF70	0.0143055	1.20504	up
CDC2	2.56357e-05	1.6427	up
CDC2	0.000212529	1.21008	up
HIST2H2AC	0.0287085	1.38334	up
IFIT1L	0.00159328	2.84334	up
RETN	0.00491145	2.35165	up
PLD1	0.0203833	1.21152	up
PLK4	0.000765723	1.4369	up
OTOF	2.94435e-05	1.39125	up
LOC100129118	3.61108e-06	1.33811	up
MLKL	0.0107482	1.25333	up
HIF1A	0.0158202	1.44251	up
SCO2	0.00131907	1.58102	up
STK3	0.0214309	1.2018	up
PRTN3	0.00312183	1.88111	up
UQCRQ	0.0317981	1.20735	up
LOC100132457	0.0194167	1.30638	up
TDRD9	0.0134588	1.24718	up
TDRD9	0.00639754	1.30375	up
ERO1L	1.90864e-05	1.39079	up
COMMD8	0.0276375	1.20858	up
STMN1	0.0220696	1.2443	up
BPGM	0.0173774	1.23458	up
BPGM	0.0271803	1.71119	up
NUSAP1	0.00014891	1.5261	up
NUSAP1	0.000280396	1.71404	up
RTCD1	0.00190272	1.23461	up
GPR97	0.0208064	1.20196	up
SPDYE1	0.00376456	1.27067	up
ODF3B	0.00816306	1.23834	up
LOC387934	0.0246553	1.25816	up
LOC646463	0.00162301	1.20992	up
PADI4	0.000197827	1.84846	up
C20ORF24	0.00013191	1.24169	up
PIK3AP1	0.00630167	1.43597	up
PBK	0.0116169	1.23689	up
SNAPC3	0.0418112	1.2016	up
SERTAD1	0.0328694	1.20469	up
PTPRF	0.00582756	1.22418	up
ADORA3	0.000264861	1.36213	up
GP1BA	0.0228978	1.23821	up
DEFA3	0.00212347	4.85227	up
NMI	0.000776011	1.36682	up
CCNA2	0.000313856	1.69721	up
HBD	0.000755468	4.04371	up
OSBPL10	0.00639911	1.32451	up
DDX58	0.00443636	1.31495	up
PPT1	0.0106553	1.24466	up
TMEM191A	0.0314874	1.20766	up
LOC649923	0.0283144	2.0885	up
IDE	0.00832356	1.20616	up
OLR1	0.00108805	2.38231	up
HERC5	4.98453e-06	2.44528	up
STAT1	0.0268738	1.41848	up
STAP1	0.00843317	1.37666	up
SLC2A5	0.000817644	2.01571	up
UQCRFS1	1.11271e-05	1.25379	up
HIST1H2BO	0.000342914	1.44468	up
NT5C2	0.00804173	1.2671	up
FEN1	0.00267044	1.21074	up
FEN1	0.000252059	1.47241	up
WDR40A	0.00215576	1.8587	up
LOC440313	0.00359284	1.43191	up
TFDP1	4.2833e-05	1.47902	up
TFDP1	7.42786e-07	1.51278	up
LOC100129681	7.71832e-05	1.46227	up
TIMP2	0.00623349	1.35681	up
FCGR1A	4.20593e-05	1.72473	up
IFI44	3.02479e-07	3.08837	up
TLR4	0.0105853	1.26125	up
SEC24A	0.0361519	1.20709	up
CD300C	0.0224029	1.448	up
OASL	0.000356131	1.46318	up
HPSE	8.0775e-05	1.432	up
OLFM4	1.40172e-05	5.65669	up
OLFM4	0.00685304	1.53681	up
C2ORF55	0.012001	1.21668	up
GLRX2	0.0141154	1.26292	up
LOC653907	0.00315598	1.28635	up
CLEC1B	0.0396468	1.34886	up
GAPDH	0.0324426	1.27032	up
UQCRH	0.00360324	1.47556	up
TUBA1B	0.000574727	1.26124	up
ACOX2	0.00147982	1.2951	up
HYAL3	0.0235681	1.25874	up
FAM96A	0.00392689	1.23408	up
MS4A3	0.0204463	1.87805	up
SP110	0.0450855	1.26186	up
SP110	0.000404552	1.35119	up
UBE2O	0.0146053	1.29335	up
SIGLEC16	0.00131131	1.44928	up
LOC728744	0.000744825	1.31036	up
TPCN2	0.0348993	1.20231	up
CCRL2	0.013316	1.21162	up
PGAP1	0.000253963	1.20927	up
IFI27	5.3714e-14	28.5343	up
KLF1	0.0118313	1.22097	up
G6PD	0.0401771	1.23676	up
MRPL42	0.000378228	1.28911	up
F12	0.000376307	1.32944	up
TCN1	0.00180724	2.62076	up
LOC649839	0.0446845	1.20445	up
MMP9	8.06213e-06	4.22699	up
TRIM7	0.00184411	1.25553	up
PKD2L1	0.000293553	1.26386	up
MRPL35	0.0258833	1.20923	up
MTX2	0.0212923	1.24218	up
TOM1	0.0350179	1.23368	up
FAM104A	0.0226666	1.28185	up
DRAM1	7.38917e-05	1.3522	up
ZNF280D	0.0141879	1.22048	up
TP53I3	0.0107121	1.23781	up
LAMP2	0.000226022	1.3968	up
LAMP2	2.28743e-06	1.46389	up
IRF4	0.00258383	1.38204	up
HSPA1A	0.00582312	1.53207	up
MTX1	0.0339246	1.23014	up
FAR2	0.00834092	1.2861	up
SAR1B	0.0182077	1.20531	up
SAR1B	0.00114858	1.45626	up
TDRD7	0.00212723	1.33235	up
RNF213	0.0437839	1.33751	up
ADIPOR1	0.0116814	1.42044	up
LRP3	0.00406289	1.43617	up
ASGR2	0.000834518	1.54164	up
ASGR2	0.00703538	1.5756	up
IFIT2	0.00626975	2.02305	up
SLC27A2	0.000117685	1.31406	up
LOC643779	0.0353564	1.20525	up
LGALS3BP	1.29636e-07	2.23894	up
GNB4	2.26856e-05	1.30853	up
SLC35A5	0.000342627	1.39844	up
SCD	0.00361424	1.48882	up
TALDO1	0.00773769	1.28017	up
TCP11L2	0.0180147	1.21613	up
IFIH1	0.000117172	1.66457	up
C17ORF91	0.000505914	1.56088	up
MOSPD2	0.0180646	1.23863	up
UBTD1	0.0103135	1.33395	up
MT1E	0.046523	1.55758	up
HMMR	0.0007455	1.50145	up
MOBKL1B	0.00138623	1.41679	up
KIFC1	0.0102737	1.24408	up
LAMP2	0.0147151	1.23601	up
LAMP2	0.00433198	1.25547	up
LOC650321	0.00348821	1.25566	up
ANKRD33	0.000416016	1.62873	up
HRK	0.00791431	1.20724	up
GADD45B	0.0106388	1.44844	up
TMED7	0.0404262	1.26385	up
CD163	6.25394e-08	1.73217	up
TXNDC5	0.00792764	1.78981	up
TXNDC5	0.041289	1.55629	up
FCAR	0.0387966	1.29169	up
PLAC8	0.0401979	1.22994	up
TCN2	6.06677e-08	2.13961	up
STK17B	0.0110797	1.25719	up
WBP5	3.50553e-05	1.47639	up
LRP10	0.0144502	1.2137	up
WFDC1	3.66187e-05	1.28926	up
C1QC	0.000140372	1.28034	up
C16ORF75	0.0011799	1.23157	up
MS4A1	0.0123894	1.39148	up
IFIT1	2.85253e-05	3.27562	up
LOC339352	0.0172005	1.20315	up
TSNAX	0.0396684	1.20977	up
SLC26A8	0.000578445	1.53301	up
TXNDC5	0.0018779	2.21446	up
DDX60	0.00657082	1.50078	up
IPO11	0.0268143	1.24791	up
LOC649009	7.897e-05	1.21084	up
NTSR1	2.68358e-06	1.64361	up
TIMELESS	0.0025205	1.20369	up
LOC653600	0.000410509	6.28029	up
FCN1	5.17755e-05	1.41217	up
ELL2	0.00648043	1.51228	up
PTTG1	0.000892743	1.65617	up
PTTG1	0.00361987	1.25661	up
C4ORF18	0.000276802	1.57966	up
LYRM5	0.0425703	1.21144	up
HCFC1R1	0.0086545	1.2678	up
PAPSS1	0.0172435	1.29935	up
LOC652616	0.0133383	1.38707	up
LOC440043	0.000111309	1.275	up
GABARAPL2	9.69877e-05	1.49628	up
IGF2BP3	0.00615358	1.22535	up
OASL	0.00107812	1.7203	up
DYSF	0.00106625	2.18326	up
FLJ43093	0.000220797	1.67578	up
RENBP	0.0085049	1.33191	up
ZNF593	0.0449835	1.253	up
SLC16A3	0.0153529	1.31468	up
ZWINT	0.0243107	1.20758	up
SIRPA	0.0427425	1.32549	up
MUC1	3.14847e-08	1.48613	up
RPS27L	0.045193	1.20909	up
LOC648733	0.00231387	1.21198	up
CAPZA1	0.00179987	1.64255	up
IFIT3	0.00399216	2.17578	up
LPCAT2	0.0264089	1.22763	up
IFNGR2	5.26015e-06	1.4665	up
BMP2K	0.000348185	1.3725	up
BMP2K	0.00405624	1.35232	up
HNRPC	0.0393595	1.20915	up
ZYX	0.0034877	1.36857	up
MPO	0.000275706	3.4064	up
LOC652694	0.000310057	3.28556	up
C8ORF13	0.00734363	1.2122	up
TIMP2	0.00308133	1.38145	up
RBM38	0.0475321	1.4098	up
PTMA	0.0387946	1.68191	up
PLXDC2	0.00685827	1.23669	up
ACOT9	0.00267405	1.25491	up
RPS7	0.00142342	1.39389	up
RPS7	1.84861e-05	1.39581	up
S100A12	0.00146515	1.88602	up
RAB3IL1	0.000932699	1.50098	up
CCNE1	0.00346483	1.22712	up
CCR2	0.0134301	1.21207	up
PANX2	0.00219817	1.29983	up
MCTS1	0.000925575	1.52143	up
TAGAP	0.00115127	1.38994	up
LILRA5	0.000571701	1.49993	up
CKAP4	0.00621592	1.5102	up
C20ORF100	5.06948e-05	1.33826	up
NFE2	0.00335722	1.62461	up
COCH	0.0492647	1.21365	up
MED28	0.00750983	1.23105	up
USP18	7.40567e-08	2.20589	up
ECGF1	0.000514044	1.48475	up
ECGF1	0.0416138	1.44269	up
AURKAIP1	0.0211378	1.22882	up
MGC29506	0.00113856	2.08897	up
GK	0.00525337	1.32154	up
CTNNAL1	0.000695192	1.36347	up
SLC22A16	4.48874e-05	1.72242	up
CDKN1A	0.0426146	1.30495	up
OAS2	0.000266105	1.63	up
SLC43A2	0.038561	1.28815	up
PLEK2	0.017207	1.24087	up
TMEM167A	0.000453531	1.35136	up
TMEM167A	4.19299e-05	1.49303	up
MGC42367	0.0157703	1.26569	up
LOC100128525	0.0138975	1.2618	up
HSPA1B	0.029295	1.33022	up
CREG1	1.75892e-05	1.61075	up
PPAP2B	1.67148e-05	1.24573	up
MGAM	0.0131768	1.26432	up
MGST2	0.0090786	1.30521	up
MOXD1	3.7951e-05	1.34424	up
ANXA3	0.000615166	2.50589	up
ISCA1L	0.0201573	1.34207	up
ZBTB32	0.000937246	1.36669	up
IRF2	0.027954	1.21377	up
G3BP1	0.0279585	1.33167	up
ALAS2	0.011666	1.32226	up
ALAS2	0.0105259	3.30566	up
FFAR2	0.00901484	1.79288	up
CEACAM8	1.60915e-05	5.33805	up
BCL2L11	0.00345416	1.37605	up
TRPM2	0.000828002	1.29268	up
UAP1L1	0.0350189	1.20836	up
DMXL1	0.00890476	1.28965	up
LOC541471	0.00518258	1.25885	up
BCL3	0.0151655	1.47687	up
CD79A	0.0389028	1.4204	up
POLQ	0.000898361	1.407	up
EPB42	0.00162882	2.38456	up
ATP5J2	0.0133459	1.26275	up
OIP5	0.000432001	1.50587	up
RTP4	0.0423796	1.21682	up
CYP2J2	0.000430429	1.31731	up
TNFRSF17	0.0288416	1.65107	up
FLJ20273	0.000280302	1.53737	up
LOC644380	0.00213989	1.22794	up
MAZ	0.00220813	1.27225	up
SLC7A5	0.0457633	1.33357	up
SEC23B	0.000359571	1.22662	up
FHL2	0.0325577	1.33768	up
ASPM	0.000321905	1.64045	up
YWHAH	0.00386885	1.36308	up
NSUN7	0.012042	1.2075	up
HIST2H4A	0.0477637	1.263	up
HS.489254	0.0063745	1.25259	up
FUT4	0.00329978	1.46504	up
UBE1C	0.0115907	1.22031	up
RAB30	0.00584227	1.25292	up
HS.162734	0.0130845	1.21564	up
RNASE6	0.00472808	1.45771	up
C5ORF32	8.88434e-06	2.10887	up
UNC93B1	0.0396609	1.22228	up
C9ORF66	2.29669e-05	1.3737	up
IMPA2	0.00779331	1.38978	up
C9ORF72	0.022047	1.31439	up
RNY4	0.0328271	1.36232	up
AMY1B	0.000376332	1.26954	up
LOC642076	0.000215581	1.28381	up
F5	0.00112616	1.5664	up
CLIC4	5.37565e-05	1.25528	up
CLIC4	0.000151601	1.45519	up
CLIC4	9.11387e-05	1.38966	up
ISG20L1	0.00684379	1.24115	up
LSM5	0.0173349	1.24668	up
COL17A1	0.000845734	2.16862	up
COL17A1	0.0146122	1.31079	up
STOX2	0.013848	1.21465	up
LOC651524	0.012899	1.3132	up
TYMP	0.0345795	1.55509	up
DPYSL5	0.0125555	1.27169	up
LOC100133477	0.0212166	1.26971	up
LOC644852	0.00288258	1.63324	up
TACC3	0.0037454	1.21994	up
LYPLA1	0.0267331	1.20156	up
LOC648984	0.00024759	1.37866	up
C9ORF167	0.0231565	1.2941	up
HIST1H4H	1.09488e-06	3.38783	up
USP6NL	0.000116561	1.27151	up
HSPC159	0.00681133	1.28544	up
CYB5R4	0.0315887	1.22289	up
MED20	0.0290951	1.2101	up
SOCS3	0.0119141	1.56735	up
ST3GAL2	0.0102581	1.24124	up
SLC16A5	0.0463801	1.26504	up
LOC647460	2.46732e-05	1.82011	up
BRI3P1	1.94865e-05	1.69408	up
SUMO1	0.0330173	1.25769	up
CA1	0.000680602	3.90013	up
FAM129B	0.00365187	1.56958	up
ARL4A	7.65418e-05	1.84229	up
CDT1	0.000342389	1.49317	up
RNF14	0.0350766	1.20816	up
OAS2	4.33264e-06	1.97481	up
OAS2	0.0105425	1.30166	up
FAM30A	0.000411381	1.2869	up
TRIM25	0.0260309	1.27984	up
C2ORF49	0.0177303	1.21291	up
VKORC1L1	0.017455	1.23241	up
LOC644132	5.1107e-05	1.35043	up
C4ORF18	0.00988286	1.4845	up
LOC729887	0.0208414	1.20723	up
DICER1	0.0365376	1.30961	up
IGJ	0.0305544	1.67369	up
LAMA5	0.0295829	1.21025	up
DERA	0.00512739	1.21313	up
PLEKHF2	0.0149959	1.20107	up
SCPEP1	0.0247875	1.26055	up
DHRS9	0.000551727	1.54616	up
GRN	0.0164889	1.94687	up
GRN	0.000220308	1.74782	up
GPBP1L1	0.0480527	1.24344	up
LOC652126	2.71942e-05	1.40899	up
OSTALPHA	0.0018033	1.27661	up
UBE2J1	0.000988881	1.39667	up
ALAS1	0.00725998	1.21282	up
HIST1H1C	1.28898e-05	1.77268	up
TANK	0.0401574	1.2343	up
SDSL	0.0258062	1.21448	up
TNFAIP6	8.16188e-05	1.98686	up
SDHD	0.0287734	1.24396	up
TNFRSF13C	0.00160723	1.26117	up
RGS1	0.0165319	1.70601	up
CHMP5	0.000993388	1.52235	up
DEFB1	0.00386589	1.22199	up
CD24	0.00401391	1.52159	up
CD24	6.53865e-05	2.72478	up

## Sheet: gene exprn for 552 common genes
Data Supplement S1-5					Gene expression represented by normalized intensity for 552 common upregualted genes in SLE																(some genes were detected by multiple probes)
Gene Name	NC01	NC02	NC03	NC04	NC05	NC06	NC07	NC08	NC09	NC10	NC11	NC12	NC13	NC14	NC15	NC16	NC17	NC18	NC19	NC20	NC21	NC22	NC23	NC24	NC25	SLE01	SLE02	SLE03	SLE04	SLE05	SLE06	SLE07	SLE08	SLE09	SLE10	SLE11	SLE12	SLE13	SLE14	SLE15	SLE.LN01	SLE.LN02	SLE.LN03	SLE.LN04	SLE.LN05	SLE.LN06	SLE.LN07	SLE.LN08	SLE.LN09
ted	0.106532	-0.407125	-0.0263443	-0.150383	-0.392941	-0.247304	-0.120862	-0.35808	-0.281425	-0.347295	0.342814	-0.0294757	0.420593	0.252245	0.39513	0.482902	0.520855	0.037888	-0.137657	-0.317328	0.0986652	-0.0708113	0.294176	0.336747	0.102246	0.265719	0.226882	-0.0365453	-0.0635719	-0.0943894	-0.213081	-0.0326133	0.718575	0.0849767	1.07845	-0.0318284	0.0296378	-0.239124	0	0.177498	-0.216645	-0.100962	0.0483212	0.126363	-0.128395	-0.0643744	0.632045	-0.0764675	0.322696
PDLIM7	-0.0114951	-0.0631938	-0.0335932	-0.0359387	-0.152003	-0.0489092	-0.0335932	-0.0207582	-0.0812502	0.00571394	0.0417547	-0.0207582	0.0193348	0	0	-0.00229168	-0.0172782	0.0328288	0.0616393	-0.0359387	-0.0230837	0.04952	-0.118056	-0.0560341	-0.0359387	0.0193348	0.00114489	0.13229	-0.0441794	0.0260973	0.0260973	-0.0172782	0.136463	-0.0300813	0.129152	-0.0382881	0.0780025	-0.065588	0.15612	0.0855761	0.0714793	0.0428672	0.207595	0.0328288	-0.13179	0.0517316	0.207595	0.0428672	-0.0703888
PDLIM7	-0.155795	-0.129574	-0.0709062	-0.113843	-0.0763392	0.0215254	-0.214497	-0.175487	-0.25336	-0.13864	0.0929804	0.237508	0.335701	0.0123396	-0.00517321	-0.0134878	-0.131835	0	-0.0208035	0.134026	-0.00517321	0.0487375	0.0910425	-0.0134878	-0.0472374	0.0377126	0.0133634	0.127423	-0.0861726	0.112216	-0.0355468	0.169351	0.118889	-0.0611763	-0.0493727	0.030653	-0.0145311	0.0245743	0.202936	0.188509	0.260967	0.410642	0.8659	0.103592	-0.0796099	-0.0281563	0.562412	-0.108266	-0.140915
FCGR2A	-0.888317	-1.83331	-0.828212	-0.787368	-1.07693	-0.0355015	-0.794686	-0.868999	0	-1.43183	-0.697884	0.445383	1.10002	-0.0754881	-0.179509	0.0563316	-0.553716	-0.0463104	-0.249481	0.294237	0.00558376	0.293681	-0.0646019	0.621209	0.299569	0.0505457	-0.190522	0.925661	0.639193	0.404733	-0.336225	0.464991	0.620499	-0.488323	0.412442	-0.114398	0.213456	0.004632	-0.184772	0.529276	0.300122	-0.471954	0.765285	0.139697	-0.818793	0.226927	1.05423	-0.330894	0.468841
TMEM144	-0.225606	-0.786523	-0.314296	-0.0269127	-0.602849	-0.0786343	-0.456103	-0.503613	0.137413	0	0.0317411	0.412071	-0.00891495	-0.759525	-0.0158873	0.103348	-0.30817	0.118436	-0.0605001	-0.934368	-0.584223	-0.230232	-0.222722	-0.313069	-0.539762	0.0736294	0.225351	0.733406	0.162775	0.788469	0.0684595	0.298634	-0.0635929	0.213477	0.239639	-0.347206	0.417257	0.0987444	-0.366809	0.398276	-0.0991135	-0.366809	0.133368	0.30624	1.45934	0.298232	0.736964	0.276793	-0.176792
TFF3	-0.154108	-0.0383606	0.157251	-0.188445	-0.105783	-0.0590253	-0.244646	-0.113726	-0.037281	-0.25214	0.126757	0.985734	-0.0265307	-0.0634136	-0.141294	-0.15997	-0.196858	-0.182466	0.101497	-0.0933895	-0.0568361	-0.122857	0.117094	-0.193246	-0.0799899	1.4132	-0.0513778	1.74911	0.0156875	0.828234	1.44637	-0.211394	0.0062952	0.00210142	-0.0437698	0.0198417	-0.137819	0.57582	0.59335	0.824676	2.50108	1.34695	0.875424	0.861023	1.89789	-0.0799899	1.41477	0	-0.0978847
QPCT	-0.52924	-2.03671	0.0292511	-0.154214	-0.786304	0.168921	-0.748312	-0.448696	-0.631737	-2.16573	-0.577752	0.423833	0.266962	-0.155396	-0.149018	0.16684	-0.677413	-0.601909	0.0491123	-0.9853	-0.371037	-0.141377	-0.256777	-0.180352	-0.178307	0.763965	0.486854	1.72668	0.261386	0	-0.38083	-0.326639	0.655118	0.18584	0.024765	-0.0776243	1.12549	0.147777	0.321142	0.70865	0.87355	0.266962	1.32501	0.936606	-1.57553	0.164186	1.04829	-0.0207691	-0.338686
TMEM55A	-0.132277	-0.124874	0.156015	-0.138723	-0.0879421	-0.289456	-0.281204	-0.0817194	0.267841	0.525681	0.142992	0.580442	0.377539	0.017498	-0.244377	-0.09902	0	-0.0941935	0.192024	-1.07125	-0.401857	-0.072196	-0.302201	-0.223672	-0.412031	0.225227	-0.0305662	1.07498	-0.228953	0.151145	0.127786	-0.428947	1.33003	-0.268643	-0.155719	-0.142205	0.749191	0.71385	0.0435724	0.514979	0.648255	-0.0556812	0.32265	0.558233	1.55255	-0.32238	0.537857	0.0488186	-0.186725
CD68	-0.415425	-0.684964	-0.259471	-0.193651	-0.287471	0.168911	-0.144795	-0.185963	0.462109	-1.14961	0.0277395	0.187327	-0.0416555	0.108858	0.598161	-0.472104	-0.291217	0.205033	-0.240233	-0.363962	-0.170706	0.402529	-0.277261	0.189479	-0.0653143	0.714845	0.120349	0.731957	0.383393	0.202106	-0.325363	0.288838	-0.0212984	-0.0477877	-0.343289	0.450989	-0.276369	0.359516	-0.109855	0.273457	-0.01931	0.497572	0.574487	0.0853682	0.175709	0.277862	0.654532	0.300529	-0.00946808
CD68	-0.386123	-1.05073	-0.211982	-0.168887	-0.435322	0.154229	-0.490497	-0.404001	-1.30503	-1.41152	0.291394	-0.0779819	0.173111	0.75662	1.20688	-0.163378	-0.159155	0.307962	-0.13407	0.491886	0.27432	0.0116606	0.0757742	0.619296	0.15457	1.13682	0.536835	-1.13698	-1.24025	0.0508337	-0.761725	0.753937	0.435754	-0.361653	-0.261827	1.03101	0	-0.172713	0.760416	0.575363	0.247848	0.978502	1.53957	-0.510263	-1.52432	-0.260016	0.388066	-0.463165	0.24307
EPSTI1	-0.234714	-0.720097	-1.00613	-0.377043	-0.704285	-0.68357	-1.10348	0.0251999	0.204667	-1.18905	-1.17261	-1.10037	-0.246863	-0.858952	-0.0961781	-0.0227613	-0.0342779	0.21845	-1.04608	-1.30693	-0.70141	-1.01146	-0.26229	0.626435	-1.11123	-0.31601	0.390193	1.58263	1.62312	-0.0502567	0.245678	0.925671	1.05905	0.151366	0.913265	0.803376	0.920547	0	-0.394432	-1.0947	0.0986729	0.204667	-0.291099	-0.134926	2.02249	0.391203	1.41529	0.121989	1.71453
STRADB	-0.156697	0.0778351	-0.0549164	-0.0147047	-0.130838	-0.319674	-0.203939	-0.485231	0.123986	0.204695	-0.369204	0.613689	-0.584841	0.0229788	-0.444846	-0.68516	-0.463216	0	0.457501	-0.741116	-0.463888	-0.457848	0.0932312	-0.397509	-0.400402	-0.104124	0.141112	-0.268556	0.503977	-0.146136	0.0955152	0.0540781	0.341063	-0.266208	0.985418	0.225906	0.197057	2.93409	0.112755	0.0460701	3.19282	0.624958	-0.30033	0.380554	1.00073	-0.234021	-0.0838251	0.504321	-0.512797
PDIA5	-0.343259	-0.422775	0.00225687	-0.110873	-0.369281	-0.215164	-0.277449	0.704647	0.200529	0	-0.131137	0.120723	-0.163657	-0.309979	-0.336827	-0.319108	-0.468921	-0.260439	-0.244297	1.53127	-0.26247	-0.204063	-0.20732	-0.285685	-0.28982	0.190668	0.579115	0.43118	1.26797	-0.0753388	0.258793	0.312069	0.144416	0.0444798	-0.182757	0.202002	0.0976892	0.0955777	0.0543008	-0.0119066	0.0591874	0.410938	0.510615	0.206903	-0.275396	0.330597	0.205434	-0.0511503	0.381766
C2	-0.251719	-0.195353	-0.18133	-0.143195	-0.298687	-0.233798	-0.191023	0.0584388	0.010375	-0.129668	-0.193186	-0.0152268	-0.0589337	-0.167442	-0.154741	-0.264171	-0.186707	0.180405	-0.140062	0.0916886	-0.0858078	-0.0777926	0	0.0881305	-0.209513	0.323441	0.36078	0.193709	0.835213	0.197016	0.00189161	0.363726	-0.0180998	-0.0248256	-0.0747981	0.107591	0.380548	0.139739	-0.0481272	-0.0767937	0.145741	0.395019	1.03922	-0.0180998	-0.151583	0.114603	0.308231	-0.20296	0.0392208
FAM69B	-0.472584	0.133639	0.247144	0.224675	-0.0216618	-0.237354	-0.123677	-0.698167	0.183521	0.379742	0.155087	-0.228285	-0.386472	-0.102808	0	-0.709842	-0.556036	0.435836	-0.153412	-0.799109	0.0213423	-0.288282	0.228444	-0.50273	-0.727077	0.595034	0.699209	-0.384312	-0.492611	0.32754	-0.143636	-0.282236	0.412831	-0.541521	-0.209677	-0.401684	0.357108	0.651576	0.697511	1.38672	-0.260941	0.835509	0.145151	0.316516	1.22231	0.0109835	0.30719	0.0396929	-0.840957
FAM69B	-0.0669498	-0.125844	0.0485272	0.0727377	-0.0669498	-0.172941	-0.0997815	-0.0466552	0.136773	-0.0313263	0.0137076	0.215984	-0.0057497	-0.0069027	-0.0741816	0.0900936	0.0351477	0	0.0284114	-0.0997815	-0.0243058	-0.0103664	0.0485272	-0.0838809	-0.0573635	-0.0657482	0.0205126	-0.0525951	-0.00114822	-0.0243058	0.111499	-0.0289826	0.0295362	0.0606833	0.0396214	0.0463061	0.0606833	0.0879354	0.0792708	0.0781841	0.0227737	-0.158778	-0.0313263	0.214995	0.211034	-0.0278115	0.133638	-0.101012	0.214995
GYPE	-0.125053	-0.0699687	0.170275	-0.110233	-0.191895	-0.0933199	-0.158673	-0.174002	0.167471	0.0455079	0.0434704	0.339266	-0.148156	0.218936	-0.102315	-0.13425	-0.0622687	0.125706	0.258122	-0.213662	-0.220992	-0.258209	0	-0.0921993	-0.189496	-0.0502505	0.530353	0.0495749	1.244	0.194351	0.188831	0.0556536	-0.0843797	-0.194297	0.452633	-0.0557013	0.0167155	2.59613	0.370488	-0.0137248	4.82652	1.6396	-0.136559	0.015676	2.48396	-0.133097	0.664347	0.427852	-0.254444
GYPE	-0.0420232	-0.0599008	-0.0372934	0.0397148	0.0608253	-0.00345564	0.0182915	-0.0853076	-0.0337553	-0.155331	0.0216951	-0.0337553	0.0508642	0.0870566	0.0805435	-0.0828681	-0.126158	-0.0671148	-0.0647054	-0.0889735	-0.0623012	0.0541916	0.00574064	-0.0951052	-0.0103922	-0.00345564	-0.0635028	-0.0743642	0.14439	-0.0963345	-0.0527229	-0.113657	0.0262208	-0.143845	-0.103733	0.130794	0	0.616821	0.0903025	0.00344706	1.4659	0.0586176	0.00229883	0.14647	0.324227	-0.0491481	-0.0243645	0.072907	-0.0115514
CEBPA	-0.733044	-0.497695	-0.139169	-0.0675039	-0.794129	-0.144821	-0.342856	-0.416831	-1.17486	-1.78947	-0.244609	0.749994	0.174897	-0.0309343	0.211301	0.318492	-0.211315	0.331475	-0.172119	-0.941526	-0.423513	-0.315825	-0.354433	-0.413416	-0.621468	0.568132	0.117859	0.871369	-0.0414391	0.0687666	0.0539169	0.7895	0.284726	0	0.144287	0.155943	0.364078	0.428295	-0.341882	-0.456697	0.686086	0.499862	1.29937	0.320852	-0.850509	0.188783	0.258631	0.031539	0.200309
GPR84	-0.147982	-0.139403	0	-0.184777	-0.245879	-0.0608006	-0.326898	-0.0871391	-0.0226102	-0.181839	-0.190674	0.544715	-0.157575	-0.185758	-0.249978	-0.156612	-0.307547	-0.18969	-0.100954	0.494765	-0.0972567	-0.0121307	0.00774479	-0.0898919	0.00774479	0.241738	-0.239753	0.902743	0.265621	0.355362	0.39724	-0.14321	0.311536	-0.157575	-0.123336	-0.113034	0.0416722	0.0145946	0.429632	0.681735	1.7752	0.871957	0.817183	0.560598	0.842426	0.109625	1.89302	0.0500312	-0.397882
TAF9	-0.610195	-0.67399	-0.776225	-0.714018	-0.108323	-0.538907	-0.430541	-0.328397	0.0277033	-0.411098	-0.141759	-0.0216789	-0.183911	0.0977411	-0.0156851	0.0682878	0.0744305	-0.310275	-0.308276	-0.252743	-0.172954	-0.504159	-0.048131	0	0.00376034	-0.762472	-0.510276	0.229751	0.261061	-0.217916	0.102259	0.100755	0.205697	0.431484	0.370794	0.446957	0.449323	-0.00592899	0.0896759	0.0496979	-0.886261	-0.59956	-0.589812	0.511774	-1.1882	0.108758	0.131525	0.359099	0.526039
HPSE	-0.18862	-0.74081	-0.00953388	-0.10789	-0.564377	-0.298011	-0.32373	-0.235312	-0.101697	-0.529876	-0.280766	-0.176202	0.30862	-0.00577164	0.0383606	0.263994	-0.191576	0.124619	-0.0832758	-0.429508	-0.209778	0.0936489	0.257746	0.660507	0.247108	0.145596	-0.0197153	1.25642	0.990755	0.0990362	-0.0723343	0.663055	1.00603	-0.155527	0.871954	0.0620003	0.282816	-0.145937	-0.0814466	0.323425	0.690081	0	0.4645	0.666507	-0.772434	0.0661316	0.443056	-0.0699148	0.758743
PTPRO	0.108156	-0.0505157	-0.0869584	0	-0.212909	-0.00559568	-0.178794	-0.00310612	0.34934	0.113901	0.107004	-0.294272	-0.0556655	-0.0168514	0.369654	0.0446014	0.047606	0.0541954	-0.0441031	-0.613159	-0.584032	-0.675221	-0.449152	-0.243436	-0.384543	0.00804377	0.240101	0.7023	1.19284	-0.0377197	-0.168297	0.522617	0.0843568	-0.157183	0.525639	0.252134	0.127598	-0.0869584	-0.370036	-0.26043	-0.694171	-0.318829	-0.108873	0.262517	-0.605586	0.584756	0.389212	0.337604	1.0188
SLFN11	0.0501394	-0.506904	-0.0438576	-0.00936985	-0.624014	-0.479461	-0.293833	-0.403988	0.351122	0.423855	-0.0654411	0.257634	0.434779	-0.305472	0.190368	0.111296	-0.00502873	0.0199432	-0.0392914	-0.315463	-0.55618	0	-0.435852	-0.0830183	-0.297703	-0.35076	-0.203678	0.837935	0.750492	0.26562	0.681775	0.359337	0.416176	0.418885	0.587335	0.258708	0.0982676	0.412233	-0.335947	0.0522804	-0.169925	-0.69142	-0.224943	0.484527	0.846141	0.549465	-0.194564	-0.0398912	0.681775
SLFN11	-0.270747	-0.798687	-0.414686	-0.512015	-0.440911	-0.545077	-0.617602	-0.445568	0.500888	0.248427	-0.3508	0.272619	0.0486994	-0.261244	0.0167646	0.204975	0.117826	0.0866575	-0.122563	-0.493723	-0.505643	-0.0129671	-0.315619	0	-0.167423	-0.678704	-0.457095	0.652723	1.02598	-0.0148287	0.616065	0.349691	0.456076	0.148099	0.854161	0.292115	0.117826	0.466027	-0.32681	0.152372	-0.57577	-0.829723	-0.550084	0.661745	0.939608	0.37368	-0.179308	-0.049036	0.385023
KLHL14	-0.200095	-0.223454	-0.1264	-0.17471	-0.0618162	-0.0988531	-0.0573902	0	0.325533	-0.00106144	-0.0819001	-0.139203	-0.0707078	-0.0695934	-0.0507774	0.044941	-0.0596018	0.00318146	-0.0485806	-0.038732	0.033577	-0.183123	-0.110267	-0.206206	-0.0420074	-0.0886574	0.00846767	0.0252557	0.465884	-0.148586	0.250775	0.152958	0.192513	0.349894	0.0815182	0.125973	0.208219	0.0294228	0.0147862	0.411849	-0.240911	-0.152121	-0.148586	0.201773	1.94895	0.153913	0.101446	-0.00851726	0.505308
KLHL14	-0.106344	-0.190312	-0.345899	-0.252672	-0.27497	-0.420496	-0.11839	0.30489	0.387286	-0.131351	-0.11115	-0.437499	-0.295794	-0.0692382	0.0315957	-0.252672	-0.27497	-0.297619	-0.248252	-0.165104	-0.385139	-0.175135	-0.325275	-0.418508	0.0653572	-0.19116	0.383873	0.0660672	1.32993	-0.382231	0.65646	0.523756	0.449537	0.242208	0.191066	0.136017	0.245972	0.228958	0	0.631741	-0.523515	-0.282179	-0.539623	0.174046	1.18389	0.185197	0.75351	0.177335	1.60342
CAMP	-1.68573	-0.300176	0.776349	-0.473705	-2.68282	-0.554061	-1.93178	-1.96556	-1.32699	-2.15551	0.646936	3.60052	-1.65214	0.680276	-1.70626	-2.50014	-2.52598	-1.02113	1.68437	-2.05992	-0.473705	-0.857171	1.19187	-2.23426	-2.0549	3.19968	-1.7584	2.69566	0.379637	2.67358	3.27822	-2.51818	-0.215218	0.0774059	-0.67244	0.113281	-1.91745	0.408799	2.44929	2.15968	4.06338	2.89321	1.66808	2.91658	2.70955	-2.17582	0.566995	0.723503	-0.566074
EHD4	-0.519964	-0.380156	-0.193114	-0.392713	-0.62248	-0.660334	-0.447505	-0.412091	-0.54372	-0.353104	-0.624428	-0.117395	-0.115751	-0.364123	-0.12014	-0.306402	-0.446127	0.0349646	0.166016	0.0205822	-0.202683	-0.110828	-0.273334	-0.20939	-0.187058	0.274282	0.321776	0.413836	0.507681	-0.51021	0.0915766	0.261476	0.159241	0.0574875	0.038661	0.28884	0.368932	0.800804	0.335464	0.125341	0.712851	0.795424	0.707752	0	1.21061	-0.0283365	-0.0376472	-0.148721	0.735498
TP53I3	0.0457001	0.0273762	-0.00664806	-0.0506263	-0.0358171	-0.0644317	-0.0426331	-0.0369511	-0.0155611	0.0132055	-0.024529	-0.0312915	0.0764303	-0.0200381	0.0349498	-0.0177975	-0.0760384	-0.0312915	0.0627356	0.0563712	0.0457001	0.00551701	0.00220966	-0.0324216	0	-0.0279059	0.0175805	0.117772	-0.0324216	0.166851	-0.0494814	0.141017	-0.0772042	0.020853	0.0920725	0.0241189	0.115733	-0.0889144	-0.00553799	-0.0414953	-0.0517716	0.0868773	-0.0177975	0.0414095	0.284977	-0.0234046	0.148018	0.163893	-0.0517716
CMPK2	-0.229566	-0.312643	-0.270018	-0.298626	-0.36593	-0.330866	-0.340065	-0.15642	-0.39866	-0.499264	-0.279819	-0.38273	0.0540576	-0.158226	0.156451	0.0971036	0	0.323709	-0.253508	-0.303617	-0.239095	-0.45085	0.032043	0.49385	-0.103244	-0.152813	0.390117	1.50474	0.617797	-0.218214	-0.214449	0.170914	1.5316	0.0375781	0.674219	0.799115	0.155724	-0.108474	-0.120752	-0.225772	1.23288	0.873953	-0.158226	0.140372	-0.561262	0.142576	1.37145	-0.0146551	1.96453
IDH1	-0.192995	-0.64718	0.115416	0.0422878	-0.0828466	-0.207551	-0.190194	-0.010253	-1.30972	-1.30365	-0.235186	0.00693226	0.165468	0.316852	0.295032	0.0399046	-0.0854454	0.19147	-0.174427	-0.462397	-0.41422	-0.358664	-0.176273	0	-0.116567	0.257917	0.343187	0.538447	-0.137544	0.413607	-0.276667	-0.0699186	0.956226	0.174912	0.231705	0.410843	0.384473	-0.489683	-0.482242	0.121815	0.247627	-0.0230703	0.92729	0.934365	-0.912008	-0.127687	0.408073	-0.046937	0.604448
IDH1	-0.329381	-0.726934	-0.352092	-0.117445	-0.579782	-0.274501	-0.490881	-0.329776	0.215702	-0.292113	-0.0669727	-0.0636807	0.271765	0	0.0689573	0.015645	-0.256161	-0.106056	-0.0597401	-1.11267	-0.700873	-0.364189	-0.29462	-0.142925	-0.7132	-0.0707674	-0.027957	0.849761	0.860024	0.302958	0.106409	0.167913	0.750773	0.038188	0.237482	0.100845	0.432627	0.22932	-0.330566	-0.00567532	0.142058	-0.259735	0.427256	0.88673	-0.767597	0.264711	0.28809	0.0828371	0.449659
FCGR1C	-0.522086	-0.640111	-0.180478	-0.485899	-0.707961	-0.124801	-0.666119	-0.0997715	-0.626915	-0.934863	-0.617459	0.389051	-0.0549021	-0.446085	-0.192847	-0.207505	-0.333433	0.190931	-0.163442	-0.397346	0.0211096	-0.548106	-0.0622845	0.2549	-0.0657415	0.252125	-0.120685	1.14808	0.899468	0.724627	-0.119658	0.4261	0.635877	-0.245095	0.432067	0.0933161	0.500804	0.225292	0.0187788	-0.0539207	0.531859	0.398045	1.82006	0.504473	-0.767852	0.55166	1.39499	0	0.656409
PIM3	-0.183517	-0.202737	-0.153989	-0.150486	-0.240721	-0.15633	-0.181133	-0.0600762	-0.245697	-0.315898	0.0747361	-0.0340223	-0.0329471	-0.0666637	-0.15282	-0.170451	-0.119335	-0.113639	-0.119335	0.638255	0.238662	0.111187	0.307354	-0.0644646	0.148637	0	0.0455079	-0.306772	-0.338308	0.0737381	-0.0116048	0.335107	0.696474	0.27472	0.169341	0.23688	0.425507	-0.159847	0.0856695	0.423158	0.108266	0.502439	0.329265	-0.0754943	-0.3264	-0.117054	0.228833	-0.104573	0.0516043
CD79B	0.585716	0.581816	0.523431	0.00230885	0.291169	0.63726	0.283632	0.138911	0	-0.934189	-0.0773964	-1.08223	-1.00873	-0.115916	0.417662	-0.308477	-0.378558	-0.139981	-0.344731	-0.336183	-0.0169563	-0.0556631	-0.149398	-0.403754	-0.185118	1.35463	0.924205	-1.42769	-0.877146	-0.0178738	1.0258	1.11373	0.217164	-0.602905	-0.369807	0.711668	-0.109938	0.329033	0.343213	-0.092536	-0.012928	0.539295	0.762556	0.196829	-0.438458	0.461333	0.694801	0.844407	0.226761
LOC728026	-0.0225778	0.00781965	0.0155969	-0.0294204	0.0343123	0.00781965	-0.0157671	-0.0455141	0.0932498	0.211148	-0.00786161	0.0222306	-0.0408974	-0.0168996	-0.0960989	0.0667582	-0.0340004	0.14583	-0.0328541	-0.0305638	0.0784745	0	0.079535	-0.0397458	-0.0294204	0.0571012	-0.00336409	0.132607	0.0984902	-0.0191684	0.0111585	-0.0146351	0.0343123	-0.013504	-0.0294204	-0.00448704	0.0774131	0.143804	0.0277348	-0.0925112	-0.0317087	0.03759	-0.0340004	0.13567	0.688674	0.0343123	0.058177	0.0462937	-0.0806179
LOC728026	-1.42159	-1.44744	-1.4405	-1.54038	-0.514414	-1.08792	-1.28246	-0.872081	0.180919	0.0358992	-0.308678	-0.615334	-0.698788	-0.404818	-0.477319	0.161379	0.150072	0.151364	-0.254991	-0.8541	0.0307579	-0.225053	-0.155392	0.219222	0.664113	-1.27858	-1.22505	0.0663671	0	-0.125517	0.411525	-0.0493011	0.406602	0.675239	0.382099	0.604545	0.715895	0.37732	0.684792	0.378303	-1.55155	-1.45136	-1.45267	0.560793	1.16373	-0.176858	-0.308283	0.284032	-0.262429
EAF2	-0.274345	-0.704329	-0.48129	-0.540316	-0.270379	-0.485528	-0.602627	0.377092	0.17287	-0.440951	-0.902099	-0.185194	-0.283541	-0.882406	0.00931644	-0.288468	-0.663344	-0.350245	-0.072526	0.333653	-0.322812	-0.381166	-0.0664291	-0.373946	-0.152817	0.395069	0.586898	0	0.627036	-0.232787	1.04428	0.484633	-0.12583	0.438963	-0.19586	0.781539	0.589755	0.786966	0.0324726	0.485174	0.211125	-0.0548363	-0.221551	0.503644	2.31788	0.154149	0.282024	0.326015	0.863797
AHSP	-0.620899	-0.0342975	0.477915	-0.225914	-0.607196	0.131328	0.0982556	-0.434783	0.0447035	-0.148738	-0.0323343	1.43788	-0.487603	0.781545	-0.47244	-0.617951	-0.459192	1.03725	0.720371	-0.659772	-0.496597	-0.211773	1.05674	-0.414186	-0.0869837	-0.133927	1.02284	0.230046	1.97289	0.610318	0.635235	-0.284683	-0.485811	-0.683197	0.927883	0	-0.253093	5.5806	1.26984	0.841659	6.36298	3.4657	0.359796	-0.0574026	3.01432	-0.725924	1.13832	1.74175	-0.0329885
CHMP5	0.100476	-0.160218	-0.240312	-0.120264	0.120336	0.146712	-0.0230169	0.0712442	0.115678	-0.296145	-0.364065	-0.601001	-0.0529003	-0.324022	-0.301077	0.114552	-0.039403	-0.0887823	-0.334094	-0.887543	-0.245881	-0.584179	-0.364065	0.171376	-0.438172	0.0381842	0.287746	1.02325	0.958535	0.018014	-0.301077	-0.116292	0.169363	-0.419402	0.383584	0.159877	0.259048	0.0780296	-0.362721	0	0.411372	0.25204	0.28546	0.169363	-0.492066	-0.361824	0.817008	-0.19631	0.752878
S100A11	-0.776519	-1.05301	-0.321383	-0.587141	-0.555753	0.471517	-0.535253	0.129364	-0.594522	-1.33533	-0.476959	0.276402	0.574033	-0.0841799	0.104565	0.0740662	-0.369243	-0.0816421	-0.301924	-0.147655	0.0773716	-0.165739	-0.165739	0.247251	-0.207247	0.73727	0.619604	0.555483	0.357079	0.65689	-0.846256	0.805892	0.134035	-0.391066	-0.662175	0.0500774	-0.425016	-0.205739	0.17425	0.424425	0.808754	0.886908	1.93886	0.0217209	1.23916	0.215719	1.42734	0.45858	-0.126819
YOD1	-0.153852	-0.218652	-0.0964384	-0.139198	-0.480755	-0.548033	-0.0987444	-0.346301	0.15873	0.0822735	-0.313792	-0.127379	-0.179424	-0.127716	0	-0.104692	-0.0286064	-0.2298	0.231337	0.0340757	0.00859451	0.274991	0.437036	0.356364	0.701623	-0.302737	-0.212217	0.523963	0.207538	-0.186413	-0.0447121	-0.375559	0.787604	0.336997	0.965572	-0.106015	0.868748	3.13029	0.259644	0.795608	2.99684	-0.469627	-0.947401	0.23814	-0.959923	-0.175941	-0.262665	-0.0875778	0.386588
MGST1	-0.822558	-1.50946	-0.0272293	-0.186784	-0.707758	0.204057	-0.491673	-0.411812	-0.26802	-1.37773	-0.298615	0.410645	0	-0.0849447	-0.193057	-0.278781	-0.904994	-0.402089	-0.224839	-0.637634	-0.406595	0.0112162	0.0140724	-0.26047	-0.0368691	0.756215	0.560222	0.734501	0.693472	0.340816	-0.26047	0.363995	0.929014	0.131085	-0.234974	-0.0648098	0.756215	0.527166	0.468757	0.660385	0.93382	0.816491	1.66221	1.04067	-0.159618	0.615281	0.604987	0.506484	-0.249222
PIWIL4	-0.179821	-0.307907	-0.020432	-0.0668998	-0.414036	-0.202122	-0.151168	-0.242443	0.0938139	-0.00980139	-0.129635	0.94095	0.0832138	-0.101953	-0.129635	-0.0621848	-0.0755835	-0.0684743	0.157178	-0.119804	-0.192645	0.028275	-0.105991	0.000751	-0.0939112	0.177254	-0.145339	0.891986	0.577429	0.309249	0.450112	-0.135401	0.298903	-0.0859141	0.232021	0.0297475	0.136137	0.0703893	0.230101	0.0959244	1.32523	0.0596147	-0.0724196	0.837944	-0.573735	-0.0419307	0.459432	0.0952215	0.27364
PIWIL4	-0.176023	-0.259451	-0.228098	-0.263547	-0.183765	-0.27901	-0.262522	-0.290456	0.413114	0.156098	-0.00342035	0.780381	-0.0898671	-0.139812	-0.0249863	-0.144525	-0.0145946	0.0262389	0.159925	-0.24622	-0.267654	-0.132302	-0.045115	-0.062849	-0.0999017	-0.189598	-0.171206	0.848376	0.414397	0.308024	0.387224	-0.0844226	0.235874	-0.0267253	0.130576	-0.0328293	0.109354	0.126669	0.000854	0.263888	0.514061	-0.284201	-0.48594	0.775898	0.797683	0.0412588	0.224953	0.0295906	0.0724626
FCGR1B	-0.649647	-0.921223	-0.184257	-0.532561	-0.692125	0.115335	-0.715353	-0.012475	-0.882543	-1.15733	-0.81381	0.265639	-0.310929	-0.421801	-0.249481	-0.203198	-0.407085	0.00229836	-0.19475	-0.910806	-0.289405	-0.581287	-0.241845	0.481017	-0.286036	0.27935	0.626081	0.820961	0.70468	0.895806	-0.275973	0.44801	0.26104	-0.115861	0.330733	0.177267	0.162545	-0.146086	0.129704	0	0.56084	0.363285	2.05628	0.317136	-1.43854	0.14268	1.36364	-0.124862	0.509088
AKIRIN2	-0.442888	-0.390063	-0.45281	-0.240948	-0.361625	-0.284466	-0.383516	-0.238605	0.497335	0.575548	-0.183175	0	0.0195169	-0.16548	-0.193293	-0.0567417	-0.162622	-0.0497828	0.196302	-0.48656	-0.114682	-0.13518	-0.206748	0.0663719	-0.284466	0.0836801	0.207144	0.744636	0.817254	0.108689	-0.222313	0.0530481	0.983803	-0.324363	-0.0935621	0.0671835	0.0277882	0.340326	0.174034	0.456062	0.151588	-0.0230436	0.322684	0.550096	1.1768	0.00669289	0.398315	-0.059988	0.0325985
ACVRL1	0.0920706	-0.0993381	0.148121	-0.0806718	-0.182789	0.0400519	0.193222	-0.0806718	0.022893	-0.283673	-0.121258	-0.0317292	-0.287047	-0.116247	-0.225318	-0.0157776	-0.344488	0.14562	-0.111253	-0.284797	-0.308606	-0.043097	-0.175474	-0.0728836	-0.157861	0.445858	1.13179	0.451269	0.303535	0.0684981	0	0.00184488	0.0746465	0.62651	0.215652	0.232248	0.0989814	0.172896	-0.109261	-0.293821	0.870688	1.05257	1.1778	0.00368738	1.457	0.0525661	0.426758	0.228314	-0.185936
PDLIM7	-0.398522	-0.0636721	0.245928	-0.00773239	-0.143329	0.767836	-0.180493	-0.0403028	-0.451076	-0.0227203	-0.0836487	0.258876	0.266294	-0.153849	-0.224866	-0.493875	-0.349326	-0.196039	0.255401	-0.305413	-0.0378652	-0.0311818	-0.0221176	-0.165113	-0.257823	1.03805	0.971544	0.77825	-0.0227203	0.389603	-0.226947	0.168342	0.481694	-0.23321	-0.228336	0.307141	0.0796256	0.355236	0.403573	0.591277	1.39277	1.21993	2.38972	0.133616	1.52707	-0.0899487	2.0607	0.353843	-0.481399
TAF9	-0.430197	-0.599614	-0.576942	-0.633525	0.0479546	-0.284099	-0.237129	-0.160967	0.0498981	-0.384859	-0.0527277	-0.0689821	-0.25982	-0.00907612	-0.0934439	0.261778	0.213605	-0.131483	-0.0325356	-0.422766	0.0682335	-0.376352	-0.0832901	0.0130119	0.165113	-0.642129	-0.603428	0.240235	0.307175	-0.123247	0.0259066	-0.0253553	0.223541	0.456412	0.639547	0.466998	0.442424	0.338522	-0.00705433	0	-0.704656	-0.55462	-0.322556	0.512108	-0.789867	0.39045	0.0377073	0.346847	0.772321
BST1	-0.776132	-1.04119	-0.0957699	-0.262001	-0.560983	0.182829	-0.625584	-0.229177	-0.179834	-1.1484	-0.484098	0.662576	-0.123652	-0.0434713	-0.373794	-0.316585	-0.484098	-0.379546	-0.362359	-0.632435	0.14293	0.0128632	0.173694	-0.061079	-0.223561	0.792513	0.70078	0.613955	0.457685	0.177942	-0.0503359	0.148602	0.451489	-0.277131	-0.1017	0.00626183	-0.0649357	0	0.433834	0.511247	1.74913	1.11406	1.56014	0.37783	0.923627	0.144266	1.0522	0.100175	-0.21197
FAM46A	-0.387057	-0.42793	-0.265459	0.0632687	-0.337475	-0.195954	0.0144281	-0.280969	0.270363	-0.466784	-0.155416	0.634775	-0.22278	-0.109165	0.268257	-0.058979	0.115672	0.478792	-0.0931444	-0.639793	-0.651249	-0.124971	-0.0607176	-0.0423079	-0.404707	0	0.0394087	0.587739	0.603382	0.427742	0.207639	0.395473	0.553071	-0.167173	0.156837	0.00874615	-0.180095	0.0727444	-0.0154543	-0.394663	0.990797	-0.225659	-0.699888	0.406729	1.55694	0.0808573	0.473997	0.318371	0.983189
CSF2RA	0.0577946	-0.85623	-0.0189123	-0.0300856	-0.230509	0.18986	-0.602557	-0.439623	-0.924266	-1.87997	0.00605774	0.405539	0.490703	0.173806	-0.115189	-0.0848284	-0.439623	-0.0520926	-0.337842	-0.242086	-0.444336	0	-0.004632	-0.233905	-0.173652	0.967109	0.269955	0.109081	-0.237989	0.172011	-0.345167	0.736561	0.664166	0.1456	0.326141	-0.140774	0.475399	0.0477629	-0.348107	0.633004	0.328216	0.136162	0.968882	0.850596	-1.35734	-0.0593033	0.51619	-0.0197916	0.179943
CSF2RA	0.0168819	-0.15793	-0.0625792	-0.0854711	0.241749	0.473627	0.0186062	-0.132842	-0.585813	-1.36761	0.036726	0.232433	0.0625486	-0.152811	-0.026803	0.338861	0.27234	0.385902	0.0939913	-0.200429	-0.27319	0.103528	-0.218191	-0.0945311	0.216111	0.103528	-0.215619	-0.563942	-0.653889	0.13627	0	0.32717	0.367315	0.506504	0.0598164	-0.216756	-0.498327	-0.625575	-0.360923	0.185265	-0.130092	-0.379682	-0.393535	0.491324	-0.058053	-0.0102921	0.56748	0.372815	-0.0253296
ARHGAP18	-0.321352	-0.23293	-0.51633	-0.314649	-0.192864	-0.566643	-0.443484	-0.334854	0.478716	0.775621	0.0944047	0.0850201	-0.0944419	-0.00615883	-0.0740819	-0.0692372	0.033411	0.0416446	0.0748448	-0.393182	-0.313694	0.0579715	0	-0.0797539	-0.0587978	-0.530685	-0.488041	0.671913	0.267126	0.031909	-0.0724649	-0.193743	0.861843	-0.0436745	0.33873	0.0704622	0.533348	0.897746	-0.202556	0.612858	-0.411458	-0.598857	-0.370162	0.462083	1.64293	-0.0170007	0.0616565	0.0416446	-0.120094
TBC1D2	-0.228738	-0.62879	0.114215	-0.23482	-0.383066	-0.0572395	-0.272563	-0.148713	-0.803116	-1.16863	-0.0382013	0.226458	0.0273666	-0.175114	0.06884	-0.207646	-0.388706	-0.307752	-0.0497732	-0.756669	-0.38532	-0.00721264	-0.0853596	-0.11186	-0.246723	0.697049	1.01589	0.234062	0.0558863	0.487235	-0.0680599	0.311472	0.0968285	0.214602	0	0.347656	0.298428	-0.00432301	0.0411377	0.137164	0.907294	0.985683	1.91013	0.37654	0.763824	0.201397	0.75839	0.518711	0.0433731
ICA1	-0.168432	-0.167642	-0.0369053	0.0653219	0.138972	0.413101	0.206366	0.269	-0.813524	-1.35429	0.0311728	-0.210787	0.00182724	0.135263	0.0296574	0.230668	0.0410519	0.577675	0.117348	-0.259803	0	0.322293	-0.0722618	0.276453	0.378241	-0.166378	-0.000422	-0.715323	-0.762991	0.836461	-0.147712	0.44373	0.0624962	0.994855	-0.459274	-0.0282717	-0.696963	-0.866147	-0.0252619	0.488037	-0.0371943	-0.256774	-0.530234	0.0469189	-0.305667	-0.418841	1.11143	1.08648	-0.134524
MCM4	-0.173584	-0.0919523	-0.190166	-0.0900059	0.906099	-0.397179	-0.352165	0.398267	-0.643941	-0.723174	-0.224449	-0.0356121	-0.230868	-0.331323	-0.634691	-0.496801	-0.16076	-0.0290709	-0.412907	0.846118	-0.180816	-0.292759	-0.222849	-0.363875	-0.347507	-0.223916	0.450684	-0.563424	0.27305	1.19678	0.968596	0.326125	0.154103	1.15841	0	0.587093	0.647543	-0.72242	-0.0973177	-0.428808	0.555736	0.194586	0.250955	0.439611	1.02199	0.171245	1.14628	0.347826	1.00228
UQCRB	-0.0134282	0.134691	-0.0631814	-0.018496	0.139249	0.0589271	0.125531	0.0108194	0.30123	0.221079	-0.0117426	-0.0201893	-0.0398068	0.113998	-0.127431	0.144549	0.0492716	-0.0605655	-0.000836	-0.29155	-0.0252814	-0.104796	0.0141325	-0.0851669	0.0346665	-0.267218	0.0403638	-0.123785	0.128591	0.0709066	0.0922213	-0.018496	-0.202343	0.0685186	0	-0.0303912	0.192123	0.15584	0.0436096	0.0748773	0.082787	-0.0789771	-0.130171	-0.0142717	0.950284	-0.112	-0.0125856	0.314726	-0.266212
UQCRB	-0.597333	-0.539574	-0.532856	-0.451715	-0.00548553	-0.033226	-0.358066	0.290597	0.567308	0.171889	-0.180783	0	-0.0847673	0.0876112	0.017786	0.335507	0.001894	-0.00590706	-0.0926046	-0.156643	-0.00971889	-0.182693	-0.0881214	-0.0703268	-0.0386229	-0.241219	0.119165	0.504283	0.799755	0.965804	-0.0785284	0.207699	0.170767	0.421497	-0.210685	0.0951214	0.404259	0.0457964	0.232821	-0.0525303	-0.0175819	-0.277253	-0.0107784	-0.0345192	-0.845221	0.0966978	1.05535	0.990281	0.56674
ADAM15	0.217422	0.210587	0.936725	0.44554	0.0909777	0.282743	0.364171	-0.027503	-1.48771	-1.17397	-0.393056	0.126599	-0.17088	-0.296337	-0.25774	0	-0.314954	0.310671	-0.0801659	-0.295629	-0.375934	0.0155554	-0.393719	-0.335905	-0.401028	1.10049	0.985077	-0.668791	-0.712053	0.582415	0.183364	0.537935	0.0665474	0.670358	-0.0151415	-0.345396	-0.240864	0.475965	-0.0921774	-0.133164	1.33524	1.13079	1.4157	0.0945597	0.330235	-0.0500832	-0.210608	0.282743	0.086504
ADAM15	-0.0537825	-0.239023	0.0288377	0.0483336	-0.156561	-0.0843368	-0.103767	0	-0.374058	-0.390668	-0.0862684	0.276624	-0.0699344	-0.0275679	0.00816917	-0.043427	-0.0585141	0.0207853	-0.0689788	0.131285	-0.0575666	-0.0613604	-0.122472	-0.103767	-0.192514	0.344864	0.261517	-0.260669	-0.289304	0.151093	0.181911	0.380261	0.287105	0.459184	0.0640912	-0.08917	-0.0462441	0.482824	0.267579	0.059731	0.459184	0.659176	0.958448	0.142872	-0.27712	0.0614772	-0.132415	0.0465717	-0.0979109
NOTCH2	0.0238657	0.00913858	0.0462337	0.0249925	-0.109474	-0.0430341	0.00114536	-0.057271	0	-0.0886087	-0.0983901	-0.0922694	-0.01266	-0.0453973	0.0539813	-0.0371428	-0.0312762	0.0539813	0.0317335	-0.017292	0.017087	-0.0620484	-0.0632448	0.00913858	0.0034337	0.0845618	0.0102763	0.028367	-0.0910482	-0.0971642	0.0964003	0.0888777	0.00114536	-0.0477638	-0.124385	0.162394	-0.0336199	0.107079	0.0328541	-0.0752678	-0.00459051	0.0964003	0.0406737	0	0.126104	0.0204802	-0.0825295	-0.0207748	-0.099617
FAM69B	0.182698	0.127182	-0.0199647	0.023139	-0.0211473	0.0023303	0.00814056	0.0196919	0.17135	0.0023303	-0.0450134	0.0345712	0.0162363	0.0023303	0.0322919	-0.0306468	-0.00936079	-0.0366158	0.0616431	-0.0426092	-0.028266	0.0185409	0.0379834	0.0391183	-0.00584364	0.0705562	-0.00818729	-0.0583105	0	-0.0199647	0.129316	-0.00936079	-0.0729575	0.00465774	-0.041409	0.0242863	-0.0294561	-0.0583105	0.0838223	-0.0318384	-0.0306468	0.0425196	-0.028266	-0.0558844	-0.0223312	-0.0607419	-0.0438108	0.0425196	0.271369
PIM3	0.0398927	-0.106051	-0.0135465	-0.0491419	-0.115758	-0.0820656	-0.0329576	0.0222983	-0.0940084	0.091423	0.150317	0.0267177	-0.1856	0	-0.118195	-0.0737643	-0.0964088	-0.0124125	-0.0135465	0.530774	-0.0158162	0.00784349	0.0808387	-0.0549665	0.0322218	-0.0306606	0.0518656	-0.132904	-0.193287	0.149304	-0.159011	0.0648141	0.214667	0.12787	0.0966864	0.216602	0.170424	0.101931	0.133002	0.355688	0.0211921	0.329995	-0.0158162	-0.0192285	-0.0158162	-0.120636	0.0211921	-0.0180907	-0.0318089
PIM3	-0.732647	-0.791323	-0.378669	-0.978534	-0.868909	-0.424375	-0.73854	-0.424902	-0.770379	-0.754372	-0.663752	0.00901508	-0.48252	-0.659398	-0.477036	-0.582605	-0.808437	-0.365438	-0.365945	1.79057	0.287146	0.547384	0.406756	0.085124	0.705241	-0.0342188	0.39574	0.135393	-0.133381	0	-0.792004	0.876505	1.6305	0.362482	-0.126067	0.347108	0.671323	0.443363	0.458036	0.893962	0.326561	1.23448	0.491983	0.0253353	-1.12778	-0.181175	0.720594	-0.212727	-0.213637
SWAP70	0.298067	-0.200919	0.0728149	-0.16125	-0.258489	-0.364937	-0.159569	-0.549747	0.207617	-0.516805	-0.225122	-0.425295	-0.188432	0.233129	0.524454	0.1217	-0.191007	-0.225782	0.359327	-0.758254	-0.337104	-0.0666027	-0.0662098	-0.0607052	0.103256	0.289781	0	-0.0754957	-0.552227	-0.0198889	0.287933	0.261811	0.798973	0.320988	0.490846	0.647246	0.234569	-0.0605087	-0.0944519	0.479826	-0.314937	-0.597053	-0.286896	0.738921	0.70274	0.338798	0.372755	0.256783	0.492184
S100P	-0.587493	0	-0.224663	-1.10482	-0.14855	-0.582825	-1.42362	0.194345	-0.231038	-1.08902	-0.258686	2.7227	-0.955583	-0.0247087	-1.19543	-0.0688925	-1.38654	-1.38756	1.26255	-1.0742	-0.410637	1.11344	0.114699	-0.321928	0.0281115	2.63871	-0.534148	3.21648	-0.671709	1.81699	2.25238	-0.72599	0.950755	-0.336585	-1.05711	-0.574115	-0.154165	0.45653	1.66108	2.05344	3.59793	2.20577	3.26239	1.91563	1.92743	0.190602	2.73251	0.331385	-0.640458
CCR2	0.0567617	0.0995359	0.0600977	-0.0434895	-0.0221686	-0.0139618	0.0138278	0.0309286	-0.127005	0.0388398	0.0252504	-0.0399146	0.089777	-0.0221686	-0.0186458	0.0149741	0.0865092	0.0744638	0	-0.0387244	-0.0186458	-0.0186458	-0.00812817	0.00346899	0.0578742	0.00346899	0.00577784	0.0309286	-0.0932636	-0.00580072	0.0645332	0.0252504	-0.0092926	-0.0712004	-0.0198193	-0.0116253	0	0.369756	-0.0163021	-0.00115871	-0.0578814	0.0126805	0.0286598	-0.095736	-0.132072	0.0832338	-0.02806	0.0511847	-0.0387244
CD164	-0.777806	-1.02946	-1.15139	-1.0792	-0.826839	-1.16145	-0.750684	-1.09988	0.580559	0.559279	-0.435548	-0.208001	-0.0437002	0.096014	-0.244136	0.283086	0.343429	-0.441193	0	-0.932854	-0.150615	-0.0667839	-0.234302	0.329407	0.153946	-1.21282	-1.19682	0.990597	0.271629	-0.288389	0.563043	-0.104354	0.498165	0.58195	0.648127	0.379899	0.587505	0.537681	-0.299454	0.170696	-1.48182	-1.43884	-1.33536	0.548638	1.85218	0.217126	-0.14523	-0.224535	0.68875
PPAPDC1B	-0.0448675	-0.214097	0	-0.0595541	-0.23379	-0.195441	-0.271151	0.198787	0.574357	-0.467463	-0.361414	-0.392064	-0.66933	-0.365753	0.232761	-0.474943	-0.405849	-0.221943	-0.23379	0.776484	-0.449391	-0.439754	-0.0922556	-0.445712	0.100615	0.60306	0.501905	-0.79301	0.311504	-0.55245	0.594598	0.990356	0.772935	0.0300369	0.00706482	0.190536	-0.0186682	0.0323467	0.303055	0.81782	-0.417062	-0.201633	0.0927305	0.0659189	0.431636	0.261742	0.0581656	-0.0375805	0.479102
KIAA1033	-0.487575	-0.623324	-0.636238	-0.61874	-0.531708	-0.848474	-0.435853	-0.854929	0.390386	0.152599	-0.343702	-0.0702405	0.044611	-0.192986	-0.26566	-0.235868	-0.158642	-0.273565	-0.217037	-0.609614	-0.443941	0.245037	-0.119905	0.252064	0.057271	-0.767086	-0.637166	1.01895	-0.014379	-0.0234399	0.455307	0.266012	0.42765	0.135334	0.63994	0.0867615	0.55687	0.948725	-0.0119724	0.288639	-0.897605	-0.870104	-0.88214	0.296428	0.687357	0.0951576	0.249057	0	0.280809
CCR1	-0.308065	-0.591032	-0.289193	-0.262793	-0.451981	0.679635	-0.265217	-0.0665178	-0.0852442	-0.726773	-0.575906	0.289837	0.190726	-0.537306	-0.0839596	0.0362835	-0.402041	-0.279359	0.161781	-0.822067	-0.108998	0	-0.0322561	0.648548	0.0268021	0.220141	0.684166	1.77604	2.04355	0.281888	-0.488338	0.957799	0.155995	-0.780552	0.125228	0.311473	-0.0865297	-0.134035	-0.0648279	0.340143	0.942123	1.1625	1.39813	0.118548	-0.104216	0.421684	0.839357	-0.115108	1.09398
RNASE4	-0.337794	-1.09889	-0.0835237	-0.494744	-0.192645	-0.080183	-0.69695	-0.266103	0.0557165	-0.642448	-0.400087	-0.218116	-0.304563	0.0387001	-0.401873	-0.131115	-0.651626	-0.624265	-0.381762	-0.17625	-0.406049	-0.301226	0.0373821	-0.220215	-0.685303	0.677508	0.602291	0.651339	0.0591822	0.524503	0.276124	0.246028	0.968321	-0.153507	0.313608	0.264161	0.726014	1.40871	0.087038	0.5509	0.103498	0.128871	0.727921	0.955127	0.645587	0.533252	0.391974	-0.0735264	-0.136062
CD38	-0.377222	-0.346574	-0.221871	0	0.208248	-0.41843	-0.0915985	2.34896	0.180227	-0.0899334	-0.619385	-0.295776	-0.249957	-0.614588	-0.572118	-0.385881	-0.288595	-0.111313	-0.547338	2.04447	-0.251819	-0.369625	-0.24115	-0.194769	-0.7022	-0.0841188	1.38377	0.150947	2.55906	0.042758	1.56316	0.476462	-0.104571	1.18247	0.00156307	1.16252	0.867628	-0.457624	-0.405944	-0.376715	0.0905409	0.415624	0.205199	0.520737	3.36465	0.409161	2.03686	-0.092432	2.53058
F11R	-0.161999	-0.153858	0.0309381	-0.121746	0.012455	-0.0083642	-0.137712	-0.110448	0.310205	0.944208	0.0751467	0.193817	-0.026299	0	0.052206	-0.00941229	-0.067214	-0.117216	-0.100356	-0.067214	0.0751467	-0.101473	-0.043385	0.11996	-0.0520043	0.11996	0.165284	0.781511	0.521748	-0.00731564	-0.0541673	-0.1127	0.0421176	-0.0947785	-0.110448	0.0711827	-0.0563335	0.463973	0.158762	-0.0167761	0.22804	0.195638	1.09724	0.0339952	0.485724	0.0612264	0.0268512	0.0562224	-0.183146
UQCRB	0	0.103511	-0.0503263	-0.0668478	0.046824	-0.22691	0	-0.115555	0.432199	0.417601	-0.0974708	0.0377617	0.0148544	-0.0349479	0.0745606	0.0540328	0.0982909	0.0102286	-0.04743	0.000933	0.0176225	0.0939259	-0.057106	0.119062	0.140385	-0.147241	-0.0865302	0.0567274	0.119062	0.0157776	0.00744581	-0.147241	-0.0464663	-0.0551658	-0.0483947	-0.167012	0.0368524	-0.103474	0.0249786	-0.10147	0.0450158	-0.057106	-0.202007	-0.0168958	0.827215	0.0240607	-0.0688043	-0.0678253	-0.164918
AMY1A	-0.0225143	-0.00117636	0.00703764	-0.103573	-0.017746	0.00469494	0.00703764	-0.09727	0.123864	0.042861	-0.0417514	0.0677557	-0.0201283	0.00117493	0.0722356	0.00234938	0.0855937	-0.0649323	0.042861	-0.0612473	0.0290995	0.00234938	0.0878081	-0.0960126	0.0553617	0.0371428	-0.0296988	0.0677557	0.0542297	-0.00117636	0.0733533	0.0722356	-0.0345073	-0.0539055	0.00352287	-0.164204	0	-0.0296988	-0.0551267	0.00820684	0	0.0198507	-0.0296988	-0.0106211	-0.0600214	-0.00235319	0.00820684	-0.108634	0.152708
NME1	0.0546031	0.164548	-0.0318489	0.0167031	0.167356	0.169225	0.0666847	0.155149	-0.120386	-0.0318489	0.102333	-0.0211544	-0.0372262	-0.00105047	-0.0190248	0.0198131	0.021883	-0.0887761	-0.0644174	0.221492	-0.217152	-0.200164	-0.0286322	-0.0743322	-0.0966139	0.0556135	0.0944867	-0.0932498	-0.0126553	0.0260143	0.0167031	0.14379	-0.143396	-0.0611267	-0.0622225	0.10819	0.0414004	0	-0.130694	0.0146255	-0.102238	0.0198131	0.0646777	-0.0887761	-0.239291	-0.0523891	0.0393577	0.00419378	0.0636735
H1F0	-1.23105	-0.829505	-0.719037	-0.509327	-0.657343	-0.172012	-0.860631	-0.550404	-0.290767	-0.452017	-0.526788	0.930765	-0.594945	-0.594945	0.0176468	-0.486968	-0.931078	0.339618	-0.207636	-0.903605	-0.0732803	-0.863742	-0.770658	-0.325462	-0.664106	-0.0602846	0.190316	0.69754	0.189379	0.157512	0.072588	0.592927	0.864869	-0.573457	-0.574412	0	0.155593	0.722259	0.601975	0.507776	1.19294	0.507174	0.53239	0.231349	0.164782	-0.168883	1.04465	-0.32573	0.302806
SQRDL	-0.486959	-0.497736	-0.365909	-0.322385	-0.385789	-0.310122	-0.40498	-0.397273	-0.158707	0.0434761	-0.267345	-0.00328731	-0.221541	-0.276153	-0.391998	-0.300654	-0.426391	-0.293485	-0.173852	0.113258	0.0109024	0	-0.0485945	-0.0183544	-0.0332098	0.0537043	0.164931	0.365971	0.26425	0.30881	-0.158299	0.0156012	0.213559	0.154154	-0.148562	0.248983	0.517124	0.145935	0.0829277	0.277853	0.575324	0.0904856	0.661332	0.278755	-0.482367	-0.141705	0.285056	-0.0675831	0.397882
TSPAN13	0.00817728	-0.398922	-0.385087	-0.486482	-0.0604081	-0.286062	-0.50465	-0.495537	0.837415	-0.0446138	0.228654	-0.228654	-0.15637	0.140535	0.525776	-0.338423	-0.208886	-0.0677557	-0.0720596	-0.433311	-0.166196	-0.0111728	0.127726	0.383056	0.225652	0.0157285	-0.326622	-0.259875	-0.130492	-0.293221	0.268102	0.543165	0.645566	-0.207533	0.287909	0.487851	0.567875	0.749562	0.181398	0.847216	-0.810874	-0.528954	-0.506313	0.542764	1.46044	0.478633	0.40534	0.338816	0.477792
TSPAN13	0.608103	-0.141403	0.198051	0.297655	0.44259	-0.364496	-0.491707	-0.179031	1.14859	-0.360355	0.195753	-0.455119	-0.15145	0.167091	0.608103	-0.602491	-0.37054	-0.393435	-0.148202	-0.798888	-0.306492	-0.547533	0	0.0421295	0.244517	0.61462	0.484004	-0.321051	-0.0634518	-0.505359	-0.0561266	0.430257	0.701813	-0.711905	0.280159	0.544881	0.463339	0.494641	-0.00381184	0.944786	-0.603826	-0.23928	-0.389593	0.59808	-1.56953	0.292644	0.299084	0.493187	0.546686
SLPI	-0.225932	-0.190914	-0.186308	-0.267892	-0.263034	0.559825	-0.217685	-0.247359	-0.127736	-0.32117	0	2.8134	0.117342	0.264213	-0.194377	-0.134375	-0.259401	-0.143273	0.563248	-0.21886	-0.193223	-0.0545635	0.335604	-0.26546	-0.121129	1.13861	-0.263034	1.70541	0.30076	1.65047	1.74754	-0.322433	0.600372	-0.0629826	0.00705481	0.13401	-0.280108	0.408963	1.22715	1.25578	3.04733	1.83083	1.09339	2.05768	-0.0928397	-0.263034	1.42109	0.726013	-0.098237
REC8	-0.362599	-0.262624	-0.515395	-0.519217	-0.624208	-0.470022	-0.526594	-0.0750389	-0.40168	-0.387639	-0.261147	0.116172	0.0326948	-0.333838	-0.131968	-0.258195	0	0.383999	-0.159922	0.288684	0.0179625	-0.0263243	-0.0586882	0.144135	-0.056551	-0.340585	0.387772	0.158929	-0.113852	0.536789	0.237164	0.398252	0.290365	0.595196	0.0818453	0.442905	0.222803	-0.167514	-0.0311432	-0.0972786	0.26512	0.336316	-0.692273	-0.451366	1.29221	0.158561	0.14302	-0.269788	0.07971
REC8	-0.30266	-0.109655	-0.0803699	-0.431268	-0.466302	-0.0853128	-0.348719	0.197086	-0.0583344	-0.335408	-0.244831	0.00756454	-0.0288725	-0.356914	0.0860558	-0.170071	-0.214054	0.265657	-0.0528779	0.579702	0.209249	0.0655756	0.0526972	-0.0146585	-0.276279	-0.0915155	0.397282	0.466469	0.398168	0.395065	0.142639	0.535309	0.155267	0.121345	-0.371179	0.282543	-0.0318513	0	0.245623	0.00930452	0.258848	0.390177	-0.164829	-0.0736008	-0.973984	0.339901	0.44177	-0.199913	-0.160258
BNIP3L	-0.0963993	-0.0605955	0.374037	0.164414	-0.361046	-0.534066	-0.197662	-0.682705	0.184077	0	-0.487983	0.130876	0.297335	-0.0290718	0.0932074	-0.0258722	-0.170907	-0.146837	0.004076	-1.09998	-0.508531	0.104544	0.0192327	0.172608	0.405745	-0.0130367	-0.333487	0.847823	0.462065	-0.117362	-0.111132	-0.245745	0.454828	0.0754395	0.923656	-0.215901	0.554538	2.03755	-0.252087	0.483557	2.22846	-0.411937	-0.575419	0.372663	-2.3167	0.033823	-0.463243	-0.262846	0.238495
BNIP3L	-0.830246	-0.779319	-0.808046	-0.874009	-0.810735	-1.19102	-0.744453	-1.26506	0.18252	0.215669	-0.528982	0.0381584	-0.157778	-0.103355	-0.350912	0.0491753	-0.0646477	-0.31611	0.20186	-1.24893	-0.480648	-0.0423536	-0.0994053	-0.0188436	0.575418	-1.05601	-1.33767	0.808625	0	-0.193128	0.486216	0.17139	0.480947	0.382684	1.03127	-0.0624018	0.690181	2.12353	0.0738773	0.577681	0.316208	-1.43554	-1.0624	0.563006	1.64703	0.095294	-0.285115	-0.0260124	0.230131
RNASE1	0.00210142	-0.0601211	-0.102393	-0.145941	-0.161145	-0.15997	-0.111452	-0.0755515	-0.140135	-0.0318961	-0.201686	0.0301766	-0.125149	-0.264718	-0.200478	-0.148269	-0.167037	-0.0811024	-0.111452	0.00210142	-0.112588	0.0239844	-0.134352	-0.194448	-0.138977	0.0877104	1.26706	0	0.0965881	0.198155	-0.111452	1.06427	1.00472	0.180634	-0.155279	0.392518	0.251245	0.419499	0.0587249	0.107366	0.23704	0.329479	1.3556	-0.00949526	0.921121	0.363388	1.33282	0.161958	-0.0766597
NQO2	-0.928331	-0.32604	0.238179	0.0301495	-0.922092	-0.991066	-1.1021	-0.804222	0.275427	-0.535635	-0.538669	0.372756	-0.538235	-0.0486002	0.137504	-1.13452	-0.45973	0.205136	0.0301495	0.0116024	-0.856264	-0.776839	-0.762073	0.220086	-0.994634	0.461549	-0.192389	0.879673	0.493937	-0.203696	0.782652	0.164938	0.372294	-0.256597	0.340329	-0.036602	-0.225183	0.523952	0.39496	0.382183	1.19487	1.01825	1.31234	-0.509887	-1.8084	-0.755504	0.585759	0.122766	0
ROCK1	0.200299	-0.206088	0.0203199	0.195496	0.201668	-0.135222	0.157895	0.0195441	-0.219771	-0.106975	0.091486	-0.458448	0.510949	0.500416	0.471757	0.485314	0.513707	-0.0102682	0.502084	-0.0334411	-0.0463872	-0.20065	0.274403	0.116385	0.0803618	0	-0.307635	-0.516936	-0.454128	0.00784922	-0.412678	-0.31056	0.0796175	0.888355	0.29058	0.457499	-0.148247	-0.18625	-0.242869	0.373721	-0.489051	-0.295992	-0.410584	-0.176433	-0.553433	-0.236365	0.0788727	-0.17022	0.354151
ROCK1	-0.618345	-0.631576	-0.64493	-0.60423	-0.44213	-0.490452	-0.572477	-0.650099	0.385702	0.505835	-0.0273161	-0.128294	0.0739675	-0.115367	-0.181937	-0.00132084	0.206275	-0.201535	0.0144463	-0.556859	-0.056531	-0.021945	-0.100432	0	0.120848	-0.643898	-0.652172	1.06232	-0.103265	-0.19095	0.304131	0.0957465	0.215398	0.439252	0.474828	0.130527	0.454744	0.472451	-0.196989	0.267317	-0.791439	-0.726664	-0.524222	0.38368	1.76584	0.290166	0.0864525	-0.230666	0.235158
KIAA0101	-0.704028	-0.533659	-0.598544	-0.115067	1.52274	0.103518	-0.524791	1.60718	-0.111965	-0.146461	-0.880558	0.09165	-0.520084	-0.61288	-1.09568	-0.830165	-0.658058	-0.625463	-0.673002	1.26409	-0.547961	-0.952457	-0.295344	-0.714073	-0.9149	0	0.879153	0.104661	1.35817	1.3018	0.594218	-0.232394	0.048336	1.09894	-0.426277	0.579764	1.13463	-0.873036	0.0578117	-0.329938	0.788862	-0.0177221	0.266989	0.357372	0.178547	0.463374	1.30396	0.309257	1.09683
SERPINB1	-0.258298	-0.797863	-0.35758	0.0523701	-0.401741	-0.241943	-0.630681	-0.606902	-0.474149	-0.804339	-0.323695	0.551731	-0.0351114	0.0553532	-0.182531	-0.334745	-0.264162	-0.00390816	0.00593376	-0.547212	-0.0262537	0.00506973	0.210352	-0.140071	-0.184502	-0.0262537	0	1.08669	0.0957356	0.249124	0.0714178	0.0217009	0.704897	-0.0535717	-0.121219	-0.101746	0.747358	0.315931	0.220435	0.763576	0.586716	-0.334745	0.555951	1.16651	-1.95578	-0.162982	0.429428	0.144631	0.0398312
PLEKHF2	0	-0.457146	0.0528851	-0.123545	0.0920296	-0.134102	0.080061	0.195945	-0.639068	-0.819218	-0.319516	-0.448105	-0.0836878	0.31592	0.570493	0.144003	-0.0142994	-0.183454	-0.0178957	0.148136	-0.365258	-0.350281	0.0261869	0.0752459	0.183917	0.13755	0.0679922	-0.231568	-0.410471	-0.189816	-0.670267	-0.491027	0.689965	0.128282	0.368037	0.416434	-0.127426	-0.728015	-0.405077	0.394953	0.0271835	-0.130204	0.0704145	0.168626	-1.23157	-0.144176	0.422134	0.109563	0.480846
WBP5	-0.238535	-0.202751	-0.0996852	-0.185186	-0.175695	-0.228687	-0.271013	-0.0062952	0.0634933	0.167208	-0.165483	-0.0126181	0	-0.113966	-0.178852	-0.192346	-0.193143	-0.089252	-0.00559425	-0.260941	-0.0105076	-0.332962	-0.281155	-0.264291	-0.0664163	-0.189159	0.528742	0.15848	0.0214767	0	0.299561	0.216097	1.04196	-0.0303288	-0.0489812	0.350265	0.931023	0.726458	0.295585	0.313669	0.254049	0.147179	0.0303888	0.202817	1.52971	0.0527668	0.385955	0.416085	-0.156119
EGR1	-0.551188	-1.19957	-1.7242	-0.948913	0	1.61351	0.812793	1.81669	-0.75563	-2.13108	-1.73295	-0.538184	1.44123	-0.965581	-1.59142	-0.931806	-0.0774889	1.31727	1.74487	0.549928	-0.954341	-1.33836	-1.19806	-1.45527	-0.574599	2.47054	2.22804	0.828774	0.130599	2.72872	-0.457534	3.43199	-0.00877571	0.51881	0.141714	-0.293364	0.31521	0.403726	-1.84059	0.00543785	1.9019	2.08417	-0.241699	1.69699	-0.57337	-1.94414	0.592482	-0.73735	0.389051
S100A8	-0.374233	-0.818003	-0.188128	-0.153406	-0.526671	-0.0786028	-0.619875	-0.369982	-0.387525	-0.767809	-0.0848618	0.0823946	0.0622835	-0.275064	-0.290072	0.0170431	-0.40965	-0.405953	-0.0734892	-1.25711	-0.490989	-0.312956	-0.241719	-0.383389	-0.832851	0.091979	-0.0189486	0.189111	0.0787048	0.0727634	0.106722	0.145938	0.138572	-0.0397291	-0.0759945	0	0.0510197	0.180835	-0.00861549	0.0539093	0.230381	0.0170431	0.0459223	0.168363	0.132783	0.103876	0.0823946	0.103876	0.0290318
LAMP3	0.00990057	0.205977	-0.0557036	0.111924	-0.191733	0.141819	0.0488381	0.106003	0	0.21884	-0.264029	-0.0593967	-0.252147	-0.288955	-0.194979	-0.165231	-0.149404	0.111268	0.0211334	-0.0983706	-0.220383	-0.0983706	-0.0825043	0.036437	-0.0200086	0.106003	0.0190339	0.104023	0.517905	-0.043951	0.00778484	0.00212717	-0.195791	-0.0900378	-0.00426436	0.344879	-0.190113	-0.0557036	-0.0945773	-0.350054	0.401848	0.437918	0.364303	0.022531	-0.174011	0.185531	0.201047	-0.128308	0.364854
LAMP3	-0.249815	0.337538	-0.437343	-0.290765	-0.457924	-0.375347	-0.404013	-0.389114	0.35239	0.201108	-0.519324	-0.494662	0	-0.30561	-0.293537	-0.228442	-0.274246	0.117333	-0.248919	-0.37339	-0.193508	-0.306542	-0.23642	0.112455	-0.181478	-0.2834	-0.0894923	0.685504	1.29911	-0.284318	0.279042	0.0511465	0.00527143	-0.0910993	0.430609	0.847745	0.0261703	-0.214367	0.112455	-0.0593028	0.730765	0.94619	-0.589119	0.0540562	1.96177	0.159153	0.690655	-0.0359073	0.985973
CEBPE	-0.142158	-0.0821052	0.0496507	-0.015234	-0.125531	0.0680785	-0.0493274	-0.0514197	-0.160108	-0.261822	0.0728893	1.94334	0	0.129399	0.00504351	-0.0928397	-0.100401	0.160466	0.246438	-0.168032	-0.0545635	-0.0619273	0.0671148	-0.118933	-0.151104	0.926425	-0.00303364	1.08103	-0.0306315	1.14456	1.09245	-0.145507	0.0378895	-0.0619273	-0.010138	0.20672	-0.145507	0.154123	0.501074	0.540506	2.52637	1.26925	1.04965	0.933319	-0.271545	-0.0142131	0.588999	0.321929	-0.0917621
JDP2	-0.0164013	-0.15969	0.0168371	0.213584	-0.120294	0.235061	-0.0799551	-0.0144992	-0.323497	-0.253033	-0.459196	-0.120976	-0.116889	-0.189423	-0.37707	-0.155492	-0.15689	0	0.0322542	-0.333737	-0.000627	0.00875473	-0.215405	-0.218321	0.442684	0.670998	0.518645	0.228116	-0.0530248	0.332926	-0.0132327	0.0917373	0.127203	0.172432	-0.447174	-0.149914	0.432495	0.492578	0.148863	0.432495	0.800889	0.581194	1.04112	0.00313282	0.555389	-0.203799	0.38429	-0.0452375	-0.093946
MYOF	-0.502113	-0.484653	-0.543884	-0.140336	-0.296285	-0.227505	-0.331944	-0.394767	0.349113	-0.315932	-0.0321398	-0.0468788	0.144814	-0.25592	0.60778	0.228581	0.0610933	0.50828	-0.0792742	0.0127344	-0.454595	-0.310154	-0.368507	0.133904	-0.213055	-0.294381	0.281839	0.995147	1.26113	0.0981398	-0.519788	0.675599	0.53795	0.261289	0.415134	0	0.273526	-0.0266018	-0.512029	-0.249454	0.179797	-0.122926	0.456963	0.639727	-0.552955	0.0784512	0.655807	-0.0727367	0.984803
ANXA4	-0.532348	-0.758261	-0.707672	-0.774441	-0.301465	-0.479226	-0.640887	-0.633982	0.398615	-0.0615382	0.156688	-0.0346575	-0.131365	-0.172225	-0.0178666	0	0.00506449	0.122145	0.00253439	-0.371111	-0.362117	-0.0463967	-0.0956907	0.0151401	-0.167944	-0.760407	-0.595145	0.600312	0.174778	-0.229066	0.279847	0.17253	0.511017	0.352671	0.140096	0.302648	0.359113	0.302648	-0.254562	0.185971	-0.619295	-0.745446	-0.629069	0.461678	0.298013	0.0282578	-0.259108	-0.0628624	0.479071
RBM47	-0.461738	-1.20517	-0.248949	-0.304906	-0.976139	0.160076	-0.685784	-0.361542	-0.562138	-0.955217	0.0976028	-0.0105753	0.449869	0.0202293	-0.0373592	0.179746	-0.0747862	-0.357711	0.390553	-0.73638	-0.599702	-0.111312	-0.243949	-0.245821	-0.127527	0.0410328	0.287414	1.59796	0.533902	0.534508	-0.274212	0.138222	-0.0301685	0.014677	0	-0.212068	0.362414	-0.0753412	-0.109796	0.555811	-0.131562	0.343577	0.762381	0.474093	0.968666	0.340529	0.561533	0.17322	0.6244
PTPRO	0.142589	0.0890718	-0.0423188	-0.0276318	-0.204047	-0.195068	-0.256014	-0.248254	0.326872	0.460261	0.112767	-0.137309	-0.0776405	-0.108219	0.353127	-0.107517	-0.0436611	0.075531	0.112767	-0.352551	-0.590839	-0.417212	-0.444441	-0.249028	-0.206301	-0.180225	-0.130872	0.50227	0.894237	-0.0585136	0.104912	0.516917	0.0581112	-0.133014	0.575811	0.125966	0.20271	-0.161155	-0.306695	-0.141615	-0.418953	-0.365926	-0.238996	0.254428	2.12716	0.521918	0.121778	0.210052	0.95264
NCF4	-0.963492	-0.997761	-0.494756	-0.524262	-0.775635	0.359455	-0.715527	-0.239989	-1.74621	-1.95261	-0.520507	0.860722	0.179892	-0.128419	0.185321	-0.4199	-0.749028	-0.171933	-0.122106	0.178243	-0.308175	0	-0.314199	-0.221801	-0.306788	0.746829	0.36425	0.875148	-0.219625	0.647572	0.314515	0.500104	0.133833	-0.472044	-0.265127	0.0901194	0.00875092	0.382414	0.225803	0.776347	1.35318	0.608301	1.62789	0.358436	-2.7569	0.0941486	1.61167	0.00428867	-0.137428
NCF4	-0.613188	-0.821896	-0.313799	-0.476282	-0.701627	0.368887	-0.547818	-0.277295	-0.948954	-0.994991	-0.457215	0.896582	0.124874	-0.260027	-0.0689926	-0.260027	-0.421502	-0.251043	0.210363	-0.464615	-0.235351	0.0921354	-0.311573	-0.0547781	-0.0801239	0.647607	0.237517	0.972597	-0.345319	0.785381	0.715739	0.230509	0.287404	-0.0144053	-0.328123	0.0563984	0.151412	0.312004	0.276648	0.827991	1.22016	0.525586	1.38599	0.802433	-0.433309	0.125695	1.62077	0.238884	-0.280773
OAS2	-0.456251	-0.29706	-0.841662	-0.592626	-0.706331	-0.737358	-0.655441	-0.361563	-1.20113	-1.33512	-0.172132	-0.474106	0.117013	-0.0245075	0.459324	-0.0702724	0.176832	0.384138	-0.455176	0.241249	-0.193934	-0.484488	0.0576229	0.678169	-0.334129	-0.542672	0.0755863	1.27095	0.953602	-0.373699	-0.0868263	0.584309	2.05073	-0.115837	0.820563	1.35364	0	-0.519453	0.201582	-0.659149	0.545898	0.600426	-0.455176	0.339922	-0.694232	0.156229	1.31099	-0.196626	1.95117
CAPG	-0.574703	-0.616187	-0.431144	-0.545533	-0.52215	-0.295621	-0.610627	-0.616187	-0.595296	-0.81069	-0.253616	0.0839195	-0.280829	-0.211398	-0.117296	-0.2774	-0.334805	0.000403	0.164666	0.4304	-0.0501213	-0.186831	-0.239724	-0.44372	-0.349649	0.0934114	0	0.464159	0.114824	0.147635	0.0835381	0.420779	0.961329	0.150912	-0.121243	0.127816	0.174002	0.945692	0.117805	-0.0977201	0.389681	0.295441	0.793968	0.424395	-1.17813	0.0869637	0.57212	0.326684	-0.117734
LOC284648	-0.217926	-0.0261173	0.0637555	-0.114678	-0.319534	-0.0717316	-0.067708	-0.0616922	-0.0667038	-0.147218	0.340028	1.16811	-0.0717316	-0.0507283	-0.111568	-0.244935	-0.0368948	-0.0048008	0.236429	0	-0.193604	0.0171523	0.300878	-0.162158	-0.188133	1.03129	-0.266682	0.973394	0.209324	0.899779	0.65634	-0.323127	0.531252	-0.0616922	-0.0457726	0.476498	-0.116756	0.615003	0.521936	0.433847	1.80968	1.50818	0.85808	1.18465	-0.0991931	-0.104337	0.642898	0.481999	1.43562
PCNA	-0.626136	-0.749244	-0.744866	-0.837957	0.426485	-0.468959	-0.431542	0.273592	0.148282	0.0379677	0	-0.00735474	-0.176113	-0.0436916	-0.350949	-0.381416	-0.0155706	-0.341417	-0.157084	-0.286901	-0.12402	-0.515272	-0.0600834	0.155471	-0.290286	-0.986371	-0.419936	0.255544	0.805164	0.912119	0.650712	0.146515	-0.0990114	1.19674	0.319513	0.771372	0.909779	-0.338529	0.214968	-0.0749445	-0.423211	-0.706587	-0.756661	0.586483	2.11841	0.36617	0.819737	0.340007	0.802176
PCNA	0.0778151	0.101192	0.0185356	0.00620508	0.174654	0.0928869	-0.118442	0.0978761	-0.46812	-0.47058	-0.0169787	-0.0178781	-0.0672836	0.0506253	0.0685267	0.015902	-0.0663528	0.0903859	-0.0332499	0.0123835	-0.0775585	-0.313292	-0.125208	0.0454702	-0.0907431	-0.0332499	0.0471907	-0.174485	-0.502945	0.274243	-0.143735	-0.113627	-0.101187	0.321217	0.0394321	0.0845327	0.0659828	-0.301201	-0.0269003	-0.103094	-0.0964298	0.0685267	-0.0533891	-0.0196776	-0.465664	0.113562	0.299005	0.173868	0.30405
IL1R2	0.120725	-0.704159	-0.207366	-0.256216	0.342581	0.932125	0.174376	-0.129318	-0.5097	-0.989636	-0.608745	-0.654786	0.575521	-0.249577	-0.907912	0.139393	-0.18608	-0.843176	0.0235786	-0.861957	-0.545033	0.18846	-0.74404	-0.529937	-0.0868826	1.02504	1.82413	1.36467	-0.869401	2.56802	0.558473	-0.510757	1.37974	-0.2164	-0.684326	0	0.867021	1.47368	0.719175	3.36946	2.03205	0.865798	2.76137	1.72301	-0.138284	0.283687	2.27504	0.620913	0.14981
ACPP	-0.318676	-0.57141	-0.435507	-0.0610657	-0.280066	-0.298149	-0.432308	-0.198322	0.439107	-0.0935435	-0.101779	0.859593	0.461636	-0.269323	-0.260786	0	-0.443536	0.0732904	-0.0250807	-0.241062	-0.326078	0.121431	-0.205131	-0.0390024	-0.038394	0.510245	0.0895162	0.511076	-0.00890732	0.475328	-0.0878692	0.797937	0.6496	0.419323	0.215186	-0.0506048	0.544338	0.181129	-0.2106	0.934914	0.896633	0.0460258	0.467214	0.298414	0.564893	-0.121608	-0.0803394	-0.0347509	0.109957
CTNNAL1	-0.164581	-0.203852	-0.150334	-0.0614004	0.143639	-0.422067	-0.198668	0.15313	0.328526	0.609302	-0.319113	0.196397	-0.321928	-0.194364	-0.236235	-0.209923	-0.281182	-0.156183	0.0531111	0.148392	-0.379414	-0.060617	-0.192645	-0.307907	-0.200395	-0.423074	-0.152003	0.131342	0.177254	-0.00225544	0.32373	-0.271173	0.691162	0.147714	0.175924	0.102938	0.282934	1.74102	0	0.197708	0.523039	-0.111663	-0.153674	0.423466	1.42599	-0.26755	0.132714	0.710118	-0.20645
SUB1	-0.0898809	-0.260112	-0.547118	-0.373027	0.0025053	-0.589567	-0.26613	-0.0625639	0.264113	0.205517	-0.268394	-0.323548	0.0157948	-0.0752773	-0.222811	-0.0109072	0.000835	-0.516006	-0.0761576	-0.689485	-0.0724182	-0.0540781	0.0897226	0.044445	0.179367	-0.641755	-0.470708	0	0.391441	-0.398968	0.621008	-0.0807915	-0.0765982	0.600481	0.34761	0.35498	0.77853	0.531463	0.0424166	0.0675612	-0.674732	-0.702348	-0.681755	0.133813	2.06921	0.0342779	-0.0208378	-0.231616	0.743262
IFI35	-0.488878	-0.0475149	-0.471757	-0.272045	-0.358789	0.0850487	-0.418087	0.143543	-0.128263	-0.208361	-0.298938	-0.11364	-0.17865	-0.531458	-0.0674877	-0.0824785	-0.153745	0.360726	-0.318994	0.0408049	0.0312538	-0.303442	-0.209869	0.513867	-0.675619	0.225336	0.751179	0.729767	1.4794	0.0577126	0.12139	0.594678	0.387023	-0.240391	-0.089406	0.607331	0.0530643	-0.0569906	0	-0.488328	1.19138	1.26314	0.806197	-0.509918	2.47729	-0.0104837	1.2056	0.0350828	1.30955
IRF7	-0.42689	-0.485021	-0.821649	-0.56221	-0.427281	-0.239425	-0.646035	0.0307312	-0.564355	-1.00582	0	0.0454321	0.137504	-0.255276	0.0861988	-0.155232	-0.123896	0.818179	-0.19688	0.30005	-0.021348	-0.393715	-0.267453	0.467275	-0.548984	-0.347184	0.215575	1.04824	1.48148	-0.285738	0.331764	1.15195	0.636103	-0.641953	0.402208	0.945725	-0.21631	0.326219	-0.393333	-0.553663	0.68495	1.10845	0.134862	-0.223409	-2.10286	0.315761	1.51457	-0.504655	1.36471
IRF7	0.391377	0.460209	0.0844345	0.0725126	0.270321	0.285829	0.0907965	0.377806	-0.501885	-0.937648	-0.581858	-0.695552	-0.360196	-0.845823	-0.578721	-0.191069	-0.10774	0.350092	-0.780029	-0.838022	-0.507839	-0.849178	-0.635894	0.417445	-0.834831	0.261726	0.907917	0.498611	1.08627	-0.577792	-0.0265064	0.411323	0.300857	-0.832753	0.178963	0.531076	-0.601413	-0.186995	-0.789132	-1.26133	1.33696	1.34817	0.506618	-1.21802	2.00351	-0.201665	1.5431	-0.254821	1.13315
CLEC7A	-0.862868	-1.4075	-0.40356	-0.252442	-0.267129	0.639553	-0.80068	0.00185776	0	-1.1499	-0.665414	-0.127796	0.160934	-0.484461	0.260492	0.372695	-0.666594	0.293624	0.0830612	-1.04263	-0.412932	-0.285588	-0.495948	0.302392	-0.123336	0.229438	0.00667572	-0.147426	0.0661173	0.491679	-0.976037	0.915612	0.104656	0.0348892	0.0932026	0.107764	0.244265	-0.00260449	-0.297874	0.530286	-0.242293	-0.0468473	0.360296	0.322745	-0.607063	0.219256	0.909688	-0.481343	0.401687
ARHGAP24	-0.199549	-0.263776	-0.296425	-0.117797	-0.250479	-0.0214839	-0.0130386	-0.254898	0.0819988	-0.195296	-0.0347195	0.0384259	-0.145219	-0.0673785	-0.0394769	0.168688	-0.10378	-0.20168	0.0968142	-0.168997	-0.240586	0.142888	-0.110771	0.120888	0.218945	0	0.185093	0.445542	0.0129228	0.0950789	0.210957	-0.0423379	0.272891	-0.120818	0.0101638	-0.117797	0.0837498	0.0617104	0.0284605	0.387187	0.163731	-0.209163	0.228473	0.367918	0.413878	-0.165874	-0.0576959	-0.218842	-0.135002
MTDH	-0.217157	-0.578976	-0.489802	-0.53059	-0.328594	-0.800213	-0.288777	-0.305887	0.0323486	0.00113106	-0.335005	0.0872955	-0.0911112	0	-0.0986061	0.0888929	0.05791	-0.438432	-0.00419426	0.00158405	-0.399986	-0.0457716	-0.134563	-0.0071497	-0.232502	-0.709681	-0.677099	0.241077	0.209315	-0.0941286	0.30019	0.170012	0.249005	0.546146	0.434991	0.218198	0.524354	0.274684	-0.261383	0.0784254	-0.588817	-0.89239	-0.850149	0.406665	1.68977	0.176838	-0.211379	-0.172461	0.861953
FPR2	-0.325757	-1.05635	-0.255751	-0.409129	-0.475494	0.997284	-0.168877	0.204806	-0.991146	-1.34882	-0.374815	0.185411	0.814106	0.0215483	-0.461159	-0.222557	-0.298801	-0.670591	-0.441594	0.133282	-0.169431	-0.188984	-0.0764952	-0.138687	-0.289725	0.455659	0.521416	1.41775	0.143145	0.578038	-0.677677	-0.0718203	0.864026	-0.625745	0.00394154	0.230686	0.287577	-0.46865	-0.667454	1.13238	0.814106	0.780606	1.52485	0.653064	-1.30306	-0.0319271	1.41201	-0.173877	0.58068
MED25	-0.573195	-0.75583	-0.500498	-0.63449	-0.564131	-0.316236	-0.445644	-0.453992	-0.748282	-0.99715	0.0738583	0.264324	0.506115	0.0210323	0.0904083	-0.24836	-0.155583	-0.151958	-0.276214	0.206179	0.1319	0.148904	-0.045948	0.0668736	-0.0400715	-0.233435	-0.113103	-0.174771	-0.677501	0.0649281	0.228954	0.260248	-0.160584	-0.0250692	0	0.311378	0.0409708	1.13469	0.10336	0.24417	0.857967	0.546566	0.428017	-0.300594	-1.12727	0.0417624	0.0258427	0.0594645	0.0266428
VNN1	-0.0512528	-0.461818	0.115066	0.183172	-0.256489	-0.289677	-0.358435	-0.249216	0.315352	-0.297156	-0.0496736	-0.13339	-0.0324044	-0.332265	-0.261053	0.378335	-0.151918	-0.154464	-0.168972	-0.189706	-0.00458527	-0.188836	0	0.634211	0.0685348	0.270517	0.414846	0.626324	0.431913	0.336653	-0.00381994	0.0597782	0.787933	0.024209	0.448221	-0.13339	0.68112	0.0339293	-0.180166	0.691078	0.584198	0.273676	0.788375	0.875371	-0.651314	0.627313	1.03356	-0.0300655	-0.387082
UHRF1	0.0145788	0.0596147	-0.0365257	0.00562429	0.0874629	0.038919	-0.0261593	0.0234771	0.0832133	0.0874629	-0.019289	0.0671654	-0.0353708	-0.0539708	-0.0598335	-0.033062	-0.025012	0.022368	0.031219	0.074677	-0.0423174	-0.0307574	-0.0147271	-0.0835228	-0.0835228	0.0520248	-0.0907073	0.0411115	0.0574503	0.0201468	0.0596147	-0.069263	-0.0388398	0.0864015	-0.0181475	0.0778842	-0.107609	-0.158278	0	-0.148251	-0.0124516	0.143639	-0.0835228	-0.01018	0.403438	0.035624	0.0725346	0.0842771	-0.0434785
TXN	-0.455801	-0.829899	-0.448464	-0.479848	0.250932	0.115235	-0.369328	0.436944	0.223587	-0.440398	-0.395747	0.271189	-0.306192	-0.169888	-0.350635	-0.0117893	-0.360386	-0.395747	-0.253155	0.0886192	-0.0562935	-0.503182	-0.213079	-0.166274	-0.43017	-0.0289087	0.253302	0.677098	0.734751	0.289133	0.09904	0.0535288	0	0.261426	-0.664004	0.0219059	0.232215	0.153804	0.201173	-0.0182352	0.264907	0.00861168	0.57268	0.258974	-0.936498	-0.0664845	1.06334	0.213737	0.466293
TXN	-0.126348	-0.444256	-0.17397	-0.0794678	0.282941	0.357142	0.0418682	0.633925	0.188889	-0.304696	-0.442342	0.0533838	-0.261694	-0.306147	-0.356901	0.235515	-0.217361	-0.0477219	-0.218764	-0.0541477	-0.120432	-0.552013	-0.218764	-0.165974	-0.406613	0.30997	0.628338	0.459859	0.939695	0.385371	-0.0286474	0	0.122466	0.176452	-0.462481	-0.0034914	0.225684	0	0.0889053	-0.072999	0.711365	0.296492	0.916967	0.187182	-1.80779	0.00311565	0.998859	0.18131	0.462417
OLFML2A	-0.152558	-0.154779	0.0500407	-0.151449	-0.198792	-0.176054	-0.136007	-0.212608	0.0796304	-0.0601425	-0.168179	-0.129439	-0.0221338	-0.0800567	0.0158868	-0.176054	-0.128347	-0.0842843	0	-0.10561	-0.274059	-0.0466733	-0.22073	-0.0811119	-0.152558	0.413789	0.847443	0.300808	0.0871687	0.314521	0.119695	0.268018	0.565867	0.110476	-0.00700617	-0.0477057	0.343924	0.317729	0.187895	0.158677	-0.0906486	0.291049	0.546857	0.556393	0.605778	0.531743	0.0890474	0.102129	-0.206835
GMNN	-0.401978	-0.479333	-0.597571	-0.464274	0.119126	-0.466148	-0.368301	-0.0924764	0.293142	0.156136	-0.228172	-0.0115824	-0.0574522	-0.135063	-0.282437	-0.26684	-0.152305	-0.309933	-0.0631127	0.490072	-0.126148	-0.0831013	-0.0932002	-0.113612	0.177895	-0.643475	-0.377088	0.454859	0.755039	0.497782	0.91546	0.0559049	0.131569	0.509747	0.20464	0.27699	0.694686	-0.147036	0.178495	0	-0.560071	-0.653047	-0.469903	0.269692	2.61208	0.160393	0.659461	0.154308	0.761457
GBP1	-0.0681057	0.0755301	-0.505855	-0.104939	-0.229074	-0.418988	-0.102965	0	0.906755	0.0828705	-0.326783	0.114881	-0.0563879	-0.244221	0.105238	0.0716515	0.125956	0.253822	-0.399747	-0.663697	-0.296894	-0.445698	-0.153137	0.717572	-0.372017	-0.686175	-0.286155	1.37072	2.28489	0.985954	0.730789	-0.202532	-0.0674639	0.399239	1.15612	0.919001	0.28313	-0.769642	-0.511371	-0.654674	0.237125	-0.119053	-1.02802	0.100106	-0.83439	-0.122826	1.07534	-0.151096	1.50461
GBP1	-0.0715456	-0.0084095	-0.465776	-0.419426	-0.346585	-0.363104	-0.0631161	-0.186507	0.851731	0.217333	-0.260453	0.14969	0.049015	-0.209645	0.439725	0.135525	0.566258	0.549401	-0.36223	-0.0557957	-0.0736904	-0.339542	-0.0730944	1.02382	-0.214896	-0.707468	-0.538303	0.846006	2.11396	1.27756	0.435542	-0.0747643	0.167556	0.733767	0.938718	0.965831	0.490855	-0.991864	-0.12974	-0.645713	0.142625	-0.0736904	-1.41157	0.124964	-0.26562	-0.046052	0.980205	-0.233293	1.91593
UBE2C	-0.984505	-0.747557	-0.470529	-0.701067	0.504893	-0.33759	-0.76966	0.981795	-0.241785	0	-0.882784	0.0729952	-0.616972	-0.838081	-1.03819	-0.70926	-0.719152	-0.720808	-0.572205	1.35305	-0.482414	-0.777392	-0.23349	-0.675962	-0.767093	-0.288278	0.644198	0.0214481	0.80297	0.663362	0.492803	-0.110669	0.652214	0.548149	-0.445678	0.543674	0.505955	0.0204573	0.70187	0.0125093	0.476643	0.155166	0.502412	0.545053	1.36304	-0.00150871	1.11095	0.154715	0.497437
NAGK	-0.431283	-0.813461	-0.267214	-0.192764	-0.570431	0.0236197	-0.332273	-0.179345	-0.18718	-0.633164	0.0919819	0.382243	0.413116	-0.086503	-0.140495	0.149446	-0.0266743	0.25276	0.046751	-0.649131	-0.266343	-0.340844	-0.0655069	0.238069	-0.274935	0.0192337	0.311597	0.868096	0.659015	0.317146	-0.237784	0.376383	0.413116	-0.166362	0.637967	0.162182	-0.128889	-0.421711	-0.137248	-0.325355	0.203648	0.30355	0.599412	-0.0855589	0.571939	0.212653	0.649859	0.214094	0.737332
FH	-0.146338	-0.396112	-0.445833	-0.41337	0.0872049	-0.210666	-0.267011	-0.114151	0.291504	0.17777	0.0920486	-0.0792999	-0.295938	-0.0818644	-0.241518	-0.129159	0.0595427	-0.2826	-0.099946	-0.502046	-0.193749	-0.155256	-0.260459	-0.204714	-0.262276	-0.524765	-0.277814	0.320685	0.259316	0.128283	0.491823	0.166333	0	0.455692	0.304205	0.190446	0.531168	0.154261	-0.0509129	-0.133809	-0.722685	-0.700098	-0.38439	0.411471	1.54136	0.102252	0.239422	0.124533	0.416591
DEFA4	-1.41102	-0.571107	0.184586	-0.685093	-2.06638	-0.292028	-1.96428	-1.91149	-1.34829	-1.87313	0.559869	4.37856	-1.21704	0.484935	-1.37335	-1.94426	-1.92887	-0.82352	2.25333	-1.16785	-1.59129	-0.742045	1.31997	-1.68786	-2.00633	2.4298	-1.84811	4.51359	0.152146	3.69418	3.56257	-1.64504	2.17292	-0.663563	-0.638323	1.39437	-1.43877	1.56279	1.91685	2.72843	4.41324	2.53814	2.19082	4.39764	1.49475	-2.02958	2.46729	1.63896	0.608311
FBXO6	-0.22555	0.0243855	-0.453297	-0.108244	0.0654154	0.163473	-0.282221	0.183809	-0.226102	-0.723472	-0.315381	-0.401154	-0.470559	-0.560461	-0.0667877	-0.504374	-0.102647	0.228696	-0.61519	0.19087	0	-0.206596	0.0608883	0.232324	-0.433361	0.395455	0.692542	0.221615	1.08884	0.354798	-0.063324	0.261615	0.203863	-0.181708	-0.485711	0.219789	0.0989208	-0.247839	-0.115143	-0.653733	0.788757	1.08282	1.05907	-0.393989	0.635537	-0.281072	1.23021	-0.265638	0.42182
LACTB	-0.0247006	-0.323042	-0.0421691	-0.00818634	-0.157455	-0.136094	-0.207136	-0.0337882	-0.165757	-0.527138	-0.154975	-0.207136	0.181751	-0.0785389	-0.0590792	-0.129585	-0.149202	0.0272012	0	-0.343612	-0.0699439	0.269944	0.0751877	-0.00744057	0.125717	0.186975	0.0293837	-0.0307522	0.0968614	0.111361	0.0688338	0.330216	0.793721	0.712718	0.327262	0.13047	0.209614	-0.0126715	-0.177458	0.615315	0.259443	-0.0345483	-0.125531	0.462666	0.367509	-0.0186739	0.184365	-0.223505	0.0118256
HMMR	0	-0.171112	-0.144163	-0.0572047	0.488013	-0.191659	-0.111169	0.796963	0.15992	0.0163021	-0.187722	-0.0349336	-0.0981798	-0.0972567	-0.269607	-0.134659	-0.165294	-0.175003	-0.161429	0.790493	-0.479743	-0.318265	-0.0173612	-0.121458	-0.325816	-0.18086	0.149845	0.216712	0.879481	0.547079	0.806862	0.12474	0.0558534	1.0838	0.0731807	0.368789	0.84723	-0.164327	-0.0429115	-0.305413	0.410934	-0.188706	-0.146071	0.165316	0.265621	0.128691	0.841464	-0.0358176	1.05003
HEBP2	-0.526173	-0.998529	-0.346024	-1.14277	-0.185427	-0.153456	-0.458716	-0.489812	-0.146296	-0.811138	-0.134141	-0.112253	-0.0500364	-0.600774	-0.479182	0.0243826	-0.283139	-0.259966	-0.0208168	-0.684688	0.263443	0.00342751	0.196368	0.107108	0.169889	0.0276728	0.150442	0.137429	-0.282543	0.275373	0	0.342499	0.145576	-0.0348091	-0.0500364	0.15331	0.672855	0.438094	0.324736	0.565002	-0.0950489	-0.112253	0.368865	0.394261	0.736753	-0.0283794	0.517968	0.285729	-0.253427
RASGRP3	0.0814276	0.0892258	0.19299	-0.0804558	-0.284917	-0.346702	-0.102863	0.0587702	0.478269	0.173253	-0.236595	-0.555278	-0.417683	-0.394387	0.229026	-0.140368	-0.220842	-0.2001	0.282722	-0.504512	-0.470679	-0.229303	-0.451224	-0.44934	-0.192595	0.0541286	0.0157709	-0.271124	0.50742	-0.255402	1.00825	0.575163	0.140791	0.366663	0	0.561212	-0.0394897	-0.330138	-0.192595	0.0995588	-0.210434	-0.539159	-0.867362	0.233138	1.69499	0.312174	0.668777	0.517329	0.973033
ENTPD1	-0.595243	-0.809497	-0.275071	-0.201496	-0.462071	-0.157517	-0.346756	0.405911	-0.577338	-0.520526	-0.643627	0.20198	0.148911	0	-0.115502	-0.128146	-0.390179	-0.0808086	-0.0941286	1.38616	-0.465867	-0.268794	-0.268058	-0.17882	-0.23098	0.391997	0.0100555	0.33083	0.380769	0.333016	0.395256	0.157984	0.305816	0.219419	0.307052	0.185134	-0.0274744	-0.00244808	0.137837	0.0631199	0.554264	-0.066328	0.791985	0.805344	-0.14766	-0.129149	0.640354	0.00792885	0.574528
LACTB	-0.17768	-0.891506	0	-0.0995998	-0.634212	-0.0686569	-0.298067	-0.177116	-0.436281	-1.29709	-0.408378	0.0924177	0.175218	0.0543547	0.0791817	-0.13275	-0.342726	-0.22138	-0.375566	-0.473422	-0.357201	0.198672	0.112278	0.139123	0.294795	0.115132	0.0700998	0.385446	0.682635	0.159694	-0.53676	0.00437737	0.481765	0.170799	0.269975	-0.0501776	0.206723	-0.286598	-0.743389	-0.182646	0.0841713	0.0480089	0.409797	0.226273	-0.527397	-0.0390806	0.383766	0.195717	0.274594
LACTB	-0.37595	-0.772622	-0.461083	-0.524485	-0.369914	-0.443544	-0.348488	-0.517796	0.0653124	-0.737872	-0.0128756	0.286856	0.439304	-0.0700397	-0.0207357	-0.0627184	0.122453	-0.674503	-0.334706	-0.351954	-0.599015	0	0.0334053	-0.0720797	0.491905	-0.461083	-0.370416	1.11959	0.478307	0.0899734	0.0627108	0.172599	0.878912	0.254007	0.963414	0.218058	0.576913	0.264716	-0.458946	0.149671	-0.516128	-0.605501	0.0567474	0.714889	-0.361404	-0.114765	0.0870514	-0.0429745	0.354954
TYMS	-0.821471	-0.79888	-0.78032	-0.721894	0.857549	-0.388207	-0.796392	0.764544	-0.282128	-0.456795	-0.754127	0.313385	-0.632626	-0.682302	-1.14008	-0.82654	-0.717179	-0.611693	-0.736727	1.12341	-0.751715	-0.884165	-0.324078	-0.500175	-0.782165	-0.360833	0.401644	0.17346	1.29615	1.21337	1.15911	-0.117387	0.309924	1.33085	-0.168762	0.637788	1.27441	-0.644326	0.227649	-0.175214	0.710891	0	0.0844488	0.703438	0.336528	0.294832	1.05098	-0.257533	1.25625
LY6E	-0.387068	0.231074	-0.973025	-0.415291	-0.446868	-0.0361061	-0.253474	0.603908	-0.551108	-0.86265	-0.951351	-0.790994	-0.153897	-0.428154	0.174869	-0.204411	0	0.779202	-0.764891	-0.132045	-0.263701	-0.268137	0.165606	0.610979	-0.404865	0.113842	1.01102	1.21186	1.99415	-0.306798	0.281613	1.5096	0.616069	-0.431309	0.278285	1.14603	-0.0328684	0.690519	0.17144	-0.657456	1.29621	1.38764	-0.133842	-0.44615	-2.25886	0.603908	1.46733	-0.342137	0.993222
ARL4A	-0.0745144	-0.0928926	-0.227278	-0.187236	0	-0.150679	-0.0871244	-0.137504	0.176294	0.129499	-0.138696	-0.0518656	-0.065412	-0.022944	0.0172391	-0.0130663	-0.0108805	-0.0722332	0.194405	-0.0894289	-0.162762	0.136419	0.172452	-0.0185461	-0.0196438	-0.0836744	-0.178623	0.120554	-0.0185461	-0.0963655	0.308205	0.291476	0.166669	0.141342	0.143306	-0.0825262	0.197244	1.11456	0.0385022	0.353872	0.48124	-0.176171	-0.223477	0.267364	0.796007	0.0129485	-0.0928926	0.0872717	-0.182308
ARL4A	-0.0389338	-0.194763	-0.428083	-0.441435	-0.123088	-0.398849	-0.24006	-0.344883	0.525398	0.276326	-0.546517	-0.262925	-0.146586	-0.229728	-0.0491176	-0.495338	-0.35117	-0.382303	0.294338	-0.270848	-0.417784	0.366345	0.208608	-0.298927	0.0580816	0.282205	0.209558	-0.118315	-0.426607	-0.124284	0.267236	0.30903	0.185632	0.450273	0.12553	-0.114151	0.831686	1.97593	0.029871	1.10425	2.12817	-0.357483	-0.576481	0.0769339	0.937764	0.0207043	-0.322065	0	-0.417051
ARL4A	-0.0579538	-0.178513	0.126297	0.0444198	-0.0736923	0.0937877	0.017437	0.0362959	-0.200423	-0.375757	-0.261198	-0.0985217	-0.122875	-0.0869403	0.0166116	-0.0518794	-0.0252814	-0.123785	-0.0244317	0.127062	0.0232034	-0.165338	0.056519	-0.0754519	0.0764627	0.438241	0.147569	-0.0763326	-0.141184	0.0701113	-0.304904	0.0476561	-0.00753832	0	-0.0605655	0.00998974	0.0645299	0.530772	0.0756702	0.168532	0.56336	0.172244	0.199417	-0.109295	-0.503754	-0.0518794	-0.0579538	0.0819979	-0.377927
ARL4A	0.060688	-0.139	-0.0756888	-0.108725	-0.0566688	-0.0611219	-0.120294	-0.0389948	0.131662	0	-0.242661	-0.0847268	-0.0346088	-0.0489097	-0.0555577	0.0769897	0.0431628	0.104088	0.066823	-0.14963	0.00639772	0.0264726	0.0483398	-0.0269666	-0.0139599	-0.0226183	-0.0455966	-0.0182824	0.145255	-0.0745635	0.0951118	0.00746155	0.0961118	-0.0139599	0.030663	-0.0302372	0.212281	0.839662	0.164453	0.210435	-0.00106907	-0.0633535	0.120893	0.230613	-0.135475	-0.0467	-0.0433927	0.0127673	-0.0367999
BTLA	0.350123	0.138245	0.148099	0.244631	0.319931	0.300551	0.023386	0.358989	0	-0.254175	-0.353789	-0.636423	-0.364255	-0.182447	0.0621176	-0.174239	-0.320003	-0.567612	-0.45581	0.134119	-0.391355	-0.647034	-0.211027	-0.650588	-0.480268	0.29317	0.656028	-0.347429	0.184062	-0.0293131	0.46888	0.37446	-0.0484095	0.0729351	0.15951	0.437754	-0.179877	-0.375975	-0.236975	0.0909252	-0.498727	-0.0320921	0.0599451	-0.0168743	-1.10336	0.14728	0.420581	0.482249	0.668633
KPNA2	-0.257187	-0.385644	-0.226084	-0.167162	0.218715	-0.18133	-0.0604396	0.479349	-0.720913	-0.924864	-0.141875	-0.0247245	-0.0253324	0.159992	-0.113138	0.00715637	0.0705886	-0.266507	-0.166492	0.811193	-0.0855956	-0.247928	0.00953484	-0.0798969	-0.0108027	-0.411654	-0.100262	0.284006	0.460355	0.297204	0.528259	-0.0418558	0.339399	0.907727	0.335614	0.576366	0.601804	-0.468428	0	-0.105399	-0.412449	-0.215632	-0.219108	0.448574	-1.07548	0.183874	0.455132	0.0660267	0.832838
KPNA2	-0.323317	-0.396639	-0.478302	-0.420868	-0.313423	-0.406072	-0.394551	-0.269716	0.311415	0.415037	-0.228224	-0.0484176	-0.136393	-0.224511	-0.00636292	-0.11561	0.0243931	-0.0296645	-0.175292	0.0173535	0.0453076	-0.0410504	-0.140761	0.120961	-0.0875125	-0.354431	-0.408176	0.431019	0.185884	-0.116469	0.457266	0	0.283	0.45611	0.215575	0.192843	0.357977	0.171159	-0.0824623	-0.0517035	-0.395595	-0.534665	-0.428324	0.214207	1.76011	0.014214	0.341163	0.190063	0.216941
OR2B2	-0.211639	-0.243567	-0.213614	-0.118961	-0.165034	0.134944	-0.242558	0.326522	0.0452976	0.156513	-0.249633	-0.0555954	-0.245586	-0.238532	-0.0824118	-0.368914	-0.224524	-0.25878	-0.293869	0.0161004	0.0657969	-0.0987449	-0.160264	-0.138526	-0.169818	0.0972047	0.32856	0.0763421	0.00680113	-0.103314	0.0152578	0	2.6644	-0.259799	-0.203765	0.438912	0.628883	0.631086	0.438912	0.372007	-0.117111	0.0452976	0.378577	0.689847	2.12091	-0.187178	0.674446	0.122474	-0.183301
NCF4	-0.108415	-0.259765	-0.116842	-0.0784793	-0.2995	0.230719	-0.139844	-0.14673	-0.27666	-0.519816	-0.0933695	0.561124	0.226728	-0.162345	0.245916	0.00233602	-0.0867324	0.0497923	0.0497923	-0.0950336	0.27326	0.0722065	-0.159731	-0.00390291	0.0124168	0.489651	-0.00390291	0.901216	0.023962	0.19167	0.162719	0.145911	-0.0156732	-0.217464	-0.0227823	0.0751696	-0.0531898	0.0759087	-0.0612988	0.288018	0.887377	-0.0275407	0.402119	0.128191	-0.395683	0.218044	0.663088	-0.0621128	-0.343325
GYPE	0.114792	-0.229543	0	0.103217	-0.15121	-0.0816226	-0.141343	-0.182238	0.0447726	0.0106602	-0.0844564	0.282519	-0.0910892	-0.115997	0.0150795	-0.0722179	-0.251666	-0.0778537	-0.0379438	-0.0489707	-0.071281	-0.0987077	-0.183249	-0.281701	-0.0647383	0.430117	0.0764065	0.177632	-0.0333743	0.144942	0.180782	0.00445175	0.148164	-0.0910892	-0.0722179	0.116437	0.0421772	0.227225	0.177632	0.264817	1.30435	0.420156	0.62425	0.251396	0.613217	0.123003	0.402725	-0.0224648	-0.33132
ATL3	-0.0937872	-0.309199	-0.169925	-0.123476	0	-0.245635	-0.357101	-0.105378	-0.0517273	-0.292643	-0.668987	-0.0500298	-0.18811	-0.328006	-0.37357	-0.447191	-0.515839	-0.289835	-0.195599	0.408137	0.0340157	0.218312	0.047718	0.0256672	0.0311308	0.226741	0.48627	0.00817203	0.0107775	0.137473	0.0474005	-0.0479946	-0.0798616	-0.0381994	-0.302312	0.0400858	0.615773	0.0828075	0.276574	0.280088	0.218312	0.32762	0.670554	-0.0429201	1.44557	-0.191849	0.185538	-0.225182	0.130303
AMY1A	-0.275918	-0.321321	-0.56025	-0.622359	0.213977	-0.243018	-0.441323	-0.0170765	-0.237289	-0.124013	-0.0241833	-0.304585	-0.478384	-0.0960941	-0.412345	-0.0605335	-0.208671	1.73473	0.0870514	-0.658906	0.179415	-0.251975	-0.327394	1.91816	0.378885	-0.551536	-0.340982	0.172259	-0.194108	0.744652	0.217689	0.0834942	0.0976667	0.854092	0.0424824	0.616062	0.415105	0.191735	0.467298	0.362211	-0.299602	-0.195959	0.195976	0.693417	1.07329	-0.293644	0.529291	1.98272	-0.241425
CREB5	-0.640552	-0.961598	-0.165999	-0.0973396	-1.29581	-0.0840874	-0.750835	-0.874808	0.233662	-0.429897	-0.427461	0.891482	1.07699	-0.389027	0.0038414	0.307373	-0.0299511	-0.347265	0.313395	-1.16422	-0.803176	0.604291	-0.328959	0.32066	-0.11561	-0.337226	-0.641963	2.07495	0.238848	0.302611	-0.147084	0.162463	1.0331	0.233662	0.805932	-0.181826	0.841723	0.560776	-0.2653	0.966812	0.49647	-0.853802	-0.0702429	0.73007	0.0830898	0.564147	1.1176	-0.0647888	-0.0410824
PRDX4	-0.0645161	0.0908012	0.0333719	-0.0258741	0.142025	0.153184	-0.276976	0.823499	-0.128822	-0.319394	-0.245796	-0.20567	-0.449137	-0.364047	-0.646973	-0.398893	-0.517211	-0.233164	-0.280556	0.318381	-0.187279	-0.371903	-0.381725	-0.609898	-0.693653	0.258415	0.903492	-0.478396	0.789321	-0.252154	0.82475	0.0349932	-0.444611	0.187284	-0.586993	0.135489	0.0181494	0.187609	0.0949526	-0.454436	0.0564423	0.373393	0.41771	0.223446	2.07482	0.163433	0.55187	0.210111	0.763254
CHI3L1	-0.242181	-0.303392	-0.0326099	-0.0902867	-0.327466	0.0408726	-0.342573	-0.179283	-0.223775	0.0435562	-0.0951991	1.38325	0.686912	0.0291834	-0.306807	-0.132079	-0.131069	-0.379249	0.366557	-0.298851	-0.121015	0.0736318	-0.0297861	-0.277478	-0.201357	0.659178	-0.134099	1.93451	0.196096	1.11718	1.88772	-0.327466	-0.0496721	0.119299	-0.370885	0.241221	-0.268572	-0.255316	1.12733	1.10738	2.59094	0.841431	0.401152	1.15614	0.0390801	-0.408297	0.346409	0.152003	0.703979
MCM4	0	0.0367699	-0.188219	-0.0905695	0.41681	-0.234413	-0.166162	0.0968733	-0.0981426	-0.123034	-0.060668	0.164892	-0.11341	-0.0106802	-0.105756	-0.220915	-0.0934052	-0.123034	-0.0450311	0.826857	-0.266052	-0.0774112	-0.142478	-0.115329	-0.222984	-0.0532885	0.167262	-0.05513	0.367488	0.617982	0.847209	0.346022	0.168841	0.5329	-0.00800276	0.273783	0.5329	-0.0867982	-0.0830359	-0.0286579	0.284015	0.126418	-0.0802207	0.294174	-0.304959	0.0289688	0.509421	0.258297	0.146585
CSF2RA	-0.358222	-0.665125	-0.255339	0.0534115	0.0223989	0.41679	0.00994873	0.219035	-0.961398	-1.7497	0.10809	0.105417	0.0980415	0.0927382	-0.0542507	0.384428	0.158276	0.418742	0.129953	-0.541509	-0.135697	0.223433	-0.307142	0.04881	0.194016	0.0246115	-0.0838757	-0.788791	-0.901034	0.582232	-0.348226	0.389037	0.147192	0.77541	-0.30181	-0.0780726	-0.83955	-1.21188	-0.343311	0.253469	-0.226957	-0.419332	-0.332739	0.37232	-0.760938	-0.477123	0.89161	0.871498	-0.0571489
AGPAT2	-0.334922	-0.449949	-0.0464935	-0.373177	-0.516285	-0.607153	-0.468762	-0.546567	-0.0469351	-0.332227	-0.265945	0.40775	-0.0311203	-0.341949	0	-0.393253	-0.286659	0.229582	-0.0895224	0.0191145	0.00980091	0.116989	0.0911303	-0.0700903	-0.165655	0.203826	0.253812	0.928338	0.0943384	0.253812	0.732769	0.82061	0.175331	-0.305031	-0.369858	0.0516577	0.116595	1.15051	0.313522	0.319361	0.49286	0.776609	1.02942	0.452496	-1.45463	0.652348	0.0312996	-0.219403	-0.349557
NOTCH2	-0.46368	-0.497174	-0.421307	-0.213771	-0.568226	-0.0747557	-0.342915	-0.619876	0.427471	-0.295744	-0.42686	0.10662	0.301698	-0.329329	-0.157287	-0.123826	-0.149307	0.1876	-0.040863	-0.347823	-0.156363	0.653231	0	0.474306	0.471324	0.142562	-0.00525284	-0.0391598	0.0599976	0.184447	-0.597573	0.618242	0.417794	0.616983	0.142062	0.0046835	0.238076	0.0626421	0.128495	0.760722	-0.149001	0.0885668	-0.0585718	0.220183	1.12268	-0.168407	-0.00913525	-0.241886	0.0952978
C3AR1	0	-0.280598	-0.010828	-0.38495	-0.482976	-0.374105	-0.317399	-0.292561	0.268174	-0.404938	-0.369662	0.0912085	-0.616443	-0.670052	0.00636101	-0.44443	-0.417327	-0.471372	-0.0631494	-0.832583	-0.859913	0.11359	-0.530351	0.14231	-0.636123	0.483044	1.09029	-0.0247297	0.129367	-0.0952682	0.186072	0.865167	-0.147541	-0.717643	0.0482225	0.141421	-0.010334	0.748006	-0.5403	0.0787249	0.642326	0.471066	1.30238	0.706839	1.21783	0.427975	0.121726	-0.532477	0.906041
CCR2	-0.310097	-0.712786	0.136241	-0.431289	-0.744997	-0.776297	-0.295868	-0.335203	0.244765	-0.618616	-0.297836	0.131764	0.551182	-0.026186	0.298112	0.590859	0.0621786	-0.446779	-0.136542	-1.3805	-0.322729	-0.371077	-0.126249	0.0295954	-0.897576	-0.264487	-0.0228186	1.67436	1.11293	0.791679	-0.0927248	0.0243549	0.527448	0.0641213	1.08088	0.159947	0.41084	0.634712	-0.298624	-0.187802	0	-0.497889	0.24242	1.07085	-1.9828	0.682137	0.0220423	0.337182	1.08501
CLEC4D	-0.23553	-0.516299	-0.1071	0.00241232	-0.385167	0.145165	-0.324949	0.035182	-0.172266	-0.499987	-0.38123	-0.0366807	0.205042	-0.228441	-0.272968	-0.0935121	-0.410617	-0.152002	0.0340037	-0.367147	-0.121476	0.038125	-0.0503669	-0.028038	-0.0973816	0.135307	0.272561	1.23433	-0.0794115	0.314424	-0.215066	0.0156107	0.352745	-0.503406	0	-0.242655	0.556925	0.231504	-0.00969028	0.72338	1.17274	0.396967	0.636352	0.219631	-0.357835	0.23356	1.5649	-0.11754	-0.272968
HMGA1	-0.0278344	0.0912418	-0.0586066	-0.00806332	0.0273075	0.0125804	0.0804191	-0.049068	0	0.0407696	-0.0682082	-0.0815163	-0.0384121	-0.00229883	-0.049068	-0.0610008	0.0912418	-0.0407729	0.107326	0.0182624	-0.127203	-0.0851669	-0.0839496	0.0182624	0.0563188	0.0329318	0.179085	-0.0694137	0.0261798	0.0182624	-0.0839496	-0.00575447	0.0890837	-0.0266633	-0.102327	0.00114822	0.0284343	-0.0550218	0.154528	0.0640306	0.00687551	0.00458717	0.0825896	0.0329318	0.171966	0.123232	-0.0562153	-0.0550218	0.0430012
CDCA5	-0.675939	-0.482285	-0.596521	-0.630024	0.320018	-0.457397	-0.593976	0.711242	-0.191924	0	-0.646631	0.337011	-0.545631	-0.572103	-0.715044	-0.690366	-0.313669	-0.305317	-0.548914	1.10972	-0.438248	-0.611887	-0.293568	-0.331224	-0.539088	-0.375706	0.294603	-0.0915751	1.02312	0.789353	0.857884	0.120092	-0.131004	1.15833	-0.181059	0.689817	0.74949	-0.270353	0.220867	-0.462805	0.683536	0.167864	0.276635	0.044241	1.45744	0.130902	1.02091	-0.16397	0.96274
SLC22A15	-0.400908	-0.629631	-0.178166	-0.0702038	-0.691094	-0.262294	-0.26953	-0.542085	0.343983	-0.00603104	-0.0947151	0.732421	0.214301	-0.240798	0.167248	0.0849552	-0.20834	-0.0437136	0.552814	-0.531338	-0.599855	0.368936	-0.0937262	0.00554562	-0.195558	-0.0375233	-0.128733	1.48992	0.0343132	0.521871	-0.221775	0.000463	0.649549	0.217092	0.578776	0.0397291	0.345077	0.354523	-0.527328	0.725718	0.987445	-0.402743	0.057189	0.636503	-0.176596	-0.0280504	0.603669	-0.301128	-0.113626
VPREB3	0.243492	-0.170044	0	-0.159487	0.139898	0.500505	-0.0767136	-0.258146	0.432819	-0.534077	-0.170044	-0.989367	-0.677319	0.242432	1.26089	-0.633321	-0.97387	-0.187811	-0.174288	-0.327747	-0.0950365	-0.137567	-0.20074	-0.630403	-0.29657	1.88683	1.928	-0.642602	-0.689417	-0.0622196	0.841915	1.71006	0.954074	-0.775457	-0.530899	0.969867	-0.360823	0.502056	0.920968	0.522087	0.626423	1.51902	1.25971	0.788941	0.168947	1.23458	1.41845	1.90555	0.521212
DLEU2	-0.0860024	0.061029	-0.0383539	-0.0475283	0.00666332	-0.0440812	0.0449338	0.0143991	-0.0824623	-0.0919228	0.0652914	-0.123105	0.0330153	-0.0648899	0.125717	0.0177021	0	0.108266	-0.0602393	0.00998402	0.0780025	0.0801101	-0.00893354	0.00111246	0.00887775	0.0652914	-0.0201778	-0.0247006	0.0177021	-0.0954862	0.111361	-0.0179219	-0.0931091	-0.0498309	-0.0707235	0.038445	-0.0179219	-0.0544477	0.0652914	-0.0660543	-0.00669479	0.119582	0.25634	-0.127962	-0.0463781	0.061029	-0.0695543	-0.114643	0.161987
QSOX1	-0.0786715	-0.0740581	-0.0902686	-0.106662	0.0494566	-0.0198236	-0.05689	0.0108967	-0.207882	-0.204097	-0.060307	0.18263	-0.0809827	-0.060307	-0.0546155	0.00763655	0.00654841	-0.104309	0.00109339	0.0367174	-0.158215	-0.060307	0.00981092	-0.0176072	-0.130411	0.102377	-0.0466862	-0.0648761	-0.14606	0.0982952	0.17199	0.0931778	0.144547	0.0589375	0.125622	0.064178	0.117579	0.17199	0.00872421	0.0281615	-0.00547981	0.100338	0.688697	0.0870128	-0.131609	0.181666	-0.00109386	-0.0671663	-0.0879412
CDKN3	-0.453365	-0.435509	-0.359265	-0.399427	0.489501	-0.250584	-0.467172	0.557165	0.189941	0.16881	-0.454423	0.27597	-0.366214	-0.142684	-0.332775	-0.245999	-0.283088	-0.171083	-0.35531	0.64123	-0.225999	-0.305809	-0.205382	-0.224195	-0.305809	-0.385242	0.244389	0.23982	0.899306	0.834555	1.00501	0.214764	-0.023345	0.647157	-0.11567	0.213433	0.767214	-0.258872	0.0100007	-0.0526671	0.173608	-0.0639195	0	0.119214	1.17941	0.234581	0.840603	0.0868726	0.728605
WSB2	-0.394639	-0.516472	-0.665123	-0.72972	-0.607958	-0.765739	-0.642622	-0.585815	0.188383	0.535901	-0.133322	0.105042	0.0888042	-0.0160933	-0.0762062	-0.17001	0.21268	-0.119569	0.147468	-0.445201	-0.110718	-0.119569	-0.00887966	-0.0816011	-0.0960865	-0.681959	-0.915043	0.8225	0.316128	0.240616	0.625364	0.113564	0	0.602897	0.578935	-0.00340843	0.428678	0.647489	0.0309906	0.351252	-0.54948	-0.775614	-0.369348	0.613618	1.86275	0.0827084	-0.25076	-0.0295839	0.321043
ADAM15	-0.647891	-0.489369	-0.315475	-0.298284	-0.570748	-0.273807	-0.535628	-0.481263	-1.30924	-1.52337	-0.0120173	0.661766	0.0335798	-0.0387344	0.056777	0.0634432	-0.245613	0.167134	-0.0769091	0.270927	-0.0288544	0.278904	-0.109858	-0.0826206	-0.289763	0.342093	0.377889	-0.278013	-0.730673	0.463812	0.434689	0.802106	0.159896	0.537478	-0.0423079	-0.141021	0.0452251	0.739666	0.370741	0.188635	0.848512	0.834724	1.14636	0.383819	-1.75653	0.393255	-0.0595045	0.438967	0.0279112
CD14	-0.896376	-1.66973	-0.300409	-0.515101	-1.0749	-0.323704	-1.05663	-0.532965	-0.767028	-1.65867	-0.519473	0.323214	0.109137	-0.211793	0.0403337	-0.497087	-0.988612	-0.243644	0.141727	0.123228	0.15234	0.267919	0.154354	0.353517	-0.297544	0.527582	0.673107	0.822137	0.257614	0.252444	-0.441114	0.658621	0.471533	-0.810194	-0.128181	0.0936527	0	0.301307	0.0227442	-0.0786457	0.885159	0.981524	1.64656	0.234159	-5.01377	0.538139	0.217592	-0.0556955	0.141727
TAGAP	0.102982	-0.230096	0.192039	0.0487661	0.0277653	0.584783	-0.033267	0.249856	-0.744262	-1.42586	-0.238658	-0.418276	0.332456	0.00940418	0.0411882	0	0.104486	-0.62182	-0.161258	0.634597	-0.0527077	0.149655	-0.0998821	-0.215938	0.027236	0.280806	-0.231045	-0.886016	-0.80184	-0.272772	-0.604093	-0.101328	0.0280294	0.0259132	0.00296211	0.0768957	0.267879	-0.119954	-0.00892353	0.429521	0.480064	0.190149	-0.649883	-0.402156	-0.0374107	-0.925406	0.0822525	-0.266598	-0.177628
DDX60L	0.0331984	-0.0647917	-0.00903034	-0.00937843	-0.513536	-0.401827	-0.199039	-0.437016	0.543162	0.146696	-0.144444	-0.031147	0.393059	-0.191508	-0.1552	0.102878	0.297134	0.40409	-0.05937	-0.288391	-0.313127	-0.190718	-0.380487	0	-0.101838	-0.664495	-0.322188	1.85804	1.54031	-0.254542	-0.190323	0.105454	0.87513	0.094471	0.862427	0.363224	0.724237	0.264649	-0.250007	0.195887	0.308641	-0.649754	-0.56127	-0.102209	-0.402742	0.648294	1.05852	-0.0833797	1.16287
BUB1	-0.265127	-0.323889	-0.155298	-0.266174	0.345432	-0.363691	-0.246403	0.583801	0.183797	0.311436	-0.238159	0.163717	-0.0907879	-0.313025	-0.313025	-0.331543	-0.315192	-0.360332	-0.221811	1.02462	-0.394279	-0.194637	-0.216741	-0.3228	-0.323889	-0.348082	0.0233326	0.277338	1.60915	0.294487	0.872091	0.199814	0.00955152	0.982029	0.112257	0.517793	0.780727	-0.223845	-0.158211	-0.167966	-0.06322	-0.247437	-0.355865	0.321231	2.30827	0.263615	0.917999	-0.0760198	1.28879
CARD16	-0.329167	-0.364914	-0.399508	-0.436007	-0.263034	-0.311621	-0.29716	-0.389246	0.364996	0.292272	-0.00861311	-0.0164886	-0.0435896	-0.171389	-0.124679	-0.0379677	0.064877	0.0124369	-0.180208	-0.216031	-0.184637	-0.106075	-0.00625897	-0.0180678	-0.077786	-0.41712	-0.3529	0.827291	0.298633	0.0543895	0	0.178228	0.433075	0.0407939	0.122665	0.0193863	0.464532	0.876597	0.229068	0.125531	-0.441298	-0.466965	-0.172269	0.208271	2.0307	0.0686035	0.315669	0.0907655	-0.0646629
ALOX5	0.0460024	-0.10806	0.0815759	0.00635958	-0.010663	-0.0989294	-0.0830879	0.0137448	-0.15224	0.0418801	-0.0696464	-0.161716	-0.0442286	-0.0785928	0.00847387	0.0895858	-0.0289731	-0.0453243	-0.0192504	0.0189962	-0.036581	-0.00959349	-0.111499	0	0.0252738	0.201911	-0.0322285	-0.0170994	-0.071878	-0.0442286	-0.0932512	0.0105844	0.134797	0.0387812	0.0105844	0.0644074	0.0582986	-0.020328	-0.0629721	-0.0519171	0.15402	0.0795665	0.262503	0.0315237	0.0231843	-0.0618629	0.0210919	0.0346384	-0.103487
GPR160	0	-0.109069	0.264751	-0.0514679	0.109158	-0.191874	-0.165208	-0.24848	0.315335	0.113702	-0.049943	0.425797	-0.0113344	-0.00491715	-0.166861	-0.330668	-0.584472	-0.516187	-0.22133	-0.818937	-0.499436	-0.0433512	-0.148245	-0.365026	0.146445	0.385029	0.43454	0.915082	-0.493895	-0.0342751	0.13844	-0.204828	-0.231091	-0.403467	0.116874	-0.170723	0.851212	0.899903	0.0755463	0.874693	0.556374	0.0899153	0.461528	0.771787	1.37598	0.0425634	0.665005	-0.217899	-0.154242
SERPINB10	-0.136195	-0.313073	0.168365	-0.143406	-0.216483	-0.0650234	-0.232872	-0.19706	-0.321227	-0.335314	0.028697	1.20776	-0.190644	-0.0283265	-0.184255	-0.194918	-0.146508	-0.0523639	0.128721	-0.0996695	-0.132091	-0.228483	0.186554	-0.207819	-0.140312	0.562663	0	1.4225	-0.185318	0.749997	1.01996	-0.0777955	0.550584	0.0350986	0.0268626	0.251613	0.0755892	-0.0777955	0.0879574	0.661142	1.95392	0.563928	1.04963	1.65106	-0.331779	-0.15377	0.375703	-0.117817	-0.195989
NCF1B	-0.604358	-0.603521	-0.278418	-0.425165	-0.639082	0.232345	-0.543725	-0.35379	-1.07861	-1.09734	0.069314	0.358343	0.11374	-0.234369	0.464277	-0.412655	-0.423687	-0.238259	-0.214433	0.0455112	0.248188	-0.0160513	-0.0578394	-0.174129	-0.155004	0.293803	0.0120583	0.172552	-0.563925	0.482514	0.423408	0.286601	0.157332	0.0792475	-0.28176	0.126906	0.0164194	0.317408	0.22671	0.145935	0.348001	0.396897	1.35189	0.368612	-0.966808	-0.172887	0.536641	0.0839291	0
CEACAM1	-0.320216	-0.182401	0.157612	-0.412071	-0.573019	0	-0.416637	-0.476408	-0.11405	-0.0130816	-0.211468	2.10824	-0.151623	-0.276392	-0.465957	-0.303203	-0.378717	-0.433199	0.388755	-0.600813	-0.595625	-0.191765	-0.135723	-0.573019	-0.591488	1.11585	-0.327938	1.71591	0.402821	1.28091	1.84838	-0.419385	0.0896778	-0.0846815	-0.136477	0.0345368	-0.310834	0.0721831	0.561701	1.14093	3.39958	1.41444	0.179564	1.73023	1.86916	-0.303203	1.55635	0.123416	0.480523
CEACAM1	-0.654689	-0.514312	0.166775	-0.415341	-0.913989	0.118777	-0.730735	-0.593439	-0.310212	-0.114525	-0.154137	2.64557	-0.142491	-0.256289	-0.5614	-0.459888	-0.626205	-0.691104	0.427094	-0.941801	-0.730735	-0.559379	-0.0379553	-0.756744	-0.846718	1.52765	-0.44178	1.96462	0.478821	1.82306	2.11572	-0.574946	0.0963039	-0.0421829	-0.122958	0.137172	-0.382812	0.172055	0.729179	1.55589	3.81818	1.68383	0.537597	2.34648	2.27116	-0.354499	2.17893	0.462337	0
LCN2	-1.85571	-0.43313	-0.412165	-1.08727	-1.757	-1.35954	-1.51761	-0.608299	-0.526257	0.254498	0	3.23781	-1.08727	0.111211	-1.95958	-1.82768	-0.834396	-0.736936	0.595889	-1.25457	-0.021739	-1.04288	0.530424	-0.54476	-1.11797	1.79043	0.149403	2.35319	-0.113681	2.33985	2.82164	-1.08346	0.67313	-0.879828	-1.09148	0.189608	-0.732449	1.10992	1.99502	2.20496	3.66959	2.37938	0.984317	2.44058	0.154742	-1.92708	1.35731	0.0865316	-1.29019
RELB	-0.468158	-0.356081	-0.403744	-0.525002	-0.54624	-0.165615	-0.576354	-0.533308	0.0212965	-0.409988	-0.127388	0.424036	0	-0.165028	-0.0856981	-0.110341	-0.396838	0.0614653	-0.062561	0.047863	0.0818806	0.174279	-0.0397902	-0.170317	0.0724564	-0.0296059	0.00313568	0.269821	0.640902	-0.0951691	0.210457	0.484754	0.104933	-0.186305	-0.137713	-0.0126143	-0.0929346	0.112213	0.316791	0.303284	0.176133	0.489234	0.682904	0.296483	-1.22309	0.211362	0.474622	0.0897694	-0.19287
ID1	-0.138422	-0.0442862	-0.0973234	-0.0266423	-0.134637	-0.0875344	-0.0597548	-0.0924206	-0.00459814	-0.0597548	-0.170356	0.0716457	-0.0278115	-0.0778112	0.068366	-0.0103664	0	0	0.139902	0.163663	0.134684	-0.00805616	0.0507445	0.0738287	0.0716457	0.144063	0.694335	-0.102243	-0.172941	-0.0899758	-0.255479	0.627559	0.0385041	-0.0184813	0.0329065	0.0825262	0.0879354	0.0803566	-0.0419211	0.00114727	0.0672708	0.556761	0.0373864	0.00458384	-0.102243	-0.196421	-0.0115228	-0.080236	-0.0407405
ID1	-0.170986	-0.228239	-0.247	-0.166217	-0.130941	-0.142605	-0.190223	-0.210946	0.293647	-0.0773544	-0.1686	-0.0408845	-0.113622	-0.207267	-0.0919786	-0.133267	-0.125145	0.14903	0.00635099	0.525037	0.618515	0.408392	0.334602	0.218143	0.337963	0.898948	1.73559	-0.172181	-0.213404	-0.0463514	-0.243227	1.31683	0.396353	0.222695	-0.111329	0.0924458	0.474016	0.588494	0.395547	0.289314	1.04645	1.6102	0.360446	-0.0897188	-0.267284	-0.156726	0	-0.187804	-0.248259
IFI6	-0.34796	0.387902	-0.941173	-0.34796	-0.714375	-0.143764	-0.919894	-0.363751	0.0258045	0.115891	-0.746546	-1.65864	-0.351751	-0.691895	-0.316156	-0.781405	-0.336275	0.931006	-0.560981	-0.205647	-0.20408	-0.376758	-0.198255	0.692482	-0.376758	0.445236	1.32759	1.10225	2.05949	-0.676611	-0.40658	1.30607	0.689616	-0.482741	0.344945	0.99472	0.948047	0.762042	0.255639	-0.540272	1.53006	1.4617	0.787158	-0.964775	2.74781	0.126124	1.99145	-0.429493	-0.207129
CCNB2	-0.444204	-0.397029	-0.414441	-0.372848	1.13261	-0.119515	-0.483755	0.961251	-0.10595	0.195778	-0.623097	0.19369	-0.431258	-0.601182	-0.768166	-0.725067	-0.476256	-0.530448	-0.598467	1.3292	-0.424026	-0.587653	-0.412053	-0.560088	-0.753991	-0.248413	0.640244	0	1.01545	0.679565	1.08017	0.198384	0.0699625	1.3187	-0.18117	0.517498	1.16893	-0.461374	-0.141092	-0.448274	0.645981	0.0166307	0.0619726	0.0272212	2.35722	0.197864	1.33157	0.118645	0.981967
ATP6V1A	0.135639	-0.582892	0.247167	-0.0360575	-0.38201	-0.0914154	-0.305352	-0.363235	-0.164337	-0.447541	-0.2279	0.0718126	0.320695	-0.0247927	-0.0960169	-0.28052	-0.0950003	-0.245647	-0.060257	-1.96384	-0.581468	0.021287	-0.162644	0.105875	-0.0681009	0	-0.0270157	0.680603	0.115261	0.134416	-0.25397	0.154727	0.0813694	0.354591	0.655016	-0.117846	0.296645	0.0283318	-0.522128	0.259381	0.0361614	-0.589365	-0.0247927	0.482769	1.31807	0.235133	0.0949593	-0.118695	0.456976
HIST1H4E	-0.398982	-0.194129	-0.450056	-0.345253	0.174148	0.202235	-0.0279465	1.04135	0	0.0559845	-0.315886	-0.155082	-0.166685	-0.209048	-0.324525	-0.318041	-0.0305943	-0.392156	-0.0270653	-0.152195	-0.124588	-0.409283	-0.294513	0.228311	-0.209048	-0.109579	0.564638	0.698576	0.0994201	-0.0700006	0.724456	-0.0528517	3.65543	-0.237318	-0.0359054	1.65667	1.28229	1.53091	0.68088	0.849246	0.217937	0.426023	0.209733	1.95943	0.551125	-0.149315	1.30382	1.45849	0.157959
ECT2	-0.0687308	-0.083838	0.0533023	-0.0639935	0.0547552	-0.180522	-0.132609	0	0.427053	0.401018	-0.26409	0.243674	0	-0.180522	-0.169454	-0.0846372	-0.0632048	-0.100721	-0.053781	-0.347032	-0.27774	-0.125188	-0.157628	-0.171151	-0.0942664	-0.222141	-0.320421	0.539767	0.525167	0.383203	0.813912	0.322984	-0.0577002	0.723174	0.469611	0.171181	0.580683	0.241762	-0.00907803	-0.0671501	0.212772	-0.265903	-0.411773	0.1611	2.18352	0.383203	0.483163	0.227662	0.395868
LILRA2	-0.464647	-1.43202	-0.0629845	-0.389354	-0.733744	0.174573	-0.370342	-0.850596	-0.594862	-1.55707	-0.879139	0.0184879	0.304831	-0.337703	-0.378518	0.125334	-0.298393	0.227957	0.154068	-0.993956	-0.060442	0.0474768	0.0798588	0.0981159	-0.033927	0.46345	-0.0264025	0.0280123	-0.21406	0.238633	0.00964642	0.019228	-0.146152	-0.211599	-0.193421	-0.134042	0.0452395	0.152777	-0.0129833	0.229076	0.361286	0.612853	1.44136	0.227957	0.235455	-0.10407	0.960822	0.179819	0.165304
ELANE	-1.70857	-0.467599	0.680889	0	-1.83872	0.303592	-1.6848	-1.35185	-1.71411	-1.97179	0.126307	3.48885	-1.42343	0.228786	-1.28366	-1.75828	-1.8357	-1.27203	1.18144	-1.43254	-1.45015	-0.895303	1.00085	-1.60971	-1.70673	2.8647	-0.91272	2.91852	-0.511152	3.32907	3.07096	-1.13688	1.82318	-0.702592	-1.09591	1.28415	-1.58412	1.24554	2.41403	2.33059	4.94436	3.47214	2.87204	3.741	2.12553	-1.86006	2.63013	1.79761	0.0736761
CYFIP1	-0.299076	-0.585535	-0.0769854	-0.126728	-0.470058	-0.285759	-0.227647	-0.453506	0.352168	-0.269803	-0.203723	0.3775	0.141608	-0.111809	-0.143697	0.0687265	-0.182786	0	-0.0324082	-0.479601	-0.235711	-0.0891089	-0.105639	-0.216301	-0.197148	0.0898514	0.25433	0.870771	0.943691	0.245667	0.0978947	0.0244007	0.52796	0.291742	0.349925	-0.00343752	0.330942	0.29641	-0.119871	0.288466	0.121759	0.3797	1.04701	0.70198	-0.144329	0.103765	-0.0679593	0.474183	0.269601
CYFIP1	-0.47431	-0.997808	0.151589	-0.0665684	-0.8752	-0.291132	-0.500957	-0.564759	-0.0287933	-0.987143	-0.538687	0.245425	0.152905	-0.149812	0.00535107	0.0798607	-0.49202	-0.0320282	-0.29143	-0.376491	-0.437547	-0.0930929	-0.232131	-0.12303	-0.33533	0.409973	0.412172	0.589746	1.04675	0.407954	-0.363893	0.305017	0.431452	0.35959	0.157281	0.0320482	0.0731602	0	-0.0337734	0.0147877	0.291145	0.736625	1.28606	0.797471	-1.05488	0.180472	-0.0762978	0.301463	0.227015
HBM	-0.571554	0.127196	-0.0776639	-0.341616	-0.424337	0	-0.297155	-0.193141	0.0703898	0.0852118	0.0612559	0.847031	-0.377295	0.451509	-0.378425	-0.454984	-0.376167	0.425861	0.326094	-0.47176	-0.384084	-0.196126	1.02114	-0.275954	-0.134725	-0.368292	0.416775	0.241877	1.24665	0.168766	0.39777	-0.179298	-0.315424	-0.497295	0.657282	-0.145258	0.322624	4.59374	0.932845	0.441305	5.74312	2.91475	-0.198118	-0.0342989	2.4803	-0.489953	0.802381	1.53605	-0.459757
TUBB2A	-0.241831	-0.0752397	-0.0848064	-0.23649	-0.175933	-0.181055	-0.242902	-0.285289	0.108918	0.074091	-0.0246463	0.0869303	0.000905	-0.192387	-0.0800152	0.151912	-0.129651	-0.0497212	-0.114874	-0.136599	0.105557	0.109756	-0.0403833	0.00812244	-0.14458	-0.0246463	-0.133616	0.0480642	0.00812244	-0.0218873	-0.119783	0	0.59698	0.231158	0.22807	-0.083847	0.527728	3.13088	0.275949	0.38947	1.44604	0.103874	-0.0385232	0.0188823	1.0659	-0.168794	-0.158656	0.151912	-0.0742869
SPCS3	-0.392779	-0.463064	-0.563614	-0.460157	-0.158852	-0.136923	-0.614017	1.11058	0.291903	0.493172	-0.502896	-0.240361	-0.262981	-0.601951	-0.348427	-0.429269	-0.468532	-0.00475788	-0.351454	0.703704	-0.443195	-0.195249	-0.221777	-0.252569	-0.305724	0.0783215	0.550873	0.0464792	1.2592	0.0531082	0.564499	0.210088	-0.356175	0.401649	-0.386557	0.211228	0.417542	0.33124	0.0110416	0.0323572	0.152847	-0.0258274	0.383355	0.0256329	2.40195	-0.0317497	0.617578	-0.18052	0.889812
RBM47	-0.545596	-1.31893	-0.498429	-0.481742	-1.25848	-0.110349	-0.6058	-0.602401	-0.240703	-0.749977	-0.185136	0.397069	0.585661	-0.208204	0.151528	0.0522976	-0.123384	-0.180059	0.412169	-0.864925	-0.828476	-0.347986	-0.422839	-0.287876	-0.37819	0.028512	0.0817862	1.19296	0.487383	0.360954	-0.0192776	0.436026	0.476874	0.0298815	0.134055	-0.173897	0.352439	0.349261	-0.314573	0.609494	-0.0123529	0.165928	0.700042	0.64327	-0.341773	0.250963	0.376327	-0.188955	0.634562
MS4A4A	-0.397095	-0.535355	-0.530605	-0.480511	-0.317216	-0.469106	-0.438756	-0.15401	0.430343	-0.165929	-0.22705	-0.17424	0.00899982	-0.142188	0	0.0751495	-0.156752	0.333372	0.0356646	-0.411212	-0.258118	-0.190067	-0.0416265	0.257142	-0.0766807	-0.354503	-0.0976019	0.880277	0.469395	0.250948	-0.319263	0.00655079	0.423629	-0.0897212	0.208255	0.145835	0.885617	0.777266	-0.496631	0.52862	-0.410121	-0.370328	0.677662	0.505105	1.60263	0.287715	0.43642	-0.148542	0.687887
COPS2	-0.472565	-0.722004	-0.842777	-0.706862	-0.516625	-0.751048	-0.501305	-0.485427	0.488865	0.294393	-0.100305	-0.0527334	-0.0757828	-0.180538	0.127026	-0.280364	0	-0.145524	-0.172426	-0.00977421	-0.201019	0.0469084	-0.12693	-0.00719547	0.248089	-0.721159	-0.795738	0.544057	0.454108	-0.258734	0.455605	0.0152988	0.485573	0.569844	0.425382	0.503043	0.819753	0.311431	0.168215	-0.010807	-0.789521	-0.785981	-0.892353	0.514932	-0.403124	0.0061388	0.268663	0.00817966	0.545112
HP	-0.476659	-0.99831	-0.214801	-0.372267	-0.847659	-0.646289	-0.490057	-0.546577	-0.269476	-0.743936	-0.231914	2.10451	-0.437194	0.0547609	-0.524514	-0.551527	-0.792911	-0.407727	0.281334	-0.66852	-0.389888	-0.559813	-0.571496	-0.708496	-1.0233	1.40016	-0.43034	1.72491	0.561278	1.51902	2.1598	-0.959421	0.404854	0	-0.317144	0.207089	0.433941	0.316619	1.05041	1.87616	3.91768	1.37756	3.56228	2.14229	-0.992689	0.277618	2.92107	0.415038	-0.255949
SORT1	-0.35906	-0.619158	-0.039217	-0.0470905	-0.848475	-0.306134	-0.524741	-0.557756	0.025095	-0.446504	-0.553545	0.573373	-0.0697212	-0.277773	0	-0.501565	-0.553895	0.161382	-0.0384808	0.137916	-0.414958	-0.243725	-0.326353	-0.0657167	-0.0881348	0.431835	0.397256	0.284722	0.959311	0.758535	0.0803509	0.523406	0.88948	-0.00982475	0.0783167	-0.0318737	0.120447	0.171172	-0.0562496	0.594246	0.917566	0.414201	0.714826	0.749473	-0.8011	0.412587	0.221607	0.226515	-0.00862312
CFP	-0.896991	-0.699191	-0.51339	-0.650545	-0.805955	-0.0947027	-0.623628	-0.766852	0.380685	-0.0771093	-0.194109	0.405191	0.317142	-0.220282	0.214149	0.05618	-0.566553	0.317142	-0.181614	0.0585222	0.0699472	0.0167227	-0.109881	0.208886	-0.059473	0.701826	0.542076	1.00814	0.850919	0.402428	0.162375	0.63997	0.301798	-0.148271	-0.155583	-0.0095396	-0.0584574	1.04157	0.710046	0.33213	0.860349	0.865577	1.55342	0.480682	-0.470536	0.595649	-0.307496	-0.0112581	0
MAFB	-0.16473	-0.7972	-0.249432	0	-0.230747	0.26693	-0.434206	0.211175	-0.23036	-1.04304	-0.844156	-0.579972	0.158602	-0.447628	0.0283928	-0.0456476	-0.122258	0.0678139	0.120809	-1.19421	-0.382879	-0.71971	-0.23449	0.356749	-0.0241499	0.701893	0.96441	0.558949	1.01991	0.773115	-1.35859	0.541317	0.388147	-0.951603	-0.0877581	-0.211921	0.433757	0.526521	-0.228429	1.28268	0.68566	1.222	1.39648	0.230781	0.556188	-0.267832	0.227219	-0.186818	1.09702
HIST1H2BK	-0.541269	0.362651	-0.0943337	0.0838547	0.200698	-0.217883	-0.260885	-0.00550556	-0.00204086	1.16458	-0.288693	0.312127	-0.365829	0.113229	-0.198359	-0.682066	-0.187101	0.255491	-0.0139265	-0.897387	0.160814	-0.453034	-0.0153933	-0.0825367	-0.480163	0.120433	0.50367	-0.237675	-0.1251	0.290445	-0.1251	-0.193886	1.25593	-0.712723	-0.15519	0.296255	0.171657	0.899843	0.666389	1.18228	0.175517	0.320953	0.236519	0.808269	0.680262	-0.638963	1.19066	0.162514	-0.659835
HIST1H2BK	-0.670962	0.225381	0.0122547	-0.0265093	0.0807266	0.113865	-0.613907	-0.149271	-0.398842	-0.0268841	-0.453886	0	-0.300097	0.089385	-0.137908	-0.526907	0.0735874	0.308419	-0.106915	-0.647754	0.276625	-0.733113	-0.0319452	0.15371	-0.355424	0.369838	0.597764	-0.561459	-0.526907	0.268869	-0.712197	-0.338834	1.29028	-0.665125	-0.280554	0.136768	0.0469856	0.758081	0.889619	1.26734	0.140273	0.445842	0.485217	0.796238	-2.72247	-1.18641	1.17168	0.368558	-0.873122
HEMGN	-0.0848103	0.130075	-0.132484	0.0669169	0.0586157	-0.281534	-0.0139399	0.104498	-0.132484	0.020659	0.00691891	-0.156442	0.0611114	0.0502672	-0.0359926	-0.0342159	-0.123956	0.138764	0.730012	-0.440697	-0.180803	-0.347293	0.115744	-0.2126	-0.201591	-0.274176	0.684344	-0.0253649	-0.0449095	-0.235894	-0.133435	-0.380768	1.79041	-0.368403	0.143481	0.311486	0.388349	1.17031	0.0334229	0.309389	2.32608	-0.00695324	-0.42548	0.563415	-0.511851	-0.358365	0.0685716	0.0138054	-0.317816
RNASE2	-1.83452	-2.74873	-1.32876	-1.26848	-1.70402	-1.11887	-2.15226	-1.30875	-1.29177	-3.27335	-0.653311	0.95911	-0.939656	-1.10614	-1.07864	-1.28971	-2.07888	-1.18338	-0.754492	-2.07391	-1.56365	-1.04297	-0.913966	-1.00432	-1.66136	0.491837	0.750671	1.04499	0.0257301	1.43092	0.578763	0.961069	1.25543	0.24787	-0.319211	0.539874	0.539874	0.690932	0.925259	0.676305	1.70957	0.545724	0.957262	1.55568	0.341079	0.592475	1.8464	0.344041	-0.0671434
HERPUD2	-0.406046	-0.360514	-0.254159	-0.42116	-0.362196	-0.200521	-0.56869	-0.69228	0.211127	-0.0113907	0.041297	0.000874	0.0429926	-0.0904922	-0.0974789	-0.0628805	-0.202528	-0.183571	-0.292127	-0.683843	0.0472221	-0.0429621	-0.0998154	0.015625	-0.0118303	0.316156	0.0293741	0.229855	-0.237599	-0.276185	0.155012	0.187564	-0.0592384	0.0463772	-0.0928183	0.139645	0.269494	0.584672	0.160878	0.118897	0.26005	0.256036	0.710009	0.0769005	1.56711	0.0250912	-0.187542	-0.113914	-0.183571
HERPUD2	-0.0632029	0.139144	-0.0702047	-0.0793591	0.315764	-0.0733671	-0.0307436	-0.173103	-1.37677	-1.45251	0.268539	0.40733	0.296298	0.338943	0.369277	-0.0314264	0.625395	0.23485	0.328599	0.834227	-0.0786524	0.170669	0.429836	-0.0103989	0.287013	-0.395559	-0.525212	-0.483022	-1.10969	-0.311437	0	0.543824	0.425114	0.247858	0.394163	0.196568	0.106295	-0.726198	0.0056715	0.0944462	-0.557318	-0.651312	-0.697184	-0.111499	-1.49334	-0.110055	-0.450684	-0.490516	0.389067
LGALS3	-1.34765	-1.40914	-1.03327	-1.34155	-0.723417	-0.829745	-1.25964	-1.18087	0	-0.241176	-0.481846	0.395131	-0.155333	-0.473869	-0.453232	-0.0245981	-0.256324	0.0408068	0.172059	-0.606837	0.0240049	0.0754137	0.077692	-0.201965	0.0611391	-0.709452	-0.85626	0.386394	0.0147066	-0.399598	-0.182754	0.246528	0.240597	0.395693	0.0139761	0.198224	0.528567	1.32422	0.333413	0.251192	-0.274088	-1.12499	-0.120567	0.236368	1.06574	-0.0338364	-0.139574	-0.105778	0.121322
H2AFY	-0.0937862	-0.295413	0.070672	0.0236177	-0.291572	-0.159364	-0.231211	-0.330961	-0.203288	-0.308438	-0.181767	-0.0411243	0	-0.156443	-0.0937862	-0.0251274	-0.0937862	0.0342007	0.126039	-0.645679	-0.357192	-0.17642	-0.227475	0.13524	-0.1696	0.212297	0.193335	0.122084	0.185551	0.0983009	-0.572683	-0.0715742	0.118167	0.143543	0.150999	0.0377369	0.267075	-0.0658646	-0.319969	0.0458326	0.308975	0.0418654	0.453326	0.0817823	0.788266	0.122084	0.280295	-0.273542	0.263597
H2AFY	0.0514693	-0.0341687	-0.0691671	-0.0163937	0.0288205	-0.0105176	0.105501	0.0737677	-0.0789728	0.00116396	0.0390568	0.046968	-0.0305963	0.0185118	0.0869837	0	-0.0425391	0.0345163	-0.0802035	-0.0128655	-0.067946	-0.0851355	-0.0655065	-0.0365548	-0.0473437	0.0891747	-0.0023303	-0.0777435	0.063776	-0.0777435	0.0162106	-0.0234776	-0.0105176	0.00812817	-0.00466442	0.00465059	-0.0826669	-0.0329771	-0.0521655	0.00465059	0.00696945	0.0345163	-0.0329771	0.0299616	0.134431	0.06043	0.0162106	0.00465059	0.013906
DLEU2	-0.312173	-0.319608	-0.366747	-0.218086	-0.114593	-0.273959	-0.109572	-0.265957	0.0379848	0.241416	-0.0534019	-0.0369687	0.0894132	0.126968	-0.126135	0.124535	-0.116031	-0.162809	-0.0672412	-0.361622	-0.24772	-0.0749092	-0.0840244	0.262592	0.00860119	-0.298233	-0.256414	0.327491	0.140276	0.164754	-0.0451617	0.236355	0.247578	0.300265	0.372783	0.177133	0.824881	0.455445	-0.00932074	0.612133	-0.259588	-0.185269	-0.0931978	-0.0465317	1.11231	0	0.165346	-0.178494	0.65491
DHDDS	-0.108479	-0.190587	0.320093	0.267179	-0.249729	0.227159	-0.218902	-0.333522	-0.547134	-0.49173	-0.290817	0.200894	0.00816727	-0.242736	-0.077384	-0.217378	-0.473421	-0.14134	-0.3257	-0.270127	-0.0395184	0.0969133	-0.0777292	0.34326	-0.16355	0.816499	0.617355	0.136789	0.036232	0.0855351	-0.0605459	0.34171	0	0.0467358	-0.234233	0.274239	-0.0138245	0.594541	0.132014	-0.127676	1.05701	0.96418	1.20175	-0.328165	0.682488	0.159844	0.0972195	-0.0708313	-0.165753
CD19	-0.167116	-0.169321	-0.276446	-0.375224	-0.504213	0.0998974	-0.373462	-0.18023	0.0671206	-0.481897	-0.101328	-1.15009	-0.740848	-0.208567	0.844115	-0.700535	-0.6871	-0.306757	-0.229483	0.209085	0	-0.231786	-0.136749	-0.759899	0.0707197	0.763775	0.436321	-1.21206	-0.159675	0.011281	1.14094	1.15532	0.562029	0.0194979	0.278828	1.25144	-0.274435	0.560289	0.663044	0.476489	-0.204559	0.308883	0.182321	-0.00984955	0.979086	1.01607	0.86491	0.761015	0.515885
GLB1	-0.102184	-0.629444	-0.112985	-0.121179	-0.50898	-0.190944	-0.394361	-0.354436	0.09202	-0.818914	0.0355892	0.199042	0.0596266	-0.0169525	0.0722561	-0.0928574	-0.16791	0.150783	-0.101249	-0.287119	-0.0737705	-0.00407314	-0.0292053	-0.0723953	-0.274236	0.260369	0.435917	0.162253	0.501219	0.233558	-0.176751	0.298316	0.134993	-0.0102053	-0.0727005	0.0360146	0.34184	0.241322	0.101395	0	0.279886	0.563004	0.917718	0.0855989	0.87898	0.00565624	0.219776	0.183646	0.426759
CENPN	-0.083734	0.103173	-0.164956	0.218161	0.448218	-0.016592	-0.259171	0.625721	-0.0322146	-0.153521	-0.7328	-0.0621915	-0.360702	-0.29991	-0.518805	-0.223531	-0.312572	-0.178412	-0.246968	0.934538	0	-0.340392	-0.15036	0.0214572	-0.294318	0.149043	0.885187	0.171442	0.661047	0.514631	0.922582	-0.102546	-0.240232	0.324656	-0.42188	0.0287261	1.01612	-0.335359	0.30453	-0.240904	0.709514	0.0130258	0.431863	-0.0598183	1.82561	-0.178412	0.587237	-0.124084	0.323293
OSBP2	-0.35174	0.209915	-0.0529852	-0.0946631	-0.402154	-0.555754	-0.544385	-0.435369	-0.0896974	0.281934	-0.171284	0.561478	-0.254055	0.156577	-0.0321922	-0.341866	0.0917501	0.120605	0	-0.339898	0.907822	0.0208139	-0.219289	0.579257	-0.148728	-0.389893	-0.22654	-0.0667443	0.00697136	0.439673	-0.369687	-0.519685	0.451078	-0.516349	0.597333	0.0851774	0.704614	3.35167	1.10697	1.61493	3.01295	1.3383	0.0881019	-0.297293	0.234543	-0.44485	0.586515	0.101915	-0.511913
MGST1	-0.499975	-0.68817	-0.158681	-0.311967	-0.449214	-0.136539	-0.425877	-0.33787	-0.117719	-0.704927	0.0116711	0.23777	0.0640411	0.173826	-0.025732	-0.149477	-0.3821	-0.181952	-0.132755	-0.441705	-0.347485	-0.147186	-0.119215	-0.150242	-0.179607	0.208838	0.0966377	0.64416	0.304034	0.215978	-0.261519	0.139194	0.56995	-0.108029	0.0521226	0.0205321	0.390183	0.082386	0.0218906	0.509256	0.378565	0.26039	1.27414	0.795986	-0.879071	0.252311	0.287751	0	-0.125218
SLC22A4	-0.43634	-0.765241	-0.243199	-0.183944	-0.554736	0	-0.328403	-0.457157	-0.193988	-0.69129	-0.289833	0.371355	0.334561	0.146766	-0.32325	-0.0508146	-0.269156	-0.435546	0.016355	-0.60299	-0.248074	0.210089	-0.0453491	-0.0909176	0.0359678	0.0805359	0.00995159	1.62074	0.00820112	0.195799	-0.107909	-0.0828075	0.219706	-0.178616	0.161021	-0.230049	0.42703	1.35193	0.0744123	0.460286	1.34778	0.0643349	0.555288	0.459432	1.40746	-0.231427	1.22825	-0.0871692	-0.159463
CENPM	-0.220633	-0.104553	-0.222873	-0.258049	0.435305	-0.212819	-0.105586	0.453657	-0.255753	-0.266112	-0.0518274	0.146036	0.0684667	-0.119084	-0.213933	-0.251173	-0.232997	-0.184163	-0.209483	0.961058	-0.10869	-0.1118	0.0407219	-0.260347	-0.203941	0.173549	0.464835	-0.0850635	0.311517	0.698813	0.545363	0.242558	0	0.475237	-0.0658345	0.245803	0.226229	-0.161426	0.16843	-0.115958	0.237679	0.106435	0.600883	0.122406	-0.283543	0.0929894	0.561073	0.0537362	0.406608
ORM1	-0.463837	-0.309189	0.104857	-0.173128	-0.447386	-0.386531	-0.443031	-0.211504	-0.280736	-0.505236	0	1.6445	-0.0941763	0.327674	-0.490554	-0.571431	-0.400187	-0.416105	-0.00560904	-0.407593	0.194243	-0.234842	0.503252	-0.0339851	0.0355458	2.13885	-0.178548	1.86689	0.16601	1.60718	2.0931	-0.314152	0.0261521	-0.318134	-0.173128	-0.203194	1.24944	0.845684	1.127	2.3716	3.63783	1.75832	1.58443	1.81828	-0.416105	0.210922	2.3372	-0.10188	-0.120017
UBE2C	-0.855688	-0.793513	-0.471024	-0.656095	0.319008	-0.272682	-0.69404	0.603389	-0.25646	0.0716496	-0.622445	-0.112869	-0.452427	-0.855688	-0.799142	-0.666345	-0.734807	-0.716053	-0.580648	1.35915	-0.423163	-0.662065	-0.251308	-0.770296	-0.842068	-0.364965	0.349003	0.0935822	1.0302	0.461933	0.394502	0.0701065	0.800471	0.818959	-0.555822	0.569213	0.722417	-0.227714	0.68023	0.0389004	0.381292	0.0711346	0.298074	0.583701	1.40535	0	0.907143	0.101155	0.474816
ASF1B	-0.473206	-0.43891	-0.568578	-0.452841	-0.0740309	-0.0561972	-0.528685	0.177795	-0.101201	-0.0776238	-0.485881	0.209591	0.149387	-0.279377	-0.273184	-0.410688	-0.441994	-0.215307	-0.233229	1.15143	-0.152066	0	-0.187217	-0.293933	-0.436601	-0.0680618	0.167714	0.0714984	0.758062	0.686429	0.423395	0.213517	0.0801244	0.510931	-0.274559	0.306044	0.122497	-0.271812	0.139103	0.00510454	0.592707	0.245982	0.619954	0.0595527	1.13186	0.117792	0.645605	-0.0379987	0.191295
ITGAM	-0.227937	-0.875949	-0.369936	-0.613805	-0.697989	-0.568389	-0.491247	-0.737197	0.00594807	-0.757675	0.0346518	0.582626	0.0506001	-0.0714674	-0.252662	-0.453932	-0.0193977	-0.283121	0	-0.248127	-0.300259	0.00249291	-0.486675	-0.32479	-0.856868	0.0791588	0.125133	1.26684	0.201981	0.224461	-0.061018	0.168083	0.888883	-0.162398	0	0.0901394	0.505778	0.545688	-0.160693	0.171288	0.756722	0.128813	0.77113	0.92722	0.973136	0.351957	-0.0264406	-0.381989	-0.102906
SLC22A4	-0.390089	-0.490653	-0.0913715	-0.118684	-0.441358	0.0505786	-0.269362	-0.280157	0.0123014	-0.495482	-0.347549	0.351546	0.20384	-0.257008	-0.273505	0.107111	-0.294396	-0.316448	-0.11051	-0.0921035	-0.301991	0.191272	-0.11943	0.0102587	-0.0602675	0.174949	-0.013793	1.34778	0.292249	0.205031	-0.145763	-0.02632	0.266804	-0.279324	0.0332451	-0.181122	0.143605	1.06836	0.105198	0.291689	1.19127	0.218661	0.787809	0.54224	-0.290193	0.0755439	1.13863	0	-0.309627
POU2AF1	-0.275362	-0.44417	-0.369188	-0.27805	-0.293374	-0.240438	-0.376849	0.546494	0.650967	0.197028	-0.232596	-0.376849	-0.425676	-0.209327	0	-0.489649	-0.718719	-0.397643	-0.28885	2.25712	0.0798302	-0.132337	-0.217472	-0.448704	-0.135582	0.228927	0.79046	-0.185164	1.65614	-0.39084	0.892572	0.660588	0.61134	-0.063879	-0.464432	0.731112	-0.242186	0.724861	0.193152	0.167705	-0.0534811	0.303022	0.299722	0.320891	-0.0268698	0.547254	1.05815	0.508274	0.842729
MS4A4A	-0.144985	-0.103093	0.013504	-0.100667	-0.0897961	-0.160066	-0.0922055	0.124494	-0.007936	-0.0934105	-0.0401249	0.013504	0.0123835	-0.0934105	0.169422	-0.0124907	-0.0825949	-0.058846	-0.0541434	-0.0102115	-0.236595	-0.206276	-0.0922055	0.156293	0.0157428	0.0146241	-0.0182047	0.188399	0.135858	-0.0378017	-0.0600247	-0.0671139	0.146111	0.00564241	0.0909171	0.0202093	0.125531	0.0983295	0.00901699	0.213969	-0.120196	-0.0193501	0.567522	0.135858	0.287141	0.114085	0.175442	-0.104308	0.0608826
EIF2AK2	-0.556296	-0.108894	-1.0594	-0.586025	-0.863235	-0.591842	-0.638181	-0.663222	0.400928	0.0477304	-0.391132	-0.293357	0.040699	-0.409121	0.0851192	0.128035	0.46389	0.693553	0.00318718	-0.630828	-0.552605	-0.459273	-0.369242	0.281222	-0.553455	-0.776061	-0.343868	1.00159	0.960308	-0.592279	-0.0153551	0.658584	0.881745	0.0163412	0.47346	0.608803	0	-0.463134	-0.384177	-0.355324	0.529719	-0.515512	-1.69104	-0.627688	2.18601	0.226502	1.22295	-0.165882	1.69845
FAH	-0.246311	0.0128813	-0.0300708	0.0933113	0.104186	-0.129889	0.00709867	-0.341468	-0.408583	0.200227	-0.00583458	0.633729	-0.26019	-0.103237	-0.3276	-0.526639	-0.302649	-0.10602	-0.154161	-0.186927	-0.280478	-0.12142	-0.139834	-0.529437	-0.338193	0.390406	0.441321	0.0401931	-0.323546	0.81822	-0.172272	0	1.58561	-0.19431	-0.0675454	0.254925	0.606793	1.19882	0.299762	1.14571	0.554891	0.859453	1.29344	0.546942	-0.822475	-0.0353651	0.555332	0.192321	-0.614043
MOSPD2	0.0610886	-0.100366	-0.113137	0.216523	-0.637343	-0.0482435	0.220734	-0.173508	0.43806	0.569321	-0.407237	0.478411	0.137386	0	0.265825	0.227577	-0.0474434	0.0568809	0.456593	-0.815111	-0.759925	-0.663244	-0.337483	-0.0931959	-0.250557	0.377222	-0.219002	0.854429	-0.00387287	-0.00361443	0	0.14906	0.0955248	-0.176127	0.00360489	-0.146712	0.554473	0.188966	-0.315176	-0.405188	0.467263	-0.620993	-0.227128	0.459408	1.0063	0.382375	0.476559	-0.323218	0.255494
MERTK	-0.395774	-0.54383	-0.342644	-0.27994	0.0883265	-0.282796	-0.408197	-0.00529861	0.503365	-0.16611	-0.0106168	-0.0859575	0	0.103174	-0.20826	0.225327	0.124894	-0.13158	0.436763	-0.471159	-0.499956	0.0198436	-0.38499	-0.0231018	0.294041	-0.0593834	0.432415	1.40738	0.567026	0.712908	-0.430992	0.154762	0.572569	-0.165451	-0.235675	-0.0100245	0.272796	-0.0934615	-0.115575	0.282491	0.116788	0.00410748	1.06295	0.179362	1.25049	0.0365553	0.31545	-0.192057	1.46002
FXYD6	-0.247786	-0.528408	-0.117755	-0.0361176	-0.359213	-0.113645	-0.328394	-0.237907	-0.184321	-0.441332	-0.00379992	0.448977	-0.0867987	-0.103009	-0.0731621	-0.366044	-0.357267	-0.0114288	-0.0771594	-0.30852	0.0188489	0.0448308	0.0173497	0.0255747	-0.0628204	0.64419	0.453971	0.460604	-0.0175614	0.287988	-0.109544	0.402078	0.254025	0.021842	-0.119404	0	0.226398	0.269848	0.247009	0.348845	0.772348	0.92244	1.48494	0.282382	1.4979	0.218593	0.243808	-0.139327	0.229638
TRIP6	-0.307181	-0.125482	-0.139534	-0.385257	-0.267421	-0.218126	-0.381078	0.00586414	-0.104083	0.0975761	-0.24953	-0.00803471	-0.311152	-0.455298	-0.374831	-0.319793	-0.45823	-0.292715	-0.160872	-0.0472345	-0.430611	-0.421998	-0.450181	-0.515871	-0.403511	0.0875568	0.349753	-0.0400772	0.392292	0.308513	0.216352	0.364764	0.0713806	-0.204521	-0.0450287	0.0560493	0.0611782	0.375097	0.0233126	-0.339933	0.494782	0.72452	0.341768	0.147135	0.414503	0.0673084	0.543237	0.232354	0.36352
FAM89A	0.0134726	0	-0.0365543	0.150875	0.00450468	-0.115007	-0.0493374	0.0323467	-0.0516739	-0.130976	-0.0823951	-0.0124617	-0.101632	0.0234957	-0.0250316	-0.0740595	0.0168214	0.131441	-0.0563579	0.11487	-0.0693178	-0.005651	-0.0124617	0.176054	0.0268211	-0.0505047	-0.0147386	0.141702	0.209606	0.0629039	0.0179358	0.0134726	0.0854049	0.210581	-0.0622339	0.127316	-0.0435128	-0.121128	0.108606	0.0693684	-0.00451899	0.055325	0.186994	0.116952	0	0.0145898	-0.0342431	-0.0657721	0.159989
FAM89A	-0.191817	-0.0561199	-0.0285249	0.447797	-0.298223	-0.0218921	0.00794506	-0.101243	0.223013	0.365866	-0.209294	-0.190164	-0.0456166	-0.0644259	-0.227834	-0.246615	-0.183568	0	-0.0896368	0.0986667	-0.0591345	0.159588	-0.112945	0.430705	-0.144618	0.174425	0.247013	0.436068	1.16347	0.295617	-0.0659413	0.0308118	0.293255	-0.203445	-0.106692	0.475148	-0.0568733	0.115478	0.195449	-0.0950417	0.34435	0.496353	0.895646	0.312045	-0.668831	0.266411	0.252495	-0.0501089	-0.452207
FAM89A	-0.392519	-0.235817	-0.39941	0.436432	-0.473551	-0.109179	-0.398348	-0.348253	0.273338	0.598196	-0.330413	-0.185927	-0.335997	-0.135933	-0.517281	-0.333963	-0.39941	-0.146597	-0.136819	-0.291433	-0.367874	0	-0.0803547	0.628742	-0.303315	0.157472	0.0703707	0.632905	1.33276	0.302051	0.0040226	0.12459	0.480988	-0.508084	-0.232499	0.764183	-0.0305367	0.438811	0.220031	0.111225	0.240636	0.226243	0.772697	0.49906	0.240295	0.308247	0.357503	-0.402602	-0.579734
ARG1	-0.449687	-0.394639	-0.0166879	-0.392564	-0.542149	-0.473624	-0.520454	-0.574728	-0.366865	-0.51367	-0.0989146	2.78116	-0.177153	0.00866508	-0.407158	-0.486849	-0.542149	-0.409255	0.55892	-0.546758	-0.660794	-0.115082	-0.124526	-0.552541	-0.385323	1.30188	-0.388422	1.99783	0.097744	1.78621	2.52446	-0.526132	-0.0787487	-0.205114	0	0.105843	0.387721	0.794431	1.06035	2.67963	3.32445	0.957913	0.227575	2.36612	2.5083	0.00394535	2.14317	0.0196185	-0.219761
CAT	-0.6466	-1.26095	-0.840149	-1.04085	-0.687089	-0.699915	-0.957553	-0.995497	0.286889	-0.757115	0.114604	0.304374	0.181405	0.160408	-0.365461	-0.0822334	-0.267115	-0.510557	0.195868	-1.39726	-0.341618	0.105671	-0.350116	0.0415401	0.229815	-1.05274	-1.1174	1.11266	-0.412086	0	0.51241	0.0100737	-0.0395718	0.23511	0.299201	-0.119761	0.836146	0.89026	0.0363941	0.368657	-0.220346	-1.14499	-0.753702	0.878718	1.50646	-0.0303307	-0.0400515	-0.249075	0.244987
JUP	-0.097425	0.00328255	-0.0718689	-0.085752	-0.0433674	-0.00109577	-0.00768852	0.0206647	-0.0730205	-0.165823	0.0239005	-0.140245	-0.0343642	-0.136627	0.0943413	0.0653205	-0.0176344	0.084044	-0.111557	0.109651	-0.0547009	0.0217443	-0.0764823	0.0367727	-0.0753269	0.243366	0.0830097	-0.18562	-0.0799513	0.0109134	-0.0231895	0.325211	0.137802	0.0684581	0.0314231	0.0830097	-0.0569778	0.161502	-0.0834289	-0.140245	0.0579734	0.24244	-0.0615435	-0.153586	-0.238918	0.142772	0.228483	0.215333	0.0442286
TLR1	-0.921151	-1.11411	-1.05213	-1.03825	-0.7256	-0.585548	-0.880186	-0.743613	-0.184851	-0.489999	-0.272604	-0.0806217	0.565423	-0.186848	-0.216456	0.0269556	0.174761	-0.197544	0	-1.22191	-0.681294	-0.180202	-0.406578	-0.0379448	0.00204563	-1.01087	-0.950818	1.26761	0.0705137	0.255406	-0.110634	0.307875	0.13001	-0.0572977	0.841023	0.366239	0.484507	0.278988	0.00758648	0.388536	-0.936189	-1.25924	-0.690708	0.47843	1.38384	0.346355	1.06311	0.136413	0.737609
G3BP1	0.112214	0.135797	0.142106	0.102542	0.318451	0.0193191	0.204319	0.0424352	-0.418515	-0.474356	-0.0508995	-0.190563	-0.123953	0.0980067	0.192819	0.277777	0.451389	0.0869317	0.0158877	0.694389	-0.196122	-0.277134	-0.0167675	-0.0294724	-0.0487418	0	0.0757709	-0.315517	-0.334661	-0.236469	-0.170099	-0.280505	0.131999	0.289191	0.213933	0.216327	-0.0999331	-0.536469	-0.186605	-0.136879	-0.267905	-0.215348	-0.163082	0.341109	-0.842866	0.05653	0.0585327	-0.0358672	0.307267
GCA	-0.623158	-1.38244	-0.511474	-0.574918	-1.1862	-0.140091	-0.936177	-0.654366	-0.100774	-0.81998	-0.0577564	0.878292	1.03297	0.413885	-0.0965805	0.218298	-0.118297	-0.354857	0.726376	-1.39708	-0.643888	0.117528	0.0665207	-0.0607567	-0.470677	-0.0184317	-0.288636	1.96313	-0.106033	0.372531	0.245759	0.238649	0.50087	-0.0436182	0.644222	0.0386429	0.924147	0.0632715	0	1.2646	0.766846	-0.681912	-0.0138302	0.946762	-0.10498	0.395308	1.08363	-0.600539	-0.0566778
IFI27L2	-0.342437	-0.135203	-0.169812	-0.214143	-0.0158815	0.42594	-0.326504	0.394014	0.252883	0.470751	-0.286326	-0.0232	-0.397841	-0.821925	-0.345301	-0.359415	-1.26421	-0.242424	-0.687943	0.0700235	0.328142	-0.124096	-0.135947	-0.430614	-0.526158	0.410914	0.141109	0.420892	0.472216	0.206707	-0.0421248	0.296342	0.572576	0	-0.702189	-0.320575	0.176678	0.381771	-0.0672007	0.0411491	0.453883	0.833611	1.19877	-0.0147409	2.60108	0.261003	0.815904	0.695538	0.145603
IFI27L2	-0.2542	0.0390196	-0.0903616	0	-0.0548391	0.247275	-0.354156	0.54997	0.060503	0.473423	-0.0541344	0.185925	-0.17139	-1.01759	-0.271717	-0.116991	-1.25663	-0.178864	-0.691133	0.0343857	0.261789	-0.156177	0.0215664	-0.338832	-0.541571	0.572517	0.302962	0.162305	0.384806	0.109787	-0.12197	0.24999	0.513809	-0.183868	-0.807524	-0.469759	0.161546	0.549506	-0.231303	-0.0141582	0.751256	1.09349	1.16488	-0.453861	1.71397	0.207548	0.387273	0.469259	0.164124
PAQR4	0.187894	0.0160408	0.639428	0.174084	0.431078	0.368882	0.240242	0.497105	-0.402284	-0.509634	-0.294787	0.00568199	-0.227699	-0.322402	-0.345725	-0.214978	-0.35419	-0.213878	-0.418045	-0.320624	-0.29537	-0.237175	0.0155716	-0.398527	-0.287821	1.11157	1.00639	-0.033597	-0.107317	0.704922	0.182887	0.215122	-0.248402	0.513149	-0.164124	0	0.293857	0.181633	-0.48353	-0.196377	0.913738	1.03005	1.8462	-0.208935	1.48105	-0.0739756	0.482918	0.233801	-0.180161
RPL29	-0.303209	-0.221436	-0.294379	-0.234043	0.200697	0.0135732	-0.331831	0.223008	-0.206451	-0.671484	-0.148816	-0.104929	-0.275144	-0.183446	-0.12749	-0.0706048	-0.151206	-0.281236	-0.275144	0.326228	0.283819	-0.144843	0.0438285	0.0576878	-0.170463	0.119117	0.517369	-0.132202	0.464772	0.60775	0.172953	0.296147	-0.213924	0.319342	-0.0481672	0.140111	0.156947	-0.0356059	0.502754	-0.137719	0.036149	0.432162	0.963658	0	-0.770856	0.0666251	0.79355	0.678521	0.0220809
RPL29	-0.209253	-0.192849	-0.0441937	-0.153431	0.0261607	0.149646	-0.277664	0.281115	-0.250248	-0.60979	-0.122809	-0.0129008	-0.181477	-0.199388	-0.122809	-0.218355	-0.240943	-0.192034	-0.253647	0.283461	0.229712	0	0.0484099	-0.0656881	-0.125142	0.329613	0.660484	-0.0814557	0.490108	0.665891	0.296301	0.262201	-0.227515	0.262796	-0.0353918	0.156704	0.12565	0.00356293	0.515286	-0.0996885	0.0811534	0.546886	0.963145	-0.0165048	-0.764822	0.0635099	0.8165	0.688203	0.124341
ABCA1	-0.647197	-0.257072	-0.136789	-0.619467	-0.664094	-0.0980053	-0.275501	-0.253718	0.0953579	0.132176	-0.688993	0.0202875	0.216579	-0.780347	0.396142	0.295484	0.0202875	-0.410533	-0.46378	-0.875066	-0.674247	0.351603	-0.675469	0.635403	0.350601	-0.0546541	0.261586	1.63038	0.684855	-0.217337	-0.0422411	0.376604	-0.5209	-0.5438	0.626166	-0.278286	0.554593	0	-0.661264	0.285251	0.444237	-1.01102	0.564817	-0.655621	1.30502	0.569986	1.65362	-0.976946	1.07526
SLC2A11	-0.0614333	-0.263187	-0.040925	-0.192754	-0.056675	0.371761	-0.114843	-0.0424919	-0.463816	-0.511857	0	-0.040925	0.626239	0.0611153	0.0121298	0.0412769	-0.047204	-0.0323348	0.213994	-0.131425	-0.0862737	0.119045	-0.164321	-0.109905	-0.0503545	0.149565	0.633619	0.483795	-0.328605	0.917359	-0.121453	-0.0662084	0.18348	-0.0678029	-0.130592	-0.00533867	0.931798	1.757	0.181468	3.28241	0.159142	0.0493917	0.0545325	0.798519	0.0383139	-0.0614333	1.07491	0.110609	-0.316229
COX7B	-0.659291	-0.833757	-1.04222	-0.817324	0.0445662	-0.324121	-0.70405	-0.179036	0.832809	0.263715	-0.22772	0.172522	-0.167907	-0.175765	-0.1443	0.235592	-0.262405	-0.23441	-0.397646	0.0620308	0	-0.188993	-0.218386	-0.17279	-0.21898	-0.494885	-0.284204	0.636305	0.557563	0.260238	0.315156	0.0690222	0.297543	0.173352	-0.293142	-0.142327	0.155359	0.606887	0.213822	-0.282547	-0.459007	-0.443536	-0.0998583	0.423731	1.88769	0.179901	0.189333	0.122365	0.179901
C5AR1	-0.893935	-1.21243	-0.897373	-0.730681	-1.15141	0.165858	-1.02569	-0.598578	0.210908	-0.687383	-0.493953	0.501848	0.967607	-0.135082	0.134215	-0.148675	-0.483006	-0.333214	0.0914917	0.473735	-0.0726385	0.370942	-0.246862	-0.0882711	-0.0458965	0.497782	0.286592	1.7773	0.223624	0.213388	-0.396403	0.530136	0.460067	-0.83524	-0.617986	-0.118491	0.764061	1.0087	0.233438	1.36521	0.857118	0.657574	0.788399	0.658484	-0.05163	0.447323	0.814553	-0.361954	-0.448131
HAL	-0.60279	-0.624303	-0.359681	-0.45901	-0.430683	0.0361042	-0.247928	-0.2208	-0.0544477	-0.216219	-0.437523	0.209559	0.786066	-0.283769	0.166107	0.096796	0.0333586	0	0.114048	-0.860198	-0.453608	-0.069715	-0.284453	-0.0364537	-0.276257	0.0524664	-0.120784	1.35649	0.0201073	0.49104	-0.0312715	0.310068	0.0589609	-0.144213	0.237022	0.0145502	0.623259	0.155037	-0.196749	0.525443	0.184537	-0.236618	0.892305	1.11145	1.01705	0.210046	0.0904703	-0.303763	0.163096
HAL	-0.302236	-0.341215	-0.233574	-0.194301	-0.17104	-0.0938821	-0.231481	-0.0674963	-0.056334	-0.136346	-0.0461774	0.0948348	0.527701	-0.00893879	0.119652	0.319966	0.0788932	-0.0370059	0	-0.134388	-0.137325	0.0627737	-0.192264	-0.0628347	-0.0628347	0.0133047	-0.0233564	1.35488	0.186953	0.242994	-0.12464	0.0203509	0.265409	-0.0251694	0.219461	0.158494	0.524608	0.0746689	0	0.566729	-0.212771	-0.167032	0.528937	0.792384	-0.350274	0.207935	0.204072	-0.161041	0.188518
OAS1	-0.805696	-0.447416	-1.99597	-0.844775	-0.363248	0.317034	-0.87708	-1.54751	0.122048	-0.787159	-0.620011	-0.417332	-0.830787	-0.497765	-0.127106	-0.960465	-0.385692	-0.40409	-0.669323	0.0880909	-0.646497	-0.809848	0.0831738	0.985819	-0.312295	0.61972	1.59912	1.03803	2.12297	0.0409183	-0.0565929	0.94624	-0.0981302	0	0.181604	1.16657	0.294972	0.51557	0.480811	-0.874034	1.1689	1.9599	0.822555	-0.401895	3.22519	0.352946	2.08714	0.589147	1.58528
LGALS8	-0.380743	-0.25543	-0.265578	-0.307178	-0.177973	-0.768748	-0.276339	-0.64645	0.0493107	0.108618	-0.616062	-0.0267782	-0.275529	-0.0141144	-0.210366	-0.297008	0.127926	-0.757398	0.136875	0	-0.280665	0.0999079	-0.168922	0.280173	0.272442	-0.581622	-0.40563	0.304929	-0.14432	-0.0930052	0.103647	-0.0127649	0.743506	0.427359	0.263369	-0.0563784	0.647997	0.151602	-0.18886	0.447934	-0.539859	-0.727927	-0.570985	0.217128	1.58191	0.0387144	0.53483	0.136875	0.402442
PARM1	0.259444	-0.162691	0.187992	-0.0376463	-0.00718927	-0.0694442	-0.0497422	0.349691	0.317619	0.159675	-0.249926	-0.344431	-0.201145	-0.298809	-0.223045	-0.179573	-0.239113	-0.249926	0.0366888	0.57821	-0.150338	-0.478793	-0.265514	-0.297205	-0.0901141	0.362932	0.271916	-0.146725	1.00748	-0.073555	1.01136	0.43221	-0.0708132	0.340453	0.284282	0.711182	-0.280481	0.204494	-0.100561	-0.486993	0	0.301311	-0.191435	0.427855	-0.653381	0.638082	0.203362	0.583006	1.0888
ANG	-0.615014	-0.998882	0.0623083	-0.262363	-0.192724	0.485348	-0.550606	0.333388	-0.421568	-1.15058	-0.671273	-0.544483	-0.711408	-0.390852	-0.786009	-0.236141	-0.905948	-0.768302	-0.627472	0	-0.142538	-0.429069	0.0558748	0.119983	-0.670384	1.47363	1.8052	0.0144491	0.487939	0.47955	0.0477924	0.23858	0.567544	-0.51585	-0.486991	0.220956	0.298163	1.42734	0.539765	0.338257	1.22658	1.18124	1.90118	0.442629	1.35265	0.457553	1.03749	0.0372171	-0.118388
ANG	-0.453925	-0.661848	-0.0851598	-0.367768	-0.171882	0.329285	-0.30085	0.419779	-0.237558	-0.641658	-0.377172	-0.233611	-0.281026	-0.116316	-0.323046	-0.0270724	-0.431899	-0.425881	-0.532565	0.0772381	-0.2369	-0.196002	0.0282183	0	-0.245485	1.22175	1.33683	0.278595	0.511609	0.241266	-0.154365	0.366166	0.669245	-0.159348	-0.12543	0.328395	0.433084	1.20343	0.239847	0.346525	0.640858	0.815156	1.62283	0.325723	-0.993311	0.233683	0.688788	-0.0511851	0.263779
KLHL2	-0.453444	-0.60981	-0.547553	-0.640991	-0.586226	-0.327624	-0.426028	-0.602758	0.35901	0.404259	-0.169135	-0.00929451	0.335174	-0.0514393	-0.234515	0.079464	-0.12714	-0.315521	0.0626287	-1.15641	-0.232534	0.204962	-0.0917072	0.116448	-0.0440397	-0.652197	-0.581178	1.27171	0.202403	0.147194	-0.130363	0	0.0308294	0.139951	0.457975	-0.308724	0.5503	0.353746	-0.133131	0.819456	-0.30144	-0.706823	-0.447114	0.428555	0.69856	0.3934	0.977508	-0.237491	0.124969
HHEX	-0.094223	-0.475478	0	-0.184383	-0.257837	-0.232723	-0.158501	-0.639486	0.39697	-0.54163	-0.0672598	-0.409363	0.00555515	0.0894575	0.431196	-0.0963326	0.0335426	0.103898	-0.0142546	-1.60358	-0.526032	-0.124437	-0.156898	-0.217821	-0.0292015	0.00734329	-0.102103	0.683448	0.405671	0.0203247	-0.0142546	0.323687	0.882688	0.221135	0.565865	0.24754	0.490037	0.327126	-0.171789	-0.0812483	-0.00701904	-0.411033	0.406484	0.880252	1.65528	0.331841	0.772331	0.174486	0.531992
TPST1	-0.0435686	-0.00496054	-0.0367794	0.10886	-0.1753	0.195737	-0.126732	0.0180445	0.495883	0.378893	0.124843	-0.147608	0.0414901	-0.119541	-0.110602	-0.20734	-0.149437	-0.197842	-0.247927	-0.279636	0	0.258488	-0.0503902	-0.159542	-0.00496054	0.559427	0.68999	0.944472	-0.133958	1.00124	-0.0928888	-0.16601	0.128623	-0.179966	-0.0788736	-0.0384736	0.456127	0.572807	0.0358653	1.74815	0.0269828	-0.0157671	1.50114	0.738781	0.950892	0.274953	0.410905	0.261245	-0.525937
GNG7	0.011673	-0.249502	0.257703	-0.109531	-0.184464	0	-0.106374	-0.301273	-0.246719	-0.624014	0.0636215	-0.429959	-0.386797	-0.123508	0.0944099	-0.235292	-0.401041	-0.154153	-0.0564661	0.294241	0.147484	0.124555	-0.17782	-0.467953	0.44949	0.539726	0.320991	-0.685356	-0.820083	-0.0212507	0.902587	0.775702	0.544756	-0.124466	-0.115868	0.543752	-0.552228	0.33662	0.609367	0.442822	-0.0251217	0.394382	-0.00146484	0.233484	0.352312	0.145102	0.6256	0.715775	-0.17451
ABCA13	-0.235228	-0.164536	-0.00108004	-0.19759	-0.271265	-0.332495	-0.361336	-0.150085	-0.131039	-0.263466	0.0171747	2.42948	-0.257	0.2754	-0.301555	-0.329778	-0.184032	-0.226357	0.45786	-0.253134	-0.240321	-0.210027	-0.0316606	-0.191411	-0.241597	0.716301	-0.279106	2.07829	0.19278	1.56503	1.68608	-0.264763	0.202197	-0.0902324	0.13101	0.10313	-0.0913825	0.0592389	0.435677	1.26959	2.1084	0.195611	-0.0294552	2.12607	1.96944	-0.213779	0.558077	0.183301	0
KIAA0101	-0.0101557	0.00673151	-0.0655618	0.0178809	0.346236	0.150428	-0.17302	0.0366387	-0.0585189	-0.0387478	0.0223165	0.10828	-0.0585189	-0.136716	-0.151628	-0.185753	-0.0526752	-0.149132	-0.165433	0.250234	-0.110986	-0.00225019	0.030046	-0.0608625	-0.035286	-0.013557	-0.0433755	0	0.106193	0.19138	0.172547	0.0377345	0.0691576	0.0745072	0.027842	0.0723696	0.154475	-0.0667386	0.030046	0.0432014	-0.0608625	-0.0880947	0.0851464	-0.0158286	-0.0329833	-0.0608625	0.00785017	-0.0809412	0.359444
KIAA0101	-0.0664768	-0.15134	-0.0070734	-0.124788	0	-0.0500221	0.0399694	0.00828266	-0.503377	-0.318262	0.0961437	0.00286198	0.198858	0.194058	0.109268	-0.212578	-0.0135994	0.0532742	0.0339766	0.0812454	0.0452404	0.163792	0.133841	0.0480204	0.12514	-0.0724535	-0.108372	0.0339766	-0.0170431	0.0996723	-0.265811	-0.0070734	-0.12119	0.0841513	-0.0724535	0.0616617	-0.158019	-0.117938	-0.137447	0.0961437	-0.0469265	-0.0500221	-0.280147	-0.417534	-0.0390034	0.140804	0.217763	0.0264187	0.0778484
CLEC7A	-0.292936	-0.22051	-0.328623	-0.249535	-0.200299	-0.236159	-0.428804	-0.216922	0.204668	-0.139046	-0.0737848	0	-0.0343146	-0.122172	-0.0269675	0.210896	-0.057653	0.0692139	0.0345201	-0.0311613	-0.0280147	0.208231	-0.0196571	0.0652909	0.0780025	-0.192059	-0.25934	0.297053	0.091567	0.10022	0.0818911	0.281075	0.372809	0.0593863	-0.0395856	0.0925307	0.302896	0.446293	-0.0196571	0.232923	-0.276662	-0.171082	-0.271692	0.243377	1.86913	0.207341	0.0234418	-0.112142	-0.195584
CSF2RA	0.187242	-0.710237	0.0634432	-0.0104723	-0.28669	0.359118	-0.558834	-0.47688	-0.990444	-1.74243	-0.135306	0.251662	0.41898	0	-0.413159	0.0569525	-0.167882	0.0312424	-0.342448	-0.241316	-0.350336	-0.175187	-0.255048	-0.288755	-0.134996	0.840331	0.22754	0.160241	-0.341019	0.268148	-0.25808	0.792779	0.924603	-0.125121	0.533678	-0.153696	0.417292	-0.0155945	-0.470614	0.51288	0.391726	0.276786	0.835282	0.671783	-1.21751	0.0696373	0.4035	-0.114092	0.166286
TMEM45A	-0.167835	-0.0158324	-0.106158	-0.10934	-0.211607	-0.19124	-0.250883	-0.110401	0.29531	0.821624	-0.0945535	-0.125352	-0.160117	0	-0.200257	-0.187873	-0.165626	-0.0966563	0.0597596	-0.0108662	0.168831	-0.2219	0.0156608	-0.110401	0.0369196	-0.00690508	0.162691	0.348064	0.0979605	0.691175	0.170581	-0.00888395	0.653508	0.206845	-0.140459	0.251342	0.361914	0.566475	0.347291	0.729072	0.215346	-0.16673	0.709947	0.98963	1.26246	-0.1051	0.0107846	-0.079917	-0.117857
TMEM45A	-0.0592904	0.127514	0	0.0751438	-0.0592904	-0.0732484	-0.202062	-0.0772619	0.217897	1.05969	-0.0903816	-0.0386024	-0.0934262	-0.171711	-0.171711	-0.163156	-0.215268	0.0468454	0.143982	-0.0742507	0.263035	-0.180318	-0.0652556	-0.109774	0.104669	0.25348	0.581467	0.319068	0.0895343	0.464876	0.0615196	-0.136742	0.551242	-0.0376248	-0.177084	0.320594	0.184767	0.156852	0.325923	0.513049	0.333499	0.00949144	0.625957	0.628424	-0.146195	-0.0494022	-0.0985155	-0.103622	0.0310879
TK1	-0.395763	-0.219642	-0.419765	-0.351934	0.56649	-0.0374541	-0.42715	0.664041	-0.0984683	-0.217811	-0.17278	0.340374	-0.0326185	-0.0959439	-0.348925	-0.415562	-0.244588	-0.259578	-0.327051	1.81453	-0.179	-0.14468	0.00627899	-0.0967851	-0.250191	-0.00315046	0.378996	0.289793	1.01019	0.641526	0.924509	0.122118	-0.134282	0.605789	-0.163058	0.592286	0.417199	-0.190624	0.154283	-0.0431161	0.850092	0.52007	0.57232	0.0456805	-0.399909	0.377785	0.831647	0.0818067	0.343477
TNFSF13B	-0.528552	-0.967581	-0.29573	-0.128735	-0.752485	-0.0918655	-0.421749	-0.377702	0.363055	-0.590172	-0.327385	0.276048	0.392419	-0.0406904	0.132583	0.420173	-0.0494442	0.370146	-0.0226192	-0.772822	-0.324778	0.189034	0	0.368664	0.0100908	0.053196	-0.0281897	1.12583	0.789042	-0.23617	-0.0359135	0.265978	0.630948	-0.175259	0.363055	0.0554104	0.33456	0.0942306	-0.244705	-0.0327177	0.461783	-0.291972	0.169212	-0.0140257	0.565213	-0.0359135	1.11886	-0.0304794	0.924319
SLC38A10	-0.352911	-0.482414	-0.148601	-0.276057	-0.341405	-0.317412	-0.340769	0.730318	-0.566985	-0.759417	-0.224655	0.0401402	-0.206567	-0.53824	-0.213542	-0.439531	-0.347147	-0.1085	-0.229949	1.26964	-0.127588	-0.293196	-0.297513	-0.0647469	-0.35548	0.122303	0.955866	0	0.611024	0.28745	0.953792	0.535377	0.0758591	0.458472	-0.331886	0.589812	0.0948048	0.158772	0.134714	-0.273625	0.933149	0.858067	1.52302	0.332443	1.42817	0.0810947	0.918602	-0.0126171	0.816443
OAS1	-0.310417	-0.438991	-0.268052	-0.34915	-0.339368	-0.276192	-0.299708	0.0267172	0.241526	-0.309223	-0.122558	-0.203417	0.124487	-0.0945229	0.059433	0.0704813	-0.057971	0.355813	-0.135194	-0.0852981	-0.154359	0.0455027	-0.0589743	0.0905185	-0.24276	-0.241621	-0.251906	1.06128	0.813121	0	0.294314	0.316138	1.10088	-0.0955515	0.172277	0.475625	0.0352006	0.167997	-0.101738	-0.02526	-0.0106335	-0.208972	-0.228022	0.0210338	-0.336934	0.00864172	0.381915	-0.030169	0.468682
ETNK1	0.0571437	-0.165833	-0.359762	-0.107364	-0.0504179	-0.184756	-0.269168	0.178642	0.269698	0.293674	-0.0124407	-0.125531	0.00726795	0.0883198	-0.0809202	-0.0175939	0.0388193	-0.151194	-0.0816913	-0.510416	-0.348586	-0.0940814	-0.0886474	0.0331335	-0.321928	-0.378585	0.0373998	0.602344	0.499926	0.141472	-0.000729	-0.242201	-0.156057	0.155932	0.22364	0.100604	0.122187	0.117494	-0.478594	-0.045898	-0.123942	-0.451439	-0.111294	0.159198	1.41093	0.0620375	0.157892	0	0.708265
ETNK1	-0.0435967	-0.0823941	-0.0198674	-0.112193	0.0230284	-0.0984588	-0.0459909	-0.0762625	0.0557795	-0.0725965	-0.0823941	-0.16978	-0.0186911	-0.0544038	-0.102191	0.0173054	0.0680108	0.028728	0.0310025	-0.0860853	-0.114704	0.0691171	-0.0011611	0.196123	0.168506	-0.103438	-0.0128245	0.242971	-0.0424004	0.0411897	-0.0293121	0.0321374	0.197135	0	0.164369	0.247866	-0.022223	-0.0245824	0.00347757	0.072433	-0.0412054	-0.0116534	0.0812364	-0.0104842	0.0344062	0.120202	0.0702233	-0.0412054	0.0378017
BAMBI	-0.536951	0.416404	-0.452224	-0.251985	-0.256643	-0.299259	-0.364133	0.371223	0.678462	0.602303	0.12488	0.0385361	-0.268826	-0.381326	0	-0.453293	-0.144472	-0.322514	-0.226173	-0.416339	-0.197227	-0.323491	-0.301184	-0.127307	-0.297339	-0.486833	1.53382	-0.0811305	0.352992	-0.0811305	-0.389488	-0.0347843	1.33978	-0.357112	0.504934	0.429223	1.06566	0.884165	-0.15661	0.747084	0.752658	0.0108943	0.481628	0.723626	3.10931	0.134162	1.52299	0.146917	-0.314721
ADORA3	0.260225	-0.0340729	-0.0833912	0.282891	0.17051	0.0907397	-0.00527096	0.132617	0.149791	-0.0308442	0.197372	-0.00105286	0.311154	0.197372	0	0.0557332	0.0229664	-0.10247	0.0373936	-0.129842	-0.10247	-0.0459733	-0.1104	0.00420332	-0.186195	0.194617	0.28116	0.232728	0.482869	0.372591	-0.0481477	-0.0158715	-0.00105286	-0.0438027	0.075841	-0.0126834	0.0788331	0.15358	-0.10813	0.0291677	0.0363679	0	0.564117	0.0373936	-0.217665	0.0688348	-0.00210667	-0.0340729	-0.0405517
IRAK3	-0.302735	-0.815515	-0.145471	0.23358	-0.728312	0.03333	-0.426938	-0.59023	0.0601549	-0.508173	-0.583962	0.163624	-0.192764	-0.444549	-0.404228	-0.214679	-0.711268	0.0806618	0	-0.240871	-0.62791	0.174462	-0.21139	-0.10901	0.0816088	0.398291	0.0625544	0.379936	-0.439559	0.372348	-0.344089	0.108178	0.434437	0.0424347	-0.117314	-0.342607	0.622148	0.44649	-0.351311	1.14163	0.700248	-0.421115	0.42091	0.569467	0.708035	-0.196776	0.753298	-0.723067	-0.154175
PPARG	-0.262549	-0.332067	-0.239466	0	-0.166897	-0.0443182	-0.245202	-0.0720878	-0.0995355	-0.43648	-0.26158	0.194766	-0.332067	0.0295987	-0.270327	-0.343302	-0.303856	-0.408318	0.10443	-0.329018	-0.374395	-0.177827	-0.287981	-0.343302	0.22066	0.555294	0.112677	0.435502	0.0445652	0.427111	-0.165083	-0.0900412	0.253574	0.274439	-0.292923	-0.210186	0.571156	0.153942	0.010469	0.142272	0.789814	0.473252	1.82537	0.227579	1.54148	0.468002	0.795413	0.236525	-0.301862
EZH2	-0.122591	-0.133358	0	0.00421619	0.175389	-0.203746	0.149609	0.419078	-0.207805	-0.0840363	-0.170893	-0.162204	0.0511599	-0.124124	-0.125659	-0.0743709	-0.00917768	-0.0907655	-0.156703	0.827522	-0.245686	-0.281164	-0.0773377	0.0491209	-0.292325	-0.287163	0.21776	-0.170893	0.544039	0.358341	0.0313263	0.116235	0.0552297	0.452377	0.0720639	0.229213	0.406391	-0.33963	-0.34409	-0.30705	-0.267545	-0.294049	-0.210245	-0.129503	-0.674979	0.274134	0.286881	0.0653539	0.300088
EZH2	-0.3011	-0.264591	-0.396631	-0.36551	-0.163409	-0.259925	-0.209575	0.42404	0.0946369	0.318367	-0.390061	-0.0503278	-0.201884	-0.398095	-0.446499	-0.390061	-0.472481	-0.330149	-0.334346	0.355328	-0.34137	-0.217953	-0.185359	-0.15906	-0.265927	-0.356944	0.101905	0.0373039	0.400235	0.247108	0.416149	0.0237007	-0.00111198	0.308528	-0.225081	0.0747223	0.243358	0.0297022	0	0.0894232	0.331676	-0.418004	-0.388606	0.0362205	1.79315	0.0204172	0.31569	-0.0829191	0.232519
CCR2	0.0357389	-0.627992	0.571482	0.078949	-0.530752	-0.446058	-0.100866	-0.181857	-1.92369	-1.96155	-0.426358	-0.428661	0.575511	0.54751	0.679436	0.449628	-0.135022	-0.485683	0.0681648	-0.723397	-0.353149	-0.77669	-0.0285435	0.10745	-0.749437	0.401647	0.32287	0.366372	-1.36441	0.764704	-0.681244	-0.60958	0.497277	0.0271492	1.01035	0.0726509	0.109635	-0.267408	-0.690199	-0.349052	0.270047	0	0.782987	0.765712	-0.68537	0.235546	0.414235	0.379764	0.951888
CCR2	0.210653	-0.269127	0.864015	0.193035	0.119608	0	0.020124	0.182771	-0.567532	-0.586132	-0.226556	-0.075191	0.0490389	0.0913544	0.304521	0.532312	0.152237	-0.296626	-0.269127	-0.387503	-0.351257	-0.526537	-0.0109534	0.326441	-0.223823	0.962094	0.721922	-0.2995	-0.596702	0.499057	-0.49434	-0.359234	0.0920863	0.392058	0.555301	0.0595479	-0.0612988	-0.216558	-0.239379	-0.0842519	0.259653	0.449691	1.2861	-0.135556	-0.161474	-0.397735	0.0429997	0.0699811	0.743497
CCR2	0.0330095	-0.042057	-0.0575509	-0.0599499	-0.0185409	-0.0527654	-0.0349622	0.0285015	-0.0527654	-0.0220442	0.0946918	0.0553427	0.0251107	0.0114684	-0.145238	-0.0539603	0.083869	-0.101346	-0.0515718	-0.0744252	0.0363817	-0.0902724	0.0397458	0.00230122	-0.0385056	0.0903721	0.127736	-0.0432434	-0.0150466	0.0148911	-0.0046134	-0.0527654	0.0630784	-0.020875	-0.112505	0.0946918	0	0.0652814	0.0784268	-0.0707922	0.01261	0.0564508	0.113971	0.136142	-0.081717	-0.00808239	-0.0361423	0.00689173	0.0341344
B4GALT5	-0.37427	-0.742235	-0.739994	-0.186545	-0.508944	-0.491877	-0.552589	-0.33524	0.10871	-0.8376	-0.131176	0.775104	0.232272	0.0309095	-0.129596	0.126389	0.113389	-0.0836344	0.492598	-0.369333	-0.0532513	-0.227731	0.0671883	0.0441713	-0.108542	-0.100229	-0.340845	1.02854	0.28671	0.811752	0.223202	-0.159228	-0.120711	0.0301018	-0.166964	-0.16211	0.0342369	-0.409036	-0.00444126	0.823687	0.994835	-0.061944	0.0791464	0.772993	0.974879	0	0.749572	-0.484211	0.216384
ITFG1	-0.291895	-0.347591	-0.440236	-0.321471	-0.530414	-0.711602	-0.573055	-0.160626	0.374804	0.160144	-0.0465899	0.011076	0.0310392	0.140795	0.0737801	0.0310392	-0.128469	-0.234681	-0.0465899	0.35874	-0.235578	-0.265656	-0.0628853	0.085454	-0.195782	-0.336971	-0.20015	0.632405	0.84803	-0.107806	-0.138829	-0.215277	1.05682	0.131787	0.741012	0.248312	0.784635	0.506616	-0.151293	0.594879	-0.24403	-0.754383	-0.408756	0.834001	0.49866	0	0.172359	-0.242768	0.59286
SUMO1P3	-0.0219731	-0.0766006	-0.0766006	-0.0717668	-0.0395603	-0.0633478	-0.0219731	-0.162627	-0.0184813	-0.051405	-0.0103664	-0.102243	0.0284114	-0.137159	0.00229359	-0.0208087	0.0584803	-0.0383811	-0.119596	0.151315	-0.0466552	-0.0850978	0.102975	0.0171142	0.0868554	0.0193806	-0.0609512	0.0306606	-0.0948706	0.0617833	-0.023139	0.0825262	0.0507445	0.123137	-0.0790234	-0.0138392	-0.0693564	-0.0324998	0	0.00343895	-0.0911975	0	0.0451937	0.125244	0.0954747	0.052959	0.0551705	0.0650783	0.149246
SUMO1P3	-0.393202	-0.686644	-0.661442	-0.538259	-0.210883	-0.406363	-0.46093	-0.467351	0.241902	0.259788	-0.262802	-0.133701	-0.0005	-0.174213	-0.150028	0.310678	0.0320625	-0.334369	-0.0903969	-0.256433	-0.285725	-0.196332	-0.118279	-0.00766945	0.102204	-0.513838	-0.608007	0.442173	0.128299	-0.0437193	0.278826	0	0.474004	0.301263	0.490074	0.102978	0.409372	0.288931	0.0157089	0.0469456	-0.704957	-0.772085	-0.218215	0.606143	0.687476	0.0605621	0.0672426	-0.099988	0.303555
LAPTM4B	-0.326094	0.245498	0.213879	0.173985	-0.236005	-0.228744	0.00427151	-0.324903	0.284658	0.852742	0.117705	-0.150684	-0.206086	-0.0434294	-0.237124	-0.444653	-0.294268	-0.278615	0.0217018	-0.20883	-0.0191402	-0.0806465	-0.0229988	-0.159152	-0.237685	-0.341671	0.536135	-0.012413	0.255886	-0.105491	-0.179463	-0.585914	2.03962	-0.464193	0.0449266	0.374666	0.451762	1.00664	0.459042	0.822957	0.456273	0.250302	0	1.57686	-0.276886	-0.0998755	0.496251	0.0495272	-0.00428486
LAPTM4B	-0.314376	0.0871258	-0.0104799	-0.023159	-0.140273	-0.322188	-0.201398	-0.261468	0.244379	0.789266	0.0543137	0.0633364	-0.187061	0.0732956	-0.378093	-0.417302	-0.349205	-0.275304	-0.0488548	-0.121974	-0.0788727	-0.169925	0.01196	-0.212851	-0.143153	-0.323495	0.560565	0	0.205511	-0.0110064	-0.275304	-0.643301	1.92264	-0.371323	-0.00104427	0.318687	0.519629	1.16766	0.337405	0.867188	0.566218	0.231539	0.0876169	1.59018	0.0944805	-0.0838442	0.671268	0.128791	-0.353201
LGALS8	-0.180114	-0.393226	-0.174279	-0.109343	-0.203469	-0.572309	-0.0460196	-0.341457	-0.247032	-0.133667	-0.424432	0.178965	-0.127809	-0.0712976	-0.297107	-0.274739	-0.0254498	-0.583434	0.0799227	0	-0.185319	0.267042	-0.0569124	0.235411	0.128283	-0.275895	-0.145246	0.281737	-0.104403	0.0360479	0.0675745	0.100568	0.709803	0.468179	0.267042	-0.0270061	0.530897	0.0508833	-0.152874	0.305128	0.00496006	-0.46211	-0.40507	0.0339966	1.18242	-0.0442448	0.560744	0.0497761	0.452482
LGALS8	-0.0826368	0.015533	0.238661	-0.00297737	-0.0292978	0.35777	-0.0716543	0.285173	-0.285216	-0.00148821	-0.155312	0.0991392	0.0199404	0.251212	-0.0346203	0.051857	-0.0802765	-0.0172057	-0.281595	0.0301728	0.4219	-0.307131	0.257446	0.0133247	0.0125871	0.561975	0.382511	-0.00297737	-0.07792	-0.0607538	-0.0921183	-0.0453238	-0.0499353	0.112958	-0.297046	0.397267	-0.0437894	0.0774546	0.375648	0.306978	0.343188	0.328458	0.89154	-0.0247517	0.117078	-0.0584288	-0.0239949	0.126646	-0.0889506
TLR7	-0.0583496	-0.604991	-0.0844746	-0.319056	-0.495782	-0.169304	-0.381654	-0.381654	0.343276	-0.536223	-0.146764	-0.136478	0.141961	0.0569782	0.488355	0.471642	0.199119	0.234155	-0.0181389	-1.06679	-0.500611	0.399492	-0.130342	0.350364	-0.289886	0	0.00867653	0.580189	1.10415	0.435328	0.0578747	0.869999	-0.13682	-0.234721	0.578733	0.79227	-0.0301485	-0.155737	-0.830144	-0.163374	-0.388554	-0.419395	-0.438642	0.104872	2.3007	0.39619	0.772757	0.399728	1.56041
LTF	-0.494587	-0.328957	0.840877	-0.250825	-0.720967	-0.407232	-0.684872	-0.765731	-0.788081	-0.773514	0.261185	2.2754	-0.665087	0.638733	-0.469084	-0.676508	-0.720967	-0.793724	0.941433	-0.546987	-0.347924	-0.632367	0.971345	-0.739359	-0.64659	2.9915	-0.70919	-0.458292	-0.74263	2.00991	2.03591	-0.750289	0.328695	0.534973	0.0239315	0.464404	-0.617281	0	1.73357	1.88816	4.30866	2.93905	1.47664	1.78463	-0.763514	-0.690123	0.845966	-0.00391865	0.105003
IRF7	0.00689697	-0.0361714	-0.0504203	-0.0516138	0	-0.015059	-0.0290995	-0.0769148	0.00689697	-0.125112	-0.0480361	-0.0928025	0.0239978	-0.0361714	0.0915236	-0.037354	-0.146636	0.0476027	-0.0162234	-0.0162234	0.0915236	-0.00808954	0.15085	0.0741157	0.0149026	-0.0817847	-0.0732737	-0.00924873	-0.100194	0.011477	0.238435	0.276035	0.0741157	-0.100194	0.0741157	0.166336	-0.0696406	0.166336	0.0509434	0.142523	-0.0456553	0.0520558	-0.0769148	0.0239978	-0.0575981	0.104444	0.0752096	0.126778	-0.0104084
SAMSN1	-0.304312	-0.538735	-0.671976	-0.632124	-0.392354	-0.554733	-0.433017	-0.396142	0.203912	0.391356	-0.348395	-0.305024	-0.142874	0.0414739	-0.132096	-0.158872	-0.122025	-0.310732	-0.174398	-0.302178	0.029665	0.139441	-0.0860944	0.0592856	0.429946	-0.923121	-0.809663	0.602721	-0.184844	-0.0350046	0	-0.223353	0.437201	0.149869	0.339459	0.0274043	0.612555	0.547397	0.121539	1.10314	-0.58381	-0.760012	-0.504807	0.516704	1.54206	0.177653	0.394429	-0.11327	0.150907
SAMSN1	-0.0375376	-0.421189	-0.184772	-0.410076	-0.320558	-0.656657	0.122879	-0.40339	0.148029	-0.05725	-0.658731	-0.259968	-0.0386629	-0.229829	0.0414953	0.170608	0.0198154	-0.549125	0.0198154	0.337109	-0.146895	0.122477	-0.0673227	0.154741	0.620481	-0.475332	-0.532855	0.850553	0.2993	-0.266546	-0.818525	-0.794368	0.513653	0.108715	0.588029	-0.00395203	0.546599	-0.0577059	0	1.5145	0.116826	-0.532221	-0.222648	0.690897	-0.73514	-0.283525	0.787804	-0.217285	0.295197
EZH2	-0.0382314	-0.104292	-0.146424	0.0258188	0.234914	-0.0898795	0.0752578	0.321568	-0.0144448	0.127177	0.00269222	-0.130603	-0.122757	-0.193929	-0.0108204	0.158903	0.119755	-0.213586	0.134561	0.169326	0.191522	-0.258013	-0.0502729	-0.0345464	-0.066174	-0.0354667	0.0997748	-0.265552	-0.0642939	0.116444	-0.0391541	0	0.147594	0.56567	0.0964179	0.325158	0.247833	-0.334107	0.0160799	-0.0317893	-0.248377	-0.119826	-0.269878	-0.166448	-0.388337	-0.0336266	0.30057	-0.112038	0.453375
ATG7	0.171944	-0.0208349	0.35771	0.192018	-0.191899	0.344112	0.0157919	-0.0662689	-0.677278	-0.73801	-0.67661	0.0555391	-0.311519	-0.36272	-0.409685	-0.397524	-0.735921	-0.0452042	-0.276933	-0.0678015	-0.106643	-0.00565243	0.0519152	0.00438118	-0.197639	0.886254	0.726229	0.382284	-0.0697737	0.313841	-0.131374	0.0436277	0.100273	-0.0475769	-0.304535	0.0260887	0.115783	0.572021	0.326392	0	1.38661	1.02773	1.50035	0.0505037	1.23721	-0.102149	0.498353	0.198405	-0.0801163
SIRPA	-0.351385	-1.09682	0.0539389	-0.198795	-1.05511	-0.193273	-0.520492	-0.712781	-0.482976	-0.963742	-0.441741	0.250471	0.173359	-0.210262	-0.165972	0	-0.278419	-0.0889244	0.0347528	-0.590198	-0.269513	-0.040164	-0.318547	-0.106754	-0.229035	0.408698	0.468289	0.532493	0.353197	0.396648	-0.519109	0.135026	0.2978	0.110694	0.093626	-0.205986	0.0919609	0.250471	-0.0995464	0.269634	0.77101	0.462282	0.944948	0.474354	0.872876	-0.0231323	0.808908	0.176876	0.12749
CLEC12A	0.0185919	-1.15005	-0.0798511	-0.311429	-0.557211	-0.271298	0.0422792	0.734564	-1.36422	-1.51029	0.210163	-0.307915	0.620742	0.403461	0.544973	0.76608	0.00443554	0.42692	-0.739109	-0.971183	-0.42382	-0.273467	0.354114	0.142341	-0.445664	0.869013	1.23326	-0.479391	-0.668465	0	-0.645517	0.117555	0.889563	-0.0321074	1.21347	-0.286779	-0.0970335	-0.971924	-0.358996	0.0622396	-0.123556	0.125546	0.991566	0.73155	-2.46654	-0.194888	1.535	-0.0983477	0.821997
CLEC12A	-0.286612	-0.915405	-0.751077	-0.711823	-1.16274	-0.637716	-0.325407	0.0289402	-0.0025816	-0.850664	0.291927	0.112299	0.599127	0.104723	0.398718	0.505632	-0.133368	0.489699	-0.648458	-0.886508	-0.300839	0.208942	0.0847292	-0.276509	-0.625727	0.168332	0.478121	0.0905285	0.719406	-0.495579	0.239487	0.735245	0.727564	-0.474719	1.05034	-0.537808	-0.198306	-0.00891113	-0.0449724	-0.079834	0	-0.325047	0.509564	0.419116	-1.14552	0.471315	0.902643	0.042778	0.363732
ADAP2	-0.0369406	-0.263126	0.19664	0.115015	-0.249525	0.394346	-0.416526	-0.06355	-0.571179	-0.833755	-0.387449	-0.262388	-0.0740414	-0.358948	0.121678	-0.0767975	-0.197071	0.273639	0.151911	-0.707014	-0.248428	-0.352842	-0.152089	0.0435028	-0.183725	1.03158	0.868371	-0.0494671	0.00230598	0.80619	-0.747004	0.547391	0.398905	-0.0274982	-0.186524	0.0803575	0.221006	0	-0.155684	0.280497	0.578846	0.861358	1.54243	-0.25723	0.993213	0.158682	0.575441	0.319001	0.421027
MMP8	-0.399985	-0.38187	-0.0400219	-0.280108	-0.462518	-0.337554	-0.38187	-0.457089	-0.335062	-0.466603	0	2.494	-0.263429	-0.0268927	-0.347564	-0.37162	-0.366522	-0.453031	0.107409	-0.430248	-0.215665	-0.403896	0.236142	-0.306713	-0.24577	1.27947	-0.472068	1.9475	0.432448	1.47496	2.46337	-0.332575	0.167511	0.142697	0.300856	0.121084	-0.00593281	0.367387	1.01032	1.99184	3.62934	0.947752	0.299252	2.76849	-0.41438	-0.360175	1.62678	0.133731	-0.258699
GRINA	-0.703698	-0.658705	-0.705584	-0.394073	-0.939106	0	-0.642808	-0.436116	-0.721237	-1.62485	0.0292101	0.664958	-0.0419741	-0.21283	0.177523	-0.130088	-0.514532	0.469887	0.195824	-0.0315866	-0.0714607	0.514313	0.0564499	0.172398	0.113985	0.209148	0.283287	1.27183	0.442901	-0.0578451	-0.114657	0.630615	0.0897245	-0.487106	-0.485889	-0.229691	-0.202141	1.58197	0.217383	0.409095	1.1249	0.678759	1.30171	-0.206807	-2.10032	0.305929	0.416483	-0.295272	-0.25019
MAD2L1	-0.0978665	-0.130081	-0.146462	-0.157092	-0.0344281	-0.180998	-0.151177	-0.0149617	0.178757	0.123225	-0.0497532	0.0522013	-0.130081	-0.0786529	-0.0990043	-0.1678	-0.117339	-0.226296	-0.0786529	-0.0696983	-0.152358	0.0644536	0.0583405	-0.0268269	-0.00106382	-0.159464	-0.127756	0.111464	0.175937	-0.00425911	0.327658	-0.0366077	0.0614004	0.274155	0.0511756	0.131983	0.335261	0.0284233	0.134892	0.0315471	-0.155907	-0.0764093	-0.117339	0.429055	1.71436	0.154127	0.156991	0.0614004	0
MAD2L1	-0.117847	0	0.0161476	-0.162018	0.734426	-0.185486	-0.149581	0.469316	0.274155	0.217671	-0.426075	-0.0841055	-0.283992	-0.101967	-0.503093	-0.552846	-0.321548	-0.520458	-0.385736	0.304056	-0.352961	-0.477432	-0.0938206	-0.24438	-0.223493	-0.260095	0.0251513	0.438192	0.666672	0.305699	0.463071	-0.455695	0.0756235	0.712915	0.325678	0.505869	0.786545	0.219852	-0.0307732	-0.0970736	-0.22824	-0.0474586	-0.476725	0.605286	0.204961	0.191248	0.309389	0.013134	0.516905
LILRA6	0.0168996	-0.114345	0.0313883	-0.0437212	-0.109446	-0.0460596	-0.0815959	0.0446343	-0.0251508	-0.14284	-0.187313	-0.0578084	0.11539	0.0857954	-0.0355673	0	-0.020545	0.135131	-0.0637183	-0.0780029	-0.14034	0.0347109	0.120612	-0.0732255	-0.0708432	-0.0460596	0.0291691	-0.069653	-0.0216951	0.0696874	-0.08881	0.0932512	0.234805	-0.0708432	0.0380268	0.0642781	0.0079112	-0.0948486	-0.00340366	0.0291691	-0.104563	-0.0228462	0.0653615	0.147463	0.00678348	0.0566702	0.206602	0.0825882	0.202668
NHLRC2	-0.0752115	0.00587177	-0.247392	-0.0313644	0.0514927	-0.271727	-0.127429	0.0821352	0.193915	-0.0445442	-0.541492	-0.0910778	-0.252481	-0.48126	-0.160527	-0.412009	-0.295821	-0.0401373	-0.173138	0.12397	-0.303061	-0.174948	0.0826406	-0.214745	-0.206698	0.361917	0.21711	-0.119271	0.115108	0.260625	0.00320625	0.188762	0.347274	0.182648	-0.309677	0.213424	0.435355	-0.0134354	0.23631	0	0.290673	0.0369673	0.0504599	0.0275517	1.41303	-0.232233	0.332481	-0.280146	-0.236008
HIST1H2BD	-1.1479	-0.150071	-0.858042	0	-0.383899	0.113505	-0.234961	0.82983	0.242887	0.555532	-0.546857	0.332719	-0.338694	-1.11365	-1.10438	-0.139265	-0.158121	-0.355104	0.197062	-0.805158	0.296404	-0.9034	-1.07401	-0.14747	-1.10396	-0.0884905	0.98081	-0.229677	0.156064	-0.447797	-0.136683	-0.157031	2.71851	-1.06539	-0.754803	0.21856	0.748726	0.580589	0.651507	0.67839	0.192963	0.15694	0.647768	1.02067	2.5785	-0.699463	2.04547	0.752792	0.0294161
HIST1H2BD	-0.793814	-0.137999	-0.474977	0.15319	0.0789385	0.513979	-0.0768852	1.08905	0.196433	0.311732	-0.466748	0.259236	-0.401251	-0.859322	-0.610418	-0.168813	-0.0716763	-0.454946	-0.019928	-0.463561	0.23113	-0.958387	-0.911103	-0.207898	-0.852159	0.186902	1.09076	-0.210567	0.160585	-0.220141	-0.185221	-0.229778	2.60125	-0.854543	-0.525357	0.18864	0.583422	0.35673	0.571042	0.574812	0.54754	0.394106	0.935584	1.01591	-1.31174	-0.561408	2.16772	0.756425	0
PCOLCE2	-0.0731215	-0.0406737	0.147093	0.0610762	-0.0235868	-0.0943723	-0.20431	-0.0778165	-0.171318	-0.048717	-0.0778165	1.28423	-0.142749	0.00777721	0	-0.176345	-0.036097	-0.0475655	0.0938058	-0.0979447	-0.0908089	-0.118358	0.0674691	-0.123203	-0.0179358	0.518467	-0.0813484	1.00445	0.00666905	1.0243	1.0733	-0.0872536	0.139022	0	-0.0979447	0.0610762	-0.04987	0.0363035	0.338102	0.274132	2.33568	0.574153	0.204296	1.62705	1.28148	0.0177159	0.728698	0.190694	-0.048717
NAIP	-0.0183377	-0.328678	0.540173	-0.0623302	-0.196612	0.266201	-0.0656433	0.0475364	-0.32074	-0.35681	-0.183057	0.0528917	-0.0549049	-0.0304241	-0.133548	0.380156	-0.106854	-0.0263839	-0.0949588	-0.221336	-0.265413	-0.104297	-0.101744	0.201531	-0.0540819	0.729817	0.961869	-0.00555611	-0.439271	0.481233	-0.281693	0.274084	0.538537	0.369771	0.470981	0.77589	0.233554	0	0.0605092	0.504316	1.12659	0.457775	1.14462	0.130935	-0.504086	-0.207548	1.02435	-0.107707	0.0406203
NAIP	-0.185414	-0.227234	0.736966	-0.0777788	-0.00726795	0.153452	-0.049993	0	-0.38659	-0.444606	-0.285931	-0.0583572	-0.106977	-0.176283	-0.132358	0.116035	-0.104377	-0.0880165	0.104093	-0.155498	-0.172647	-0.140326	-0.0458298	0.143277	0.0475397	0.688806	0.981353	-0.0880165	-0.384485	0.442564	-0.306704	0.0980854	0.523807	0.142548	0.364001	0.729698	0.159235	0.0160213	0.0707345	0.334919	0.95084	0.427669	0.985427	0.149827	-0.577731	-0.293809	1.05065	-0.111321	0.0529852
NAIP	0.010293	0.0672708	0.0182481	-0.0184813	0.0261593	0.089015	0.00801182	0.0159793	-0.11586	-0.125844	-0.05617	0	-0.0219731	-0.0948706	0.0193806	0.00801182	0.113622	0.0900936	0.0351477	-0.129605	0.0738287	-0.122092	-0.0633478	0.0193806	-0.114617	-0.0778112	0.0857739	0.0261593	-0.0717668	-0.0502162	0.0114322	-0.05617	-0.0753903	0.0407381	-0.0419211	-0.0103664	-0.0208087	-0.0948706	0.172855	-0.023139	0.0540652	0.0672708	0.153379	-0.0466552	-0.0863152	-0.0348492	-0.0850978	-0.0454702	0.0284114
NAIP	-0.014132	0.0551858	0.038166	-0.00234556	0.0484023	0.0697756	0.0675406	0.0506668	-0.0404077	-0.0906892	0.0574403	0.0313015	-0.00940609	0.1018	0.239205	0.0220981	0.0797906	0.0255561	0.138463	-0.0319948	0.157501	0.0495348	-0.0881953	-0.0881953	0.0472684	0	0.0675406	0.0820069	0.0484023	0.0197878	-0.0452361	-0.0452361	-0.00117207	0.1018	-0.0598216	-0.0659423	-0.233569	-0.131188	-0.0296006	-0.0622663	-0.0212507	0.0105095	0.163792	-0.016501	-0.0610433	0.0517979	-0.0367956	-0.0500817	0.00468111
FAM129B	-0.0958509	-0.109717	-0.146925	-0.0189052	0.00234556	0.0186605	0.00702667	0.154583	-0.0416818	-0.0672817	-0.0697436	-0.0344501	-0.0248637	0.0541434	0	-0.098362	-0.0441008	0.0140185	-0.0513811	0.0776935	0.181746	0.0370836	-0.0106039	-0.0284514	-0.0284514	-0.0635967	0.0552735	-0.052598	0.076581	-0.00588131	0.0347934	-0.00470257	0.043932	0.0151806	-0.0284514	-0.0783939	-0.030848	0.0586591	-0.00352573	-0.0958509	0.043932	0.0313516	-0.0117865	0.0776935	-0.0623708	0.150359	0.0359387	0.00351715	0.801474
FAM129B	-0.393963	-0.408591	0.0199375	-0.0272546	-0.421514	0.184922	-0.28283	-0.216176	-0.0350356	-0.175735	-0.212161	0.428131	0.108002	-0.120505	0	-0.178083	-0.334269	-0.0586348	-0.316918	-0.161728	0.141024	0.321928	-0.0673122	0.148537	-0.217785	0.389545	0.486118	0.515472	0.132839	0.0409493	-0.304041	0.561231	0.279782	-0.154775	-0.247884	0.280922	-0.304041	0.0409493	0.359104	0.207281	1.05867	1.04766	1.51038	0.0846911	-0.358028	0.355863	0.145411	0.184922	-0.489864
FAM89A	-0.178004	-0.141723	-0.201153	0.150682	-0.171703	0.0226555	-0.361411	-0.374509	-0.111804	0.0547667	-0.150707	-0.327267	-0.458481	-0.34456	-0.766703	-0.294534	-0.259487	-0.116197	-0.176283	-0.362063	-0.0717859	0.0794697	-0.163723	0.684148	-0.196493	0.382448	0.0947571	0.342984	0.383615	0.267425	0.0971308	-0.0137672	0.0395422	-0.0970736	-0.319014	0.544654	0.148396	0.422755	0.29994	0.418964	-0.031292	0.0576954	0.835993	0.187243	1.96754	0	0.579029	-0.101422	-0.587503
HERC6	-0.702427	0.266889	-0.70087	-0.528667	-0.796679	-0.626901	-0.659477	-1.09593	0.298351	0.103549	-0.483018	-0.773594	-0.276995	-0.341726	0	-0.278851	0.060523	0.569894	-0.398863	-0.541421	-0.391314	-0.499968	-0.236301	0.356155	-0.516023	-0.672838	0.0239124	0.963861	1.83323	-0.74509	0.469123	0.944901	0.801191	-0.330853	0.264182	0.588467	0.0872488	-0.1858	-0.015584	-0.733907	0.541644	0.163553	-1.5024	-0.319586	-1.04608	0.419336	1.2273	0.0169315	1.25499
MELK	-0.202252	-0.132926	-0.167172	-0.0222163	0.381358	-0.264446	-0.117537	0.654959	-0.0106211	0.0157866	-0.208352	0.0305386	-0.0769739	-0.165193	-0.291173	-0.261272	-0.24446	-0.208352	-0.206316	0.471884	-0.347282	-0.192141	-0.145551	-0.129063	-0.229908	-0.123288	0.236932	0.0391464	0.546234	0.480758	0.402194	0.156933	0.0314016	0.875751	0.111946	0.286215	0.511395	-0.157304	-0.188117	-0.282567	0.199792	-0.0630889	-0.108001	0.00264311	0.835301	0.196718	0.561253	0	0.700711
MELK	-0.267466	-0.264615	-0.14622	-0.14622	0.692517	-0.266515	-0.221602	0.708077	0.161296	0.0358939	-0.397759	0.0984821	-0.217004	-0.38326	-0.412406	-0.306994	-0.223446	-0.300168	-0.189713	0.540026	-0.189713	-0.345627	0.0466433	-0.313852	-0.402973	-0.171803	0.169047	0.122631	0.813887	0.771008	0.518676	0.344816	-0.0473847	1.00395	0.0580721	0.265534	0.718678	-0.368904	-0.112517	-0.212419	-0.104001	-0.266515	-0.123664	-0.0812545	2.84578	0.232964	0.775631	0	0.690071
QSOX1	-0.401503	-0.358537	0.00454712	-0.180686	-0.571552	-0.233695	-0.337764	-0.302937	-0.248046	0.107295	-0.0102835	0.538622	-0.148781	-0.300597	-0.0194864	-0.167625	-0.372717	0.110638	0.0642052	-0.273279	-0.0345659	0.125673	0.169524	-0.147099	-0.204103	0.536923	0.333457	0.767643	0.0934887	0.305632	0	0.380423	0.320295	-0.0470591	-0.0695829	-0.07617	0.360756	0.679162	0.208801	0.392326	1.17062	0.812523	1.37729	0.269723	0.71023	0.581225	0.398098	-0.182623	-0.0592651
CD58	-0.310419	-0.618213	-0.479542	-0.29006	-0.0741892	-0.0367203	-0.309431	0.194462	0.37658	-0.483436	-0.0771284	0.274543	0.39745	0.267278	-0.0606203	0.158504	-0.0541944	-0.208152	-0.0136099	-0.591852	-0.225983	0.0170317	0.048193	-0.0367203	-0.00139427	-0.246396	-0.149747	0.808322	-0.148863	0.129659	-0.365561	0.125282	1.0992	0	0.204005	0.306145	0.95004	0.245934	-0.035903	0.405293	-0.31413	-0.632656	0.0798254	0.592909	1.54858	-0.0974445	0.773901	-0.0815487	0.126195
CD58	-0.0366926	-0.591575	-0.220158	-0.17679	0.0751629	0.00647163	-0.226423	0.215058	0.194684	-0.595625	-0.286255	-0.0952129	0.334797	0.147209	-0.0286856	0.13035	0.0597973	-0.478199	0	-0.738308	-0.251495	-0.202551	0.0333805	-0.0161924	-0.345546	0.0226326	-0.0849772	0.886032	-0.086401	-0.0214033	-0.15571	-0.160702	1.20267	0.0479479	0.191359	0.171838	0.798092	0.0137997	-0.137391	0.287208	-0.0954514	-0.501438	0.128305	0.416658	-0.0935411	-0.362411	0.588759	-0.229567	0.363936
BTLA	0.393179	0.121061	0	0.06003	0.203864	0.195504	-0.124491	0.227079	0.333769	0.0919085	-0.113663	-0.582565	-0.382542	-0.165731	-0.0249548	-0.438491	-0.477032	-0.601489	-0.243595	-0.126102	-0.414668	-0.644133	-0.315757	-0.642403	-0.342663	-0.0152197	0.608524	-0.395598	0.227395	-0.0584021	0.949268	0.420198	-0.323129	0.0346594	0.122419	0.486007	0.0991659	0.0150604	-0.0114927	0.122081	-0.585332	-0.381579	-0.316676	0.038619	1.53449	0.235887	0.374785	0.517045	0.656401
TIMP2	-0.00929975	-0.00231886	0.0207095	-0.0822573	-0.0280819	0.131698	0.0399985	0.0623665	0	-0.047112	0.0172782	0.0909357	-0.0651841	-0.0773582	-0.00347996	-0.051909	0.0556922	-0.0567226	0.0184231	-0.0104666	-0.00580549	-0.0411382	0.0645838	0.0745225	0.0433755	-0.047112	0.0456228	0.105011	-0.0810313	0.0103922	-0.0785813	0.0579205	0.0645838	0.0623665	0.125339	-0.0567226	-0.0651841	-0.0292645	0.0712175	0.0800142	0.121082	0.187712	-0.0459156	-0.019835	0.085485	-0.016315	0.036613	-0.0104666	-0.0245419
ICA1	-0.0349231	0.0797043	-0.0437875	-0.00865221	-0.0900936	-0.12142	-0.0119095	-0.114399	0.0362024	-0.0119095	-0.0889463	0.0128813	-0.0338187	-0.129654	0.04459	-0.0752492	0.0362024	-0.0250154	0.0456352	-0.112067	0.00967169	-0.00865221	0.00967169	-0.0316133	-0.0404573	0.183044	0.107993	0.143568	-0.146264	-0.00973701	0.0160837	0.134756	0.0203428	-0.0832233	0.00860023	0.062254	0.127865	-0.119076	-0.0140853	0.0245891	0.0837793	0.275025	0.424709	0.0837793	0.0601869	0	-0.0382409	-0.0515895	0
SPCS3	0.246861	-0.246282	0.285993	0.152191	0.116164	-0.0704136	-0.0546837	0.453127	0.0969286	-0.117126	-0.306129	-0.494209	-0.0184755	-0.108473	-0.0160942	0.069829	0.226488	-0.000471	-0.224669	-0.22412	-0.375879	-0.31313	-0.0793371	0.0112524	-0.0878162	0.13429	0	0.0316572	0.598237	0.0653372	-0.131492	-0.27732	-0.205004	0.605371	0.297146	0.0535927	0.0357952	-0.106445	-0.369175	-0.0873156	0.0490503	-0.37161	0.304405	0.0191698	1.22367	-0.298004	0.189817	-0.172812	0.814666
CDCA7	-0.333216	-0.333528	-0.0600472	-0.214629	0.88441	-0.487157	0.0132837	0.343805	-0.737295	-0.154531	-1.18427	-0.592768	-0.223546	-0.691079	-0.784615	-0.707531	-0.415861	-0.398819	-0.673631	-0.160872	-0.420154	-0.829142	-0.173358	-0.118672	-0.268085	0	0.64593	-0.533978	0.273786	1.4529	0.692854	0.000495	-0.220663	1.84904	0.257339	0.732362	0.565223	-0.857517	0.256099	-0.155907	0.519064	0.0108328	0.102991	0.090744	0.762683	0.0545578	1.07124	-0.159215	0.519926
C1QB	-0.720403	-0.488629	-0.735856	-0.609493	-0.436296	-0.436296	-0.327771	0.347161	0.889594	0.251325	-0.321096	-0.262369	0.00797415	-0.395403	-0.528443	-0.401551	-0.141307	1.04881	-0.382316	0.113374	-0.205938	-0.676075	-0.297973	0.0277195	-0.166514	0.634953	0.984928	0.33083	1.44047	1.15047	-0.53133	0.293801	0.673065	-0.482099	-0.373656	0	0.941523	1.68989	-0.603406	0.26747	-0.338685	1.14385	1.12167	-0.636172	1.35474	-0.0964451	0.862363	-0.234662	1.14927
CD163	-0.879963	-1.61835	-0.621269	-0.915722	-0.986669	-0.867403	-1.03339	-0.985624	-0.0641489	-1.29565	-0.475296	-0.1829	0.352789	-0.0360899	0.0465889	0.309709	-0.24703	-0.478819	-0.197821	-0.290737	-0.548209	-0.0232801	-0.402264	-0.0546989	-0.263772	0.267405	0.48223	1.30015	0.611399	1.05874	0	0.546888	1.43285	0.397586	0.431213	0.13759	1.11625	1.42219	0.143808	1.1196	-0.0409641	-0.0198545	0.190113	0.748959	-0.268591	1.13038	0.598921	0.491111	0.381244
HSPA4	-0.0381994	-0.0610428	0.0868502	-0.00535583	-0.0465288	-0.162183	0	-0.00439262	-0.0101795	0.0365467	-0.0998879	-0.0634756	0.000823	-0.0570431	0.0133734	-0.114358	-0.207685	0.0934191	-0.126429	0.141685	-0.164947	0.146029	0.111169	0.14974	0.258367	-0.109616	0.0483932	-0.254831	0.0546112	0.000823	0.0625086	0.122421	-0.0473776	0.328166	-0.0469532	0.233629	0.152209	-0.161416	-0.284914	0.125063	-0.280744	-0.121797	-0.157588	-0.126877	1.8968	0.027564	0.21166	0.281785	0.191754
FCGR1B	-0.652823	-1.3825	0	-0.459722	-0.858876	0.33311	-0.852572	0.079998	-2.05403	-2.47363	-0.936762	0.323399	-0.314977	-0.706452	-0.194693	-0.233305	-0.438321	-0.0761003	-0.401552	-0.884374	-0.163576	-1.10933	-0.217016	0.487416	-0.56116	0.747456	0.464034	0.831103	0.0503998	1.19571	-0.502678	0.571741	0.662701	-0.368194	0.577848	0.0104141	0.336486	-0.402575	0.0423393	-0.162709	0.881665	0.755962	2.08393	0.421314	-2.66413	0.218184	1.55181	-0.32246	0.852806
AMPH	0.132008	-0.141679	-0.038919	0	-0.059351	0.0152783	0.0955076	0.00656748	0.0368276	-0.0456977	-0.0310512	-0.0221109	-0.126029	-0.152613	-0.0812364	-0.0673752	-0.168554	0.0517225	-0.0366669	-0.0479641	-0.146528	-0.058208	-0.0154419	-0.152613	-0.0987525	0.477569	1.578	0.257538	-0.0525084	1.42133	0.119943	0.0975595	0.348237	0.00984001	-0.121248	-0.0176611	0.472834	1.19996	-0.116483	1.44852	0.00984001	0.0580592	1.89978	0.490121	-0.200975	0.809078	0.565449	-0.0882173	0.119943
CKS2	0	-0.140611	0.00392342	0.038764	0.710559	0.631355	0.0379992	1.15236	0.0942879	-0.0305738	-0.322714	-0.343002	-0.466767	-0.463513	-0.499165	-0.292084	-0.259738	-0.376783	-0.500831	-0.368645	-0.690065	-0.872964	-0.665553	-0.640226	-0.878009	0.17967	0.684883	0.2271	1.15324	0.354559	0.385567	-0.147992	-0.572054	0.414448	-0.257857	0.109663	0.186937	-0.411898	-0.540854	-0.441471	0.408244	0.340355	0.610663	-0.279631	-0.587322	0.0596476	0.617337	0.109663	0.842618
CKS2	-0.113792	-0.305779	-0.337049	-0.152328	0.693727	0.204674	-0.280337	0.854608	0.511881	0.222354	-0.383179	-0.233574	-0.253747	-0.106322	-0.65478	0.0172014	-0.0567436	-0.37798	-0.370045	0.258411	-0.334361	-0.86223	-0.677593	-0.83871	-1.04626	-0.271955	0.385111	0.366646	1.16604	0.493656	0.682325	0	-0.465335	0.469055	-0.266821	0.116071	0.544373	-0.235766	-0.303477	-0.299868	0.364786	0.0805082	0.096035	0.119995	1.73798	0.197494	0.541632	0.114841	1.02651
TANK	-0.163127	-0.133565	-0.0328431	-0.054358	-0.0186758	0.047905	-0.0423651	0	-0.0934181	-0.00232077	0.130741	-0.0304718	-0.0700994	0.0690637	0.0512662	-0.00581026	0	-0.0245619	0.0161457	-0.072536	-0.053154	0.131799	0.0264306	-0.0713167	-0.0375967	0.00347567	-0.0786467	0.185816	0.0230103	0.0910068	0.0546198	-0.0163279	0.226033	0.047905	0.287186	-0.0616021	0.128621	-0.141219	-0.0352178	0.30043	-0.132294	-0.0897117	-0.0245619	0.202038	0.120109	0.0309777	0.0690637	-0.132294	-0.0139842
TANK	-0.041409	-0.0223312	-0.00233412	-0.112758	-0.121613	-0.0877547	-0.0486279	-0.096457	-0.0140634	0.140998	-0.0438108	-0.0176015	-0.0717316	0.0515504	-0.0235162	0.0526752	0.0413871	0.0104585	-0.0105352	0.164082	-0.0223312	0	-0.112758	0.0838223	-0.0522513	-0.0717316	-0.0989528	0.0904098	-0.0631762	0.0139275	-0.0486279	0.0425196	0.239123	0.113233	0.0936923	0.0672202	0.0127726	-0.0741844	-0.03901	0.0794139	-0.0741844	0.0345712	-0.0952106	0.151536	-0.0877547	0.108913	0.0805173	-0.0176015	0.159912
LTBR	-0.346426	-0.558808	-0.00842953	-0.0955543	-0.317648	0.242094	-0.304716	-0.17228	-1.03781	-1.25572	-0.134145	1.1419	0.253421	-0.406656	-0.0391922	-0.199047	-0.416046	-0.565261	-0.713951	-0.915447	-0.443674	-0.181401	0.0528164	-0.386299	-0.492504	0.879077	0.491083	0.757861	0.41445	0.681933	0.139916	0.88728	0.738243	0.0993795	0.809803	0.418228	0.352862	0.358118	-0.905336	0.238679	0.839041	0.857159	1.53189	-0.129356	-1.63665	0.511039	0.0342216	-0.181783	0.333248
FES	-0.375625	-0.454723	0.0462551	-0.144855	-0.411391	-0.106517	-0.421339	-0.647607	-0.889634	-0.75313	-0.145696	0.56155	0.229459	-0.038228	0	-0.135633	-0.176309	0.493596	-0.0196037	-0.187006	-0.0376034	0.221393	-0.0570946	-0.00564003	-0.140153	0.716221	0.423871	0.332235	0.0106096	0.470069	0.247127	0.572128	0.216295	0.0922155	0.0418291	0.0241365	0.172019	0.356082	-0.184238	0.460703	0.950718	0.99436	1.44285	0.282701	-0.481235	-0.0404158	0.519614	-0.275194	0.0758553
HTATIP2	0.00249958	-0.0541306	-0.0992937	-0.419017	0.0752659	-0.115464	-0.0342522	-0.159824	-0.0176201	-0.532364	0.0242262	-0.253734	0.0966187	-0.0996094	-0.281013	-0.22249	-0.198818	-0.0548954	-0.203386	-0.724462	0.0989561	-0.174199	0	0.147729	-0.189725	0.0402002	-0.0490971	0.065033	0.0902729	0.270302	-0.0544367	-0.00722885	0.0855656	0.0341768	-0.118177	-0.0158339	0.508763	0.506382	0.277483	0.512689	0.172359	0.0912409	0.361212	0.22014	-0.322001	0.0576982	0.556176	0.185361	-0.0892391
BIRC5	-0.271091	0.0590334	-0.0994105	-0.0335732	0.950699	-0.239817	-0.329151	0.757602	-0.184186	0.178053	-0.294464	-0.0087595	-0.125849	-0.232617	-0.379385	-0.397676	-0.179234	-0.266882	-0.452787	0.533401	-0.291254	-0.347923	0.0104423	0.16876	-0.381659	-0.0706945	0.435415	0	0.542423	0.749314	0.97089	0.304356	-0.375981	1.13138	-0.117298	0.384813	0.71408	-0.15375	0.151566	-0.173313	0.389487	0.436707	0.486175	-0.163498	1.61407	0.00174618	1.10482	-0.0175724	0.445712
SAP30	0.0968037	-0.456829	-0.279204	-0.115819	0.277171	0.288795	-0.261249	-0.244837	0.181951	-0.761743	0.0022316	0.139668	0.0849209	-0.0526886	-0.402684	-0.38168	-0.274244	-0.368645	-0.112596	-0.706034	0.0672665	-0.0281897	-0.055007	0	-0.0225077	0.352277	0.477055	0.740312	-0.190732	0.36447	0.00594234	-0.155066	0.26638	0.393097	0.110314	0.15546	1.17554	1.49089	-0.086277	1.42242	-0.147214	-0.488855	0.661319	0.19729	1.87792	-0.241753	0.172074	-0.0957918	-0.119858
SNX8	-0.0450058	-0.0920744	-0.11495	-0.067142	-0.22364	0	-0.400722	-0.186492	-0.00230408	-0.021451	-0.180611	0.0222702	-0.00403404	-0.298808	-0.14327	-0.229701	-0.372138	0.161524	-0.0208673	0.165635	-0.153475	0.161524	0.0154543	-0.188459	-0.11495	0.349402	0.221981	0.0647054	0.367803	0.19207	0.26763	0.31697	0.193077	-0.213596	-0.0939159	0.369141	0.0887151	0.559222	0.435749	-0.0963745	0.324342	0.7458	0.98234	-0.0737891	0.000575	0.305375	0.0984225	-0.0665398	-0.0527453
AURKB	-0.328851	-0.248318	-0.359391	-0.198385	0.421262	-0.221056	-0.309948	0.677291	-0.149135	-0.168033	-0.100555	0.485045	-0.0269842	-0.224176	-0.232527	-0.322151	-0.277183	-0.20556	-0.276104	1.25947	-0.284762	0.0168324	-0.277183	-0.222095	-0.189212	-0.231481	0.152894	0.178317	0.630283	0.676734	0.728206	0.364253	0.102325	0.400484	-0.0628347	0.524608	0.267631	-0.129506	-0.0470977	-0.101511	0.292582	0.255739	0.172794	0.0931649	-0.637133	0.251254	0.863164	0	0.127831
LHFPL2	-0.336911	-0.690439	-0.240299	0.0847559	-0.697373	-0.356237	-0.382414	-0.634315	-0.100037	-0.370777	-0.238	-0.0875597	0.137787	-0.196324	0.0982885	-0.59847	-0.245833	-0.0133114	0.515781	-0.874663	-0.506467	-0.484491	-0.605568	-0.246758	-0.59788	-0.191421	-0.039506	1.07923	0.826271	1.04678	0	0.687008	1.1438	-0.0383053	0.566398	0.189281	0.238668	0.867865	-0.286608	1.007	0.171742	0.454535	0.628971	0.923988	-1.3875	0.375031	0.489929	0.605598	0.480185
KBTBD11	0.160225	-0.101224	0.358103	0.239251	-0.802997	-0.281086	-0.497752	-0.865478	-0.27685	-0.0811987	-0.0523682	0.651443	0.140139	0.063056	0.127041	-0.0976276	-0.315931	0.0838566	0.0509233	-1.30212	-0.141982	-0.208849	-0.100792	-0.129148	-0.0858936	0.512733	0.461091	0.615346	-0.536569	0.340288	0	0.327718	0.230008	-0.0342407	0.0993576	-0.187131	0.176476	0.420232	-0.223511	0.254528	0.695557	-0.0284777	0.455227	0.787578	0.532177	0.555846	-0.022191	-0.0759525	-0.215382
TFAM	-0.691572	-0.879478	0.0492315	0.566916	0.566916	0.381997	-0.860447	-0.755012	-0.000745	0.0849667	-0.136141	-0.509024	-0.305044	-0.351421	-1.11692	-0.289507	0.265759	-0.339451	-1.0538	-1.45807	-0.778635	-0.282252	-0.262787	-0.606066	-0.396072	0.107694	0	0.294344	0.0715809	-0.168934	-0.0858059	-0.182938	0.031148	-0.714171	0.499946	0.354143	0.0798149	0.303614	0.031148	-0.53573	0.384659	0.284607	-0.249167	0.484966	1.14953	0.427134	0.11961	0.440534	-0.613255
LILRB4	0.0193043	0.199346	-0.0441084	0.0113869	-0.0184078	-0.0908251	-0.01263	0.157936	0	-0.0288663	0.15896	0.0571551	-0.136589	-0.0405765	-0.0678763	0.0983162	-0.0277004	0.213218	-0.00228834	0.00911713	0.116356	0.0159163	0.0993829	0.023809	-0.0944819	0.052753	-0.00917435	0.15896	0.162028	-0.0993724	0.00456572	-0.0034337	0.0316591	0.0147853	0.0305405	-0.126571	0.0159163	-0.0823278	-0.0464678	-0.0172501	0.0659184	-0.0358815	0.102581	0.0604477	-0.0242085	-0.141624	-0.144149	-0.0195665	0.341458
TALDO1	0.0818768	-0.0276427	0.0486636	-0.059113	0.0250545	0.171563	-0.00950861	0.0476456	-0.0879235	0.034339	-0.120752	-0.181555	-0.140349	0.0527306	0.0415196	0.00944662	0.0125818	0.00525618	-0.03302	-0.0384173	-0.121898	0.0618396	-0.0308666	0.0384464	0.0927806	0.142282	0.111422	-0.199582	-0.203215	0.189219	0.0445857	-0.0957799	0.0557733	-0.0427499	-0.049273	-0.216612	-0.0073905	-0.0901642	-0.123044	0	0.0333104	-0.0602112	0.0758948	-0.0935307	0.466498	-0.0460072	0.0638561	-0.155518	0.079886
CHMP5	-0.0534515	-0.386839	-0.0561104	-0.09933	0.154593	0.228823	-0.180402	0.245112	-1.55692	-2.05179	-0.335671	-0.281972	0.120709	0.130681	-0.00064	0.277018	0.232913	-0.0519581	-0.16651	-1.01673	-0.168306	-0.952168	-0.129289	0.319174	-0.312639	0.243627	0.32506	0.244032	-0.147602	0.253994	-0.8294	-0.490009	0.245652	-0.0284348	0.361752	0.443903	0.32212	-0.346208	-0.221033	-0.00464726	0.154017	0.323143	0.566284	0.376862	-2.93647	-0.0953941	1.35889	0.143193	1.27985
CD68	-0.538976	-0.588289	-0.359714	-0.27953	-0.776598	-0.229578	-0.551078	-0.624486	-0.325443	0.0694418	-0.116306	0.0218191	0.0122948	-0.154088	0.220209	-0.21233	-0.149665	0.25289	0.0548153	-0.4093	-0.38836	-0.0191422	-0.316113	0.0218191	-0.198852	0.193195	0.127629	0.663352	0.016798	-0.236474	-0.283137	0.455055	0.154172	-0.265723	0.267352	0.154172	0.25289	0.508873	-0.130346	0.0473099	0.196448	0.10094	0.745326	0.0146294	1.25843	0.0473099	-0.340105	-0.458834	0.105809
OTOF	-0.76651	-0.580826	-0.718402	-0.716799	-0.968185	-0.759892	-0.682759	0.975422	-0.407907	-0.96628	-1.02458	-1.07914	-0.679633	-1.03453	-0.229314	-0.431376	-0.685108	0.199088	-1.0699	-1.00586	-0.620739	-1.01273	-0.886624	0.26344	-0.862496	-0.0285501	2.71268	2.86141	3.24757	-0.287613	0.107055	3.27235	2.89691	0.477747	1.98506	2.65156	0.729832	0.906111	-0.105641	-0.635049	1.72659	2.51753	0.409299	-0.647212	3.63069	2.34542	3.84325	0.378886	4.12992
UBE2C	0.00114536	-0.0536985	0.0193501	-0.089828	0.0627847	-0.089828	-0.0149741	0.0583897	-0.0947142	0	-0.124385	0.0204802	-0.120643	-0.115668	-0.0620484	0.0102763	0.0102763	0.0362105	0.0550847	0.00571823	-0.148315	-0.0813169	0.0660725	-0.0254326	-0.134413	-0.00689173	-0.0196128	-0.0886087	0.0261178	0.133435	0.0395594	0	0.00114536	0.155208	0.0660725	-0.00459051	-0.0394959	-0.0680418	-0.0277667	-0.0453973	-0.0196128	0.0594897	0.0350928	0.0484509	-0.107004	-0.0383191	0.0823989	0.0317335	0.112389
AZU1	-0.3773	-0.0113535	0.0847039	-0.128325	-0.555776	-0.166799	-0.509045	-0.495316	-0.534559	-0.422055	0.361762	3.64243	-0.304665	0.475933	-0.226977	-0.477211	-0.47048	-0.169521	1.00081	-0.36061	-0.396311	-0.119522	0.608465	-0.349246	-0.27211	1.50696	-0.186887	2.53036	0	2.62976	2.72313	0.0686188	1.37366	-0.348218	-0.0960207	0.847189	-0.174071	1.50212	2.19889	2.04376	3.26719	2.38839	1.38236	3.88803	-0.307661	-0.211929	0.652811	0.607935	0.131175
RNASE4	-0.231972	-0.635702	0.336003	-0.190222	0	0.188662	-0.20075	0.0851316	-0.254573	-0.816934	-0.316634	-0.134819	-0.20319	0.0479903	-0.252044	-0.00495863	-0.346895	-0.484578	-0.364087	0.0871301	-0.277534	-0.362267	0.262445	-0.0912252	-0.261338	0.986143	0.846031	0.279442	0.169925	0.515422	-0.0394301	-0.0163584	0.989709	-0.0987778	0.0561757	0.336563	0.443919	0.391509	-0.0336275	0.293359	0.140073	0.348277	1.05243	0.747956	-0.862496	0.159832	0.416628	-0.10181	-0.137928
RNASE4	-0.49523	-0.618869	0.0231013	-0.246544	-0.136312	0.306395	-0.303586	0.374136	-0.312023	-0.681256	-0.521894	-0.342667	-0.286166	-0.185845	-0.42187	-0.0561752	-0.578446	-0.49603	-0.59551	0	-0.411256	-0.326195	0.00510216	-0.126978	-0.58866	1.01019	1.27763	0.292085	0.314639	0.339989	0.0463891	0.300872	0.693958	-0.141941	-0.246544	0.194206	0.215887	1.12271	0.133884	0.132848	0.37545	0.792675	1.45633	0.311896	-1.09994	0.254964	0.691498	-0.177471	0.000567
RNASE4	-0.319718	-0.732304	-0.0952239	-0.214184	-0.0571437	-0.00664949	-0.395269	0.257865	-0.119044	-0.556133	-0.249679	-0.090507	-0.076447	-0.0525489	-0.170386	-0.108674	-0.310546	-0.352286	-0.384644	0.0662766	-0.158818	-0.256708	0.0592184	0	-0.27711	0.947451	1.23644	0.244237	0.598415	0.485006	0.111332	0.265244	0.876947	0.0117478	-0.0803385	0.244859	0.389753	0.952031	0.129641	0.351552	0.654755	0.698113	1.54333	0.422024	-0.898254	0.322371	0.697204	0.00515127	-0.0795593
LMO2	-1.26245	-1.35439	-0.62792	-0.715321	-1.12785	-0.150551	-0.965255	-0.68161	0.0638313	-0.680037	-0.541462	0.263374	0.0780792	-0.27704	0.116383	0.198002	-0.213357	0.35466	-0.203341	-1.26953	-0.421377	-0.274663	-0.041316	0.282664	-0.209948	0.0894232	-0.0787439	0.69206	0.783036	0.511707	-0.644829	0.768369	0.426826	0.0135927	0.0415955	0	0.0341864	0.020463	-0.0550995	-0.00467014	-0.267163	-0.351676	0.422623	0.344132	1.49619	0.390914	0.580429	0.270646	0.53481
CYP4F3	-0.103487	-0.183266	0.0284023	-0.0311427	-0.0138779	0.135764	-0.0707612	0.13673	-0.128819	-0.165285	-0.0160246	0.393631	0.0304842	-0.140482	-0.197814	0	0.191715	-0.148702	0.678868	-0.0966549	-0.223633	0.0210919	-0.139311	-0.0763516	-0.0508161	0.00106144	-0.0797157	0.14059	-0.106915	0.0905838	0.76015	-0.148702	0.0367112	0.00530148	-0.106915	-0.0741129	0.0775552	0.0725117	0.0985432	0.563557	1.41809	0.157834	0.012692	0.838879	-0.15106	-0.141654	0.169216	-0.0192504	-0.0966549
CYP4F3	-0.0201945	0.0780644	-0.0225887	-0.0213909	0.0210791	-0.0201945	-0.0418892	-0.0189981	-0.0750565	-0.115379	0.00940609	0.0338106	-0.0142255	0.0164213	-0.00236082	-0.0382509	-0.0800357	-0.0975986	0.0936255	-0.0887904	0.0105777	0.0679717	-0.0589919	0.0291939	-0.0297961	-0.00236082	-0.0651498	0.00471115	0.00706053	0.0222411	-0.0700946	-0.0963368	0.0713439	-0.0201945	-0.0614519	0.0600729	0.0566745	-0.0812831	0.00823402	0	0.233639	0.0268798	0.0690966	0.0303488	0.0858664	0.0657196	0.0280375	-0.0225887	0.0475721
SLC2A11	-0.0044384	-0.0223331	0.0252638	-0.0200839	0.0522304	0.0296121	-0.00110817	0.0339479	0.0382705	0.0818467	0.0132356	-0.0473056	0.079751	0.183893	0.0713391	-0.00110817	0.00553036	-0.0044384	-0.0997724	0.193614	0.0870719	-0.0844188	-0.0223331	0	-0.0234585	-0.0359001	0.0787029	-0.0427327	0.0165262	-0.0415916	0.0744996	0.0922785	0.0187154	-0.0245852	-0.0279708	-0.0622673	0.0564985	-0.0727177	0.127192	0.112918	-0.0111232	0.0317817	0.0500917	0.0436554	-0.0530415	0.00110817	-0.0820708	0.186817	-0.0808988
TXNL1	-0.899641	-0.938116	-1.12599	-1.07917	-0.26013	-0.766953	-0.823067	-0.441196	0.422286	0.27179	-0.0930615	0.0601425	-0.0201273	0.056303	-0.176025	-0.0105782	-0.00327492	-0.162133	-0.184672	0.0826235	0.036952	-0.120058	-0.127582	-0.0241871	-0.0988874	-1.03606	-0.900998	0.42905	0.395463	0	0.433632	-0.00948048	1.03003	0.208726	0.172426	0.402904	0.517767	0.289738	0.183988	0.130217	-0.894227	-0.793162	-0.428913	0.531157	0.892721	0.225918	-0.0405388	0.271188	0.443286
PLD3	0.41362	0.197516	0.904604	0.0950966	0.0107813	0.262541	0.0626507	0	-2.07374	-2.09726	-0.298511	-0.349306	-0.44726	-0.286833	-0.304863	-0.179053	-0.454304	-0.0312567	-0.599401	-0.892532	-0.127336	-0.394485	0.0107813	-0.519477	-0.0989103	1.17219	1.12263	-0.819322	-1.19003	0.910168	0.0126982	0.549046	0.118546	0.0658541	0.113672	0.10651	0.217266	0.400795	0.0360069	-0.000902	0.81532	0.975181	1.55274	-0.197254	-0.584254	-0.215987	0.537643	0.587194	-0.163385
PLD3	0.0264916	-0.146192	-0.0161319	-0.137931	0.0106549	-0.0634017	-0.0634017	-0.0248094	-0.130888	-0.202918	0.0941787	-0.0746198	0.0780587	0.121962	-0.0269876	0	-0.0379257	-0.0689993	-0.0215492	0.0431948	0.156914	-0.0291681	0.104162	0.100177	0.11012	0.0851336	0	-0.28915	-0.153311	0.0931764	-0.0204644	0.120978	-0.0291681	0.0831151	0.202238	0.0411172	0.0851336	-0.0689993	0.119995	0.123926	-0.0847917	0.237137	0.447815	-0.2128	-0.137931	-0.0881982	-0.00428438	0.0170107	0.251582
PLSCR1	-0.541335	-0.725063	-0.348537	-0.252443	-0.430304	0.00673389	-0.369638	-0.079339	-0.716719	-1.25697	-0.705669	-0.183274	0.0366526	-0.311944	0	0.134816	0.0407591	0.355287	-0.454378	-0.227039	-0.131525	-0.588764	0.0333586	0.780102	-0.499586	0.326645	0.56742	0.865005	1.09172	-0.244425	-0.643724	0.108843	1.14649	-0.205478	0.393682	0.666425	-0.0647049	-0.891158	-0.270139	-0.310897	1.3412	0.582711	0.923555	0.319901	-1.44746	-0.100892	1.78953	-0.106786	1.55728
ALOX5	-0.0485134	-0.688749	0.539112	0.148161	-0.380347	0.16606	-0.130122	-0.474268	-0.480453	-1.29968	-0.155084	0.161245	0.156621	-0.205177	0.124466	-0.263082	-0.405494	-0.00746155	-0.056529	-0.540349	-0.268178	-0.056529	-0.17908	0.00195885	-0.0755196	0.803641	0.632064	0.505942	0	0.482332	-0.133314	0.242629	0.381614	0.209487	-0.0180817	-0.0180817	0.00621605	-0.138702	-0.184837	0.21412	0.94107	0.402451	1.21325	0.242629	1.13571	-0.0509911	1.38849	0.115494	-0.156787
ANXA2P1	-0.974345	-1.25461	-1.40326	-1.22012	-0.591768	-1.00383	-1.20759	-1.11742	0.204479	0	-0.611235	-0.0928049	0.0239582	-0.276255	-0.386291	0.11434	0.188372	-0.264491	0.140644	-0.842978	-0.299058	-0.31204	-0.258286	0.200958	-0.0694704	-1.09866	-1.0304	0.76984	-0.000826	-0.175798	0.416574	0.314209	0.789463	0.71184	0.661309	0.550056	1.0111	0.892681	0.418989	0.150749	-1.12541	-1.38472	-0.575466	0.822463	1.86155	0.0580139	-0.884482	0.121185	0.484859
ANXA2P1	-0.850407	-0.99258	-0.748107	-0.81321	-0.504036	-0.802669	-0.851046	-0.715169	0.210554	-0.121897	-0.536035	-0.357518	-0.265232	-0.373949	-0.312396	0.0242367	-0.0626173	-0.31945	-0.291002	-0.163739	-0.376246	-0.202342	-0.114975	0.0263243	-0.142861	-0.588864	-0.600633	0.586025	0.390208	0.0617104	0.310763	0.220924	0.864161	0.296414	0.277251	0.409537	0.785584	1.0343	0.560793	0.0664549	-0.766669	-0.700705	0.271687	0.608966	0.0892744	0.0102358	0	0.305901	0.180552
PARP14	0	-0.121939	-0.256632	-0.25983	-0.628663	-0.234025	-0.0035696	-0.413257	-0.190051	0.382044	0.0879869	0.0869808	-0.121939	-0.0895252	0.279898	0.0738306	0.345617	0.0963469	-0.123685	-0.529624	-0.504879	-0.105737	-0.234654	0.669871	-0.124073	-0.0515308	-0.0101957	1.5079	1.21335	0.353032	-0.217559	0.421573	0.928942	0.719644	0.805163	0.522058	-0.421588	-0.527567	-0.368388	-0.320415	0.424498	-0.333606	-1.00858	-0.0469198	0.180226	0.167268	0.866768	0.520443	1.389
ECHDC3	0.237674	-0.487864	-0.0544477	-0.0376883	-0.141296	0.0802436	-0.455969	-0.376551	-0.188303	-0.485021	0	0.18391	-0.103018	-0.228946	-0.206139	-0.0266223	-0.329048	-0.0523419	-0.184455	0.00809383	-0.27567	-0.260196	0.0433073	0.0154734	0.0712585	0.738994	0.443169	0.585188	0.0725455	0.460968	0.0459304	-0.299613	0.0815225	-0.0643148	-0.179085	-0.323112	0.307107	0.281738	-0.0245571	0.648259	0.181527	0.455059	1.61839	0.0134649	0.928951	0.0961499	0.203426	0.0993104	-0.254537
PARP9	-0.380198	-0.225987	-0.559434	-0.161165	-0.717282	-0.0597115	-0.41813	-0.119906	0.627847	-0.124229	-0.658349	-0.133177	0.100971	-0.548655	0.207269	-0.0542021	0.210705	0.441453	-0.337143	-0.722834	-0.681325	-0.505472	-0.300366	0.657373	-0.727409	-0.559434	0.106907	1.46584	2.18097	0.141687	-0.0938559	0.465622	1.20847	0.00288582	0.924142	0.920332	0.362396	-0.194934	-0.484945	-0.960702	0.814404	0.428902	-0.249975	0	-1.10676	0.204034	1.33446	-0.0152454	1.60013
PARP9	-0.300247	-0.379014	-0.483642	-0.402806	-0.689732	-0.249253	-0.46734	-0.61857	0.236836	-0.110785	-0.58301	-0.200644	0	-0.2951	0.03965	0.0598764	0.229236	0.194284	-0.253907	-0.966338	-0.558546	-0.564726	-0.291338	0.463284	-0.431132	-0.754661	-0.344222	1.53777	1.01223	-0.140941	-0.0171299	0.228759	0.975506	0.146914	0.824797	0.694587	0.49354	0.162461	-0.362769	-0.593924	0.189152	0.0111237	-0.525221	0.175621	1.86213	-0.0630522	1.27113	-0.265605	1.50647
SIGLEC5	-0.0928717	-0.374448	-0.248686	-0.218472	-0.267467	0.0791669	-0.142437	-0.424347	0.0999637	-0.283018	-0.400595	0.300497	0.262915	-0.155895	-0.0747151	0.0932879	-0.246991	0.087925	-0.0777254	-0.0508556	0	-0.0845213	-0.100505	-0.181572	-0.23434	0.5476	0.262915	0.871676	0.330894	0.0532575	-0.193768	-0.00930977	0.367875	-0.129105	0.0113769	-0.085278	0.0163259	0.200298	0.0683141	0.552476	1.11553	0.680925	1.30397	0.0532575	-0.826036	0.0310721	1.46079	0.0387373	0.140032
SIGLEC5	-0.0679898	-0.0733552	-0.0488386	0.106332	-0.0863137	0.217714	-0.0414591	-0.0123129	-0.269999	-0.141596	-0.0733552	0.0746646	0.0910649	0.0502033	0.142881	0.0192842	-0.0950174	-0.110377	-0.0551944	-0.0330715	-0.0982952	-0.170052	-0.121449	0.0243158	0.0929823	0.502981	0.0948968	-0.183913	-0.0798197	0.0452614	-0.0020442	0.0531607	0.0910649	0.229092	0	0.156696	-0.100484	0.0212994	0.0910649	0.223852	0.249863	0.173101	0.518043	-0.0690613	-0.140469	-0.0446177	0.381966	0.0122094	-0.200255
DHRS9	0.0972714	-0.133531	0.0651979	0.0335388	0.0696645	0.0994573	-0.0695119	0.015131	0.00583839	0.00350571	-0.0868053	-0.0427504	0.264399	0.108168	0.0752287	0.112504	0.107082	-0.00468826	-0.00939083	-0.0415449	0.110338	0.0278115	0.0323954	0.173949	0.105996	0.0289588	-0.0707407	0.0807705	-0.0403409	0.113585	-0.0439553	0.0595951	-0.0343375	0	0.00583839	-0.00117111	-0.0415449	-0.0621643	-0.0868053	-0.0403409	-0.123299	-0.0572863	-0.0355363	-0.0307469	-0.063386	-0.090538	0.0403814	-0.0427504	-0.00351477
CHEK1	-0.125212	-0.0754752	-0.117594	-0.0987225	0.489673	-0.131911	-0.145403	0.564982	0	-0.0202761	-0.243557	0.0465155	-0.137678	-0.187651	-0.208742	-0.245631	-0.102478	-0.168831	-0.219914	0.875266	-0.180689	-0.183668	-0.0498753	-0.111907	-0.186654	-0.120446	0.258944	0.0303192	0.72236	0.585546	0.600057	0.0217218	0.239796	1.05032	0.038866	0.431143	0.621839	-0.232201	-0.115696	-0.152197	0.183094	-0.0690331	-0.109071	0.0775418	1.58933	0.182322	0.699362	-0.0607915	0.590206
S100A6	-0.0807676	-0.261971	0.128311	0.00231934	-0.0839901	0.263279	0.028018	0.141711	-0.0866146	-0.530715	-0.494169	-0.391185	-0.13283	-0.411896	-0.279939	-0.122757	-0.327974	0.214912	-0.204749	-0.634992	0.100047	-0.0424881	0.0303793	0.0382471	-0.173198	0.681247	0.777323	0.593833	0.302337	-0.167948	-0.261971	0.241402	0.218266	0.188138	-0.434889	-0.0106382	0.26956	-0.268102	0.149827	0.1144	1.05573	0.366912	1.2003	0.272173	0.937733	0.208597	0.65363	-0.0839901	0.14431
GINS2	-0.331831	-0.070251	-0.304203	-0.141804	1.09384	0	-0.164912	0.440609	0.086689	-0.0507493	-0.425464	0.301982	-0.277093	-0.397826	-0.660312	-0.520621	-0.494041	-0.42919	-0.458393	0.858578	-0.207463	-0.34849	-0.176607	-0.192348	-0.417117	0.252841	0.541607	0.000693	0.173998	1.235	0.646652	-0.121319	-0.0782714	0.79892	-0.20108	0.345695	0.532538	-0.418042	0.217536	-0.376989	0.925015	0.415903	0.785321	-0.181311	2.68474	0.0375986	0.895161	0.134794	0.0808072
ACSL1	-1.17184	-1.69519	-1.32632	-0.972819	-1.46851	-0.446661	-1.5093	-0.928507	-0.557167	-1.35136	-0.811966	0.107757	0.593083	-0.293241	-0.539031	-0.257157	-0.535395	-0.67945	0.31834	-1.01854	-0.798175	0.139837	-0.538849	0	0.175774	-0.652614	-0.239448	1.79782	0.263139	0.708906	-0.363393	0.121297	0.680733	-0.0914144	0.0118542	-0.0947552	0.899817	0.339388	0.055789	1.65808	-0.209007	-0.755459	0.309774	1.01235	1.16419	0.772923	2.11714	-0.0053978	0.395423
TNS3	-0.445258	-0.611649	-0.327588	-0.418754	-0.802901	-0.372663	-0.4551	-0.743859	0.0249939	-0.810921	-0.16384	0	-0.177291	-0.169537	0.0898104	-0.00985718	-0.196486	0.269514	-0.0085392	-1.21994	-0.197613	-0.11267	-0.202502	-0.146521	-0.174148	0.254633	0.438623	0.214135	0.814168	0.233204	-0.411332	0.210603	0.498257	0.0212889	0.106482	0.0429049	-0.125472	0.0723209	-0.403298	0.268427	0.232368	0.502308	0.96964	0.303208	0.484162	0.07201	0.27845	0.248031	0.370353
STAG3	-0.0605164	-0.0912828	-0.0772166	-0.0893993	0.0949874	-0.0623622	-0.095057	-0.192772	0.315723	0.178645	-0.139185	-0.0312958	-0.298676	-0.123683	-0.0240831	-0.164738	-0.129477	-0.0725579	-0.136266	-0.0458326	-0.01333	-0.125611	0	-0.0875187	0.0375423	0.462885	0.883527	-0.0875187	0.0140834	0.418571	0.171595	0.209573	0.221002	-0.255799	-0.150923	0.117992	0.527518	1.0925	0.480744	0.821814	0.129358	0.177864	0.440898	0.317143	0.450639	0.587025	0.767771	0.0774898	-0.255799
SGPP2	0.377674	0.191662	0.15303	-0.4382	-0.145568	-0.386697	0.0293274	-0.134906	-0.0738101	-0.0182548	-0.34003	-0.383539	-0.233826	-0.383539	-0.711593	-0.334682	-0.230984	-0.513883	-0.21195	0.0275488	0.0180268	-0.105985	0.0180268	-0.253873	0	0.273477	0.213207	-0.233826	0.00241613	0.256368	0.048748	-0.178035	-0.413024	0.267461	-0.0158072	0.286921	0.28295	-0.39542	0.832529	0.454697	-0.137564	-0.146906	0.0656018	-0.0712667	1.20116	0.185827	0.157917	0.405787	-0.209151
IL1RN	-0.734423	-1.30008	-0.189376	-0.722512	-0.521458	0.584213	-0.574666	0.280821	-1.37851	-1.56799	-0.670813	-0.229374	0.292606	-0.233066	-0.0676069	0.118549	-0.326316	-0.257027	-0.169027	2.91719	-0.149959	-0.00585365	0.0846319	0.415261	1.00202	0.480475	0.277118	-0.732928	-1.35419	-0.165999	-0.901454	0.262959	1.12186	0.0727186	0.223867	0.47305	-0.185795	-0.445459	0.283407	1.50268	0.96383	0.643227	1.08315	0.182499	-1.4104	-0.832624	1.95319	-0.379097	0.424665
OAS3	-0.246817	-0.232007	-0.274369	-0.173065	-0.158989	-0.260528	-0.224659	-0.220999	0.676111	-0.136981	-0.153165	0.0473056	-0.0317087	-0.0586753	0	0.0320501	-0.0306401	0.0186958	-0.0972972	-0.0575871	0.0300035	-0.202836	-0.0147104	0.213404	-0.164838	-0.289623	-0.158989	1.58252	1.64335	-0.109652	0.205266	0.144141	1.04071	-0.00943947	0.31774	0.512062	0.124136	0.319417	0.0197282	-0.140433	-0.0413589	-0.133536	-0.228329	0.164805	1.77198	0.303411	0.564608	-0.0489097	0.798367
OAS3	-1.0154	-0.774366	-1.55103	-0.998065	-1.27694	-0.850112	-1.22951	-0.9005	-0.0508966	-1.56972	-0.751063	-0.565548	0.242997	-0.619445	0.369421	0	0.0665846	0.448972	-0.706418	-0.563725	-0.342188	-0.571032	-0.00670719	0.742869	-0.536653	-0.709581	0.308163	2.15231	2.41609	-0.471967	0.0535793	0.912151	2.06465	-0.318279	1.13649	1.50228	0.0535793	-0.149014	0.192579	-0.859666	1.11844	0.899747	-0.961944	0.241658	-0.783128	0.375542	1.56481	-0.0989323	2.31667
TOP2A	-0.555684	-0.463314	-0.576944	-0.49777	0.467346	-0.446781	-0.519011	0.836272	0.0374155	0.0165601	-0.54224	0.536291	-0.313053	-0.46173	-0.818887	-0.576944	-0.477637	-0.514081	-0.56415	0.653381	-0.491297	-0.56585	-0.279903	-0.49453	-0.670739	-0.523957	0	0.390566	1.05189	0.928174	0.598302	0.257088	-0.199883	1.28611	0.166859	0.420484	1.29034	-0.45227	-0.229205	-0.237983	0.420913	-0.56585	-0.65709	0.242112	2.17362	0.387496	0.893041	-0.175031	1.10626
MS4A1	0.112126	-0.699391	-0.36777	-0.0396719	-0.528962	0.139935	-0.0290403	-0.574023	-0.335165	-0.651563	-0.226057	-0.834563	-0.512919	-0.0128345	0.673372	0.25917	0.246772	-0.0686932	0.334571	-0.357502	0.106202	-0.135548	0	-0.143906	0.241714	0.408033	-0.723584	-0.956344	-0.964892	-0.0995922	0.753008	0.541866	1.11065	0.398976	0.160444	0.824875	0.198524	-0.0893602	0.309336	0.925222	-0.840271	-0.989259	-0.904596	0.487365	-1.42559	0.398976	-0.0323029	0.423896	1.0535
MS4A1	-0.0822573	-0.0663967	-0.0507088	-0.0700417	0.0138392	-0.0859423	0.141186	0.00115871	-0.0186605	0.0241323	-0.0221863	0	-0.0233631	0.144335	0.0218511	0.0568066	0.00231648	-0.0233631	-0.0435243	-0.00696945	-0.00696945	0.125339	0.0138392	-0.0459156	-0.0257211	-0.0736952	-0.059135	0.0996132	0.0343518	0.0332198	-0.0567226	0.150612	-0.0761366	-0.084713	0.0218511	0	0.0931101	0.0092411	-0.0834842	-0.0399466	0.0623665	-0.019835	0.145383	0.106088	0.0745225	-0.0210099	0.036613	0.0377426	0.085485
CEACAM1	-0.200865	-0.0963922	-0.0649691	-0.185636	-0.142019	-0.0553546	-0.0681882	-0.128515	-0.127395	-0.156793	-0.157936	1.46983	0.149747	0.0463796	-0.152231	-0.0768075	-0.122925	-0.197337	0	-0.10078	-0.105183	-0.0703383	0.0552821	-0.0746479	-0.0887446	0.433869	-0.107388	0.502741	0.0797272	0.635306	0.822498	-0.0660415	-0.0289793	-0.0511022	-0.0532265	0.13769	-0.0479207	0.0797272	0.325203	0.933422	2.43955	0.747582	0.174471	0.667918	0.939312	-0.179821	1.07827	0.104717	0
F11R	-0.614343	-0.621639	-0.483081	-0.737152	-0.33923	-0.380863	-0.465597	-0.740419	-0.014616	0.163728	0.0298891	0.0960074	0.274454	-0.259069	-0.335344	0.0868206	0.158727	0.0714664	0.286427	-1.01773	-0.046896	0.00446701	-0.121901	0.092864	-0.0914888	-0.516293	-0.405098	0.250912	-0.111591	-0.0506573	0.0634613	-0.194284	0.457472	0.289175	0.0199947	-0.136274	0.0421639	0.37081	0.44294	0.553391	-0.0819864	-0.173635	0.0870838	0.655275	1.60128	-0.161074	0.631284	0.552057	0
ST3GAL6	-0.228193	-0.32839	0.0425262	0.0648394	-0.382939	0.108456	-0.0890102	-0.258095	0.0250454	-0.0400248	-0.424013	0	0.00892067	-0.301546	-0.0817499	0.0882988	-0.15136	-0.251814	0.256793	-0.789309	-0.730489	-0.387752	-0.438919	-0.419078	-0.542435	0.260312	0.0971823	0.617746	0.299331	0.33273	-0.238713	0.271692	0.253705	-0.190466	0.353888	-0.407164	0.125926	0.0966911	-0.527944	-0.0164089	0.353477	-0.310656	0.178496	0.572452	1.01571	0.174771	0.490531	0.11333	0.0758676
PDHX	-0.0716162	-0.187344	-0.170231	-0.364322	-0.249614	-0.508574	-0.272627	-0.257407	0.435122	0.414731	0.0109892	-0.170691	0.16287	-0.197615	-0.215531	-0.0280542	-0.0694704	-0.0197468	-0.0630541	-0.492389	-0.313678	-0.0135469	-0.0452375	0.188195	0.102121	-0.248642	-0.283526	0.490263	0.295622	-0.189205	0.266027	0.0442581	0.157386	0.378103	0.578547	-0.0172634	0.700723	0.286272	0.0275192	0.145247	-0.202779	-0.317237	-0.190137	0.113118	1.2417	0.0482149	0	-0.0673275	0.442657
NCF2	-0.665827	-1.38885	-0.327885	0.0965557	-0.623065	0.282018	-0.435547	-0.260677	-0.717504	-1.62993	0.165924	0.367374	0.237286	-0.307882	-0.104211	-0.0112572	-0.312197	-0.200455	-0.196571	-0.831235	-0.468875	0.0285244	0	-0.164798	-0.0741835	0.303561	-0.140407	1.6481	0.933277	0.461505	0.153724	0.67684	0.456089	0.61494	0.739903	-0.00183678	0.798768	0.969322	-0.633975	-0.0562811	0.727578	-0.089736	0.809122	0.771109	-1.17469	-0.030776	1.05077	0.317592	0.667192
CSTA	-0.120653	-0.230277	0	-0.142284	-0.391461	0.198051	-0.249712	-0.237373	0.0685596	-0.52322	-0.247105	0.235342	0.0716944	-0.0121193	0.154852	-0.0888014	-0.211736	-0.0731349	-0.244504	-0.104639	-0.066227	0.103698	0.15436	-0.0627851	-0.0893846	1.25639	0.71997	0.39404	0.152387	0.55017	-0.0451322	0.0394983	0.258914	-0.0882177	-0.177212	-0.264132	0.186047	0.253402	0.213746	1.28616	0.947492	0.599517	1.48445	0.260288	1.15608	0	0.389441	0.123976	-0.288714
HLX	-0.299493	-0.136722	-0.0786314	-0.101774	-0.219352	0.353069	-0.155971	-0.139592	-0.368546	-0.364062	-0.177445	0.519434	0.172724	-0.0841513	-0.0896931	-0.179414	-0.173517	0.00953388	-0.0631032	0.0411491	-0.0685649	0.164989	0.0495758	-0.125294	-0.0585675	0.0983176	0.291876	0.116079	-0.127192	0.239067	-0.0219064	0.126472	0.547075	-0.0952563	-0.0933995	-0.072217	0.0621247	0.454918	0.147037	0.32627	0.883218	0.333189	0.819109	0.191884	-0.150168	0.175037	0.243481	-0.00348282	-0.15888
HLX	-1.11633	-0.888565	-0.463783	-0.635236	-1.16059	-0.0601864	-0.966989	-0.699078	-0.527679	-0.548458	-0.660866	0.818893	0.387343	-0.500912	-0.277142	-0.554951	-0.680938	-0.303392	0.235572	-0.759516	-0.195666	0.302028	0.118043	-0.064456	-0.261945	0.13614	0.247676	1.6182	0.270454	0.494501	0.0313454	0.187012	0.41878	-0.613699	-0.335279	-0.323292	-0.10786	0.756728	0.404435	0.589272	1.3192	0.70729	1.07243	0.737238	-1.6706	0.392284	0.683938	0.213114	0
MTMR3	-0.23775	-0.494622	-0.306204	-0.194855	-0.580127	-0.158887	-0.439778	-0.614395	0.223252	-0.187082	-0.0628939	0.338332	0.199161	0.083065	-0.138565	0.161841	-0.159764	-0.129226	0.377463	-0.541879	-0.067277	0.232421	-0.0528069	-0.00485325	0.0618963	-0.0830021	-0.00629997	1.44736	0.20087	0.19081	-0.122226	0.0814581	0.159499	-0.233896	0.0242796	-0.111718	0.0215731	0.330128	0.207576	0.414284	0.567839	-0.242855	0.398676	0.40887	0.950517	0.401256	0.450476	-0.236207	-0.106633
MTMR3	-0.0809202	-0.101036	-0.0887094	-0.157259	-0.182043	-0.119154	-0.0942998	-0.0931797	-0.0654674	-0.264084	-0.066565	0.0311384	0.092453	0.0464592	0.0835691	-0.0458379	-0.0853663	0.0696392	0.186731	0.0515299	0.00523615	0.104214	0.10714	-0.0200748	-0.111199	-0.00104999	-0.0842538	0.194087	0.149377	0.141789	0.120714	-0.0954204	0.0383077	-0.108935	0	0.0656347	0.101283	0.225836	-0.042592	0.196836	0.372446	-0.031826	0.380528	0.0656347	-0.201214	0.0973654	0.274356	0.00628138	-0.0073638
MTMR3	-0.169433	-0.251289	-0.104599	-0.0697994	-0.334761	0.0413337	-0.15113	-0.159886	0.0876946	0.232466	0.05968	0.0240402	0.338863	0.131415	0.159257	-0.0588388	-0.0217843	0.159844	-0.0588388	-0.0704875	-0.0527101	0.188873	0	-0.00525093	-0.187973	-0.0466065	0.0182295	0.811654	0.292006	0.125422	-0.167961	-0.0622549	0.218457	0.0734439	0.113965	0.0950737	0.0279007	0.036231	-0.112368	0.23135	0.247997	-0.138814	0	0.0169344	-0.749248	0.0969129	0.311671	-0.135932	-0.108125
GADD45A	-0.504963	-0.379931	-0.467362	-0.231626	-0.358139	0.103569	-0.553103	0.780705	0.390673	1.17528	-0.526897	0.184087	-0.154477	-0.477472	-0.636493	-0.430201	-0.307428	-0.0384741	-0.134132	-0.0983858	0.307591	-0.540219	-0.0784073	-0.122396	0	-0.00923347	1.13674	0.32912	0.209847	0.0870571	-0.532988	-0.600578	1.82218	-0.474273	-0.726267	0.727269	0.963691	0.404356	0.364997	1.07418	1.1437	0.255216	0.753665	1.12641	-1.29232	-0.121979	1.19953	0.663813	-0.0873432
GADD45A	-0.546368	-0.459119	-0.489761	-0.308776	-0.332159	-0.179685	-0.412958	0.200168	-0.223225	0.222452	-0.271632	0.252105	-0.0994759	-0.342675	-0.560413	-0.495616	-0.256144	-0.40302	0.0103655	-0.201051	-0.000416	-0.299016	0	0.0426407	-0.092804	0.00207996	0.800384	0.290717	-0.17639	0.0777617	-0.459119	-0.595822	1.66587	-0.192467	-0.547584	0.543452	0.852014	0.601376	0.406063	1.24194	1.16088	0.0446587	0.59643	0.829009	0.580099	-0.419065	1.34365	0.280133	-0.0495272
TFE3	-0.32978	-0.39774	-0.181023	-0.229884	-0.348426	-0.130396	-0.238554	-0.309088	-0.232047	-0.103753	-0.0788898	0.0571976	0.0921884	-0.131069	-0.0197883	-0.166474	-0.261193	-0.0912676	-0.231326	-0.209146	-0.0266538	0.0829396	-0.0925765	-0.0235291	0.00306749	0.306988	0.124661	0.19556	-0.0322952	0.0852575	-0.0893064	0.25801	0.0979381	0	0.0718799	-0.0550852	0.155316	0.4397	0.201447	0.348582	0.572421	0.512114	0.70379	0.215797	0.428335	0.0759649	0.394159	-0.0704813	-0.320547
CDC20	-0.273018	-0.205986	0.0877295	-0.202513	1.75077	0.378396	-0.34523	1.74898	-0.500784	-0.35741	-0.715848	0	-0.367099	-0.671154	-0.956931	-0.953034	-0.737468	-0.575196	-0.807857	1.58563	-0.464276	-0.905195	-0.273018	-0.694547	-0.89488	0.108387	1.42537	-0.186413	1.15832	1.25497	1.26379	0.375688	-0.180136	1.56574	-0.275449	0.75881	0.824695	-0.439531	-0.0998583	-0.739983	1.05012	0.972095	1.17154	-0.219965	2.7823	0.150646	1.91448	0.411642	1.35796
TPX2	-0.203832	-0.0651088	-0.168132	-0.102164	0.407396	-0.199707	-0.220451	0.297149	0	-0.156094	-0.0585575	0.401299	-0.125449	-0.144154	-0.161098	-0.167125	-0.137235	-0.137235	-0.184343	0.884299	-0.0707483	-0.222542	-0.0754642	-0.178243	-0.142173	-0.0660472	0.125307	0.469584	1.00403	0.535404	0.835389	0.187255	0.0903611	0.52796	0.126129	0.288365	0.609559	-0.211079	-0.122518	-0.109884	0.600717	0.124485	0.0912027	0.405366	-0.178243	0.37042	0.540345	-0.0298967	0.458534
SERPINB2	-0.320287	-0.323807	-0.219579	-0.179696	-0.170159	-0.260596	-0.141922	0.110197	0.0306473	-0.243826	-0.130574	0	-0.13469	-0.0246134	-0.0761261	-0.0246134	-0.13366	0.0223536	0.13006	0.264285	-0.0603809	0.0561504	-0.0467424	-0.186089	-0.0409374	0.150501	-0.0506258	1.6969	0.158092	0.07231	-0.177572	0.141169	0.382765	-0.123399	0.128344	0.104969	0.464628	0.0343184	0.275186	1.10976	0.830895	-0.0409374	0.874043	1.02097	-0.115242	0.160613	0.229482	-0.0564709	-0.189296
SERPINB2	-0.033102	-0.307277	0.0711455	-0.0388536	-0.0140939	0.0478177	0.134695	0.126154	0.0332723	-0.176837	-0.0475245	0.0460081	-0.0896859	-0.0226164	-0.0562472	-0.00374508	-0.27864	-0.190644	0.15247	0.810423	-0.0103226	0.0755892	0	-0.134142	-0.00280809	0.800258	0.278842	1.52157	0.39503	0.132991	-0.145473	-0.155852	0.387903	-0.116803	0.147414	-0.0197701	0.153311	-0.0226164	0.079133	1.07292	1.61366	0.372818	1.42285	0.791642	-0.253901	0.0550356	0.245316	-0.050426	-0.034059
CD79B	0.245944	0.156122	0.119596	-0.212534	0.258792	0.460363	-0.0391178	0	0.0822477	-1.01404	-0.137278	-1.02348	-1.04254	-0.185949	0.577357	-0.322227	-0.304698	-0.313932	-0.199028	-0.270266	-0.0144444	-0.0951605	-0.112032	-0.555392	-0.0755358	1.20196	0.82596	-1.16133	-0.942731	-0.00573349	1.28169	1.38339	0.250202	-0.436264	-0.313106	0.812839	0.108531	0.506433	0.476139	0.143407	-0.183681	0.445781	0.58917	0.340203	-0.454566	0.49826	0.862063	1.04552	0.273179
TLR8	-0.0335321	-1.13128	0.113572	0.129793	-0.635113	-0.0557318	-0.483878	-0.397708	-0.968703	-1.75422	-0.415397	0.203233	0.584316	0.0617228	0.173961	-0.00798607	-0.326887	-0.0835142	-0.210995	-0.319885	-0.367406	0.085042	0.212179	0.21255	-0.0773687	0.206594	0.160736	1.13245	-0.0168867	0.297487	-0.953201	0	0.403477	-0.400547	0.523478	0.538225	0.532136	0.0909147	-0.55799	0.26454	0.0304546	-0.154565	0.714362	0.4288	-0.434176	0.258795	0.588616	-0.337183	0.366725
TLR8	-0.00114107	-0.0451784	-0.0183644	0.0635848	0.0449123	0.0102277	-0.095468	-0.0299616	-0.061748	-0.0689077	0	-0.111396	0.00455475	-0.0068593	-0.0357952	0.0360408	-0.0160556	-0.0966873	0.0537295	-0.0498934	-0.110165	0.0068264	0.0809407	0.0592132	0.085247	0.109764	0.0181332	-0.0357952	0.0382643	0.0482254	-0.125013	-0.047534	-0.0761027	0.0970244	-0.0034256	0.128664	0.0460176	-0.0761027	0.0415916	-0.116333	0.0526304	0.126576	0.083096	-0.105249	-0.0785093	-0.0125999	0.0493274	0.0504293	-0.0381355
JUP	-0.613558	-0.14094	-0.62476	-0.52324	-0.503037	-0.580466	-0.577902	-0.517088	0.0813169	-0.799654	-0.505471	-0.565786	-0.0730305	-0.343212	0.157526	0	-0.264322	0.614263	-0.50913	0.0998497	-0.278301	0.0534782	-0.159986	0.566397	-0.190991	0.00428391	0.857404	0.599616	1.41471	-0.474146	0.0796947	1.46562	0.629317	-0.515248	0.337035	0.745946	-0.133391	0.362617	0.234657	-0.318394	0.397883	1.39691	0.0674648	-0.303493	-1.44641	0.833289	1.72144	0.504241	1.113
JUP	-0.0419135	-0.118039	0.193042	-0.0202675	-0.055059	0.0702887	-0.0170484	0.0335035	-0.10431	-0.0572619	0.0813437	0.07934	0.0611796	-0.121492	0.00739527	0.0672584	-0.122645	-0.12034	-0.0353856	0.103203	-0.157663	-0.105449	0.0591478	0.103203	-0.165958	0.0407305	0.156445	-0.187509	-0.0783558	-0.0451889	-0.0462823	0.347545	0.109107	0.0943003	0.0992532	0.0241594	-0.0181208	0	-0.0310497	0	-0.10431	0.396648	-0.0473762	0.0293584	-0.0202675	0.271483	0.318959	-0.0495672	0.0386696
SP110	-0.0536881	0.106388	0.0489626	0.197216	-0.190125	0.0782108	-0.131797	-0.0732384	0.217755	0.0591154	-0.315027	-0.154201	0.174047	-0.222348	0.18452	0.1309	0.160908	0.437199	-0.00554466	-0.106611	-0.296462	-0.348858	-0.266993	0.158786	-0.536383	0	-0.149224	0.667494	0.813627	0.0499811	0.40552	0.433105	0.353671	-0.331843	0.31119	0.353671	-0.317981	-0.364717	-0.448178	-0.30425	0.443995	0.128734	-0.141066	-0.118863	-2.0317	0.453455	0.877986	-0.349528	0.845946
CHPT1	-0.289172	-0.91464	-0.0912991	-0.0106993	-0.354674	-0.0541201	-0.420437	-0.344488	0.344315	-0.742187	-0.687376	0.439609	0.0747728	-0.00640965	0.256178	0.0727472	-0.469773	0.0229111	-0.0613317	-0.424484	-0.194448	-0.134912	-0.0409012	-0.0766125	0.45109	0.390717	-0.124417	0.634838	0.588451	-0.0106993	-0.0581837	0.270977	0.843172	-0.260585	0.334345	0.427639	0.459383	2.28665	0.221097	0.754024	0.985269	-0.149617	0.144094	0.816891	-1.23381	-0.129655	0.358102	-0.0440111	-0.0513563
CHPT1	-0.852468	-1.46263	-0.992578	-0.963264	-0.732091	-0.898976	-1.10613	-0.709479	-0.0911884	-0.758992	-0.358788	0.255106	0.0877361	-0.162532	0.0296907	0.155278	-0.404841	0	-0.0372171	-1.16592	-0.00769424	-0.0542603	0.275999	0.275038	0.524815	-0.636087	-0.809857	0.601609	-0.0528126	0.0331039	-0.0374565	0.185652	0.393601	0.319695	0.456638	0.724213	0.673793	2.28814	0.633738	0.922495	-0.307525	-0.692844	-0.523838	1.1158	0.392185	-0.0053587	0.366982	-0.169838	-0.133672
VSIG4	-0.223304	-0.232911	0.0118003	-0.142616	-0.078661	-0.0313234	-0.0776982	-0.0595388	-0.065249	-0.0397306	-0.226499	-0.113731	-0.0369225	-0.052906	-0.181362	-0.00639343	-0.141611	-0.157786	-0.0463033	0	-0.0350542	-0.0266747	-0.191734	0.00454998	-0.0912266	1.68614	2.56616	-0.0796232	0.138912	2.24115	0.0589304	1.15782	0.731304	0.779354	-0.047245	-0.0434828	1.11176	3.14675	0.199691	1.43529	0.749308	1.10202	2.22486	0.245768	0.484646	1.66186	0.392535	0.200484	0.353122
SPATS2L	-0.407994	-0.130031	-0.75658	-0.595	-0.453463	-0.712206	-0.387838	-0.211256	0.141848	-0.166105	-0.8168	-0.651796	-0.502631	-0.532958	-0.0785914	-0.187834	-0.466411	0.0696793	-0.765887	-0.0960932	-0.495425	-0.445962	-0.28008	0.354353	-0.450779	-0.348851	0.62239	1.16495	2.13758	-0.140369	0.176621	0.397873	0.709643	0.176274	0.438672	0.675913	0.641627	0	0.186306	-0.33493	0.57841	0.490405	-0.30119	0.0440378	1.07099	0.396383	1.46804	-0.0409784	1.8918
NFIL3	-0.47792	-1.06896	-0.684179	-0.680071	-0.353637	-0.175087	-0.629289	-0.346458	-0.225682	-0.748103	-0.66741	-0.217622	0.44029	-0.384387	-0.312677	-0.485785	-0.394784	-0.554438	-0.0352469	0.588117	0.373481	0.812867	0.733479	0.957125	0.721263	0.105377	0.334418	0.820135	-0.128724	0.346953	-0.623755	0.207798	0.302181	-0.00461674	-0.611969	-0.179139	1.17155	0.50396	0.23807	1.5546	0.147823	0.400887	0	0.445375	-0.121185	-0.233487	1.37674	-0.584451	0.0403919
CAMK1G	-0.270293	-0.347573	0.252986	0	-0.19871	-0.0718536	-0.285234	1.19865	-0.148328	-0.216499	-0.0557518	-0.118754	-0.194297	-0.216499	-0.241778	-0.40353	-0.331976	-0.428192	-0.337805	1.8758	0.0521922	-0.155174	-0.306986	-0.389336	-0.141515	0.0357552	1.03913	-0.18376	0.759587	-0.0390363	1.03124	0.55408	-0.219187	0.458661	-0.144917	0.681054	-0.0248618	0.188209	0.142187	-0.00385618	0.111145	0.165038	0.39272	0.561407	3.14715	0.245209	1.93863	0.587271	0.869488
HMGA1	-0.55678	-0.129049	-0.47539	-0.35666	-0.278152	-0.285842	-0.552995	-0.0819254	-1.25309	-1.47214	-0.0629606	0.382524	-0.255605	-0.288129	0.0188494	0.0522156	-0.415116	0.0817328	-0.184937	0.385934	0.242232	0.000702	-0.0928755	-0.312357	0.036314	0.0790739	0.250132	0.125764	0.193289	0.291293	0.578153	0.44563	-0.0921268	0.149822	-0.488147	0.46968	-0.222158	0.376221	0.330941	-0.269092	0.313517	0.498981	0.405696	0.308419	-1.15073	0.446146	-0.0372534	0.103045	-0.142691
IFIT1	-0.223775	-0.0883269	-0.188702	-0.191855	-0.147302	0.0569024	-0.248734	-0.114019	-0.240003	-0.268572	-0.321698	-0.253119	0.387836	-0.127039	0.197703	0.179922	0.138676	0.205714	-0.153437	-0.16372	-0.259721	-0.259721	0.0390801	0.716368	0	-0.0129557	0.223971	0.556431	-0.219478	-0.109043	-0.192908	0.236537	1.071	0.0524678	0.45591	0.759996	0.0840988	-0.35784	-0.114019	-0.0893064	0.46595	0.369412	-0.165785	-0.209857	-0.311372	-0.0981545	1.9129	0.0345898	1.74276
HESX1	-0.064765	-0.102298	-0.17436	-0.094255	-0.11503	-0.203729	-0.203729	-0.0999956	0.334753	-0.106915	-0.168315	-0.14439	-0.0862556	-0.136109	-0.0151072	0.0138879	-0.0380683	0.142958	-0.129048	-0.103451	-0.101147	-0.208682	-0.0502424	0.315042	-0.22741	-0.10576	0.53472	0.714246	2.14636	-0.0480213	0	0.153613	0.65276	0.0412679	0.309855	0.235216	0.298553	-0.0692625	-0.0558104	-0.136109	0.292431	0.33049	-0.0839787	0.112502	0.0234246	0.251539	1.64248	0.0318489	1.89106
GSN	-0.313474	-0.222393	-0.044508	0.0386114	-0.242622	-0.141893	-0.27698	-0.551949	-0.197648	-0.215712	0	0.732158	0.0426702	-0.152873	-0.102147	0.0160847	0.125835	0.459479	0.0870638	-0.0871038	-0.0848885	0.155651	-0.0932131	-0.0563955	-0.072216	0.555976	0.137266	0.805342	-0.155195	0.484681	0.0647879	-0.467279	0.442302	-0.065649	-0.312178	-0.235233	0.288035	0.628307	0.58618	0.829618	1.22582	0.0547762	1.06753	1.05453	-0.924278	-0.196451	0.666942	0.339664	-0.346264
FPR2	-0.210073	-1.30122	-0.399449	-0.348598	-0.463813	0.97396	-0.585847	0.307075	-0.190173	-1.19219	-0.413978	0.371342	0.854111	0	-0.531183	-0.187755	-0.177724	-0.985579	-0.396655	0.0867758	-0.595963	-0.47458	-0.363075	-0.428178	-0.491876	0.404571	0.320159	2.14708	0.939352	0.526648	-0.991892	-0.00424862	0.849607	-0.589034	0.392772	0.302782	0.244593	-0.489392	-1.01671	1.02367	0.94101	0.721684	1.53667	0.595179	-1.73261	0.0331984	1.32384	-0.358536	0.691793
FBN2	-0.0613279	-0.529163	-0.144279	0.264363	-0.669699	0.130386	-0.375282	-0.711715	-0.0387239	-0.622393	-0.203966	0.226107	-0.078516	0	-0.133646	0.110689	-0.527951	-0.206871	0.126545	-0.841879	-0.669699	-0.129047	-0.0709982	-0.421209	0.0183573	0.814057	0.44547	0.923699	0.0117092	0.579353	-0.156395	0.123465	0.742079	-0.0352774	0.52699	0.112632	0.407988	0.385985	-0.0473757	0.768939	0.677652	0.2807	0.814535	1.05762	1.45683	0.00125885	0.413987	0.158873	-0.411683
HMGA1	0.134099	0.0180197	-0.0320873	-0.0159545	0.00565529	-0.0171008	0.124775	0.0402322	-0.0228462	-0.0378928	-0.0924296	-0.0251508	0.166773	0.118525	-0.0791993	-0.020545	-0.0355673	0	0.0533977	-0.0390568	0.00452566	-0.0803971	0.0740008	-0.0425539	-0.0684643	0.0347109	0.00452566	0	0.0446343	0.0479269	0.0180197	0.020256	0.101725	0.059936	-0.0320873	-0.0900149	-0.0159545	-0.0960593	0.0101633	0.0642781	0.0146585	0.0135355	0.020256	-0.0900149	-0.0530972	-0.0216951	0.0180197	0.11539	0.260576
CEP55	-0.369585	-0.443637	-0.418869	-0.224818	0.414846	-0.23469	-0.293509	0.52053	0.228176	0.211087	-0.354828	0.106915	-0.207923	-0.419893	-0.396533	-0.33249	-0.364649	-0.248262	-0.317153	0.594878	-0.296326	-0.361696	-0.188605	-0.407658	-0.477337	-0.188605	0	0.137851	0.821824	0.776523	0.817053	0.123872	0.15857	0.914473	0.15857	0.324223	0.743989	-0.372554	-0.0665674	-0.350918	0.226214	-0.30481	-0.178176	0.141325	2.09675	0.127379	0.788093	-0.123792	0.76621
MYL6B	-0.190023	-0.0399027	-0.0690966	-0.115851	0.227044	0.0777063	-0.208529	0.57254	-0.142911	-0.308497	-0.444701	-0.0936842	-0.517414	-0.432509	-0.457512	-0.540126	-0.711209	-0.340887	-0.518487	0.816589	0.202497	-0.257423	-0.136305	-0.560987	-0.322021	0.436522	1.00692	-0.10251	0.226402	0.799462	0.473166	0.319452	0	0.194003	-0.489781	0.114872	0.404032	-0.0406742	0.301925	-0.051898	0.530861	0.685223	0.954886	-0.296478	1.62877	0.312225	0.899901	0.473166	0.0737944
CREB5	-0.367069	-0.772262	0.00120878	-0.0981979	-0.288902	1.12697	-0.255316	0.452931	-0.235248	-0.472186	-0.126961	0.0719433	0.672164	-0.11906	0.399383	0.519402	0.0186229	0.0387769	0.585768	-0.588292	-0.407399	-0.148916	-0.351556	-0.138229	-0.376458	0.813045	-0.0535874	0.287416	-0.521674	0.544908	-0.688023	0.184763	0.284441	0.14649	-0.0975504	0.158458	0.0574899	-0.0348835	-0.276399	0.502429	1.45448	0.0192204	1.16925	0.126135	-0.98078	-0.237385	1.7436	0	-0.51561
CLEC7A	-0.792824	-1.17224	-0.260699	-0.30431	0	1.10356	-0.5144	0.418759	-0.0400324	-1.10657	-0.85632	-0.178613	-0.191437	-0.761069	0.315063	0.607481	-0.870981	0.347405	0.327958	-0.872456	-0.324347	-0.262631	-0.481403	0.452126	0.0424767	0.397202	0.0803118	-0.362167	-0.00767422	0.345504	-0.851951	1.02734	0.226243	0.356874	0.126437	0.180051	0.0791683	0.0330572	-0.200205	0.574315	-0.0363092	-0.187303	0.523369	0.443263	-0.307298	0.192796	0.870913	-0.419207	0.525889
RSAD2	-0.544005	-0.258686	-1.01115	-0.834376	-0.779195	-0.595441	-0.799158	-0.45118	0.103293	-0.42589	-0.606223	-0.727518	0.1927	-0.566202	0	0.011507	0.588957	0.480404	-0.676207	-0.568176	-0.668417	-0.47445	-0.331177	1.00621	-0.541417	-0.817051	-0.410453	2.6366	2.44893	-0.791447	0.200068	0.926397	2.28557	-0.212135	1.5189	1.25788	0.601017	0.346335	-0.144764	-0.707789	1.30755	0.396143	-1.25869	-0.00980759	1.90757	0.261404	2.48247	-0.136437	3.35013
TSPO	-1.13579	-1.01356	-0.471633	-0.577109	-0.826152	-0.261004	-0.801966	-0.508287	-0.585959	-1.96407	-0.0399561	0.913944	-0.0286322	-0.00418472	0.0331097	-0.118732	-0.682837	0.0485449	0	-0.21059	0.0794764	-0.0256195	0.18842	-0.111215	-0.143373	0.596572	0.193657	0.755844	0.026372	0.276079	0.315872	0.509569	0.236629	-0.283519	-0.295699	0.101873	0.159818	0.811152	0.477794	0.40222	0.786877	0.937564	1.64747	0.947866	-4.19889	0.272996	-0.0927925	0.0505953	-0.54862
SIGLEC1	-0.200095	-0.225935	-0.198876	-0.223454	-0.324851	-0.110267	-0.237153	-0.0540805	-0.131042	-0.238405	-0.153301	-0.167538	0.00212193	-0.0441947	0.177572	0.0623293	0	0.777165	-0.161589	-0.0965815	-0.162777	-0.17471	-0.040915	0.653716	-0.140372	-0.153301	1.07599	0.464345	0.243619	-0.158031	-0.0596018	0.911343	1.6638	0.116212	1.06842	0.706715	0.324686	0.37794	-0.017086	-0.178309	1.02108	1.16105	0.00635576	-0.0886574	-0.0807772	0.451205	1.24944	-0.0181608	1.12986
KIF11	-0.307255	-0.238093	-0.333251	-0.543489	-0.00957489	-0.312633	-0.501127	0	0.195245	0.414821	-0.124033	0.296901	-0.073864	-0.0539141	-0.193761	-0.174052	-0.100589	-0.234006	-0.141152	0.356388	-0.196741	-0.201721	-0.129717	-0.162354	-0.19277	-0.445725	-0.240141	0.432927	0.439339	0.57364	1.2852	0.203556	0.151395	0.981666	0.261153	0.337975	0.814649	-0.10152	-0.232986	0.0435786	-0.0848627	-0.442185	-0.400365	0.178479	2.18403	0.380579	0.456511	0.0129542	0.586408
KIF11	-0.170918	-0.222789	-0.259387	-0.256538	0.107085	-0.383363	-0.410545	0.0537715	0.152797	0.139163	-0.384399	0.255472	-0.122574	-0.24238	-0.269879	-0.294013	-0.280448	-0.446881	-0.129507	0.898876	0	-0.204375	-0.247084	-0.162006	-0.205291	-0.360756	-0.105389	0.250141	0.47072	0.477009	0.672005	-0.0353661	0.146355	0.75574	0.0267467	0.242107	0.561213	-0.113956	-0.155801	0.00475645	0.0134354	-0.36484	-0.439325	0.165596	0.405078	0.161342	0.347583	-0.103682	0.591037
KYNU	-0.329994	-1.22701	-0.279854	-0.10955	-0.615874	-0.368354	-0.453645	-0.431529	-0.224826	-1.15735	-0.792839	0.131489	0.00560093	-0.166352	0.144238	0.0372972	-0.404787	-0.146755	-0.0721016	0.0683126	-0.566839	0.0432997	0.0718756	0.730667	-0.0998964	0.297747	-0.212637	0.799128	0.341214	0.445437	-0.00187206	0.389563	0.685906	-0.390985	0.522073	0.21395	0.334555	-0.168873	-0.270799	0.250416	0.572124	-0.210038	0.599665	0.498567	-1.67646	-0.0356007	0.485934	0.0391188	0.524416
MTMR3	-0.328365	-0.159073	-0.0963373	-0.160198	-0.145638	0.0382748	0.0318832	-0.113129	-1.13841	-1.19841	-0.200728	0.256807	-0.048667	0.0495138	0.132273	0.140979	-0.0856066	0.0377846	0.0769939	0.293439	-0.211186	0.0674114	0.0563116	-0.126814	0.0446377	0.213586	0.0645247	0.203559	-0.821148	0.141436	-0.234703	-0.0121412	0.51724	-0.296464	0	-0.111495	-0.0963373	-0.0643825	-0.159073	0.0323763	0.549607	-0.0947227	0.556816	0.314251	-1.2866	-0.0497093	0.767074	-0.15458	-0.270712
CAV1	0.0424495	0.00599861	-0.0110636	-0.0324216	-0.190357	-0.0303736	-0.0427051	0.129282	0.00500059	-0.0151072	-0.0273075	-0.0952482	-0.128814	-0.00501871	-0.0447698	-0.0687375	-0.104913	-0.101685	0.0855756	0.315501	-0.0963192	-0.154232	-0.0273075	-0.0856481	-0.045804	0.0722957	0.110846	0	0.780193	-0.132104	0.207719	0.00100136	0	-0.0334468	-0.120076	0.0665674	0.0550413	0.0129662	-0.00300932	-0.137604	-0.131006	0.091229	0.021874	-0.072947	0.396129	0.094048	0.0336671	-0.0877762	0.406748
CAV1	-0.175288	-0.0997276	-0.0170526	-0.0152483	-0.0443945	-0.116073	0.02389	1.2395	0.361876	0.546078	-0.266787	-0.138486	-0.0864043	-0.174281	-0.203777	-0.251836	-0.207893	-0.293876	-0.228652	1.08993	-0.128698	-0.260361	-0.264642	-0.398185	-0.186414	-0.267861	0.552783	0.0645566	1.63293	-0.133584	1.25603	0.193425	0.157879	0.918324	0	0.648665	0.282677	-0.150319	-0.0610518	-0.121886	-0.100684	0.199654	-0.0713267	0.429021	1.45399	0.578106	0.397533	0.0396004	1.42968
NEXN	-0.754888	-0.496748	-0.256558	-0.0108585	-0.598301	-0.664825	-0.3898	-0.219445	0.161706	0.776542	-0.290236	0.034976	0	-0.700604	-0.235565	-0.249917	-0.406214	0.244006	-0.265594	-1.04427	-0.0986929	-0.693164	-0.261659	-0.267566	-0.864614	-0.143251	0.583759	0.429957	0.436028	0.291115	0.0133781	0.322649	2.8333	-0.529968	0.0451784	1.01143	1.26789	0.537307	0.515687	1.47393	-0.228634	-0.105731	-0.500917	1.18193	1.39561	-0.562035	0.725314	0.298063	0.628975
IFI6	-0.877384	-0.45819	-1.2762	-0.98177	-0.908201	-0.31588	-1.36763	-0.109185	-1.10695	-2.72161	-1.00416	-1.78042	-0.166244	-0.802912	0	-0.157814	-0.120061	1.09472	-0.903904	-0.213954	-0.241316	-0.638183	0.297525	1.34317	-0.600773	0.433913	1.67478	0.524834	2.18751	-0.425852	-0.994333	1.73369	1.59505	-0.429817	0.54211	1.2925	0.83547	0.57077	0.535044	-0.43026	2.13716	2.15257	0.82213	-0.952102	-1.26592	0.114772	3.00992	0.0275803	2.41811
OAS1	-0.547179	-0.991653	-0.504741	-0.456797	-0.645514	-0.158179	-0.567971	0.553698	-1.77801	-2.26751	-1.07261	-0.702557	0.0731106	-0.456797	0.170699	-0.13712	-0.326208	0.578319	-0.863639	0.500692	-0.180933	-0.835978	-0.117689	0.570589	-0.834112	0.48096	1.17611	0.78698	1.02353	-0.0901365	-0.0505829	0.699473	1.3742	-0.357372	0.410408	1.07112	0	0.0696249	0.021637	-0.845976	1.0751	1.31192	0.875958	-0.251431	-2.77204	-0.0942268	1.79906	0.135408	1.80446
OAS1	-0.369367	-0.557584	-0.0722828	-0.137322	-0.477875	0.0964479	-0.344232	0.650291	0	-0.922977	-0.676109	-0.563492	0.176786	-0.507181	-0.019763	-0.139969	-0.585262	0.695146	-0.905239	0.363661	-0.159075	-0.537676	-0.127225	0.544132	-0.858005	0.58503	1.13124	1.16299	1.79935	-0.33637	0.174658	0.737086	1.33378	-0.807004	0.316671	1.06988	0.0555973	-0.0199652	-0.176624	-0.53332	1.32077	1.4527	0.953906	-0.597939	-1.45025	0.290873	1.63167	0.191769	1.69817
RIN2	-0.410295	-1.10649	-0.365397	-0.377058	-0.901918	-0.232363	-0.78306	-0.747473	0.241501	-0.602664	-0.449073	0.185575	0.337605	-0.239554	0.141701	-0.0706215	-0.0608826	-0.120332	0	-0.779061	-0.48566	0.20286	-0.0782776	0.164714	0.0290775	-0.0478964	-0.162998	0.882983	0.821453	0.0912733	-0.319313	0.337605	0.426623	-0.0293779	0.23138	-0.26379	0.038168	0.375309	-0.419211	0.178656	0.294864	0.0361843	0.743175	0.0720367	1.61023	0.204124	0.24027	-0.0575495	0.728508
HK2	-0.407658	-0.686505	-0.219263	-0.133123	-0.789707	-0.195745	-0.182942	-0.104768	-0.104206	-0.520368	-0.382932	0.584527	0.12211	-0.107016	0.327922	0.351034	-0.125697	0.295098	0.0633469	-0.252783	-0.244407	0.0353365	-0.287738	-0.14549	0.398954	0.0553274	-0.152729	1.13643	1.13857	0.0794992	-0.0183954	0.0905771	0.453938	0.0114441	0.353285	0.207809	0	-0.0036602	-0.32585	0.481318	0.290408	-0.207456	0.488221	0.670709	-1.85717	0.0832014	0.276678	-0.128263	0.473816
HK2	-0.301696	-0.444231	-0.196117	-0.385857	-0.464426	-0.0880318	-0.441873	-0.154027	0.197028	-0.0724497	-0.221165	0.143874	0.00173283	-0.305441	-0.211093	0.290729	0.0219412	0.226227	0.0960054	-0.724591	-0.234873	0.0710497	-0.0815954	0	0.0253525	-0.491596	-0.235894	1.2303	0.328157	0.00476074	0.294974	-0.161281	0.509014	0.290729	0.185257	-0.00738811	0.251938	0.439431	-0.0382166	0.214693	-0.285754	-0.116417	0.162585	0.593032	1.57408	-0.118298	0.357553	-0.0117521	0.543627
SMARCD3	-0.626618	-0.749357	-0.278043	-0.349565	-1.05258	-0.218199	-0.612758	-0.889844	-0.295499	-0.367912	-0.0648937	0.274498	0.257164	-0.207384	0	-0.350357	-0.515729	0.217853	-0.0658703	-0.0629425	-0.000311	0.482936	0.0718994	0.0313845	0.361083	0.439327	0.159728	0.496449	-0.107154	0.332466	-0.169808	0.271409	0.626256	-0.198434	-0.0197315	0.138691	0.45439	0.790998	0.176889	0.644876	0.659917	0.443451	1.32814	0.407318	0.522019	0.161954	0.210075	-0.574734	-0.513951
SAMD9L	-0.0170841	-0.200073	-1.30183	-0.719982	-0.828897	-0.40828	-0.309134	-0.764626	0.613688	0.157845	-0.266192	0.0937815	0.319074	-0.371523	0.565933	0.171103	0.475471	0.492817	-0.683481	-0.71624	-0.671597	-0.258009	-0.214077	0.46672	-0.637936	-0.718483	-0.427322	1.32144	1.24077	-0.350683	0.386166	0.943089	1.00121	0.0431709	0.702281	0.571352	0	-0.134354	-0.623613	-0.422843	0.404956	-0.570178	-2.03717	-0.611747	2.95618	0.161917	1.22334	-0.389487	1.68696
HSPA4	0.259973	0.0848389	0.0481234	0.0268373	0.0216823	0.153226	0.173513	-0.060679	-0.190275	-0.135495	-0.0570378	-0.0452681	0.11823	0.306643	0.15244	0.0268373	0.195046	-0.0175829	-0.0901408	-0.141266	-0.249293	-0.237913	-0.125928	-0.0588574	-0.249293	0.0914154	0.0489683	-0.0707388	0.0336833	0.168079	0.0268373	-0.0625029	-0.0140491	0.105292	0.188927	0.0113158	-0.0854983	-0.0938668	-0.310829	-0.276555	0.143766	-0.182321	0	-0.0615907	-0.0229001	0.0034914	0.161062	0.142183	0.0268373
HSPA4	-0.785621	-0.86049	-0.975188	-0.846525	-0.543247	-0.857153	-0.863166	-0.678661	0.502414	0.241093	-0.283344	-0.0678158	-0.0907555	-0.179665	-0.102562	-0.136547	-0.183003	-0.111679	0	0.19875	-0.227123	-0.0215054	-0.118855	-0.195592	0.0541754	-1.04713	-0.755486	0.241405	0.360851	-0.0852795	0.639847	0.353669	0.246067	0.530458	0.247308	0.189421	0.360564	0.18716	-0.132507	0.250714	-0.997059	-0.959358	-0.780555	0.403213	1.89041	0.322517	0.118645	0.147839	0.694539
E2F2	-0.436971	-0.237751	0.0705175	-0.465567	0.332769	-0.0898037	-0.261607	0.908204	-0.936136	-0.417535	-0.825925	0.291128	-0.574796	-0.54224	-0.375675	-1.14064	-0.689957	-0.0186567	0.336949	0.637502	-0.595459	-0.786674	-0.0930653	-0.548693	-0.650718	0.245239	0.850054	-0.0563526	0.860113	0.598502	0.496003	0.485231	-0.420262	0.442825	-0.348141	0.390209	-0.0222788	0.740633	-0.227759	-0.875916	2.79719	1.04668	1.39248	-0.379431	1.78907	-0.219025	1.37776	0.308396	0.752592
CEACAM6	-0.9937	-0.165394	0.465064	-0.351563	-1.16717	-0.818314	-1.17071	-1.25109	-0.782577	-1.11837	0.349651	3.9894	-0.871229	0.442786	-0.893536	-1.17071	-1.07339	-0.862592	2.04111	-1.02655	-1.04815	-0.728397	0.811108	-1.14024	-1.10247	2.1454	-1.1934	3.40975	0.172379	2.69208	3.36004	-1.10247	1.09148	-0.141983	-0.159506	1.11863	-0.91421	1.7589	2.01882	2.61936	4.07497	1.92606	1.1684	3.79467	1.85976	-1.21644	1.78004	0.613442	0.785086
OPLAH	-0.181564	-0.179959	0.128594	0.0528212	-0.240558	0.126651	-0.0358367	-0.192039	-0.182367	-0.270985	-0.102674	0.413267	-0.00212526	-0.265018	0.0514555	-0.173558	-0.205036	0.061666	-0.0113711	-0.21322	-0.177555	-0.0163746	-0.223101	-0.119494	-0.373635	0.295928	0.52768	0.94664	0.0984969	0.1357	0	0.377203	0.141488	-0.39024	0.0391073	-0.024992	0.105093	0.419102	-0.180761	0.0575905	0.951041	0.692248	1.3802	-0.0271544	0.939276	0.283768	1.77048	-0.103435	-0.274405
RBBP8	-0.00757885	0	-0.0141068	0.0235639	-0.0206647	-0.0021615	0.215279	0.252921	0.0320377	0.236516	-0.104094	0.0256867	-0.0494313	-0.0959916	0.0839014	0.0477934	0.0362558	0.12409	-0.0405183	0.0235639	-0.0561519	-0.00432587	-0.111074	-0.025053	-0.0742278	0.120121	0.0171747	-0.00540924	0.0193076	-0.0583992	-0.0708213	0.00323582	0.0309811	0.0920291	-0.0483141	0.0171747	0.0278068	-0.180356	-0.00108004	0.0747023	0.202197	-0.00975132	0.016108	-0.0360827	-0.19388	0.0107584	-0.0539083	-0.0494313	0.110151
PLD3	0.0191226	-0.0291681	0.0780587	0.0760307	-0.0269876	-0.00106955	-0.0237217	0.0555959	-0.13558	-0.193103	0.0871487	-0.0423236	0	-0.0522695	-0.0467353	0.00213766	-0.00535727	0.014895	-0.0961785	0.119995	0.00213766	-0.0678787	-0.100759	-0.0927529	-0.0489469	-0.0511613	0.0597062	-0.152122	-0.0712452	-0.0723696	-0.0701222	0.163613	0.052506	0.117039	0.100177	0.0971808	0.0138364	0.00320435	0.0233383	0.124907	0.0411172	0.124907	0.512218	-0.112272	-0.253016	0.0233383	0.0212317	-0.0689993	-0.120387
BEX1	-0.279933	0.295425	0.0567713	0.180667	0.1957	-0.0995946	-0.0221901	0.0969772	0.0338521	0.22041	0.0931601	0.258405	-0.0969749	-0.0969749	-0.0978479	-0.193461	-0.0710421	0.0870304	-0.0744734	-0.113644	0.215502	-0.0263371	0.00488472	-0.0523167	-0.00326633	0.00244427	0.28676	-0.0804968	-0.0363379	-0.0346665	-0.141261	-0.100468	0.100785	-0.116293	-0.161185	-0.290867	0.209167	0.226696	0.269273	0.456834	0.35275	0.643301	0.228786	0.0402107	-0.52545	-0.118063	-0.0684748	0.0669284	-0.344739
BEX1	-0.364659	-0.308245	-0.0120797	-0.123735	-0.436099	0	-0.296589	-0.359138	0.449635	-0.105132	-0.0931668	2.01751	0.430634	0.115543	-0.379114	-0.306119	-0.345972	-0.332925	-0.0418453	-0.51863	-0.0480504	-0.259088	0.472108	-0.339434	-0.239681	0.749626	0.324161	1.13992	0.259593	1.13875	1.27814	-0.359138	0.577209	-0.40391	-0.0977569	-0.114403	0.326218	0.081841	1.20287	1.13328	3.3095	1.68723	1.15389	1.96169	1.83784	-0.0940833	1.11157	0.240809	-0.196702
CNIH4	-0.305531	-0.329151	-0.464215	-0.420506	-0.275785	-0.0708351	-0.260338	-0.137302	0.265043	0.0754452	-0.137302	0.105656	-0.0442324	-0.158731	-0.0473957	0.12992	-0.0623131	-0.117123	0	-1.0072	-0.195205	0.136292	-0.123261	-0.0157871	-0.346576	-0.00431442	0.0180769	0.685686	0.305347	0.291802	0.275285	0.282701	0.0629425	-0.249826	-0.334332	-0.133202	0.114084	0.394572	0.0788031	0.126679	0.00105286	-0.374229	0.4526	0.24086	1.89698	0.209823	0.591172	-0.153291	0.244178
UBA3	0.1892	-0.298304	0.350885	0.237977	0.367818	-0.235174	0.203465	0.214443	-1.2548	-1.60772	0.00279236	-0.17372	0.343106	0.330847	0.124778	0.181445	0.100109	-0.357418	-0.219814	0.149032	-0.541116	-0.672062	-0.0112276	0	-0.125297	-0.0852737	-0.132116	0.393587	-0.411887	-0.051671	-0.572435	-0.414178	0.774791	0.0908489	0.724394	0.349029	0.538631	-1.00172	-0.669324	-0.0374756	-0.533314	-0.352192	-0.388049	0.138715	-2.10804	-0.14609	0.155032	-0.259941	0.750962
ADAM15	-0.0632744	0.140925	0.0861959	0.0760179	0.0709019	0.289262	-0.144248	0.0689783	-0.269238	-0.298732	-0.197267	0.137259	-0.163714	0.00201702	0.0240235	-0.191876	-0.191108	0	-0.0731506	-0.0169215	0.302417	-0.039566	0.324617	-0.251506	0.190709	0.47307	0.565543	-0.153948	-0.177346	-0.0880942	-0.350128	0.043088	-0.00606871	-0.0682039	-0.0845218	0.0213737	-0.23716	0.0760179	0.23655	0.149444	0.581369	0.540779	0.842303	0.018055	0.331585	-0.142762	-0.122109	-0.212	-0.147226
LILRB4	-0.315575	-0.821454	-0.230669	-0.303884	-0.437376	0.00940227	-0.413937	0.0363255	-0.429097	-0.654774	-0.261432	0.098875	0.0509682	-0.154153	-0.11022	-0.0353289	-0.379785	0.118123	-0.134865	0.0210686	-0.169454	0.0962315	-0.00141525	0.107219	-0.201091	0.181875	0.535549	0.284955	0.938825	0.282243	-0.236214	0.542366	0.000943	0.140117	-0.0450277	0.098875	0.313319	0.629695	-0.745954	-0.0343618	0.38658	0.480163	1.68897	-0.224044	0.223672	-0.227904	0.220438	-0.281928	0.699605
BTG3	0.090065	-0.0892172	-0.30021	-0.0946188	0.0184689	-0.0614443	0	0.189728	0.213822	-0.045661	-0.381963	-0.317794	-0.241099	-0.42896	-0.658803	-0.401471	-0.205593	-0.612082	-0.374058	1.03786	0.290152	0.40665	0.171239	0.279612	0.576036	-0.327515	-0.0838337	-0.268519	0.575356	0.167934	-0.291911	-0.183932	0.219348	0.605209	-0.09968	0.184979	0.466084	-0.191631	0.847959	0.916703	-0.323703	-0.233133	-0.61105	-0.105486	-0.0681601	0.0504751	0.07763	-0.0043993	0.254051
BTG3	-0.0961399	-0.506228	-0.496896	-0.46521	-0.216059	-0.468246	-0.20927	-0.246144	0.275188	0.281227	-0.0370893	-0.318271	-0.18326	-0.280422	-0.285768	-0.222881	-0.0906701	-0.304639	-0.210117	-0.252236	-0.189928	0.243372	0.0894432	0.10178	0.108588	-0.446128	-0.399016	0.159308	0.154052	0.185947	0.174313	-0.112673	0.000732	0.453695	0.147456	0.313997	0.577621	0.212736	0.408616	0.712892	-0.590833	-0.564601	-0.616427	0	1.91556	0.027564	-0.00881433	0.0866876	-0.0221391
BMP2K	-0.0732956	-0.285541	-0.0611286	-0.0206933	-0.251113	-0.253241	-0.081779	-0.256439	-0.0261412	-0.273614	0.139533	-0.0884118	0.0474501	0.0723023	0.00890589	-0.0574055	0.0115671	-0.0490632	0.145198	0.0723023	0	0.143581	0.0212822	0.162063	0.173989	-0.0922165	-0.126912	0.0697517	0.324963	-0.0426083	-0.17956	-0.024323	0.0274305	0.296878	0.0457201	0.00979376	0.182672	-0.0398512	0.0706024	0.285929	0.182672	-0.192772	-0.123015	-0.0657954	-0.246867	-0.0188823	0.10921	-0.0152664	0.306301
TLR8	-0.0694637	-0.962964	0.162333	0.29897	-0.885873	0.115767	-0.21737	-0.41763	-0.044179	-1.5435	-0.264723	0.322594	0.476503	-0.00233269	0.0180893	-0.0629559	-0.293273	-0.08704	-0.184329	-0.702926	-0.346613	0.422455	0.154177	0.385462	0.0383339	0.385462	0.369226	1.19222	0.756325	0.303474	-0.919068	0.199344	-0.130241	-0.235681	0.385462	0.659936	0.398488	-0.0462408	-0.520866	0.524131	0.191201	0	0.759279	0.308054	-2.25132	0.22198	0.700457	-0.310789	0.309398
DHRS9	-0.212669	-0.506193	0.508825	0.163115	-0.403242	0.764541	-0.326011	-0.129083	-0.442675	-0.989554	-0.218079	0.0607328	0.901484	-0.425755	-0.250624	-0.000291	-0.0549068	-0.49138	-0.402858	-1.02408	-0.764108	-0.718351	-0.718351	-0.214696	-0.871367	0.720683	0.382494	0.739991	0.401138	1.2292	0.501849	0.640755	-0.297456	0.220477	-0.0667534	0.0828991	-0.136426	-0.359619	0	0.500203	1.64904	0.416492	0.341481	0.172963	2.54121	0.613605	2.46266	0.914675	0.680727
MRPL15	-0.328184	-0.210192	-0.414298	-0.370958	0.130677	-0.104698	-0.140032	-0.190744	0.00553703	0.208133	-0.0684633	-0.174685	-0.190111	-0.00528145	-0.213404	-0.0945911	-0.115478	-0.0181484	0.0339985	-0.460508	0.0830164	-0.107086	0.0151787	-0.220822	-0.123012	-0.29615	-0.0195532	0.0552483	0.0851107	0.239962	0.304286	0.080657	-0.128764	0.205488	-0.00249958	0.156296	0.594548	0.616429	0.272482	0.0350819	-0.62662	-0.463182	0.0493622	0.222709	1.74001	0.23714	0.380643	0.305408	0.0921545
KIAA0125	-0.131335	-0.133409	0.237364	0.0281115	-0.134101	-0.107352	-0.240377	0.118628	0.314973	-0.0944982	0.0379758	-0.291962	-0.145918	-0.127884	0.331108	-0.364825	-0.29893	-0.232945	0.112805	-0.327142	-0.213065	-0.0158577	-0.0911345	-0.184826	0.0737801	0.117465	0.26335	-0.275071	0.553286	-0.101249	0.759623	0.547255	0.41488	0.103441	0	0.398701	-0.387752	-0.438142	0.047163	0.460521	-0.130644	-0.349473	-0.347866	0.2528	-0.29119	0.212536	0.59314	0.508758	0.598983
BLVRA	-0.810591	-0.549472	-0.355287	-0.266781	-0.703675	-0.187358	-0.428938	-0.374894	0.237596	-0.382523	-0.36555	-0.231407	-0.280869	-0.18349	-0.379643	-0.314739	-0.20617	0.407384	-0.487708	-0.262388	0.0303783	-0.111712	-0.122133	0.613925	0.0563746	0.105103	0.311687	0.708867	0.672405	0.0349512	-0.21641	0.631324	0.581556	0.246727	0	0.394761	0.125594	-0.457149	0.0725584	-0.0774784	-0.0203848	0.478997	0.517767	-0.265554	0.513782	0.296947	0.740057	0.0303783	0.873928
NACC2	-0.109137	-0.270203	0.276327	-0.208175	-0.311305	0.200378	-0.0147209	0	-0.53959	-0.772141	-0.572524	0.0557718	-0.189878	-0.618741	-0.497018	-0.449771	-0.511069	-0.201225	-0.28745	-0.0495186	-0.13303	0.181129	0.0702047	0.205244	0.0495415	0.878966	0.808646	-0.0317955	-0.268126	0.326659	-0.416618	0.143795	0.423306	0.0747108	-0.25316	0.171982	0.489851	0.385882	0.0706148	0.337268	1.13107	1.06548	1.78971	0.170835	0.81184	-0.460401	0.652977	-0.151093	-0.247524
NACC2	-0.23065	-0.295415	-0.210398	-0.186256	-0.229577	-0.187297	-0.254461	-0.304425	-0.172787	-0.267616	-0.215699	0.173072	-0.0780034	-0.331797	-0.0559621	-0.186256	-0.13312	0.0100279	-0.037066	0.0652833	-0.143188	0.0783396	-0.0417671	0.187604	0.003654	-0.0838084	0.048574	0.392448	0.0955658	0.12774	0.0145636	0.133589	0.242766	-0.0540609	-0.0295763	0.0334573	0.35073	0.249708	0.0423689	0.294405	0.161668	0.456518	0.613645	0.350012	-0.290931	-0.0984259	0.0635328	-0.0731831	-0.157401
ARHGAP24	-0.162139	-0.296667	-0.266528	-0.216588	-0.370726	-0.112648	-0.301186	-0.336697	0.0469804	-0.202782	-0.0222096	0.249039	-0.0552249	-0.128623	0	0.0890288	-0.0899901	-0.142747	0.0628929	-0.149861	-0.0184836	0.191497	0.0109782	0.0933394	0.131564	-0.0705724	-0.00551987	0.599278	0.118089	0.0795002	0.123157	0.037169	0.30363	-0.118618	0.0777612	-0.0802484	0.186664	0.201115	0.044311	0.431701	0.163073	-0.318259	-0.166256	0.379713	-0.365984	0.00458479	0.0425286	-0.164196	-0.166256
ARHGAP24	-0.170895	-0.489864	-0.208796	-0.0313525	-0.31709	0.012681	-0.190352	-0.117047	0.0187073	-0.364074	-0.159097	0.290463	-0.0726895	-0.276276	-0.0926299	-0.0212002	-0.124877	-0.318471	0.368465	-0.0530214	-0.250352	0.119518	-0.0802817	0.220413	0.268102	0.538247	0.510524	0.775436	0.0241642	0.575888	0	-0.0802817	0.570677	-0.157861	-0.105085	-0.108663	0.175513	0.358564	0.266261	0.950134	0.717001	-0.0796962	0.718348	0.827545	0.0628538	-0.030221	0.359859	0.150286	-0.264919
SLC44A1	-0.0250874	-0.203473	0.36646	0.193044	-0.165002	-0.190421	0.0137177	0.818272	-0.311379	0.124056	-0.402177	-0.1105	-0.216181	-0.301743	-0.429762	-0.148191	-0.155849	-0.444502	0.185511	0.139916	-0.419706	-0.386424	-0.169151	-0.301743	-0.293397	0.219964	0.252106	0.374726	0.803068	0.0580454	0.329976	-0.216529	-0.0547628	0.311985	-0.171849	0.217046	0.235658	-0.1714	-0.148191	0.573665	0.482384	-0.135188	-0.231109	0.793188	0.618918	-0.220247	0.355182	0.016881	0.653302
SLC44A1	-0.0854692	-0.311503	0.441133	0.179821	-0.289664	-0.201793	-0.203425	0.552444	-0.356654	-0.566988	-0.502767	-0.219852	0.104303	-0.386014	-0.210794	-0.529648	-0.492252	-0.29836	0.0890474	0.84969	-0.385551	-0.413619	0.0280962	-0.255394	0.0816937	0.318235	0.255152	0.366623	0.433012	0.123638	-0.0549383	-0.240654	0.448688	0.483349	0	0.0559969	0.104303	-0.00782299	-0.290531	0.250092	0.235405	0.0350361	0.575474	0.78221	-0.794117	-0.00675392	-0.0235987	-0.0719862	0.969898
SLC36A1	-0.277245	-0.503159	-0.406968	-0.661909	-0.443099	-0.267685	-0.333982	-0.514422	0.0502987	0.0715456	0	-0.0603447	-0.257556	-0.141254	0.0914926	0.0271826	-0.197023	-0.472817	0.0924835	-0.434516	-0.484582	0.0385303	-0.372403	-0.43309	-0.236888	-0.436657	-0.0858803	0.918873	0.217561	0.105294	-0.203085	0.410943	0.687474	0.206627	0.30857	0.0477486	0.271454	-0.0336323	-0.400685	0.13058	-0.113016	-0.113016	0.474607	0.408162	0.218922	0.297878	0.13347	-0.198839	0.478021
PI4K2B	0	-0.168573	-0.172227	-0.221851	-0.106666	0.200739	-0.233256	-0.191873	0.306914	0.31041	0.0161438	-0.0801086	-0.0273142	-0.0835452	-0.0506654	0.0268068	0.0562501	-0.00650835	0.00108147	-0.131348	-0.0675783	-0.0596609	-0.0732603	0.109386	0.0182824	-0.144447	-0.190637	0.526429	0.24616	-0.0350561	0.318244	-0.00650835	0.117391	0.193186	0.228718	0.207316	0.354249	-0.0273142	-0.155254	-0.00433588	-0.249891	-0.188168	-0.14804	0.115394	1.82594	-0.0778222	0.229641	-0.0141392	0.190343
PI4K2B	0.310071	0.157746	-0.104486	0.181869	-0.002388	-0.440509	0.0495358	-0.193071	0.175282	0.128857	-0.315754	-0.320587	0.0309763	-0.382215	-0.0933085	-0.225129	0.0449181	-0.14876	-0.133632	-0.622728	-0.478229	-0.41882	-0.267574	-0.131998	-0.002985	0	-0.0337915	0.556858	0.682575	-0.0298281	0.348051	-0.343485	0.211016	0.286793	0.394389	0.418015	0.422028	0.0587263	-0.287818	-0.492003	0.123392	-0.13658	-0.101604	0.00119209	0.117907	-0.132977	0.445429	-0.176463	1.06814
NCAPG	-0.374918	-0.378582	-0.392406	-0.323693	0.331351	-0.471386	-0.387783	0.400858	0.15883	0.40832	-0.445216	0.14932	-0.329887	-0.438509	-0.550802	-0.424238	-0.37309	-0.465529	-0.37309	1.0836	-0.511051	-0.515077	-0.188117	-0.358545	-0.514069	-0.60128	-0.119834	0.267729	1.11227	0.541758	1.08825	0.209739	0.00211477	1.11618	0.192556	0.540304	0.985465	-0.210799	-0.272519	-0.398902	0.130754	-0.553906	-0.576872	0.0688767	2.69702	0.437786	0.929152	-0.117537	1.1423
ISG15	-0.707404	0.158914	-1.15339	-0.835671	-0.517064	0.176492	-0.653688	0.396208	0.431822	-0.325458	-1.02629	-1.49305	-0.0830669	-1.06551	-0.0142565	0.0222273	0	0.7243	-0.887217	-0.225368	-0.145015	-0.763197	0.048296	1.12971	-0.532221	0.205561	0.944094	1.9599	2.76686	-0.388677	-0.0760546	0.896088	0.887906	-0.41775	-0.181994	1.38897	-0.114696	-0.254069	0.283968	-0.866347	1.27151	1.96539	0.0729551	-1.16599	-2.06083	0.517251	2.90158	-0.0162678	2.77924
CLEC12A	-0.0160818	-0.60251	-0.312118	-0.126832	-1.18689	-0.404703	-0.102403	0.0276585	0.0847197	-0.455409	0.24423	0	0.345201	-0.125513	0.271464	0.592768	-0.0209761	0.551827	-0.722225	-1.30607	-0.360363	0.0985956	-0.147019	-0.160132	-0.65305	0.500224	0.994384	-0.118835	0.62483	-0.149107	0.139258	0.577049	0.395764	-0.398767	1.09607	-0.70937	-0.0602331	-0.181233	-0.226359	-0.370009	0.104404	-0.0836964	0.649528	0.229717	1.24782	0.250539	1.31519	0.120448	0.289365
CENPM	-0.118958	-0.108266	-0.13937	-0.0812993	0.45323	0.0185461	-0.12015	0.563579	0.0581036	-0.278932	-0.199877	-0.00770521	-0.117766	0.0357852	-0.233045	-0.133337	-0.0894532	0.0421972	0.0228753	0.584231	-0.0265937	-0.177354	-0.10945	-0.116575	-0.151515	-0.0685782	0.306475	-0.0412064	-0.00109768	0.509074	0.516768	0.0196295	0.043263	0.376653	-0.029953	0.167728	0.17747	-0.0766606	-0.0355687	-0.0801382	0.154965	0.219567	0.436291	0.0602112	-0.147861	0	0.394303	0.0464563	0.170657
CENPM	-0.344992	-0.135861	-0.221512	-0.312571	0.767156	0.0936961	-0.141027	0.870249	-0.106509	-0.200461	-0.440489	0.0947957	-0.329428	-0.531688	-0.705435	-0.598519	-0.663013	-0.460532	-0.412888	1.21416	0.0518599	-0.336818	-0.0242567	-0.281575	-0.408987	0.420455	0.833847	-0.333858	0.425705	0.773692	0.719851	0.110641	-0.279437	0.540275	-0.471065	0.216935	0.363678	-0.372072	0.0865312	-0.253327	0.608819	0.561899	0.78395	-0.258231	1.98866	0.0313396	1.04221	0.3444	0.0473251
FHL2	-0.371484	0.291525	-0.293957	-0.0444736	0.0332532	-0.319867	-0.183156	0.0802388	0.489863	0.843265	-0.183156	-0.206402	-0.113522	-0.375595	-0.54028	-0.36493	-0.0842929	0.129229	0.0239196	-0.282331	0.160231	-0.299414	-0.22557	0.244617	0.156819	-0.474425	0.21867	-0.232265	0	-0.0635824	-0.260878	-0.0971351	1.03356	-0.263924	-0.0269074	0.255823	0.461565	1.63098	1.3134	0.32687	0.739121	0.00822782	0.263775	1.31493	0.767363	-0.20567	0.28581	-0.0327392	-0.56073
LAP3	-0.171491	0	-0.385801	-0.0605736	-0.330306	-0.167409	-0.53775	0.0294809	0.37452	-0.410374	-0.326692	-0.247154	-0.0437069	-0.179688	-0.0816088	-0.132008	-0.0521164	0.582039	0.218596	-0.495852	-0.32387	-0.32387	-0.0495234	0.754553	-0.142192	-0.124758	0.515136	1.44865	1.74924	0.752771	0.240902	0.447	0.752028	-0.332196	0.739865	0.563783	0.434646	0.447458	-0.131048	-0.42643	0.752771	0.397124	-0.181533	0.277602	-0.161658	-0.00589466	1.03107	-0.0225773	1.38073
CTSG	-0.998098	-0.37623	0.729427	0.379755	-1.18559	0	-1.06621	-1.23178	-1.11897	-1.36638	0.216125	3.37086	-0.97734	0.150765	-0.994302	-1.34689	-1.19537	-0.863882	1.37683	-1.11381	-1.16838	-0.593792	0.872218	-1.1556	-1.26456	2.25771	-1.17374	3.23135	-0.124147	3.102	2.68609	-1.06123	1.57254	-0.54855	-0.876057	1.0292	-1.11794	0.379024	2.04647	1.6593	4.3632	2.86773	2.13774	3.47676	1.96325	-1.25658	1.906	1.25612	0.335943
FCRL5	0.137589	0.0179334	-0.131154	-0.10334	-0.0249081	-0.116665	-0.0365505	0.00284624	-0.244726	-0.1105	0.128061	-0.0921602	-0.0770531	-0.134278	0.0151162	-0.0941863	-0.155279	-0.180889	-0.186282	0.0430408	-0.128037	-0.173372	-0.174444	-0.122857	-0.23017	0.223884	0.236032	-0.153164	-0.0881166	0.0141759	0.170874	0.503227	0.030077	0.0347195	0.106169	0.186816	-0.133236	-0.0336308	-0.00190115	-0.0770531	0	-0.0780554	0.0937619	0.00568676	0.538965	0.449294	0.122838	0.0640888	0.299916
FCRL5	0.0183287	-0.180162	-0.794556	-0.519933	0	-0.469529	-0.268299	-0.164415	0.256872	0.184938	0.177544	-0.720846	-0.385347	-0.394135	0.274078	-0.470303	-0.421574	-0.41113	-0.0605016	0.321369	-0.251565	-0.481185	-0.499244	-0.314124	-0.541738	0.572048	0.227573	-0.173213	0.761683	-0.0157366	1.64178	1.92647	0.189357	0.18297	0.328954	0.753417	-0.418582	-0.170693	-0.0745592	-0.0242381	0.192296	-0.221927	0.311944	0.0857191	-0.831878	1.61557	0.406909	0.559586	1.39208
TNFSF13B	-0.664077	-1.22194	-0.10722	-0.0796165	-0.796207	0.337997	-0.24819	-0.239919	0.513374	-0.906285	-0.41213	0.246031	0.46256	-0.117171	0.246031	0.371879	-0.0504751	0.283875	-0.184933	-0.322165	-0.335423	-0.0441608	-0.152814	0.422795	-0.0448971	0.404803	0.106599	1.24308	1.49361	-0.0991221	-0.501997	0.587131	0.775511	-0.070754	0.22656	0.110426	0.209433	-0.163618	-0.277423	-0.135884	0.658003	0.109544	0.510091	-0.117171	-2.13798	0	1.29307	0.220033	0.914921
CD163	-0.765659	-1.44359	-0.288623	-0.556035	-0.873142	-0.455029	-0.626941	-0.5632	-0.564881	-1.60098	-0.875418	-0.456875	-0.0117359	-0.260967	0	0.41105	-0.53775	-0.0728683	-0.3203	-0.228733	-0.62886	-0.149959	-0.485986	-0.039957	-0.361698	0.833014	1.03707	0.905428	0.425138	1.30461	-0.115262	0.792085	1.31907	0.557183	0.264189	0.177216	0.859592	0.982727	0.00330543	0.823927	0.420045	0.414313	0.618496	0.662159	-2.46171	0.974644	0.769508	0.490869	0.284373
IFIT3	-0.00615549	-0.192755	-0.426601	-0.218431	0	1.04943	-0.0732326	0.434864	-0.642129	-0.644528	-0.333684	-0.361035	1.04386	-0.143582	0.466881	0.566158	0.865717	0.646342	-0.0635719	-0.430735	-0.303997	-0.381894	0.0914769	1.06383	-0.334652	0.0326433	0.392793	-0.230992	-0.561732	0.378099	-0.315417	0.470211	1.19772	0.185622	1.37248	0.781569	0.280334	-0.225595	-0.363997	-0.347295	1.32055	0.852597	-0.371923	-0.258282	-0.377897	-0.288909	2.74756	-0.0107894	2.48276
IFIT3	-0.734776	-0.313372	-1.50218	-0.705897	-0.820316	0.602386	-0.556994	-0.0647278	0.290524	-1.11341	-0.994169	-1.06524	0.763357	-0.865288	0.286737	-0.0327482	0.39475	0.989861	-0.888987	-0.465073	-0.840227	-0.749845	-0.502866	1.20915	-0.969646	-0.541675	0.0542316	1.38788	1.97073	0	-0.429883	0.929276	1.90335	-0.686569	0.940736	0.557104	0.0164614	0.0455303	-1.25497	-0.950701	1.61706	0.781175	-1.45003	-1.21543	-1.51325	0.265832	3.01134	0.114165	2.65079
RBBP8	-0.32724	-0.61095	-0.383443	-0.354584	-0.201709	-0.639577	-0.613845	0.0169449	0.54723	-0.0333338	-0.505027	-0.175807	-0.133229	-0.153308	-0.105662	-0.119175	0	-0.00949955	0.0520754	0.477125	-0.318239	-0.075017	-0.0690451	0.359832	0.0895786	-0.312584	-0.0718288	0.319427	0.765914	0.347085	0.145094	0.274729	0.0373878	0.614084	0.138915	0.0539007	0.573936	-0.236538	-0.324392	0.0662537	-0.124532	-0.416427	-0.433206	-0.0248308	0.705182	0.0203094	0.340817	-0.231194	0.871747
SLC30A1	-0.238885	-0.700644	-0.388823	-0.425586	-0.36903	-0.569822	-0.612402	-0.413951	-0.0186014	-0.543438	-0.459568	-0.253067	-0.0368881	-0.417577	-0.449141	-0.285164	-0.380307	-0.305847	-0.455835	0.64181	0.236149	1.0752	0.773252	0	-0.0673218	0.16035	0.171011	0.304207	-0.00599289	-0.0707426	-0.385979	0.348854	0.537438	0.249014	0.318226	0.0301247	0.942328	0.737835	0.270354	0.173424	0.234764	0.167144	0.321711	0.271255	0.318226	-0.207162	0.149609	-0.533175	-0.20215
SLC30A1	-0.261242	-0.633053	-0.455346	-0.208487	-0.267704	-0.0811443	-0.348167	-0.114729	-0.0089941	-0.5758	-0.619902	-0.212117	-0.164108	-0.437022	-0.355606	-0.317675	-0.404021	-0.386333	-0.343609	1.44888	0.40841	1.10419	0.867442	0.141249	-0.179765	0.280636	0.509184	0.228401	0.229166	-0.0487852	-0.265008	0.348052	1.00805	0.33851	-0.0289812	0.161432	1.0105	0.615717	0.100851	0.334249	0.477335	0.481194	0.555676	0.0640135	-0.108433	-0.198163	0.347347	-0.372918	0
DSE	0	-0.0968418	0.114042	-0.185283	-0.452724	-0.390784	-0.244422	-0.495655	0.412322	0.444058	-0.124094	0.247816	0.420101	-0.117936	-0.190927	-0.0594835	-0.00875568	0.00612164	0.0351925	-1.45272	-0.374483	-0.133381	-0.262421	-0.00212479	-0.372649	0.0657196	0.0661707	0.884876	0.514786	0.136968	-0.521499	-0.12641	0.2955	-0.264119	0.660418	-0.458222	0.575574	0.484753	-0.513057	0.618772	0.0425415	-0.564814	0.535443	0.0555401	1.57644	0.0891972	0.309846	-0.0649023	0.407705
DSE	-0.117396	0.00803089	-0.00807571	-0.0515304	-0.0115514	-0.0623012	0.0419512	-0.0432081	-0.0255356	0.0239596	0.0870566	-0.061101	-0.0185261	0.0685253	0.0674272	0.0783653	0.0262208	0.00115013	-0.0420232	0	-0.0527229	0.0497532	-0.0173616	0.00115013	-0.0527229	0.0284786	0.0363536	0.0352306	-0.0150342	0.00115013	-0.107447	0.0816312	0.0239596	-0.0599008	-0.0659094	0.0838036	0.103212	-0.0804338	0.095696	-0.0325785	-0.0467691	0.152693	0.21051	-0.0926495	-0.00576448	-0.12365	0.0608253	-0.058702	-0.114903
TSPO	-0.0727654	-0.0228519	0.227583	0.148735	-0.138112	0.309213	-0.0299912	-0.0760355	-0.586476	-0.795055	-0.0228519	0.268476	-0.217372	-0.279265	-0.143744	-0.0938559	-0.332358	0.180971	0.0986853	-0.522607	-0.12066	-0.110229	0.103129	-0.0906124	-0.165813	0.927345	0.762482	0.485339	-0.279265	0.274848	-0.0448637	0.324529	0.202191	-0.0838919	-0.220495	0	0.293216	0.546638	0.309213	0.34823	1.24324	0.884468	1.4337	0.344852	0.481488	0.148735	0.313054	0.191805	-0.190973
TSPO	-0.965581	-0.946118	-0.408716	-0.481794	-0.583739	0.0078907	-0.723702	-0.480769	-3.21088	-3.08718	0.088129	0.565497	0.0921907	0.100965	0	0.253348	-0.262594	0.103473	0.143535	-0.3565	-0.00449467	-0.26328	0.226686	-0.199596	-0.232763	0.727881	0.656808	-0.23641	-3.00237	0.00716019	0.500152	0.519345	0.524232	-0.105755	-0.212866	0.236067	0.223335	0.907266	0.705344	0.436052	0.747985	0.994606	1.67526	0.848224	-2.39085	-0.0123711	-0.202972	0.102637	-0.217602
IL1RN	-0.921539	-1.01844	-0.70107	-0.809705	-1.08832	0.108093	-0.928934	-0.394265	-0.466176	-0.554253	-0.719434	-0.229166	0.253343	-0.631283	-0.34834	-0.688094	-0.822611	-0.368899	-0.130329	2.40822	-0.639825	0.465459	-0.290602	-0.260105	0.472574	0	0.143572	1.30358	0.454634	-0.387058	-0.408485	0.0732441	0.842335	-0.548545	-0.080308	0.167836	0.365875	0.710519	0.101916	1.28104	0.979235	0.458807	0.827567	0.0969982	-0.101042	-0.310917	1.50417	-0.309214	0.0166264
IL1RN	-0.0750666	0.00785637	0.0454173	0.0355687	0.0905051	0.0201159	0.0190058	0.141387	-0.0810065	-0.0691519	0.0465069	-0.00903082	-0.108647	0.0968327	0.0201159	-0.0022521	-0.0353141	0.021225	-0.0376229	0.113572	-0.117166	-0.0192585	0.0915618	-0.0169792	0.00561571	0.0659885	0.114612	-0.0261178	0.0627599	-0.0169792	0.0841494	0.00785637	-0.111076	0.149525	-0.057394	-0.0410919	0.124968	-0.0538845	-0.0620856	0.151553	-0.0656137	0.0145559	0.0702825	-0.00450802	0	-0.0457306	0.0734944	0.0788317	-0.0881662
ICA1	-0.164983	0.0851612	-0.0120811	-0.184789	-0.000502	-0.214144	-0.308456	0.0879936	-0.199104	-0.235822	-0.480322	0.46734	-0.329089	-0.509997	-0.678673	-0.544675	-0.558636	-0.364791	-0.346192	-0.192788	0.292148	-0.158255	-0.0329571	-0.193361	-0.29302	0.406995	0.625818	0.271947	0.0680485	0.589967	0.106736	0.0632591	-0.08146	0.269869	-0.288115	-0.141017	0.632947	-0.178535	0.613748	0.39141	1.31146	0.387584	0.536364	0.373723	0.757374	0.0434523	0.343225	0.438408	-0.261431
ICA1	-0.0693703	0.0173726	-0.0824199	-0.204659	-0.00803375	-0.238627	-0.13503	-0.0272012	-0.143049	-0.170654	-0.163295	0.188816	0	-0.383107	-0.490534	-0.229206	-0.416738	-0.155974	-0.280472	-0.154352	0.0472817	0.031693	-0.0383763	-0.176404	-0.223243	0.206596	0.321199	0.294727	0.103947	0.362569	0.0515046	-0.0701346	0.0266972	0.0458717	-0.0955882	0.0724335	0.542343	-0.0609894	0.371042	0.25683	0.909073	0.253169	0.163681	0.29235	0.271385	0.0647945	-0.0146399	-0.0116997	-0.415766
MGST1	-0.0670676	-0.194463	0.100122	0.0584631	-0.0246625	0.0528164	0.0357428	0.0826797	-0.0794158	-0.26323	-0.0918708	-0.0732288	-0.144957	-0.0960469	-0.105486	-0.0426831	-0.150374	-0.0336447	-0.0981393	-0.170047	-0.155812	-0.129894	-0.137406	-0.142795	-0.142795	0.0752711	0.149458	0.220855	0.20821	0.0480938	-0.16346	-0.0117855	0.0136285	0.0547009	0.042407	0	0.092804	-0.0548239	-0.00391769	0.117357	0.196308	0.0836029	0.671946	0.168729	0.405715	-0.0742579	0.00585651	0.021359	-0.215886
GNB4	-0.172707	0.0929985	-0.291781	-0.0861292	-0.0701671	-0.124399	-0.181758	-0.200034	0.172492	-0.181758	0.011517	0.0971618	0.0229421	0	-0.0562277	-0.0433383	0.108756	0.32086	-0.0160999	0.00621271	-0.223727	0.0566859	-0.221652	-0.297236	-0.147859	-0.327051	-0.429938	-0.136081	-0.0861292	0.0220666	0.0753784	0.244084	0.250827	0.12679	0.123528	-0.128283	0.0592494	0.39308	-0.487385	0.12679	0.0106339	-0.426348	-0.552422	0.497574	-0.467571	0.259769	-0.054379	0.0913296	0.251575
CTSD	-0.918644	-0.744301	-0.725065	-0.539239	-0.953922	-0.413283	-0.729669	-0.59893	-2.70895	-2.75562	-0.21209	0.648601	-0.426004	-0.326324	0.0335522	-0.298705	-0.337005	0.17116	0.106853	0.298682	-0.22811	-0.234466	-0.189221	-0.240849	-0.296727	0.392066	0.159154	0.1653	-1.74087	0.116872	0.357195	0.722465	0.418362	-0.50582	-0.632335	0.150876	0.121587	0.861186	0.179453	0.312532	0.977511	0.841479	1.65247	0.590609	-2.00352	0.423498	0.105901	-0.666531	-0.433889
AGPAT2	-0.547341	-0.363863	-0.45824	-0.19892	-0.382997	-0.460206	-0.367547	-0.361413	-0.511581	-0.858517	-0.311484	0.400192	-0.0352068	-0.260939	-0.112938	-0.101646	-0.391721	0.0994091	0.0940619	-0.163803	-0.0109997	0.0551538	0.0255022	-0.0874023	-0.0352068	0.166321	0.196156	0.696182	0.0624723	0.271506	0.0733814	0.258821	0.138889	-0.119652	-0.15635	0.0569868	0.12803	0.683186	0.194075	0.221712	0.577	0.624749	1.18026	0.189486	-1.21431	0.121475	0.0283079	-0.107282	-0.532793
AGPAT2	-0.350469	-0.249284	-0.0798116	-0.173928	-0.254043	-0.18362	-0.211113	-0.125168	-0.868582	-0.965589	-0.102925	0.389841	0.100867	-0.0317473	-0.0894985	-0.133286	-0.215085	0.0113726	-0.21376	0.262844	-0.120816	-0.00801516	0.0783329	-0.0160751	0.0243425	0.611175	0.335226	-0.645892	-0.926	0.328877	0.305045	0.311959	0.378906	0.0293856	0.0265856	0.0998011	0.300416	0.454597	0.0438576	0.235463	0.676572	0.935195	1.4391	0.159802	-0.839686	-0.104765	0.0477295	-0.238468	-0.221727
SLC26A8	-0.149539	-0.00667429	0.0640335	-0.122709	0.0143552	0.0231185	0.0490942	-0.0916309	-0.0939975	-0.0246239	-0.0928135	-0.0588937	0.0296569	0.0501666	0.0404878	-0.0577388	-0.0880876	0.136494	0.129409	0.00885105	0.0512381	-0.137282	-0.0439434	-0.0302792	0.0154529	0.0682735	-0.0133796	0.490175	0.0447974	0.0361652	0.0725012	-0.022368	0.179266	-0.018991	0.0819683	-0.00111008	0.067215	-0.148309	-0.0257535	0	0.335184	-0.00444603	0.136494	0.118207	-0.0531254	-0.0999322	0.763575	-0.0314131	-0.138503
SLC26A8	-0.0909734	-0.0207582	-0.0114951	-0.0667868	-0.0608025	-0.0394645	-0.0788293	-0.0312505	-0.0824623	-0.143125	-0.00918865	0.185616	0.0703898	-0.0548439	0.0283446	-0.0727954	0.0148091	-0.0921936	0.0439782	-0.0394645	-0.140598	0.0439782	-0.0643902	-0.0885367	0.00571394	0.111244	-0.0897541	0.773594	-0.0703888	0.0725694	0.152003	-0.0500941	0.168398	0	-0.0289121	0.0215926	0.173483	-0.0824623	-0.0909734	0.0561433	0.500074	-0.0812502	0.271596	0.301634	-0.0512805	0.0941825	1.22582	0.0204644	-0.125531
RNASE3	-0.66625	-0.430992	0.63785	-0.220532	-0.811326	-0.219163	-0.973794	-0.756688	-0.608663	-1.11176	0.457454	2.995	-0.44933	-0.303679	-0.554148	-0.893001	-0.903955	-0.401196	1.02042	-0.606871	-0.758675	-0.323398	-0.166769	-0.707878	-0.970336	2.28201	0.116246	2.07416	0.157927	3.21556	1.23983	0.0128713	1.08888	0	-0.255883	1.0082	-0.367447	0.823965	2.83191	1.48543	3.36586	1.75182	1.05619	3.26352	-0.938452	0.256162	2.34975	1.72664	-0.260099
UQCRH	-0.358706	-0.256636	-0.200588	-0.244042	-0.0456638	0.0593948	-0.157378	0.30633	0.121532	-0.00297165	-0.0529957	0.0940151	-0.161633	0.02491	-0.0483713	0.0795345	-0.136271	0.0286083	-0.217037	-0.0806198	0.118178	-0.280015	-0.0806198	-0.0428333	-0.175095	0.172826	0.315575	-0.12009	0.435488	0.435488	0	-0.0163727	0.0795345	0.188615	-0.335238	0.0883436	0.0315771	-0.0321579	0.091404	-0.0199595	-0.0321579	0.0858774	0.354422	0.0449772	-4.20651	0.179893	0.474962	0.361978	0.296393
DOK3	-0.146755	-0.382527	-0.283549	-0.336233	-0.33219	-0.211209	-0.401468	-0.109941	-0.311142	-0.376268	-0.0447946	0.32273	0.0387697	-0.0927353	-0.0978756	-0.118621	-0.113407	-0.0104628	-0.0489373	0.0535269	-0.179076	0	0.0103874	-0.0816603	-0.0514278	0.242303	0.0681348	0.53298	0.0856218	0.361946	0.318878	0.247717	0.260493	-0.124729	0.0550714	0.0765247	0.136847	0.48966	-0.0258932	0.170014	0.394035	0.40316	1.38332	0.202436	-0.621921	0.1029	0.556618	0.118497	0.100658
IFITM2	-0.561127	-0.33682	-0.360116	-0.370219	-0.293507	0.614898	-0.958011	0.349989	0.0731354	-0.677257	-0.561127	-0.609971	0.305049	-0.563985	0.00333118	-0.171135	-0.325755	0.377581	-0.365226	0.00737667	-0.159258	-0.245135	-0.147996	0.455764	-0.354758	0.285862	1.10387	0.980475	1.24455	-0.18574	-0.632856	0.781796	0.576715	-0.99015	-0.642561	0.0481691	-0.159258	0.087223	-0.25123	0.235958	1.06498	1.01457	1.23379	-0.688184	1.28353	0.432076	1.63732	-0.28563	0.866926
SLC2A11	-0.00835752	0.0420876	-0.0136056	-0.0759215	-0.0358582	0.00208187	0.0329533	-0.110365	-0.0284023	-0.145651	0.159587	0.09376	0.00416088	-0.0401363	0.0349884	-0.0991635	0.0176001	-0.133031	0.00104094	0.0206842	0	-0.0390654	0.0134778	0.0319352	0.156786	-0.0369267	-0.109241	-0.120521	0.0390496	0.063179	0.0441093	-0.0369267	0.133236	-0.0638933	0.016571	0.0430989	-0.0748234	0.0918064	-0.0638933	0.088871	-0.161875	0.0176001	-0.177104	0.176277	-0.165375	0.063179	0.0093441	-0.119389	-0.0891571
SLC2A11	0.0177841	-0.0558677	0.0591621	0.0794144	0.0804725	0.0451398	0.0166788	0.112894	-0.0535445	-0.0328026	-0.0675406	-0.122484	-0.0214071	-0.112777	-0.0983376	0.00669479	0.0232968	-0.0293746	-0.013483	0	-0.0558677	-0.0935564	0.0418844	0.0418844	-0.0259542	0.0451398	0.0645194	0.092061	0.0473061	0.0666571	-0.0214071	0.0210938	-0.111568	-0.0305161	-0.0270934	-0.00560284	-0.170764	0.0342593	-0.137168	-0.175808	0.110824	0.0634499	0.112894	-0.0722356	0.149653	0.0177841	-0.0570312	0.0188885	0.13445
ADM	-1.30945	-1.59456	-1.36741	-1.13599	-0.984746	0.96461	-0.541994	0.916324	-0.855603	-1.06976	-1.5645	0.123812	0.278778	-1.4309	-1.4936	-0.478125	-0.675997	-1.23188	-0.0154181	-0.0847244	-0.62399	-0.0367422	-0.64498	-0.15459	-0.175854	0.424979	0.746367	0.810391	0.147378	0.391555	-1.30211	0.291634	0.79963	-0.56206	-0.912198	0	1.57221	0.664985	0.551431	1.10668	1.86962	0.623415	2.27125	-0.0423346	1.47008	-0.682862	2.63801	-0.832808	0.116833
HIST2H2AA3	-1.0946	-0.184862	-0.620628	-0.00762463	0.0899439	1.34264	0.167439	1.08388	0.10026	0.483608	-0.873487	0.0031004	0.0201893	-0.864134	-0.557827	-0.807354	-0.181514	-0.0787783	0.150901	-0.411111	-0.100411	-0.671383	-0.707928	-0.144675	-0.800581	0.59517	1.27152	-0.210851	0.217952	-0.465361	-0.78365	-0.260553	1.38158	-1.02568	-0.662021	0	0.730682	1.41053	0.315832	0.997204	1.05115	1.28164	1.16114	0.149363	2.14361	-0.68205	1.63734	0.00139618	-0.13493
HIST2H2AA3	-1.58401	-0.616506	-1.3259	-0.650505	0.0804997	1.18779	-0.471312	0.891096	-1.60133	-2.16596	-0.701732	0.0812225	-0.0682993	-0.54257	-0.790489	-0.619149	-0.225362	0	0.118023	-0.394951	0.176864	-0.539507	-0.60176	0.31775	-0.538951	-0.0478735	0.685208	-1.19678	-1.24814	0.489346	-1.15569	0.164535	1.86148	-0.951441	-0.401636	0.511269	0.97845	1.26181	0.64201	1.63756	0.63611	0.907823	0.753732	-0.102827	-2.95719	-1.00364	2.18955	0.696946	0.023448
HMGB2	-0.518453	-0.883335	-0.684124	-0.617681	-0.0803633	-0.527575	-0.552938	-0.329015	-0.257441	-0.414119	-0.32652	0.0429573	-0.142424	-0.193423	-0.392325	-0.269757	-0.1379	-0.596098	-0.0990591	-1.09016	-0.151155	-0.564936	0.209538	0.324657	0.23297	-0.381677	-0.286474	0.70155	0	0.338771	0.167737	0.0303297	0.416016	0.697719	0.33359	0.426073	1.04622	0.566052	0.371951	0.781466	-0.237194	-0.51726	-0.092823	0.514015	2.14388	0.262458	0.673721	-0.0183916	0.0674581
HMGB2	-0.532497	-0.599272	-0.61264	-0.269303	0.289494	-0.412688	-0.354021	-0.243551	0.0660677	-0.236792	-0.255574	0.200459	-0.12344	-0.227413	-0.397183	-0.180812	-0.58503	-0.423178	-0.0549297	0.993933	-0.188828	-0.525584	0.0550938	-0.164612	-0.167	-0.228817	0.0719032	1.1102	0.22583	0.379198	-0.287866	-0.242605	0.91807	0.473841	0.161367	0.188129	0.989717	0.310572	0.204853	0.803109	0.18883	-0.689751	-0.260348	0.647934	-1.63685	0.136523	0.347857	-0.367693	0.253443
FAR2	-0.312926	-0.706828	-0.120479	-0.211035	-0.614151	-0.249415	-0.435724	-0.0545626	-0.199277	-0.325651	-0.3966	0.995532	0.252015	-0.156969	-0.190037	-0.145173	-0.423704	-0.568064	-0.0291891	-0.515484	-0.462995	-0.41688	-0.101206	-0.130678	-0.306605	0.284825	0	0.951603	0.396863	0.876053	0.89811	-0.0545626	0.167136	0.525832	0.189668	0.0917807	0.413549	0.076951	0.143094	0.604239	1.59442	0.14194	0.609819	1.07433	1.63014	-0.130678	0.975141	0.328458	0.228632
TRIP13	-0.228221	-0.19645	-0.199309	-0.173774	0.409626	-0.266696	-0.242898	0.521537	0.00663328	0.0279822	-0.1395	-0.0141973	-0.174712	-0.229196	-0.179409	-0.355346	-0.186012	-0.205045	-0.226276	0.425182	-0.174712	-0.140416	-0.231145	-0.241915	-0.299049	-0.341591	0.263588	0.0744986	0.909547	0.38756	0.584962	0.114965	-0.00749922	0.859584	-0.0741758	0.305883	0.430742	-0.307252	-0.065453	-0.156998	0.298469	0.0514278	0.0713387	0.101086	2.05103	0.0721297	0.798304	-0.00582933	1.02227
DEFA1	-1.56907	-0.170665	0.826577	-0.221951	-4.93633	0	-3.1575	-3.76202	-2.04543	-4.66133	0.987951	1.74644	-1.44797	0.96279	-1.09899	-4.33867	-4.14676	-0.79377	1.58599	-1.40398	-1.6785	-0.691898	1.12346	-2.74028	-2.71544	1.68478	-2.669	1.81862	1.00031	1.69306	1.76602	-2.17029	1.64026	-0.0210247	-0.352034	1.3478	-2.55175	1.31408	1.68478	1.83288	1.79689	1.53006	1.6777	1.69306	-3.89701	-3.67112	1.97628	1.56359	0.931152
EPHB2	0.0114121	0	-0.0936823	-0.167898	-0.0957212	0.0236745	-0.0794883	0.077148	0.0625935	-0.042635	-0.213666	-0.160409	0	-0.0544848	-0.135024	-0.0240693	-0.0584559	-0.0172896	-0.118345	-0.0885973	0.0423379	-0.0906291	0.0423379	-0.12979	-0.131881	0.127836	0.837456	0.576344	0.558302	-0.14766	-0.0614419	0.437303	0.371665	-0.0338111	0.170879	0.126963	0.136548	0.405217	-0.0416513	-0.117309	0.973988	0.772985	0.356084	0.0236745	-0.224781	0.327455	0.447841	-0.0172896	0.631621
CES1	-0.271196	-0.088099	0.241165	-0.184239	-0.127567	-0.136487	-0.0496817	0.0430989	-0.262628	-0.236022	0	0.26676	-0.212254	-0.0235925	0.0558786	-0.0827017	-0.138725	-0.161303	-0.160165	-0.256537	-0.081624	-0.240823	0.0849471	-0.201684	-0.0215254	0.434993	0.0262132	-0.24564	-0.303478	0.124683	-0.079473	0.325586	1.37035	0.809969	0.425176	1.15058	0.419101	-0.0676956	-0.207547	-0.249263	0.0636883	0.352132	1.89805	0.0401335	-0.30097	0.020206	0.174214	0.150578	-0.214613
LILRA6	-0.849843	-1.33796	0.315311	-0.315027	-1.26926	-0.283174	-0.820685	-0.515776	-0.341436	-1.35441	-0.247968	0.444705	0.425919	-0.106418	0.332633	-0.212476	-0.335503	-0.024313	-0.144186	-0.849551	-0.440503	-0.265561	0.261118	0.0855961	0	0.355451	0.472843	1.02518	1.13366	0.362139	-0.420875	0.27723	0.693703	-0.0915136	-0.0832624	-0.131013	0.271879	0.10829	-0.359799	0.21293	0.121439	0.361635	1.42742	0.51399	0.11099	0.0196066	1.79766	-0.0728426	0.646624
LILRA6	-0.0830488	-0.107529	0.0451179	-0.0830488	-0.143394	-0.0373435	-0.0527625	-0.088335	-0.280678	-0.260247	0.0188069	0.241621	0.104707	-0.0610542	0.0109181	-0.0261407	0	0.0738015	0.023716	0.0178232	-0.228383	-0.101102	-0.0200663	0.0266533	0.0700097	0.0719066	0.0518627	0.172579	0.0518627	0.0700097	-0.214444	0	0.262536	-0.00299215	-0.0620937	0.0926108	-0.0445185	-0.0673041	0.0412507	0.0489759	-0.045547	0.00695705	0.606717	0.250023	-0.163339	-0.0130115	0.552042	0.0373726	0.0246954
STX7	-0.150464	-0.233274	-0.210887	-0.150464	-0.150464	-0.214594	-0.030169	-0.138677	0.235585	-0.0312591	0.0461702	-0.0890632	-0.0454941	-0.0117774	-0.0777659	-0.0924697	0.0264139	0.0666776	0.040997	-0.180359	0	0.0656595	-0.0576501	-0.102738	-0.0225677	-0.173127	-0.0845337	0.319153	0.141086	-0.0432949	0.0337243	-0.0543246	0.324272	-0.0247359	0.0879016	0.0595336	0.0988955	0.266052	-0.145738	0.0190668	-0.116544	-0.182778	-0.136332	0.257158	0.0295515	0.040997	0.0148511	0.0316391	0.206309
STX7	-0.12672	-0.74948	-0.353459	-0.425857	-0.317006	-0.199377	-0.353752	-0.164003	-0.328767	-1.10535	-0.290118	-0.311304	0.254177	0.12576	0.252062	-0.0573082	0.0513611	-0.244034	0.0983877	-0.6061	-0.392059	-0.193334	-0.14486	-0.0252161	-0.317863	0.0105104	-0.206504	0.64067	0.0934525	0.0526886	-0.0673656	0.185057	0.912308	0.0852623	0.640227	0.408486	0.387953	0.293254	-0.323305	0.518878	-0.311019	-0.608895	-0.103867	0.579218	0.49418	0	0.261466	-0.214199	0.489123
GNG10	-0.659964	-0.889817	-0.698979	-0.731778	-0.468474	-0.420081	-0.678559	-0.796313	0.262547	-0.132591	-0.229802	0.147171	0.375022	-0.0355148	-0.233807	0.273472	0.0294189	-0.114017	0.0298967	-0.395518	-0.201512	-0.248781	-0.0265541	0.464251	0.177646	-0.669231	-0.47998	1.566	0.373518	0	-0.209377	-0.179274	0.547616	0.0736103	0.111085	0.05544	0.668416	-0.142238	-0.0551224	0.82788	-0.395518	-0.652286	-0.106129	0.893871	-0.965815	0.197327	1.02655	0.0965757	0.0974875
GNG10	-0.49304	-0.966507	-0.0997038	-0.306674	-0.228672	0.744932	-0.30897	0.000618	-0.579655	-1.48627	-0.556007	0.242044	0.643055	0.177463	0.000618	0.335174	-0.203676	-0.239435	0.0184317	-0.621659	-0.280002	-0.51249	-0.0512314	0.0410852	0.141926	0.355905	0.306361	0.919123	0.06528	0.249866	-1.01767	-0.678517	0.283582	-0.133761	-0.00359058	0	0.46206	-0.775948	-0.19558	0.895718	0.219068	-0.0557232	0.936932	0.749427	-3.26447	0.149416	1.2535	-0.162954	-0.182751
CDA	-0.782613	-0.7427	-0.596614	-0.227861	-0.871135	-0.000955	-0.24509	-0.485173	-0.338475	-0.958634	-0.329259	0.889019	0.534494	-0.355457	0.0643511	0	-0.483395	-0.0733652	0.115427	-0.105156	0.0139208	0.119531	0.112196	-0.203129	-0.0179148	0.953806	0.963294	1.19493	-0.52579	0.87799	0.295102	0.340752	0.314149	-0.343711	-0.84292	0.166458	-0.234204	0.357969	0.460875	1.04768	2.1781	1.03502	1.91437	0.515049	-0.340084	0.689196	1.1245	0.0794735	-0.896951
MERTK	-0.18889	-0.0527916	-0.187981	-0.210874	-0.0913558	-0.152091	-0.209029	0.0738411	0.243766	-0.163658	-0.0585947	-0.0820398	-0.0694323	-0.088809	-0.0208855	0	0.100121	-0.112754	0.0516987	-0.149435	-0.254922	0.0198016	-0.12314	0.0150738	0.0662441	0.143365	0.193741	1.06128	0.378083	0.398192	-0.276978	0.075356	0.272441	-0.201673	-0.0913558	0.149129	0.18535	-0.12749	-0.0905061	0.255171	0.358932	0.160591	0.818816	0.0889163	0.467313	-0.00879908	0.14697	-0.126618	0.592651
ADAMTS2	-0.099864	-0.0231576	0.00573206	-0.130971	-0.0337009	-0.0538292	-0.0478797	-0.0348773	-0.0243249	-0.0138502	-0.0502567	0.104123	-0.00575447	-0.0803013	-0.0138502	-0.0754523	-0.0937223	0.00573206	-0.012691	0.0182624	-0.0851669	-0.00921822	0.0103011	0.00916004	-0.0011487	0.266667	0.203231	-0.0407729	-0.0633998	0.380455	0.0749769	0.122177	0.163786	-0.124696	0.00573206	0.127444	0.0998421	0.480167	0	0.477694	-0.0301781	0.0815048	0.61227	0.228941	0.106258	0.145211	0.123232	0.0137181	-0.0742421
EVI2B	-0.304334	-0.0866332	-0.0115514	-0.423915	-0.216357	-0.32747	-0.260204	-0.29453	0.347544	0.248952	-0.155942	-0.0989032	-0.169814	-0.0941715	-0.147094	-0.0698137	0.278441	-0.0960627	0.022831	-0.278338	-0.173802	0.0792131	0	0.0991816	0.0564141	-0.316407	-0.0847545	0.868988	-0.0169148	-0.0960627	0.286446	0.0384278	0.371688	0.173265	0.281358	-0.0932269	0.839119	0.957789	-0.0688853	0.27552	-0.337501	-0.149055	-0.289113	0.310198	1.74983	-0.0187073	0.0512977	0.0833964	0.0750184
CPNE8	0.0620728	-0.639611	0.19024	0.0221252	-0.289336	-0.32116	0.187542	-0.361088	0.405201	-0.277173	-0.231326	0	0.343523	-0.175124	0.241215	0.401132	-0.132362	-0.0572453	-0.0532513	-0.0692949	-0.482586	-0.218299	-0.0912409	-0.0745468	0.0476398	0.287933	0.0450344	0.942755	0.544551	0.14054	-0.395565	0.195956	0.915093	0.651937	0.765964	-0.11311	0.495223	0.205656	-0.342935	0.459326	0.146804	-0.524549	-0.0624542	0.268916	-0.505322	-0.0275555	-0.243562	-0.313497	0.29547
CPNE8	-0.183241	-1.02361	-0.0960064	-0.2452	-0.575652	-0.421807	-0.318774	-0.632847	0.212018	-0.343934	-0.366485	0.0942106	0.158094	-0.230308	0.0723553	0.0180416	0.0104866	-0.022006	0.0748558	-1.47384	-0.536962	0.0919914	-0.041913	-0.0295067	0.023489	-0.19043	-0.171044	0.529988	0.215875	0.327653	-0.242707	0.0723553	0.210882	0.574841	0.494383	-0.143172	0.422583	0.437037	-0.428165	0.421797	-0.348617	-0.6713	-0.117826	0.231422	1.20656	0.0562496	0.00944138	-0.0923548	0.295426
FSCN1	-0.307826	-0.168554	0.293789	-0.399879	-0.277368	-0.0102758	-0.18509	-0.238882	-0.577849	-0.684302	-0.1518	0.0675135	0.298257	-0.114503	-0.129626	0.35082	-0.0521288	-0.19594	-0.260623	-0.0438118	-0.0154419	0.176372	-0.105032	-0.277368	0.0927668	0.495579	0.652475	0.603495	-0.511181	0.0188923	-0.0758305	-0.032546	0.262425	0.284211	0	0.585572	0.336121	0.514391	0.575791	0.240305	0.704345	0.894181	0.913337	0.22349	0.665445	-0.106213	-0.00917149	0.132341	-0.00806808
BPI	-0.968028	-0.617918	0.287163	-0.514718	-1.06193	-0.360839	-0.818893	-1.04515	-0.650058	-0.748461	0	4.16374	-0.655617	0.615617	-0.972977	-0.802061	-1.06087	-0.549782	1.21175	-0.539466	-0.706641	-0.523404	0.811391	-0.863232	-0.798542	2.01757	-1.08318	2.54933	0.0452509	2.32566	2.47069	-1.10474	0.923764	-0.507518	-0.700882	0.970916	-0.826039	0.747535	1.76429	1.8088	3.23473	2.37304	1.26084	3.49571	1.38769	-1.06615	1.73939	0.928019	0.264633
DTL	-0.117184	-0.198211	-0.225466	-0.155418	0.176956	-0.0951576	-0.204092	-0.0175004	0.13471	0.238093	-0.0745397	0.0883045	-0.0457377	-0.0918822	-0.0680895	-0.148597	-0.0331197	-0.107231	0.0931091	0	-0.0659456	-0.168008	-0.172614	-0.105028	-0.159984	-0.158841	-0.195865	0.333748	0.647697	0.473686	0.788819	0.190469	0.0689263	0.776328	0.232007	0.232007	0.444659	-0.0352154	-0.207632	-0.11054	0.117836	-0.198211	-0.0810185	0.229391	1.15323	0.232878	0.541335	-0.0638051	0.551145
MYB	-0.335099	0.0357437	0.0119114	0.0420122	-0.558072	-0.224542	-0.400391	-0.3887	0.0231218	0.185381	-0.136952	1.16938	-0.326998	-0.325844	-0.475159	-0.687426	-0.590494	-0.575791	0.255141	-1.02039	-0.671219	-0.446038	-0.280809	-0.347143	-0.316648	-0.0483389	-0.427771	1.10068	0.255398	0.806478	1.00184	-0.296921	0.568305	0.0240269	-0.183212	0.356354	0.0402241	-0.509238	0.0790672	-0.0117016	1.71462	0.567684	-0.364412	1.86785	1.83684	-0.163499	0.64366	-0.273377	0
ACOT9	-0.228936	-0.347779	-0.26795	-0.266521	-0.260346	-0.163214	-0.101205	-0.242916	0.0382662	0.106378	-0.119573	0.0766687	0.174227	-0.138612	0.0908565	-0.349291	0.122097	-0.196835	0.0593052	-0.137305	-0.428021	0.0528345	0.0860186	0.0278234	-0.0751257	-0.326784	0.00355625	0.323984	-0.0267582	-0.0847454	-0.0482817	0.123914	0.41048	0.104171	-0.333749	0	0.17773	-0.119573	-0.313938	0.0562639	-0.0499201	-0.339244	-0.122154	0.293314	1.20046	0.0398064	0.220808	-0.0893688	0.0852728
ST6GALNAC4	-0.0576024	-0.0622191	-0.0668511	0.0241556	-0.104448	0.00221252	0.0295887	-0.0245666	-0.0472689	-0.00888538	-0.0122314	-0.00554657	-0.091413	-0.0691719	-0.00554657	-0.0438409	0.0230656	-0.0808353	0.0670638	0.115902	-0.0796642	-0.0313401	-0.0279493	0.225079	-0.0645332	0.0691757	-0.00221634	0.0638895	0.0500531	-0.00443554	-0.0133486	0.0285039	0.106678	0.0339212	0.0328398	-0.0541496	0.124054	0.358874	0.0712848	-0.0223165	0.134178	0.0796914	0.362323	0.0457687	-0.078495	0.0723386	0.099462	-0.0438409	-0.0714974
ST6GALNAC4	-0.265975	-0.136769	-0.105438	-0.268694	-0.110918	-0.0939379	-0.249764	0.412777	0.0887251	-0.0652857	0.0274172	0.255105	-0.262582	-0.0933356	-0.217224	-0.243732	-0.20806	-0.0319853	-0.00565958	1.45563	-0.0216265	-0.0136209	-0.0488319	-0.120712	-0.0124807	-0.0801372	0.288325	0.0335007	0.964256	0.0118141	0.474654	0.15059	0.00732517	-0.0807352	-0.0290999	0.252261	-0.0646949	2.04955	0.261716	-0.299647	0.899113	0.570961	0.42545	-0.0694289	-0.964294	0.13009	0.396991	0.374945	0.146514
ST6GALNAC4	-0.241737	-0.0740538	-0.063014	-0.200255	-0.112556	-0.128907	-0.25783	0.404725	-0.087306	-0.284447	-0.0530987	0.217371	-0.00653076	-0.118529	-0.294863	-0.309699	-0.332241	-0.072998	0.0356493	1.28928	-0.0391245	-0.0166368	-0.056222	0.196962	-0.278354	0.0449104	0.352285	-0.18764	0.743967	0.0685263	0.290099	0.259019	0	-0.0551796	-0.193361	0.395989	-0.14711	1.86188	0.377586	-0.146554	1.19784	0.712192	0.355815	0.0434523	-0.451931	0.0124779	0.276506	0.263202	0.423161
CITED4	-0.876162	-0.510762	-0.644691	-0.589779	-0.642187	-0.500898	-0.631387	-0.701777	-0.688799	-1.06335	-0.204602	0.600552	-0.468746	-0.620667	-0.17897	-0.708746	-0.874202	-0.336698	-0.0400925	0.170637	0.0353632	0.275889	0.0311861	-0.389615	0.133125	0.276332	0.218265	0.187627	-0.567437	0.444785	0.247815	-0.0616789	0.643258	-0.410059	-0.568229	0.125798	-0.136062	0.791389	1.18104	0.625358	1.51134	0.932733	0.33808	0.402965	-1.17837	0	0.220559	0.226051	-0.728088
HCK	-0.831901	-1.05209	-0.528332	-0.366694	-0.985076	0.192418	-0.605879	-0.422426	0.161549	-0.781086	-0.14612	0.554105	0.480014	-0.0345993	0.247396	0.00787449	-0.164674	0.283847	0	-0.158844	-0.206882	0.130438	-0.21172	0.216334	-0.0616198	0.185352	0.15433	0.726299	0.788188	0.120086	-0.276998	0.459029	0.199105	-0.167509	-0.0255699	0.226897	-0.099863	-0.304524	-0.0839586	-0.0507832	0.262942	0.439425	1.21051	0.253171	0.364437	0.243866	0.478258	-0.219513	0.396462
EIF1B	-0.365356	-0.561794	-0.43262	-0.41603	-0.288229	-0.293591	-0.56087	0	0.142914	0.00842571	-0.130619	-0.466599	-0.152804	-0.206235	-0.178519	0.0778294	-0.26576	-0.41603	-0.029645	-0.0936623	-0.136112	-0.285461	-0.0986815	-0.0812759	0.276559	-0.120801	0.177434	0.643837	0.29912	-0.0130482	0.0249004	-0.149849	0.897165	-0.635119	-0.0653868	0.134171	0.411394	1.31666	0.405381	0.888822	0.81598	0.0854454	0.151885	0.70103	-0.312414	0.00842571	0.332064	0.21054	0.0872135
CD14	-0.189605	-0.908641	0.115881	0	-0.683895	-0.368389	-0.467484	-0.346609	-0.691157	-1.25947	-0.576842	-0.101801	0.00546265	-0.225322	-0.19796	-0.217866	-0.448358	-0.311214	0.0142031	-0.49199	-0.172654	0.176654	0.00546265	0.27907	-0.167981	0.415923	0.500845	0.515899	0.383993	0.196264	-0.265523	0.437669	0.27907	-0.34278	0.221547	0.188113	0.146929	-0.0402918	-0.0971384	0.0266895	0.465643	0.4911	0.706227	0.35652	0.526081	0.122566	0.238221	-0.236065	0.173214
CES1	-0.710883	0.351935	-0.104066	-0.377932	-1.05371	-0.228586	0.0442181	0.160053	-0.71171	-0.60273	0	0.236129	-1.27392	-0.213005	-0.147833	-0.843111	-0.465784	-0.46022	-0.334979	-1.15456	-0.288638	-0.87283	-0.263892	-0.415122	0.00779915	0.997096	0.0818872	0.843899	0.0405436	0.0476389	-1.30662	0.581847	1.63455	0.817946	-0.415458	1.36981	0.501446	0.639824	-0.00227261	-1.4879	1.2885	1.23259	2.7499	0.884912	-0.280342	1.2152	0.908755	0.115108	-0.513241
RBBP4	-0.134104	0.0780873	0.11971	-0.288877	-0.0436096	0.0649757	0.0121059	-0.0286503	0.0454741	0.203746	-0.250767	-0.117302	-0.264332	-0.142131	0.00323772	0.0603189	-0.120823	0.00323772	-0.0587254	0.0865083	-0.141237	0.0177217	-0.152003	-0.172867	0.166679	-0.0236988	0.0225172	-0.0511479	0.173163	-0.129663	-0.0553522	0.0296807	0.051743	0.130116	-0.0477929	0.0320606	0.0478282	0.192442	-0.167395	0.0446887	0.217056	-0.124352	0.160891	0	0.59197	-0.0452809	-0.0774178	-0.0646462	-0.0105758
RBBP4	-0.608838	-0.707893	-0.625731	-0.675871	-0.559312	-0.537569	-0.624881	-0.513787	0.347687	0.267615	-0.426093	-0.279204	-0.291283	-0.304142	-0.134369	-0.405525	-0.0740008	0.115815	-0.161826	-0.1742	-0.136183	0.165267	-0.182299	0.171637	-0.0088377	-0.83277	-0.696247	0.219242	0.663892	0	0.251979	0.0315886	0.312203	0.364466	0.0730085	0.292107	0.371292	0.381473	0.342918	0.0740557	-0.801722	-0.498148	-0.519301	0.374269	1.60012	0.131483	-0.0255556	-0.0419016	0.263493
CCL2	-0.226452	-0.289091	-0.222081	-0.251851	-0.312138	-0.0331235	-0.17379	0.0604649	0.189132	-0.349796	-0.241859	-0.359366	0.0351214	-0.107779	0.198946	0.304988	0.188311	0.377359	0.160957	-0.242966	0.180077	-0.316792	-0.142471	0.326785	-0.259671	-0.301721	-0.164323	1.90652	3.55757	-0.223173	-0.0283451	0.289762	1.21556	-0.255197	0.362154	0.889193	0	-0.241859	-0.0485225	-0.381134	2.95703	1.95992	-0.317957	0.059567	1.63522	-0.0494904	1.01304	0.139883	3.28871
GRINA	-0.925385	-1.22301	-0.783289	-0.649843	-1.01104	-0.560026	-0.918325	-0.827242	-0.973965	-1.62751	0.0267658	0.501809	-0.534973	-0.282732	0.121441	-0.496613	-0.252897	0.0724907	-0.0358438	-0.075345	0.127253	0.208349	0.214144	0.0897512	0	-0.141833	-0.139163	0.566523	-0.479106	-0.0608902	-0.537675	0.424925	0.225662	0.0409622	-0.139163	0.111645	-0.0263243	1.47846	0.280075	0.599114	0.586018	0.394489	0.846712	0.201074	-1.32949	-0.035079	0.413079	-0.798116	-0.0915327
MX1	-0.190729	0.050992	-0.809107	-0.147808	-0.948835	-0.642409	-0.786173	-0.151766	0.108956	-0.511719	-0.811223	-1.46853	-0.156079	-0.859497	0	0.12345	-0.196482	0.871976	-0.335383	-0.830631	-0.621683	-0.597712	-0.313622	0.329307	-0.766739	-0.0736446	0.941792	1.28931	1.68234	-0.822255	0.37634	0.945035	0.914474	-0.382256	0.757037	1.13984	-0.113024	0.0560617	-0.154106	-0.957433	1.45778	1.12793	-0.0803328	-0.210641	2.03642	0.264774	1.82811	0.20091	1.9333
KYNU	-0.297042	-1.34078	-0.496439	-0.177422	-0.673735	-0.551621	-0.467646	-0.705349	-0.131937	-1.34545	-0.695777	0.261254	0.134019	0.0101795	0.118928	0	-0.407328	-0.36677	0.054987	-0.414424	-0.570767	0.076355	0.098959	0.581522	-0.243218	0.0970669	-0.32156	0.916406	0.0849705	0.481253	-0.023942	0.139626	0.468472	-0.0663872	0.686869	-0.00433159	0.489012	0.118928	-0.365229	0.176821	0.501677	-0.54221	0.100762	0.354469	1.18478	-0.091074	0.222655	-0.115592	0.33081
DHDDS	-0.0570455	0.0520964	-0.111447	-0.0654674	0	0.0476408	-0.0344281	0.101303	-0.107093	-0.0781951	-0.0781951	0.0274153	-0.186234	-0.143571	0.0839987	-0.0433135	-0.163453	-0.0769782	-0.0947247	0.460584	0.0448484	0.0257168	0.0986128	-0.0709086	-0.184268	0.230279	0.266682	0.121056	0.481385	0.0648317	0.152522	0.116807	0.19646	-0.0769782	-0.0576453	0.0375633	-0.139119	0.0582018	-0.0546479	-0.153799	0.273853	0.420649	0.573384	0.0341892	-0.584962	0.215456	-0.116438	0.0498705	-0.273451
TACSTD2	-0.288354	-0.178561	0.204626	-0.0557914	-0.224124	-0.221921	-0.445231	-0.395978	-0.255318	-0.373802	0.152946	2.77863	-0.297603	0	-0.284901	-0.282604	-0.360415	-0.301085	0.741299	0.083405	-0.227434	-0.194669	0.411022	-0.408448	-0.331632	1.69367	-0.361628	2.5591	0.0869632	2.13716	1.70471	-0.395978	0.416687	-0.0363083	-0.0518737	0.353842	-0.236298	0.737908	1.21279	1.51042	3.25541	1.92446	2.76245	2.6539	2.03011	-0.379928	1.19888	0.672517	-0.272311
CA4	-0.227433	-0.0286427	-0.0445943	-0.21889	-0.239263	0.951626	-0.145209	0.268816	-0.174851	-0.259928	-0.181061	0.0109358	0.310724	-0.0838084	-0.310084	-0.0702982	-0.104314	-0.195654	0.0450311	-0.339879	-0.283117	0.02179	-0.297662	0.0904193	-0.123121	1.35288	0.5121	1.3682	0	0.900104	0.455851	-0.25119	-0.08672	-0.238183	-0.23065	-0.078969	0.313671	0.491426	0.562528	1.48163	3.42211	1.34282	1.53312	0.45318	1.37633	0.159212	3.16891	-0.0305104	-0.350338
IFITM3	-1.82646	-1.09582	-1.82837	-0.954339	-1.14524	-0.245235	-1.44137	0.308567	0.369424	-0.889447	-1.50303	-0.958171	-0.192132	-1.09889	0.118083	-0.314764	-0.656829	0.787834	-1.43359	0	-0.370072	-1.11459	-0.371372	0.841741	-1.11841	0.415163	1.58697	1.64785	2.03577	-0.607197	-0.834822	1.67377	1.78178	-1.08299	0.10759	0.532533	0.61486	0.624418	-0.11677	-0.446985	1.45558	1.48046	1.59895	-0.482464	1.75204	0.985602	2.23927	-0.324937	1.93019
HIAT1	0.162479	-0.158162	0.148513	0.00517559	-0.1887	-0.460297	-0.134253	-0.178884	-0.14186	-0.425446	-0.185421	-0.189685	0.00431442	-0.0211849	-0.0101185	0.173505	0.452711	-0.264879	0.00603676	0.00259018	0	-0.12166	0.0650568	-0.000288	0.245256	-0.0618019	-0.361871	0.441937	0.397356	-0.242895	-0.667052	-0.590446	0.370646	0.347058	0.282208	0.0760298	0.192536	-0.473836	0.0123339	0.103103	-0.126684	-0.210868	-0.506202	0.0988054	-1.78918	-0.0235252	-0.372274	-0.321352	0.77287
HIAT1	-0.605156	-0.580251	-0.802938	-0.727755	-0.550576	-0.725802	-0.483894	-0.463418	0.185699	0.211397	-0.420158	-0.140514	-0.265395	-0.267524	-0.53511	0.00117922	-0.134676	-0.43125	-0.130795	-0.628675	-0.0316038	0.00823402	-0.217289	0.0187516	0.0458589	-0.726778	-0.67878	0.324521	0.0589409	-0.276069	0.0685348	0.0234022	-0.152921	0.3608	0.248114	0.00471115	0.271269	0.0412807	0.174244	0.141466	-0.761353	-0.705461	-0.60426	0.238148	1.57648	0.0170045	0.101893	-0.0364346	0.0707827
RBBP4	0.574383	0.142762	0.29972	0.203383	0.430229	0.035696	0.282222	-0.0607767	0.314326	0.302589	0.276718	-0.00353908	0.160444	0.227407	0.0831938	0.213414	0.521041	-0.226228	0.283997	-0.216838	0	-0.0161972	0.0543537	0.161849	0.263035	-0.348441	-0.183888	-0.268899	-0.35546	-0.0372057	-0.0981331	-0.125513	-0.249155	0.299241	0.161147	-0.397531	-0.210233	-0.582509	-0.383115	-0.212279	-0.586928	-0.602351	-0.931529	-0.0251636	0.816892	0.0132952	-0.383883	0.0988674	0.165532
PYGL	-0.721104	-0.949644	-0.430626	-0.536645	-0.865118	-0.249557	-0.749368	-0.817009	-0.134163	-0.57231	0.0876322	1.04038	0.608371	-0.193645	0.104575	-0.164405	-0.322314	-0.11342	0.354164	-0.804194	-0.817735	0.0795717	-0.0999041	0	-0.148463	-0.181225	-0.615801	1.65018	0.200201	0.394491	0.526297	0.196075	0.643247	0.220745	0.314582	-0.052392	0.330545	0.287016	0.256761	0.948675	0.460217	-0.412023	0.198857	0.718969	-0.0314169	0.381358	1.19513	-0.0539932	-0.409286
HJURP	-0.272715	-0.212414	-0.280433	-0.113582	0.157636	-0.285971	-0.234733	0.453212	0.158452	0.339119	-0.363481	0.396256	-0.228321	-0.247643	-0.394253	-0.280433	-0.173912	-0.2061	-0.21136	1.22265	-0.218756	-0.26176	-0.137412	-0.315117	-0.279327	-0.227255	0.127956	0.173864	1.05185	0.445881	0.510563	-0.0443654	0.151093	0.503518	-0.108666	0.177893	0.473677	-0.00821495	-0.10279	-0.0814447	0.226159	-0.0294247	0.134605	0.154368	1.70958	0.170633	0.578577	0.0135894	0.539658
HMGB1	-0.237095	-0.345854	-0.610876	-0.555999	-0.17451	-0.905355	-0.476477	-0.887481	0.75247	1.07358	0.106932	0.149836	0.0552082	-0.163713	-0.0604296	0	-0.00111675	-0.229743	0.161862	-0.53126	0.0315876	0.410452	0.366956	0.179719	0.583175	-0.873093	-1.22634	-0.140141	-0.674681	-0.545856	0.296332	-0.272804	0.22628	0.507746	0.161464	-0.0150404	0.893309	0.951283	0.0359507	0.877106	-1.21749	-1.4249	-1.70968	0.153052	1.47783	-0.267418	-0.757961	-0.398458	-0.4228
HMGB1	-0.377757	-0.411964	-0.479397	-0.457335	-0.305448	-0.399733	-0.343277	-0.350749	0.356589	0.562691	0.203202	-0.137252	-0.107109	-0.0766983	-0.193725	-0.0547385	0	-0.0873585	0.119925	-0.248505	-0.17087	-0.0194335	0.00418997	0.0752168	0.196626	-0.522147	-0.478228	0.318062	-0.0348272	-0.096302	0.275707	-0.0731621	0.363782	0.32008	0.362477	0.129163	0.679959	0.994112	0.112181	0.45477	-0.505371	-0.464266	-0.406392	0.317389	1.74825	0.134525	-0.201424	0.155021	0.296357
STAT1	-0.719857	-0.236951	-1.15754	-0.583199	-1.15912	-0.814104	-0.681251	-0.930771	0.142979	-0.0670414	-0.271882	0.154013	0.165593	-0.29536	0.32355	-0.0328312	0.207446	0.28546	-0.191252	-0.581087	-0.0764351	-0.0411558	-0.083272	0.700883	-0.023118	-0.990272	-0.542377	1.21714	0.730104	0.507286	-0.107775	-0.0185833	0.550888	0.312797	1.03578	0.725702	0.147869	-0.67692	0.0114794	-0.656384	0.155914	0.116969	-1.48052	0	1.68257	-0.408818	0.86517	-0.736612	1.43501
STAT1	-0.117166	0.250221	-0.451611	-0.0684223	-0.767382	-0.379535	-0.402532	-0.568137	0.535712	0.663485	-0.244209	-0.131096	0.0452471	-0.372038	0.19269	-0.106282	0.263315	0.280549	0.065568	-1.24415	-0.124281	-0.0486155	-0.106282	0.473921	-0.119219	-0.65725	-0.394108	0.857379	1.10304	0.289405	0.176495	-0.278713	0.0247879	0.164455	0.8279	0.456513	0.0593491	-0.451611	-0.290985	-0.735365	0.105323	-0.109809	-1.48722	-0.222511	2.25037	0	0.785163	-0.343083	1.25623
CYP4F3	-0.631053	-0.724958	-0.350675	-0.49614	-0.753665	0.885906	-0.830668	0.0489688	-0.410104	-0.854058	-0.125692	2.2748	1.63946	0.178792	-0.679614	-0.0531483	0.133564	-0.67582	1.02265	-0.827507	-0.653263	0.653855	-0.217853	-0.614617	-0.229625	0.831297	-0.683419	3.54534	-0.0269332	1.82679	1.41103	-0.814935	0.304629	-0.0531483	-0.366642	-0.240792	-0.11795	0.068892	0.740875	2.80447	2.80608	0.750422	0.26076	2.67842	1.04868	-0.370469	1.26002	0.0946651	-0.767731
EMILIN2	-0.00701714	-0.461721	0.489493	0.173799	-0.276354	0.106692	0.0237551	-0.418471	-0.684462	-1.09229	-0.524754	0.0473709	-0.132216	-0.334401	-0.202195	0.0404167	-0.398545	0.124905	-0.0262985	-0.395215	-0.321275	0.0744553	-0.213984	0.0752563	-0.115766	0.83917	0.546041	0.104027	0.214346	0.469289	-0.629542	0.412885	0.148989	0.278608	-0.0765505	-0.106837	-0.0703392	-0.12126	-0.413745	-0.0772629	0.797271	0.622479	1.46037	0.135309	-0.889631	0.0205164	0.521749	0.28838	0.148304
TIMD4	-0.134212	-0.0732298	-0.313713	-0.225447	0	-0.256823	-0.247012	1.1424	0.235152	0.14282	-0.238348	-0.231883	-0.0887218	-0.199987	-0.310304	-0.285545	-0.224377	-0.109311	-0.173935	0.648828	-0.273324	-0.279977	-0.0799871	-0.190554	-0.156485	-0.231883	0.921946	0.251392	1.31569	0.717799	0.150262	0.391271	-0.0417933	0.397539	-0.0984898	0.248313	0.667967	-0.249187	0.0600653	-0.0896959	0.0307927	0.222654	0.228135	-0.0799871	2.64985	0.777226	1.38917	0.121099	0.667391
TRIB1	-1.22886	-1.27563	-1.0137	-0.654162	-0.789501	-0.327735	-0.6259	0.418749	-0.200067	-0.325341	-1.08973	0.019907	0.68987	-0.71151	-0.667746	-0.700167	-0.686496	-0.160513	0.861118	0.911212	0.067009	0.400992	-0.175835	-0.30061	-0.429106	0.136387	0.103003	0.276719	1.16926	0.485037	0.202463	0.954777	-0.0839386	-0.224712	-0.446281	0.168895	0.108074	0	-0.620649	1.00741	0.969754	0.0911484	-0.339419	0.36534	1.16142	-0.273655	0.887452	-0.479738	1.33674
FCGR2A	-0.348627	-0.943813	0.0497179	-0.127832	-0.43531	0.252674	-0.416586	-0.278707	-1.27496	-1.15861	-0.335541	0	0.415167	-0.00620651	-0.0498886	0.116945	-0.0877848	-0.0784903	-0.164965	-0.489355	0.0812864	-0.443008	0.0371962	0.334366	0.179358	0.398816	0.271185	-0.417965	-1.24284	0.654984	-0.662363	0.0512142	0.329445	-0.024991	0.0291262	-0.0735922	0.217148	0.0581713	-0.104336	0.382279	0.271612	0.104997	1.1368	0.205556	-1.23553	-0.548521	0.928577	-0.0488205	0.240929
FCGR2A	-0.796718	-1.63936	-0.404464	-0.129645	-1.03389	0.188356	-0.551046	-0.557392	0	-1.5884	-0.656988	0.295853	0.741914	-0.193908	0.0193796	0.124614	-0.621651	0.0228233	-0.238798	0.342611	-0.204926	-0.11017	-0.337086	0.436845	0.064867	0.356477	-0.0366879	1.1342	1.05423	0.309661	-0.47638	0.297974	0.647458	-0.652785	0.483954	-0.188611	-0.0904808	-0.277559	-0.463179	0.143263	0.541152	-0.294062	0.797671	0.0974875	-3.83475	0.22133	0.929143	-0.327963	0.543029
IL1R2	-0.111235	-0.0122871	0.0889616	-0.0764174	-0.125624	0.176368	-0.186975	-0.0582566	-0.114542	0.0579553	-0.0174379	-0.0476799	0.141669	-0.0603809	-0.132313	-0.143531	0.17185	-0.133431	0	-0.120073	-0.130079	-0.0319576	-0.144658	-0.251053	-0.148044	0.283283	0.289136	0.189838	-0.0593181	0.456741	0.0880027	-0.0371795	0.241636	0.172754	0.0812721	-0.117858	0.0994678	0.192518	0.156381	0.390617	0.436542	-0.00510645	0.920893	0.236452	0.570961	-0.00204039	0.579856	0.232986	0.785488
NPL	-0.30345	-0.587851	-0.193322	0.0249243	-0.403475	0.0376282	-0.383714	-0.61663	-0.455933	-0.752365	-0.471277	0.0484285	0.523284	-0.0432997	-0.122967	0.128653	-0.305739	-0.58816	0.454121	-1.0064	-0.562369	-0.568774	-0.223079	-0.362364	-0.311098	0.448545	0.318751	1.35441	0.214807	0.575107	-0.414694	0.211073	0.541097	-0.214446	0.172098	0.00514221	0.626467	1.1536	-0.230071	0.502052	1.25171	-0.0226383	1.04733	0.6749	0.647405	0	0.257322	-0.133553	0.113685
NPL	-0.418905	-0.878739	-0.0832291	0.120816	-0.387301	-0.117389	-0.513263	-0.341004	-0.757877	-1.13663	-0.475179	0.0512257	0.56829	-0.0614004	0.0139351	0.0444527	-0.321566	-0.419551	0.189111	-1.21685	-0.547432	-0.342228	-0.208457	-0.19099	-0.185215	0.615695	0.179337	1.05157	-0.0608959	0.489663	-0.625356	0.0812015	0.361551	-0.00556278	0.418113	0.362115	0.618528	0.482596	-0.468148	0.616641	0.989946	-0.153452	1.08348	0.552904	0.484151	0	0.810249	-0.16234	0.20239
DLGAP5	-0.467126	-0.349246	-0.422055	-0.204464	0.46953	-0.402704	-0.359573	0.626367	0.230218	0.235031	-0.504454	0	-0.176808	-0.281898	-0.408054	-0.394187	-0.369975	-0.384664	-0.33593	0.772077	-0.509045	-0.358537	-0.285832	-0.337971	-0.456003	-0.388889	0.102118	0.324188	0.847189	0.564352	1.04062	0.191837	0.0732326	1.0504	0.161825	0.388542	1.06631	-0.0986128	-0.252732	-0.30267	0.211504	-0.231712	-0.452682	0.168308	0.908721	0.29354	0.781037	-0.220375	0.932193
DLGAP5	-0.449278	-0.480054	-0.456647	-0.261497	0.475284	-0.441947	-0.406858	0.47307	0.0364485	0.180482	-0.486504	0.0966616	-0.183446	-0.359717	-0.472565	-0.38661	-0.37659	-0.309295	-0.333316	1.12796	-0.470432	-0.32366	-0.267965	-0.422233	-0.444037	-0.500579	-0.222392	0.171633	0.806475	0.629387	1.26291	0.280741	0.146147	1.38158	0.194662	0.483558	1.18624	-0.208108	-0.281921	-0.339141	0.152388	-0.27912	-0.378589	0.160667	1.97498	0.171633	0.891842	0	0.959841
PGLYRP1	-1.13124	-0.587793	0.0829201	-0.795195	-1.13576	-0.0275106	-1.06198	-1.01967	-0.759941	-0.945514	0.511125	3.73367	-0.424322	0.393932	-0.719589	-1.06844	-0.984657	-0.857177	0.406012	-0.81315	-0.44517	-0.138018	0.836296	-0.775699	-0.781874	2.46093	-0.759071	2.52379	0.251765	2.89353	2.89104	-1.01967	-0.268804	-0.438884	-0.435404	0.390015	-0.759941	0.833702	2.64439	3.07196	5.01203	2.906	1.72514	2.07134	1.68173	-0.776579	2.97766	0.511846	-0.76955
UHRF1	-0.585193	-0.447249	-0.451662	-0.365871	0.584809	-0.512925	-0.539519	0.508652	-0.176577	-0.305289	-0.315594	0.315914	-0.519527	-0.501116	-0.7618	-0.655444	-0.466895	-0.42911	-0.333516	0.0645513	-0.727761	-0.514903	-0.546919	-0.557072	-0.635942	-0.103829	0.425158	0.468844	0.989575	1.31721	0.573375	0.020627	0.0868931	1.30549	0.017437	0.503777	0.661531	-0.608936	-0.100855	-0.395321	1.12909	0.249895	0.40856	0.727425	-0.100855	0.136455	1.16329	0.0786104	0.820551
IFI44L	-1.0369	-0.300098	-2.5939	-1.12732	-1.98449	-1.28878	-1.64548	-0.48992	0.464803	-1.89154	-1.63556	-1.90429	-0.379521	-1.41546	0.0177889	-0.127499	0	1.20261	-1.65722	-1.70155	-1.15877	-1.38315	-0.374356	1.15081	-1.10799	-0.7186	0.872371	2.10984	2.62448	-0.927854	0.308246	1.52566	2.43888	-0.232931	2.00813	1.65819	1.2978	0.442087	-0.0630894	-0.770308	1.4581	1.07751	-1.69974	-0.442773	1.59295	0.398637	2.59936	0.298382	2.913
FABP5	-0.299798	-0.314002	-0.239644	-0.160024	0.591864	0.490842	-0.131203	0.834291	0.347229	0.0344706	-0.321156	-0.298711	-0.258009	-0.169925	-0.371112	-0.0434837	-0.438335	-0.305791	-0.562615	0.513601	-0.046217	-0.303063	-0.0403013	-0.387194	-0.103421	0.117412	0.922439	0.198539	1.23333	0.692572	0.641398	0.172523	-0.00885963	0.596836	-0.386038	0.455532	0.554166	-0.118683	0.322016	-0.224603	-0.0101929	0.518233	0.700202	-0.194476	-0.814216	0.303529	1.07024	0.0668726	0.713997
FABP5	-0.351974	-0.356616	-0.437916	-0.382421	-0.0630989	-0.322155	-0.295167	-0.139048	0.435547	0.21237	-0.193034	-0.14205	-0.224512	-0.218161	-0.254525	-0.147068	-0.123139	-0.275252	-0.114266	0.279734	-0.150087	-0.304107	-0.107404	-0.0831561	0.0260925	-0.425669	-0.314231	0.0923147	0.681246	0.304941	0.618171	0.153183	0.161325	0.349803	0	0.368209	0.549112	-0.0918384	0.209233	0.182281	-0.350815	-0.295167	-0.137049	0.290909	1.93382	0.325374	0.658994	0.171035	0.551592
NME1	-0.152307	-0.0275331	-0.236552	-0.0707984	0.117783	0.304552	-0.095839	0.192077	0.277057	0.230551	-0.153317	-0.144247	-0.128261	0	-0.0736656	-0.0977836	-0.200589	-0.106566	-0.17368	0.420482	0.150912	-0.0275331	-0.0340338	0.0341377	-0.103632	0.00634956	0.333698	-0.120334	0.2181	0.127802	0.111065	0.01717	0.036799	0.203964	-0.17368	0.0735459	0.0252318	0.00996542	0.190485	-0.219517	-0.257047	2.25323	-0.0396295	-0.0997305	1.55681	0.0162711	0.132785	0.0898671	-0.131245
NME1	-0.286128	-0.19769	-0.360397	-0.295879	0.449018	0.397587	-0.182768	0.577483	0.0316324	0.0914535	-0.357383	-0.308225	-0.776048	-0.247404	-0.418892	-0.12714	-0.902899	-0.50458	-0.61105	1.14007	0.0896311	-0.416299	-0.323232	-0.171792	-0.577574	0.197554	0.696827	-0.300528	0.792491	0.399292	0.730534	0.401769	-0.0438843	0.177274	-0.614017	0.759854	-0.00974083	0.0156498	0.215442	-0.547245	-0.108513	0.427526	0.15377	-0.244012	2.03899	0.133605	0.589281	0.277623	0.773548
HEMGN	-0.420991	0.115963	0.0391393	-0.0261106	0.034656	-0.370312	-0.233552	0.0205531	-0.421762	-0.073123	0.0177164	-0.3718	0.154703	0.0357776	-0.276089	0.00745583	-0.428711	0.106381	0.94491	-0.789071	-0.335795	-0.616058	0.0137343	-0.592457	-0.355523	-0.165547	0.646682	0	-0.41638	-0.372544	-0.229502	-0.669929	2.27601	-0.639156	0.145895	0.508407	0.657659	1.6282	0.367991	0.359051	2.34441	-0.0443764	-0.510718	0.686171	-1.03787	-0.583813	0.158314	0.224772	-0.334344
LRG1	-0.0893202	-0.436645	0.0208821	-0.236067	-0.267744	1.30149	-0.278209	0.389605	-0.393749	-0.548012	-0.408454	0.500898	0.703292	-0.210788	-0.437483	-0.0542102	-0.111205	-0.375175	0.454248	-0.0893202	-0.27971	0.2305	-0.0357013	-0.128008	-0.000619	1.1713	0.868269	1.03936	-0.473966	0.755895	0.163588	-0.153929	-0.0350671	-0.236796	-0.296328	-0.207213	0.486839	0.36147	0.725911	1.01966	2.32736	1.44995	1.93321	0.454248	0.288382	0	2.34537	0.184969	-0.580947
TYMP	-0.551296	0.213866	-0.576794	-0.237224	-0.658827	0.0772305	-0.52707	-0.318769	-1.92468	-1.86064	-0.307698	0.483043	0.312064	-0.369114	0.355398	-0.112654	-0.105523	0.977841	-0.142485	-0.0718994	-0.248449	-0.363926	0.122029	0.361004	-0.226759	0	0.299273	-1.48422	-1.95891	0.384975	0.213866	0.977841	0.804684	-0.31662	0.924471	0.895868	0.324054	0.820395	-0.270816	-0.321281	1.14431	1.34027	1.15467	-0.147252	-2.18466	-0.0586662	0.547397	-0.329927	0.757854
LXN	-0.278084	-0.132352	-0.241295	-0.202698	0.0156727	-0.33459	-0.301197	0.105929	0.13097	-0.0492907	-0.237575	0	0.0882502	-0.479216	-0.514235	-0.418456	-0.309962	-0.561129	-0.181098	-0.889319	-0.305086	-0.321239	-0.203605	-0.515361	-0.702707	-0.158497	0.777443	-0.129763	0.146714	0.155231	0.22599	0.0160627	0.42456	0.0357971	-0.0801926	0.0863962	0.757773	-0.212251	0.305923	0.286352	0.187761	-0.236646	0.0665941	0.373472	1.77238	0.0222826	0.444962	0.116508	0.190871
BLVRB	-0.856177	-0.820533	-0.547417	-0.749469	-0.453742	0.0706511	-0.675507	-0.894001	-0.630116	-0.67624	-0.344968	0.116183	-0.594733	-0.239758	-0.4129	-0.297728	-0.646163	-0.00504971	-0.18533	-1.1159	0.388735	0.0168581	0.143201	0.180074	0	0.0435619	0.27687	0.0377693	-0.432867	0.281402	-0.611091	0.331612	-0.062995	0.0353107	-0.338869	-0.892299	0.424005	2.04905	0.30515	0.433876	1.25149	0.391706	0.909699	-0.810853	0.923296	0.201554	0.317154	0.227229	-0.899975
RNASE1	-0.038239	-0.246296	-0.133735	-0.229182	-0.164855	-0.248593	-0.335051	0.0315828	-0.0949812	-0.146531	-0.193337	-0.110567	-0.152971	-0.171378	-0.12	-0.249743	-0.221264	-0.249743	-0.168112	-0.08571	-0.272938	-0.148674	-0.233726	-0.112658	-0.222393	0.522004	2.81782	0.3283	0.829712	0.815487	-0.0582485	2.42462	2.42858	1.0754	-0.0332794	1.29438	1.33522	1.764	0.38052	0.58464	0.768548	1.19772	2.81452	0.427321	-0.342392	1.18756	2.98309	0.582703	0.315139
ATP6V0A1	0	0.0779018	0.476792	0.0479603	-0.331823	0.212675	-0.0402594	-0.261273	-1.32078	-1.01064	0.0335636	0.133773	-0.0656862	-0.303504	-0.016305	-0.29957	-0.547537	0.149396	0.249331	-0.856832	-0.598623	-0.266178	-0.400768	-0.498739	-0.508695	0.716212	0.578523	-0.0752039	-0.643385	0.551426	-0.149721	0.408993	0.0340633	0.185991	-0.201628	-0.0410471	-0.377529	0.106167	-0.361039	0.118332	0.747041	0.576897	1.07117	0.358309	-0.242273	0.166901	0.567797	0.250619	-0.103865
ZDHHC12	-0.449615	-0.147101	-0.425553	-0.202637	-0.3899	-0.122098	-0.483606	-0.0128126	-0.697425	-0.887435	-0.0411243	0.412415	0.131818	0.0126991	-0.196882	-0.18544	-0.396481	0.0466146	-0.118631	0.595703	0.133896	0.02215	-0.114188	-0.174603	-0.0411243	0.0866318	0.182473	0.620508	0.0737038	0.110879	0.390342	0.459225	-0.056675	-0.308665	-0.391691	-0.0220337	0	0.43078	0.144649	0.0261822	0.445575	0.737147	1.02976	0.128072	-1.40249	0.167543	0.375319	0.209515	-0.0397186
DCLRE1A	0.0832138	0.0552816	0.159872	0	-0.139534	0.0179224	-0.0365257	1.09856	0.294621	0.209941	-0.27004	-0.363375	-0.148251	-0.163949	-0.421816	-0.127172	-0.137673	-0.249795	-0.0307574	-0.729471	-0.152629	-0.621488	-0.243777	-0.369915	-0.720158	-0.276851	0.437544	-0.0925083	0.0943413	0.041111	-0.0481324	-0.21864	1.46557	0.0207024	-0.187502	0.978424	1.24055	-0.25315	0.293702	0.026247	-0.400831	-0.110648	0.210427	0.648178	0.246028	0.0503931	0.587214	0.647458	0.452035
METTL7A	-0.821685	-1.13928	-1.12545	-1.1163	-0.584846	-0.739383	-0.95989	-0.643155	0.346587	0.0850964	0.0859776	-0.2439	-0.132091	-0.155851	0.0312157	0	-0.0419788	-0.341224	0.122079	-0.152471	-0.172879	-0.130811	-0.209168	-0.200816	-0.0429411	-0.960345	-0.749958	0.346954	0.122293	0.274405	0.690263	0.433098	0.684747	0.248272	0.137673	0.201878	0.543385	1.13395	-0.187445	0.625678	-1.19278	-0.980497	-0.461918	0.711545	2.07775	0.487462	-0.0782881	0.223661	0.425112
GNA15	-0.217607	-0.381623	0.0562115	-0.141056	-0.32424	-0.0988464	-0.405898	-0.361791	-0.416789	-0.432005	-0.19652	0.452908	-0.0633097	-0.218583	0	-0.327925	-0.676519	0.233478	-0.0683651	-0.058054	-0.0454311	0.286258	0.0552015	0.141678	-0.0436993	0.74705	0.681271	0.0411901	-0.38217	0.371176	-0.466114	0.338504	0.271026	-0.132746	-0.213462	0.131938	0.423778	0.812236	0.504437	0.67996	0.99147	1.30107	1.56097	-0.0230703	-1.29612	-0.0393772	0.225239	0.186279	-0.24995
PAPSS1	-0.077323	-0.25189	0.230062	-0.100985	-0.43265	-0.0311327	-0.143823	0.0604467	0.33938	0.107018	0.0102301	0.0376739	0.0227222	-0.00977325	0.131016	-0.112322	-0.00316238	0	-0.0344992	0.363827	-0.19383	-0.00606728	0.171314	-0.225027	0.0585518	0.109827	-0.208052	0.237003	0.639421	-0.266381	-0.130506	0.0550079	-0.0922585	0.374121	0.0884457	0.187008	0.205047	-0.350473	0.11129	0.27296	-0.0668068	-0.349467	0.150949	0.340421	-1.0456	-0.197598	-0.404851	-0.326344	0.522697
PTTG3P	-0.328428	-0.504803	-0.736129	-0.444913	0.54164	-0.103636	-0.457498	0.826829	0.168436	0.0145702	-0.492389	-0.0822163	-0.240286	-0.290576	-0.526337	-0.587265	-0.610714	-0.420068	-0.348533	1.50023	-0.0338678	-0.505991	-0.0312996	-0.390149	-0.486516	-0.347466	0.351744	-0.0777931	1.1167	0.642383	0.913125	0.238914	0	0.54795	-0.391246	0.496384	0.843014	-0.15582	0.698379	0.0322733	0.229309	0.0444956	0.063839	-0.230926	1.30949	0.277743	0.751287	0.187301	0.854398
EDEM3	0.112303	-0.0138054	0.0170736	0.0136752	-0.00343895	-0.0312505	0.11442	-0.0453601	-0.130536	0.0272217	-0.0335932	0.0473056	0.248651	0.0439782	0.0227203	-0.00114536	0.0517316	-0.0324216	0.0249724	0.139584	-0.065588	-0.116813	0.110183	-0.00918865	-0.0312505	0.0148091	-0.00229168	-0.0500941	-0.0371132	0.0317087	0.0528359	-0.0289121	0.162272	0.0125403	0.145807	0.066021	0.14994	-0.0800395	-0.0335932	-0.0300813	-0.0149617	0	-0.0242476	0.0182047	-0.104451	0.0102687	0.10806	-0.00114536	-0.0359387
[truncated: 228 more rows]
[truncated: 6 more columns]
