# Supplementary material for: Whole-genome transcription and DNA methylation analysis of peripheral blood mononuclear cells identified aberrant gene regulation pathways in systemic lupus erythematosus
Source: Arthritis Res Ther. 2016 Jul 13;18:162. doi: 10.1186/s13075-016-1050-x (PMC4942934; doi:10.1186/s13075-016-1050-x)
Supplement: Additional file 2: Table S2. — Downregulated genes in PBMC of SLE patients compared with normal controls by microarray analysis. S2-1 showed the complete list of 550 downregulated genes in SLE. Three group comparisons, SLE (LN− and LN+) vs. NC (S2-2), SLE LN− vs. NC (S2-3), and SLE LN+ vs. NC (S2-4), were performed to identify downregulated genes by fold change (FC) > 1.2 and p < 0.05 within each group. The 550 common downregulated genes in SLE were then selected from the genes identified in each of the three group comparisons. S2-5 showed gene expression of 550 common downregulated genes represented by normalized intensity in SLE. (XLSX 710 kb) [file 13075_2016_1050_MOESM2_ESM.xlsx]

## Sheet: 550 common down gene list
Data Supplement S2-1			A complete list of 550 common genes downregulated in SLE compared to NC
Gene name
AAK1
ABCB1
ABI3
ABLIM1
ACAD11
ACKR3
ADHFE1
ADRB2
AGAP1
AGAP6
AGO2
AGPAT4
AHNAK
AKR1C3
AKR1C4
AKTIP
AMOT
ANKRD28
ANKRD36
ANKRD55
ANKRD20A4
ANKRD36B
ANXA11
ARHGAP25
ARHGAP30
ARID1A
ARIH2
ARL4C
ASB1
ATG12
ATHL1
ATM
ATP2B4
ATP8B2
AUTS2
AXIN2
B3GAT1
BAG3
BANP
BBS2
BCL2
BCL11B
BHLHE40
BIN1
BMS1
BOD1
BTN3A1
BTN3A2
BUB3
BZRAP1
CA5B
CACNA2D2
CALM1
CAMK2N1
CAMLG
CAPN5
CARNS1
CASP8
CBLB
CCDC65
CCDC92
CCDC102A
CCL5
CCL4L1
CCNY
CCR3
CCR7
CCSER2
CD2
CD4
CD6
CD7
CD47
CD96
CD160
CD244
CD247
CD320
CD1C
CD300A
CD3D
CD3E
CD40LG
CDH23
CDK10
CDK5RAP3
CDKN1B
CDKN1C
CELA1
CELF2
CEP78
CERK
CFLAR
CHN2
CHST12
CIRBP
CLC
CLDND2
CLEC2D
CLEC4C
CLEC4F
CLIC3
COLGALT2
COLQ
COMMD6
CPA3
CRIP1
CRIP2
CRIPAK
CRY1
CST7
CTAGE5
CTSW
CX3CR1
CXCR6
CYB561
CYB561D1
CYFIP2
CYP2R1
CYP4F22
DBT
DDX17
DDX24
DDX46
DENND2D
DENND4C
DFFA
DHRS3
DIS3L
DNAJB6
DNASE1L3
DSC1
DSTN
DUSP14
DYRK2
EDAR
EDARADD
EIF3D
EIF3L
EIF4B
EMR3
ENO2
ENPP3
ENPP4
ENPP5
EOMES
EPHA4
EPHX4
ERBB2
ERCC5
ESYT2
ETS1
EVL
F2R
FAM102A
FAM110A
FAM117B
FAM172A
FAM179A
FASLG
FBL
FBXO32
FCER1A
FCGBP
FCRL3
FCRL6
FEZ1
FGFBP2
FNBP1
FOXK1
FRYL
FXR1
FYCO1
FYN
GABARAPL1
GALNT11
GAS1
GATA2
GATA3
GFOD1
GIGYF2
GIMAP5
GIMAP6
GIMAP7
GK5
GLS
GNG2
GNG11
GNGT2
GNL3L
GNLY
GNPTAB
GPD1L
GPR56
GPR68
GPR114
GPR183
GSAP
GSE1
GUSBP2
GVINP1
GZMA
GZMB
GZMH
HABP4
HARS
HDC
HEG1
HERC1
HGD
HIPK2
HNRNPA0
HNRNPA1P4
HNRNPDL
HNRNPUL2
HOPX
HPGD
IFFO2
IGF2R
IGFBP3
IKZF1
IL11RA
IL12RB1
IL18BP
IL18R1
IL18RAP
IL2RB
IL7R
ING3
ITCH
ITGAL
ITGAX
ITK
ITPKB
JADE2
KCTD5
KIAA0355
KIAA1147
KIAA1671
KIAA2026
KIF21A
KIF5C
KIR2DL4
KIR2DL1
KIR2DL5A
KIR2DS3
KIR2DS4
KIR3DL1
KIR3DL2
KIR3DL3
KLF12
KLHL3
KLHL28
KLRAP1
KLRB1
KLRC1
KLRC2
KLRC3
KLRD1
KLRF1
KLRG1
KMT2E
KRT72
KRT73
LAT
LAX1
LBH
LCK
LDLRAP1
LGR6
LINGO2
LITAF
LOC93622
LOC374443
LOC642934
LOC643733
LOC728755
LPHN1
LPP
LRFN3
LRRC26
LSS
LY9
LYAR
LYPD2
LYRM7
MACF1
MAF
MAGEE1
MAN1C1
MATK
MBP
MC1R
MEF2D
MIAT
MLLT6
MMP28
MMP23A
MMP23B
MPHOSPH10
MPZL2
MRFAP1L1
MS4A2
MTSS1
MXRA7
MYBL1
MYO9A
NAT10
NBPF10
NCALD
NCAM1
NCR1
NCR3
NFATC3
NKG7
NKTR
NLRC3
NMT2
NMUR1
NPC1
NPRL2
NUAK1
NUCKS1
NUFIP2
OBFC1
OLFM1
OPA3
OSBPL5
P4HTM
PABPC4
PAFAH2
PAFAH1B1
PAG1
PALLD
PAM
PAPD5
PAPSS2
PAQR8
PARP8
PATL2
PBX4
PCSK5
PCYOX1
PDCD4
PDE7A
PDGFD
PDGFRB
PDZD4
PID1
PIK3IP1
PIK3R1
PILRB
PITPNC1
PLEKHA1
PLEKHF1
PLEKHG3
PMP22
POGLUT1
POLR1E
POP5
PPP1R13B
PPP2R2B
PPP2R5C
PRDM1
PRF1
PRKCH
PRKCQ
PRMT2
PRSS23
PTCH1
PTGDR2
PTGDR
PTGDS
PTGER4
PTPN4
PTPRC
PTPRM
PURA
PURB
PVRIG
PYHIN1
RAB37
RAB11FIP5
RAB22A
RAB3IP
RAP1GAP2
RAP2A
RAPGEF6
RARRES3
RASA2
RASA3
RASAL3
RASSF1
RASSF5
RBBP4
RBL2
RBM25
RBM33
RBM39
REEP5
RFTN1
RGS17
RHOBTB3
RHOC
RINL
RNF125
RNF165
RNF144A
RORA
RORC
RPA2
RPL22
RPL14P1
RPS3
RPS23
RSBN1
RSL1D1
RUNX1
RUNX3
RYBP
RYK
S1PR1
S1PR5
SAMD3
SBK1
SCD5
SCRN1
SDPR
SEMA4D
SERF1A/SERF1B
SERPINA10
SESN1
SETD2
SETMAR
SF3A3
SGSM1
SH2D1A
SH2D1B
SH2D2A
SH3KBP1
SIGIRR
SIGLEC17P
SKAP1
SLAMF6
SLC1A7
SLC20A1
SLC25A38
SLC26A11
SLC38A1
SLC45A3
SLC7A6
SLC9A3R1
SLFN13
SMA4
SMA5
SMAD5
SMAD7
SNHG6
SNORA12
SNORA61
SNORD62B
SNRK
SNRPD3
SNTB2
SORL1
SOX13
SPG7
SPN
SPOCK2
SPON2
SRSF5
STAT4
STIM2
STMN3
SUGP2
SUMF2
SYNE2
SYNJ2BP
SYT11
SYTL2
SYTL3
TAF15
TAF1L
TARP
TBC1D4
TBC1D31
TES
TESPA1
TGFBR3
TKTL1
TMEM181
TMEM204
TNFRSF21
TNPO1
TNRC6B
TPM2
TRAF3IP3
TRIM51
TRIM52
TRK-TTT3-4
TRPC1
TSEN54
TSHZ1
TSHZ2
TSPAN32
TTC13
TTC16
TTC38
TXK
TXNDC12
TYW3
UNG
USP7
USP13
UTRN
VASH1
VEZF1
VEZT
VIPR1
YAF2
YPEL1
YY1
ZADH2
ZAP70
ZBTB14
ZBTB16
ZBTB20
ZC3HAV1
ZCCHC14
ZDHHC1
ZFP82
ZFP90
ZMYND11
ZNF22
ZNF30
ZNF32
ZNF136
ZNF148
ZNF211
ZNF234
ZNF248
ZNF264
ZNF266
ZNF365
ZNF573
ZNF652
ZNF783
ZNF830
ZNF831
ZNF322P1

## Sheet: downreg gene NC vs SLE
Data Supplement 2-2		The list of downregulated genes in SLE(LN+ and LN-) compared to NC
ILMN_Gene	p value	Fold Change (NC/SLE LN+ and LN-)	Regulation
TRIM44	0.00181869	1.22669	down
BIN1	0.0121619	1.3256	down
LOC100130000	0.00222958	1.27899	down
CUGBP2	9.41204e-07	1.49433	down
SPSB3	0.0308233	1.22449	down
SGSM1	0.000223013	1.21666	down
RNF125	1.33215e-05	1.39565	down
STAT4	2.5066e-06	1.6617	down
GABARAPL1	0.00565241	1.27038	down
DDX46	0.000393778	1.27329	down
AGPAT4	0.000216876	1.31197	down
CASP8	0.000681676	1.34343	down
DYNC1LI2	0.0014901	1.20057	down
PHF15	4.21731e-06	1.37444	down
HERC1	0.000204897	1.26485	down
CXCR6	0.000211191	1.31457	down
C5ORF20	4.52529e-10	1.27401	down
FLJ38717	0.0161741	1.22883	down
ITPKB	9.1885e-05	1.30264	down
SPN	0.000736262	1.37986	down
HS.213061	0.000264974	1.25498	down
RPL13A	0.015772	1.32637	down
XRCC6	0.00414309	1.21475	down
MATK	1.13945e-08	2.41275	down
TMEM137	0.0196479	1.2883	down
C10ORF128	3.59087e-06	1.34924	down
TPM2	6.66548e-05	1.37034	down
TPM2	1.36422e-06	1.49873	down
PRKCQ	3.46851e-05	1.36788	down
LOC387841	0.000893866	1.3365	down
TPRG1L	0.0060492	1.2468	down
ZMAT3	0.0174049	1.40803	down
LOC653080	0.03949	1.20698	down
USP13	5.75073e-06	1.21958	down
SUMF2	0.00416683	1.21877	down
SMAD7	5.44858e-09	1.39136	down
PID1	5.92428e-08	1.70904	down
UXT	0.00198862	1.2008	down
SIGIRR	0.00732197	1.28124	down
ZBTB20	0.00516143	1.26135	down
CCDC65	1.1698e-05	1.33395	down
LDB2	0.00015807	1.21904	down
RORC	0.000156804	1.22692	down
TMEM109	0.00742066	1.25077	down
LOC730187	0.0328593	1.26121	down
RPL6	4.45205e-05	1.25962	down
FNBP4	0.00311819	1.21596	down
KIAA0355	1.56492e-06	1.34102	down
FCGBP	0.00305998	1.47122	down
SIGIRR	3.90294e-05	1.32226	down
CBLB	0.000624184	1.2995	down
ATG12	5.15052e-05	1.25727	down
EOMES	1.65569e-09	2.17747	down
VPS13A	0.00235386	1.24517	down
HS.5724	0.0102757	1.21502	down
ITGB7	0.0165122	1.27992	down
GNLY	1.53014e-08	3.01806	down
C10ORF33	1.97062e-07	1.34715	down
IGFBP3	0.000141756	1.21064	down
HS.508682	0.00414595	1.56762	down
SNHG5	0.0457454	1.27704	down
LGR6	1.99127e-07	1.39619	down
BCLAF1	0.00201611	1.22637	down
TXNDC12	1.33861e-05	1.36405	down
MYBL1	1.35499e-06	1.98329	down
HS.560343	4.15432e-07	1.76659	down
TMEM116	4.77243e-06	1.26557	down
KIR3DL2	2.60719e-10	1.91653	down
IL12RB1	0.00577077	1.2869	down
IL12RB1	0.00124642	1.24839	down
HS.554324	0.000909853	1.60259	down
ZBTB16	1.90321e-07	1.41717	down
HS.481659	0.000296554	1.27455	down
CAPN5	1.48581e-05	1.23707	down
ZBTB16	2.38999e-09	1.74879	down
SMA5	0.000758899	1.23019	down
RPA2	6.92605e-06	1.3085	down
CTSW	2.13168e-07	1.97624	down
RAB37	8.78052e-05	1.31072	down
FYN	0.0457665	1.3337	down
FYN	1.56986e-06	1.446	down
CYB561	5.98861e-05	1.21235	down
BCL2	0.00353377	1.26535	down
BCL2	0.00187751	1.28788	down
SDPR	0.00388964	1.57075	down
ZFP82	0.00088492	1.224	down
TAF15	7.3155e-05	1.4632	down
HS.31532	1.50262e-06	1.37775	down
FAM62B	2.04707e-05	1.34492	down
SNORD62B	0.000803921	1.23877	down
CBX7	0.0235573	1.20452	down
MBP	0.00064431	1.5232	down
FNBP1	9.11745e-05	1.21346	down
MS4A2	3.26186e-11	1.67769	down
C14ORF135	0.000553142	1.22083	down
CACNA2D2	2.78459e-16	1.51828	down
ANXA6	0.0036564	1.20023	down
TAF1L	0.00224443	1.23979	down
TES	7.009e-06	1.24628	down
NFATC3	8.20298e-05	1.27658	down
FLJ12078	4.71174e-05	1.32279	down
CFLAR	2.91577e-05	1.36652	down
ID2	0.0185611	1.32994	down
CCDC93	0.000187246	1.20343	down
POM121C	0.00122436	1.25587	down
HS.534427	0.000824967	1.26673	down
RASSF1	3.6158e-05	1.48452	down
GNLY	2.33559e-13	2.66372	down
GNLY	2.21896e-11	3.36353	down
ZADH2	0.000134147	1.37931	down
CYP4F22	1.08823e-08	1.25887	down
SKAP1	5.52073e-06	1.42384	down
HS.436134	3.08224e-06	1.76479	down
SLC26A11	7.95461e-05	1.30858	down
ZNF264	1.56409e-05	1.32092	down
LOC400464	2.24898e-07	1.35287	down
CALM1	4.82322e-05	1.28757	down
SORL1	4.79818e-05	1.60116	down
SORL1	0.00119023	1.38148	down
AHNAK	8.30229e-06	1.37351	down
AKAP13	0.000207786	1.25973	down
ZNF683	0.00544003	1.53066	down
SLC25A38	0.000744861	1.22678	down
YPEL1	2.03703e-07	1.36385	down
RASSF5	0.000268552	1.29367	down
ZBTB33	0.0301423	1.21941	down
LOC285900	0.00715838	1.36873	down
LOC643733	5.06973e-06	1.35264	down
ZNF25	0.00169571	1.20084	down
TROVE2	0.00847111	1.24965	down
SNHG6	0.00883353	1.26268	down
CCNY	0.00064998	1.23487	down
ACACB	0.000820398	1.21322	down
ZNF30	8.30383e-05	1.29623	down
ABLIM1	0.00170978	1.48483	down
BCL11B	6.44666e-06	1.64808	down
TTC38	6.9738e-11	1.83295	down
LOC730092	0.0251709	1.20909	down
SAMD3	1.1593e-08	1.64064	down
SAMD3	1.73915e-06	1.69828	down
HABP4	3.58317e-06	1.26687	down
LOC642934	2.07043e-05	1.37922	down
TOMM20	3.64921e-05	1.20297	down
C19ORF12	0.00785967	1.24395	down
FLJ32255	0.00276642	1.20243	down
HS.348844	1.22397e-07	1.39579	down
ZNF329	0.000338161	1.23883	down
CXCR7	0.00191707	1.25445	down
UBASH3A	0.00743611	1.29689	down
PABPC4	1.1713e-08	1.32283	down
YAF2	4.82701e-05	1.26599	down
LOC100129905	0.0277815	1.24665	down
PRDM1	0.00737857	1.27727	down
ACSL5	0.00134153	1.20976	down
LOC653157	6.79528e-05	1.23143	down
LIPT1	0.000505133	1.2253	down
GTPBP8	3.99428e-05	1.21631	down
LEF1	0.0334871	1.22185	down
LEF1	0.0396477	1.26468	down
RYK	0.000154546	1.24102	down
ATP2B4	7.74759e-09	1.52431	down
HEG1	0.00011324	1.28508	down
CD244	1.20878e-09	1.45137	down
HS.558911	0.00241333	1.22504	down
ITK	2.25423e-05	1.40357	down
ACCS	0.0163114	1.35362	down
MATK	2.34382e-08	1.47994	down
IL2RB	2.25371e-08	2.00893	down
ABLIM1	0.000210814	1.37599	down
ABLIM1	6.3511e-05	1.31221	down
FLJ20699	2.46071e-11	1.93851	down
CLCF1	0.00108229	1.20417	down
TTC3	0.0213297	1.24251	down
EIF4B	0.00403279	1.42447	down
DDX24	0.00242765	1.20718	down
HARS	0.00306179	1.24163	down
ZNF32	7.16724e-05	1.28172	down
ANKRD36	0.00053177	1.36686	down
CYB561D1	1.85919e-05	1.35165	down
IL7R	5.09678e-09	2.1106	down
LOC644591	0.00132606	1.20807	down
LOC728779	0.00305608	1.24136	down
ATG16L1	0.00462423	1.22251	down
IL18R1	1.32351e-05	1.53883	down
COLQ	3.08666e-11	1.57511	down
RBM15B	1.14841e-06	1.24963	down
TSHZ1	1.15864e-08	1.43128	down
RUNX3	2.77117e-09	1.71037	down
GAB3	3.89019e-05	1.2815	down
MGC15763	5.30933e-05	1.49056	down
ZNF337	0.00169005	1.20869	down
MGC13005	0.00153766	1.47854	down
NMT2	0.000564469	1.2155	down
CDKN1B	0.00662325	1.21642	down
FAM117B	0.00406651	1.26271	down
FAM117B	0.0120284	1.2332	down
ZCCHC14	1.44665e-06	1.25348	down
KLF12	2.11104e-07	1.64393	down
KLF12	5.67625e-06	1.37602	down
CX3CR1	0.00408964	1.47646	down
CX3CR1	4.5717e-05	1.65339	down
TYW3	0.000411047	1.21689	down
LOC641814	0.020557	1.31328	down
PAPD5	8.41548e-05	1.29525	down
PRPS1	0.00723792	1.21514	down
HS.37648	1.02957e-05	1.35268	down
NCALD	5.6058e-11	1.92659	down
SP4	0.00213355	1.26027	down
HS.552082	0.000358224	1.24082	down
SFRS5	0.00902618	1.39475	down
SFRS5	0.000122779	1.47243	down
MGC26718	0.000309458	1.23611	down
C5ORF41	0.0185436	1.23355	down
C5ORF41	0.0188397	1.24082	down
KIR2DL4	5.62612e-09	1.85909	down
ATP1A1	0.00618874	1.25746	down
LOC644634	0.00154461	1.2009	down
C6ORF59	2.04532e-08	1.32303	down
BCL9L	0.000299862	1.20103	down
MGC52282	7.54978e-12	1.77102	down
HPGD	2.45354e-05	1.32463	down
PRF1	2.08197e-09	2.41664	down
TGFBR3	7.80658e-09	2.21326	down
DYRK2	2.3611e-06	1.40416	down
DYRK2	4.97071e-06	1.58231	down
RAB22A	4.25413e-07	1.45008	down
FYCO1	0.000124066	1.24059	down
MIAT	0.00078863	1.46214	down
CD97	0.0271675	1.31312	down
MAX	0.00844013	1.26896	down
PIP4K2A	0.0345267	1.21775	down
SEMA4D	1.21276e-07	1.29752	down
TXK	8.45266e-06	1.62954	down
RPA1	0.00201131	1.28982	down
IL11RA	1.05998e-05	1.44322	down
TRIM52	0.00109534	1.24675	down
GDPD5	0.00249183	1.21257	down
HS.202577	0.000164421	1.34536	down
TUSC4	1.89295e-08	1.36819	down
CNOT6L	0.000182867	1.23725	down
LAT	0.00567991	1.2363	down
UTRN	0.00176113	1.24951	down
TRIB2	0.000225772	1.29861	down
NAP1L1	0.0311564	1.2322	down
LOC646942	0.00135765	1.29943	down
LOC100133080	0.000294134	1.33691	down
PRKCA	0.0186381	1.22557	down
MBP	1.13791e-10	1.42704	down
SLC20A1	4.48676e-05	1.39505	down
LOC93622	8.77232e-06	1.31559	down
CD320	0.000767752	1.28261	down
SFRS14	0.000366058	1.26308	down
C1ORF152	2.03939e-05	1.21887	down
ASCL2	0.0131602	1.23286	down
DHRS3	9.20338e-10	1.54125	down
PTGDS	5.92558e-08	2.01979	down
HS.197143	4.63052e-11	1.6514	down
AXIN2	0.000524822	1.31326	down
RFTN1	2.49588e-07	1.41473	down
CCND2	0.0232523	1.2154	down
DFFA	0.00123847	1.2392	down
IKZF1	0.000724721	1.4264	down
CLEC4C	1.11709e-05	1.31115	down
CD47	7.63594e-05	1.30176	down
LOC282997	3.615e-05	1.22466	down
IL18BP	3.80167e-05	1.25351	down
LOC399940	1.62381e-08	1.31392	down
TAGLN	0.0482884	1.2043	down
CHN2	2.91376e-05	1.27593	down
DKFZP564O0523	0.000318553	1.25563	down
HS.445036	0.000761098	1.21346	down
CAPRIN2	0.000629809	1.21724	down
CCL4L2	2.08131e-05	2.1213	down
SNORA12	1.97759e-07	1.68633	down
CYFIP2	8.73484e-05	1.3327	down
RASA2	0.00343929	1.29581	down
LOC728031	0.021467	1.26034	down
ANKRD12	0.0164024	1.20148	down
C3ORF19	0.00167116	1.20673	down
GVIN1	1.74788e-08	1.93683	down
RAB37	0.00360587	1.27909	down
LOC729120	0.0239292	1.20902	down
KIF21A	4.88703e-05	1.28779	down
IFNAR2	0.000841045	1.25996	down
MAP4K1	0.0294526	1.22549	down
CLSTN1	0.000911945	1.24312	down
NAT10	0.000933447	1.27353	down
CD5	0.0217962	1.21601	down
SYTL2	2.82373e-10	1.90433	down
MAST3	0.0333353	1.20237	down
RPL5	0.000421317	1.20862	down
PURA	0.000339226	1.31082	down
PPP1R13B	4.34899e-05	1.2824	down
GSTM3	0.00569964	1.21605	down
SORBS3	0.00261119	1.21374	down
ANKZF1	0.000155206	1.20403	down
NPAT	0.00931607	1.21879	down
SLC2A8	0.00813499	1.26091	down
CYLD	0.00338427	1.24702	down
NCR1	1.19789e-12	1.25026	down
CD160	1.42612e-08	2.52348	down
PATL2	0.00248361	1.30578	down
LOC399988	0.0265435	1.20219	down
FAM110A	0.00311816	1.2122	down
C1ORF77	0.0021872	1.31127	down
PIK3IP1	0.000430823	1.46772	down
GPM6B	0.00118659	1.20421	down
FCER1A	1.47742e-10	4.10902	down
ZNF148	0.000953299	1.31653	down
PER2	0.00564657	1.20997	down
SIGLECP3	4.98001e-14	1.35753	down
SIGLECP3	1.00405e-14	1.57582	down
C5ORF39	2.868e-06	1.47317	down
NR1D2	0.000294043	1.24605	down
ZNF211	4.13555e-06	1.28498	down
PDE7A	2.02375e-05	1.41887	down
HS.572538	0.000140191	1.21515	down
PQBP1	0.0290988	1.20205	down
LOC651309	0.000179715	1.33105	down
UST	2.4773e-05	1.20652	down
FYN	5.08597e-07	1.54864	down
MRFAP1L1	2.92709e-05	1.2085	down
MRFAP1L1	2.58868e-06	1.38628	down
SCD5	2.79306e-07	1.2546	down
MAGEE1	0.000348097	1.3201	down
LCK	0.00421681	1.30261	down
RNF165	2.66465e-11	1.98544	down
TNRC6B	0.000180721	1.34268	down
TKTL1	1.25498e-09	1.63781	down
MTSS1	0.000703622	1.34143	down
MMP23A	1.60969e-11	1.32695	down
ANKRD36B	0.000199565	1.4214	down
GATA3	7.04103e-07	1.24124	down
PRKCH	3.45424e-08	1.59857	down
MPL	0.0350059	1.36547	down
C12ORF57	0.00331226	1.47492	down
CCDC102A	0.00160326	1.30742	down
NKG7	5.76512e-07	1.64232	down
LOC651198	0.0254873	1.26227	down
EIF2A	0.000597621	1.26213	down
C10ORF104	0.000287573	1.28649	down
PHF20	3.45182e-05	1.23042	down
EDAR	1.22477e-05	1.26864	down
LOC731777	0.00732042	1.30022	down
KLRF1	3.37482e-11	4.20122	down
KLRF1	1.02294e-12	3.73492	down
LOC387825	0.0348887	1.25688	down
LOC650761	0.00778433	1.25838	down
PPP2R5C	9.23125e-07	1.21092	down
KRT73	4.82147e-05	1.58391	down
ARHGAP30	0.00598002	1.27645	down
GPR114	1.17569e-06	1.60182	down
RPL14L	0.0300566	1.28612	down
RPL14L	0.00163517	1.27135	down
SNTB2	1.31153e-05	1.33592	down
KLRA1	7.76226e-05	1.32946	down
C21ORF81	6.70266e-05	1.34724	down
C21ORF81	5.64767e-07	2.14789	down
C19ORF43	0.0050519	1.21381	down
LPP	0.000388626	1.28927	down
RASAL3	1.60705e-06	1.37144	down
RASAL3	0.00352922	1.25195	down
ABI3	0.00262351	1.24988	down
TRAF3IP3	3.68983e-07	1.37889	down
COLQ	5.39126e-09	1.63789	down
CLEC2B	0.00209137	1.35445	down
C16ORF30	0.0131793	1.30131	down
GZMH	8.18133e-06	1.9232	down
PTGER4	4.09104e-05	1.42152	down
LOC401537	0.0270099	1.38501	down
TYSND1	0.0164565	1.23943	down
LOC646294	0.0390658	1.36096	down
RHOC	1.275e-06	1.47021	down
THOC2	0.00452643	1.21287	down
HNRPA1L-2	0.00174151	1.38372	down
LOC54103	0.000591165	1.25367	down
FOXK1	0.0039223	1.21086	down
LOC730024	3.79093e-06	1.3872	down
HS.555252	3.48039e-05	1.32288	down
RARRES3	5.31808e-05	1.42258	down
ZDHHC1	0.00586265	1.30014	down
CEP78	1.17609e-05	1.40225	down
MYO9A	1.52171e-05	1.31129	down
RPL22	0.00030668	1.41758	down
HS.554507	2.70751e-07	1.54848	down
SNRPD3	6.88199e-05	1.27607	down
KLF13	0.0393324	1.2086	down
DKFZP761P0423	6.012e-05	1.32007	down
POLR3GL	0.00105898	1.20568	down
POP5	0.000298239	1.32465	down
CASP8	0.0109754	1.22751	down
SKAP1	0.000519647	1.3661	down
KLRD1	2.79213e-09	2.69072	down
HS.558485	1.95439e-05	1.21266	down
LOC100128805	0.000144675	1.20934	down
CD300A	0.000951448	1.39807	down
LOC148413	0.0135385	1.24976	down
LOC648294	4.27956e-05	1.28779	down
DSTN	7.18215e-05	1.284	down
LRRC26	5.87501e-08	1.34271	down
HSPH1	0.0195892	1.22326	down
MAF	0.0029098	1.33865	down
ETS1	0.00150149	1.41264	down
LOC730029	0.00296505	1.31678	down
FLJ39653	3.59032e-06	1.2064	down
CRY1	4.85601e-06	1.373	down
CRY1	0.000752037	1.30282	down
HS.561747	2.958e-05	1.29766	down
LOC648176	3.43576e-07	1.24954	down
FEZ1	8.91572e-19	2.2904	down
UPF3A	0.000352042	1.21024	down
CLK1	0.0280826	1.26367	down
CTTN	0.0440121	1.28047	down
P4HTM	0.00219935	1.24046	down
ELF2	0.000263618	1.20165	down
BAZ1B	9.02674e-05	1.22441	down
CD96	1.7376e-08	1.72843	down
EEF1B2	0.000114738	1.2187	down
MYOM2	0.0126216	2.06615	down
EIF3L	0.000597742	1.4188	down
LOC400986	0.0110831	1.34523	down
LYPD2	2.55377e-08	1.39443	down
LOC153561	0.000616655	1.35507	down
C3ORF75	0.00589944	1.31138	down
ST6GALNAC6	0.00127496	1.20131	down
RPL17	0.0409999	1.28943	down
CD2	2.86204e-09	1.65518	down
SPRYD5	4.85867e-11	1.83147	down
U2AF1L2	0.0135731	1.21554	down
TNIK	0.000676063	1.22801	down
LOC648470	6.57187e-05	1.38577	down
CTAGE5	0.00364862	1.25637	down
TRPC1	3.06496e-06	1.20645	down
USP36	0.00283742	1.22302	down
ELA1	0.00765658	1.2481	down
MTSS1	0.00353194	1.22267	down
GIMAP6	0.002316	1.27442	down
HS.356079	0.00749794	1.39725	down
ING3	0.00102541	1.27444	down
ZNF845	0.00294269	1.26046	down
SLC38A1	0.00419045	1.34219	down
PPP2R2A	0.00178551	1.20994	down
ADHFE1	7.24258e-07	1.40275	down
HS.554203	4.60183e-07	1.40149	down
VHL	0.00474338	1.22353	down
RBM25	0.00841642	1.22878	down
LOC400963	0.0319944	1.22643	down
HS.154336	3.92149e-05	1.31883	down
GK5	7.60829e-08	1.49842	down
C1ORF59	1.06226e-10	1.46365	down
RPS23	3.48515e-07	1.57358	down
CDK5RAP3	0.000306542	1.2893	down
CLEC2D	3.88663e-05	1.26898	down
KIAA0748	0.000110657	1.2958	down
NELL2	0.0299066	1.317	down
NR2C2	0.0171439	1.21438	down
SOCS2	0.020362	1.23541	down
MMP28	2.66244e-07	1.33614	down
SMA4	0.00492248	1.27932	down
CCR3	7.58287e-08	1.81842	down
EIF3F	0.0455696	1.21646	down
D4S234E	5.48033e-05	1.50611	down
GIMAP5	1.08535e-05	1.61891	down
LOC645387	0.0327659	1.30531	down
AGAP8	3.70963e-06	1.29816	down
LINGO2	1.03358e-10	1.30345	down
EIF2B5	0.0227158	1.22172	down
HS.564504	0.000345138	1.30187	down
ZNF364	0.000128051	1.20411	down
LOC388692	3.529e-07	1.20338	down
FGFBP2	1.11311e-10	2.99469	down
MACF1	6.36541e-06	1.4676	down
WDR67	2.0534e-05	1.44339	down
HS.516646	2.79137e-06	1.38001	down
RASSF1	7.53753e-06	1.53347	down
GTF3C1	0.00355722	1.28882	down
TRIM39	0.000184993	1.23093	down
LOC728873	0.0163669	1.29515	down
RPS14	0.00732045	1.21625	down
OLFM1	0.000448638	1.5075	down
GLO1	0.0133421	1.20648	down
ZBTB4	0.00234171	1.25732	down
HS.577726	3.6626e-05	1.26933	down
VPS13C	0.0305167	1.23655	down
LDOC1L	0.000487957	1.20794	down
LOC646791	0.0485973	1.29634	down
CYB561D1	0.00153971	1.24479	down
SLC2A4RG	0.00103524	1.20367	down
TCF20	0.000199013	1.23148	down
CTGLF3	0.00301358	1.25208	down
ENO2	1.75025e-05	1.3141	down
RINL	5.02504e-05	1.25771	down
TTC13	3.44645e-05	1.29974	down
CXCL5	0.000385425	1.27532	down
CXCL5	0.023227	1.34276	down
NR3C2	0.00123844	1.2084	down
LOC100131541	0.000723842	1.36055	down
GPD1L	1.06511e-06	1.36532	down
TMEM181	6.44611e-08	1.59316	down
NENF	0.0336903	1.22492	down
KIAA0494	0.00185309	1.22131	down
GATA2	4.08448e-08	1.5156	down
DIS3L	0.000480228	1.29869	down
KIAA1147	2.08333e-05	1.36613	down
EBI2	0.00615412	1.34759	down
EBI2	0.00578862	1.35726	down
ANKRD28	0.00137943	1.20268	down
UBE2G2	7.03384e-05	1.20931	down
AES	0.0106551	1.22927	down
KIAA1128	0.000146224	1.40357	down
NMUR1	5.94334e-11	1.47477	down
BATF3	0.00180584	1.20162	down
LSS	0.000745526	1.24559	down
STIM2	1.33041e-05	1.31433	down
NFATC3	3.99802e-05	1.23185	down
SPOCK2	5.53819e-07	1.46896	down
GZMK	0.0461121	1.27861	down
MSL3L1	0.0117494	1.21247	down
EDARADD	0.000121507	1.21187	down
KIAA2026	3.4685e-05	1.28788	down
KLHL28	8.78902e-05	1.34762	down
PRDM1	0.000712294	1.47579	down
POLR1E	0.0017517	1.25743	down
POLR1E	9.69008e-06	1.27597	down
AKR1C3	1.7089e-11	2.55169	down
FNTA	0.000778934	1.2141	down
HS.569831	0.000176622	1.29749	down
FAM102A	0.0022784	1.26722	down
FAM102A	0.000675319	1.28796	down
TP53I13	0.0111372	1.28548	down
LOC440280	0.0066543	1.2966	down
PLEKHA1	1.88856e-10	1.79075	down
FAM122A	0.000115936	1.22576	down
GIMAP7	4.92815e-06	1.62234	down
CACNA2D3	0.00205185	1.25416	down
USP24	0.000220449	1.23714	down
BIN1	0.0224329	1.30125	down
ALDOC	0.00481823	1.31071	down
HS.123119	0.00178926	1.24306	down
C2ORF44	0.0088215	1.20704	down
FAM172A	0.000662043	1.21772	down
CDKN1C	1.04148e-09	1.75703	down
LOC646483	0.00476583	1.31481	down
CRELD1	7.19204e-05	1.20751	down
C21ORF58	0.0330231	1.20882	down
ARL4C	1.16039e-07	1.55165	down
PALLD	4.20201e-09	1.54451	down
HS.22689	0.0107448	1.24744	down
CDK5RAP2	0.0342332	1.2271	down
EPHA4	4.03087e-05	1.26479	down
CD247	7.45832e-10	1.8723	down
HS.534437	0.000255287	1.29025	down
KIR2DL3	4.24624e-09	1.7792	down
KIR2DL3	1.42506e-10	3.45111	down
PPP2R2B	1.56203e-10	1.38885	down
PPP2R2B	3.17502e-11	2.18843	down
PCSK5	0.000631194	1.22042	down
KIR2DS3	1.11592e-06	1.433	down
KIR2DS3	2.1728e-07	1.21034	down
LOC644907	0.00963386	1.21112	down
HS.447508	0.000413077	1.37266	down
WDR82	0.00423633	1.3563	down
BAG3	1.05362e-05	1.32411	down
MS4A7	0.0216258	1.30551	down
MS4A7	0.0446249	1.24272	down
ERCC5	0.000208283	1.34151	down
SYTL2	1.59244e-09	1.47843	down
LOC645515	7.17812e-05	1.33423	down
LRIG1	0.000828426	1.20955	down
PTGDR	2.20166e-10	1.717	down
PTGDR	1.47514e-12	2.40158	down
NBPF8	0.00121023	1.24899	down
CSNK1E	0.00561423	1.24871	down
HS.25318	0.0173891	1.33356	down
EVL	0.000259325	1.42665	down
TTC17	0.000835761	1.20655	down
CCDC92	0.00024204	1.42505	down
SERPINA10	0.00265509	1.2889	down
ATM	1.57484e-05	1.52424	down
ATM	0.0141193	1.34287	down
KIAA1671	0.000148621	1.3902	down
OPA3	0.00665662	1.21216	down
MLL5	0.00491495	1.24083	down
NCOA5	0.000571826	1.20923	down
VEZT	0.000601881	1.21283	down
C21ORF7	5.95735e-06	1.85771	down
FLJ16686	1.10497e-10	1.49284	down
LOC197135	0.00148929	1.26142	down
KIR3DL3	1.12456e-09	1.83194	down
MKKS	0.0164954	1.20747	down
SLFN5	0.00568623	1.24457	down
ZNF831	3.72641e-08	1.47095	down
ZNF831	5.61111e-08	1.64177	down
SYTL2	2.87004e-12	2.51497	down
KLRB1	9.43416e-12	2.98024	down
MGC24103	3.02355e-09	1.48105	down
RBL2	0.00129756	1.31548	down
S1PR1	0.0161513	1.31303	down
KIF5C	0.000122995	1.30903	down
KIR3DL1	1.5214e-08	1.75517	down
GALNT11	6.68461e-10	1.33392	down
MEX3C	0.0366425	1.20637	down
FAM168B	9.87463e-05	1.24229	down
SLC4A7	0.0215843	1.24952	down
LOC646200	0.0206758	1.24783	down
HNRPUL2	8.98356e-05	1.25076	down
TRAF5	0.0225164	1.21518	down
ZNF33B	8.67893e-05	1.2928	down
RUNX1	1.77477e-06	1.2722	down
CLDND2	6.16107e-09	1.80766	down
EEF1B2	0.0231744	1.33218	down
DSC1	2.71194e-05	1.22866	down
DSC1	1.49761e-05	1.21235	down
LOC100133836	0.0118395	1.23877	down
ASB1	8.42194e-05	1.22793	down
PASK	0.00601267	1.28602	down
PASK	0.00360606	1.3889	down
KLRC1	2.69298e-06	1.76686	down
KLRC1	2.41696e-07	2.08156	down
KLRC1	9.52921e-08	1.62211	down
HIPK2	0.00132224	1.31215	down
NCR3	9.04096e-13	1.88312	down
HOXB2	0.0319803	1.25569	down
KLF12	5.12033e-05	1.46336	down
PLEKHA1	9.05759e-07	1.62452	down
SLC9A3R1	3.50192e-05	1.36833	down
LOC728835	0.0111183	1.76417	down
PCMTD2	0.0105758	1.23402	down
FLJ14213	3.96072e-08	1.84245	down
HS.397465	5.37685e-05	1.29393	down
LOC440311	0.0220751	1.49433	down
PTPRC	7.70183e-06	1.30218	down
PCBP2	0.0001791	1.24162	down
LOC653080	0.000504084	1.34234	down
LOC729645	2.75762e-06	1.20558	down
OBFC1	4.20157e-06	1.22987	down
GNGT2	0.000140132	1.25359	down
ARIH2	3.18008e-07	1.28468	down
LOC100133950	0.00208261	1.20907	down
LOC728453	0.00114271	1.73414	down
C9ORF142	2.43872e-05	1.38059	down
LITAF	0.00138587	1.3725	down
CRIP1	0.00262029	1.40636	down
EIF2C2	0.000546928	1.22935	down
C21ORF81	9.07208e-05	1.28783	down
KLRC3	1.98166e-10	2.91911	down
CDH23	6.24033e-10	1.47194	down
KCTD5	0.00777233	1.25927	down
LOC402112	0.0190329	1.43346	down
C11ORF2	0.0363781	1.24415	down
AKNA	0.00138869	1.3109	down
ST6GAL1	0.0435483	1.22595	down
DHRS7	1.82034e-05	1.20624	down
PPBP	0.00928877	1.48806	down
EHD1	0.0277752	1.21395	down
KIR2DS5	7.2539e-10	1.89181	down
BTN3A2	0.000420108	1.45656	down
BTN3A2	0.00611962	1.4485	down
FRYL	2.26306e-05	1.29216	down
KTELC1	3.92057e-05	1.28097	down
ZNF365	1.08916e-11	1.48835	down
PTPRC	0.030325	1.34072	down
CACNG6	1.08088e-06	1.21204	down
RAP2A	2.66585e-06	1.49932	down
STMN3	0.00073268	1.44099	down
LOC729793	0.000397801	1.20345	down
SPG7	0.00220746	1.26859	down
QARS	0.00197423	1.20494	down
ARNTL	0.0018437	1.25908	down
ZNF266	0.00102608	1.33161	down
ERBB2	1.72696e-08	1.60451	down
PLEKHF1	4.39426e-08	2.17051	down
LOC645173	0.0335039	1.37562	down
LOC648868	8.78366e-06	1.39866	down
SLC1A7	1.25703e-08	1.58166	down
GLT25D2	2.55089e-16	1.32512	down
ARHGAP25	0.00158665	1.31191	down
LOC400455	0.00907864	1.20543	down
P2RY8	0.017234	1.2629	down
CD247	5.68982e-10	1.88903	down
FAM43A	0.0142783	1.27536	down
FCRL3	0.000137254	1.30253	down
FCRL3	0.0153566	1.26927	down
KIR2DL4	1.16535e-09	2.95531	down
VAV1	0.0250429	1.2856	down
RAB3IP	0.000617306	1.22138	down
RPS4X	0.0469529	1.28836	down
RPS4X	0.0091004	1.31376	down
SOX13	9.39757e-08	1.29281	down
RBM33	1.22957e-05	1.27514	down
PSCD1	1.40841e-05	1.22491	down
PPM1F	0.0171288	1.21717	down
GNG11	0.00867728	1.59683	down
LOC729446	0.000342554	1.27662	down
DUSP14	0.0010158	1.24611	down
EIF3H	0.000826425	1.20275	down
TGFBR2	0.00304263	1.21092	down
TC2N	0.0239517	1.25168	down
MPHOSPH10	7.9482e-06	1.29676	down
HSF2	0.000758057	1.20958	down
SYNJ2BP	0.000145307	1.25944	down
CD7	2.75959e-05	1.68081	down
PIK3R1	2.16065e-05	1.54894	down
RHOC	5.63658e-10	1.54303	down
KIR3DL1	1.79168e-10	2.19813	down
SESN1	1.53539e-06	1.55557	down
CDC14B	0.0390732	1.2246	down
HS.184721	0.0145191	1.23463	down
WDR6	0.000453903	1.20665	down
SIGLEC10	0.00811261	1.24679	down
LOC729423	2.37362e-05	1.43089	down
TAF15	0.00667716	1.32867	down
FBXO32	5.41189e-08	1.45652	down
PRSS23	2.73883e-12	2.40136	down
JAM3	0.0318206	1.35695	down
KLRC2	6.01262e-07	2.37436	down
TAGLN2	0.047545	1.35263	down
IL7R	6.97683e-06	1.73429	down
BMS1	6.00056e-05	1.29288	down
ACAD11	5.71649e-05	1.25246	down
PPP1R2	0.00715077	1.20186	down
SAP18	0.000219602	1.21646	down
RNF216	0.000853522	1.21632	down
LOC439949	0.00209184	1.30023	down
CD97	0.0115312	1.35514	down
ATPGD1	2.79738e-10	1.50349	down
ATPGD1	1.47508e-10	1.46383	down
MAN1C1	0.000116153	1.29386	down
TSEN54	7.76904e-10	1.57436	down
SMAD5	0.0018231	1.25813	down
SCRN1	6.98726e-05	1.2725	down
CD3D	0.000524769	1.32896	down
HS.452445	3.49334e-06	1.52391	down
ZBTB40	0.00531429	1.21411	down
LOC202134	0.00302193	1.40709	down
FAM153B	0.0120538	1.23398	down
ZNF322A	0.00878657	1.25219	down
ARID4B	0.0162798	1.26996	down
ARID4B	0.0169332	1.2383	down
LYRM7	0.00264706	1.25936	down
HS.371609	1.65115e-05	1.36906	down
CFDP1	0.00182926	1.21745	down
CD40LG	2.70977e-05	1.32118	down
RASA3	6.20742e-05	1.28127	down
PMP22	6.23862e-16	1.27874	down
RSBN1	0.000549219	1.35138	down
LOC730246	3.99576e-07	1.25924	down
SYT11	2.57792e-06	1.42239	down
RIPK1	5.9703e-05	1.24714	down
RPS6KA3	0.0201097	1.20043	down
TNRC15	0.000284958	1.22691	down
ZMYND11	0.000310813	1.34952	down
LOC728755	0.000333948	1.24782	down
AHSA1	0.0183566	1.24171	down
BZRAP1	2.08595e-09	1.43755	down
LOC100132299	0.00288106	1.29147	down
HS.374257	0.00393635	1.21774	down
PDCL3	0.00199784	1.20664	down
SAMD3	8.14744e-07	1.69911	down
ZFP36L2	0.0433882	1.28536	down
LOC389816	2.01303e-13	1.6377	down
CST7	5.83052e-09	1.80504	down
HGD	3.08506e-08	1.75262	down
LOC642817	0.0290214	1.33943	down
ANKRD55	1.8169e-05	1.3316	down
ITGAL	5.28411e-07	1.36809	down
BANP	3.3449e-05	1.29924	down
SLC45A3	7.6945e-07	1.559	down
NKTR	0.0117148	1.28184	down
PAG1	0.0123034	1.22349	down
LAIR2	0.0355287	1.38404	down
RAPGEF6	0.000133338	1.33214	down
DNASE1L3	0.000968604	1.28151	down
HS.276860	3.99043e-13	1.5639	down
KIR3DS1	0.0123192	1.58024	down
LOC440737	0.0325354	1.23241	down
KIAA1641	0.00904089	1.24875	down
CAMLG	0.000776278	1.2173	down
CLEC10A	0.00666302	1.22828	down
LPIN1	0.00215519	1.24457	down
EEF2	0.000932461	1.26321	down
ECHDC2	0.000179844	1.28936	down
CDC2L2	0.000384331	1.2324	down
DNAJB6	7.07046e-05	1.28479	down
PYHIN1	6.26986e-10	1.81359	down
PYHIN1	1.53107e-06	1.76838	down
LBH	0.00287615	1.35083	down
DYRK2	6.08196e-05	1.49656	down
FASLG	3.44926e-05	1.51514	down
ATHL1	0.00543766	1.39491	down
CAPRIN2	0.00060035	1.31424	down
DDX17	0.0102402	1.32023	down
ZNF816A	0.0386557	1.24368	down
RNF144	3.62334e-06	1.48759	down
RGS17	4.19247e-05	1.21186	down
ITGAX	0.00347371	1.33477	down
LAX1	0.00634408	1.30867	down
FBL	0.000730038	1.3151	down
KIR2DL5A	2.94516e-07	1.38926	down
KIR2DL5A	7.62985e-07	1.20022	down
RNF216L	0.00261555	1.20348	down
C20ORF103	0.000864685	1.29638	down
SYTL3	6.45582e-15	1.59231	down
KIAA2026	2.30495e-08	1.20465	down
EMR2	0.023131	1.20327	down
MEF2D	0.000889095	1.28271	down
LOC644330	0.00790033	1.32568	down
LOC644330	0.00896212	1.39676	down
BBS2	8.56519e-05	1.23471	down
BBS2	0.00231885	1.22234	down
CYP2R1	3.90089e-06	1.28681	down
SNRK	0.000623536	1.28892	down
SNRK	0.0108355	1.24417	down
ADA	0.0220367	1.20313	down
PDCD4	8.89387e-05	1.37975	down
GZMB	2.87353e-07	2.34334	down
LOC642741	3.83362e-05	1.28812	down
PDZD4	1.63755e-13	1.95891	down
NCAM1	3.24172e-11	1.58087	down
ZNF22	1.67341e-05	1.24256	down
BRD8	0.00518616	1.21336	down
SEPT6	0.014865	1.22831	down
HS.127310	0.00700004	1.21717	down
GUSBL1	0.000345341	1.43455	down
GUSBL1	0.0111719	1.24071	down
RBBP4	2.64294e-05	1.27229	down
TNPO1	3.58848e-05	1.29617	down
MSL3	0.0191549	1.20875	down
PAPSS2	0.000328298	1.21799	down
MBP	0.000696234	1.45181	down
PBX4	2.70103e-07	1.29086	down
C21ORF63	2.7041e-08	1.32597	down
SEPT6	0.0145025	1.25946	down
SPON2	6.98699e-12	1.64394	down
IGF2R	0.00324409	1.28019	down
ZNF248	0.00225768	1.21814	down
HS.568928	0.000441857	1.34436	down
SMA4	0.00118348	1.29956	down
PDGFD	3.68996e-08	1.60846	down
CEP78	0.000115513	1.42864	down
SBK1	1.90477e-06	1.49592	down
NBPF20	8.14133e-05	1.72702	down
MMP23B	3.04015e-12	1.8636	down
ITCH	0.00356465	1.21607	down
THUMPD1	0.00738175	1.23663	down
YY1	5.76861e-06	1.23987	down
C10ORF73	0.00325611	1.21218	down
GNL3L	0.000282234	1.35432	down
CCR7	0.00823802	1.41012	down
SNORA61	2.65039e-06	1.29543	down
BAT2D1	0.0202239	1.24524	down
LOC100128771	9.38266e-06	1.45677	down
CD4	0.012859	1.29332	down
LOC644511	0.00915258	1.44646	down
CRIP2	0.00233706	1.32385	down
FLJ30428	6.6241e-07	1.27416	down
PDGFD	4.10912e-09	1.47782	down
NUAK1	2.22294e-10	1.52468	down
LOC653316	0.000182317	1.35121	down
OXA1L	0.011698	1.20404	down
FCRL6	8.73423e-12	2.0231	down
RHOBTB3	3.31422e-11	1.4135	down
CYTH1	0.0116332	1.29352	down
LOC100133840	0.0405546	1.29198	down
CAMK1D	9.21364e-05	1.22697	down
GZMM	0.0140884	1.33828	down
LOC645128	0.00219337	1.51145	down
HS.572649	6.59331e-05	1.50309	down
EEF1D	0.0111901	1.60447	down
LOC728855	1.30177e-10	1.48667	down
SH2D2A	8.50892e-05	1.2291	down
SLC7A6	7.79248e-05	1.26275	down
SLAMF6	0.0133558	1.24158	down
CYP4V2	0.0204087	1.22417	down
SETD2	0.000102376	1.27851	down
SMAP1	0.000182908	1.22847	down
AKR1C4	1.85011e-07	1.45639	down
NPC1	8.38266e-08	1.47077	down
GFI1	0.0181325	1.20595	down
ZNF652	0.00440824	1.2752	down
HS.505676	1.18063e-06	1.34042	down
GPR44	7.12699e-18	1.49531	down
CD1C	1.84151e-07	1.47976	down
NUCKS1	0.00111768	1.2614	down
HS.193767	0.00267798	1.33756	down
NFATC3	0.000536105	1.25718	down
TSPAN32	0.000221483	1.30145	down
TSPAN32	0.00064662	1.33188	down
LOC388707	0.015786	1.39937	down
C5ORF21	0.000192369	1.28509	down
ZNF792	0.00218389	1.21748	down
DIP2A	0.00509432	1.36842	down
BTN3A1	0.000123365	1.30014	down
HS.512096	0.00430707	1.25701	down
TMEM43	0.000120594	1.20459	down
GZMA	2.01786e-05	1.64175	down
RPS3	0.0330654	1.3895	down
HS.158923	0.000285554	1.33466	down
CLIC3	8.40822e-08	2.04379	down
VEZF1	0.000125343	1.37218	down
HLA-DPA1	0.0469143	1.21787	down
PSCDBP	0.0163665	1.24091	down
IL18RAP	8.13851e-09	2.2354	down
FLJ11795	2.35783e-06	1.34806	down
TRAPPC2	0.00631651	1.20935	down
SECISBP2	0.000607625	1.2055	down
S1PR5	3.37185e-11	2.93093	down
CPA3	5.00719e-05	1.67117	down
VEGFB	0.0130065	1.24665	down
DENND2D	0.000601947	1.34863	down
TNFRSF25	0.0286927	1.28132	down
ANKRD20A1	1.85466e-05	1.68917	down
B3GAT1	3.17565e-06	1.22513	down
B3GAT1	5.5636e-10	1.38661	down
DENND4C	2.89028e-05	1.34627	down
NELF	0.0191127	1.24251	down
MARCH6	0.00516775	1.30298	down
FEZ1	7.8125e-10	1.20716	down
LOC374443	4.85181e-05	1.25557	down
LOC100132395	3.80085e-05	1.4291	down
LOC100131768	1.84775e-05	1.27763	down
PUM2	0.00275639	1.23866	down
PRMT2	0.000266384	1.26434	down
LCK	0.00152326	1.22576	down
CXORF45	0.0037001	1.23214	down
ENPP4	0.00271569	1.26036	down
HS.497235	0.00696808	1.3094	down
C1ORF21	4.88805e-13	1.60853	down
MRPS21	0.0145682	1.23436	down
MPHOSPH8	0.00112183	1.24212	down
HOPX	2.02948e-10	2.55413	down
TRK1	3.89195e-09	1.60802	down
LOC642333	6.60784e-05	1.28748	down
LOC730995	0.00165944	1.26255	down
LOC643977	0.000104724	1.36426	down
ATP8B2	0.00381949	1.26927	down
LOC728565	8.70234e-05	1.41871	down
LOC731007	7.54519e-07	1.24335	down
NLRC3	1.78539e-10	1.53735	down
MC1R	0.000835591	1.30531	down
TSHZ2	0.000156457	1.2588	down
LOC644162	0.00717028	1.26395	down
CD96	3.6446e-08	1.74389	down
PAQR8	0.000626447	1.42464	down
SLFN13	6.90382e-06	1.29978	down
IL32	0.0108351	1.33103	down
ZAP70	0.000123326	1.50877	down
PYHIN1	2.98429e-09	1.99418	down
BUB3	0.00012222	1.25772	down
PTPRC	0.0455508	1.29705	down
MXRA7	4.49482e-05	1.41756	down
MLLT6	1.78462e-05	1.31262	down
PAM	0.00361027	1.24363	down
HS.142570	5.01153e-05	1.34429	down
VASH1	0.000382218	1.40338	down
HS.576106	0.000204729	1.23589	down
PITPNC1	9.28652e-06	1.46602	down
PNMA3	0.00606314	1.22174	down
RALGDS	0.0465721	1.25738	down
CERK	3.84111e-05	1.29298	down
SETMAR	8.00768e-08	1.36146	down
TTC16	2.18113e-11	1.46191	down
PRAGMIN	0.000367615	1.51412	down
HS.436379	2.13327e-15	1.25379	down
GPR56	6.45604e-08	2.24023	down
FXR1	0.0235118	1.23258	down
FXR1	1.9664e-05	1.2434	down
CYFIP2	1.3546e-05	1.28967	down
NUFIP2	0.0012379	1.24599	down
HOXC4	5.59215e-07	1.25669	down
DBT	0.000957959	1.28726	down
ZNF187	0.00539715	1.21068	down
IFFO2	3.38285e-06	1.34913	down
KIAA0182	0.000435858	1.22382	down
LRFN3	0.00895229	1.25645	down
HS.193784	2.34131e-05	1.34114	down
PLEKHG3	5.45723e-11	1.60704	down
RPL15	0.00526697	1.32424	down
C5ORF53	0.000122353	1.37683	down
BTN3A3	0.00763019	1.28335	down
USP7	2.29643e-05	1.3139	down
CRIPAK	0.0004342	1.26268	down
EDG1	0.000681621	1.45883	down
C2ORF89	4.44576e-05	1.43169	down
LRBA	0.00138204	1.25514	down
GARNL4	0.00508695	1.25504	down
GIMAP8	0.0285008	1.26466	down
GPR68	5.5134e-11	1.6731	down
CENTG2	5.00339e-12	1.63414	down
AKIRIN1	0.0126438	1.20114	down
LOC92249	8.265e-06	1.3264	down
LOC649821	0.0198416	1.23332	down
RBM3	0.0294043	1.34451	down
EMR3	0.000904646	1.34954	down
LOC284757	0.000211446	1.2772	down
TAF7	0.0169593	1.2218	down
LOC100131609	0.0262456	1.44807	down
ORAOV1	0.00167475	1.2524	down
LOC727865	0.0116922	1.36532	down
CACNA1I	0.0491952	1.23199	down
KLHL9	0.035388	1.21846	down
LOC388275	2.24025e-07	1.53911	down
LOC730316	0.00188592	1.23724	down
ZFP161	9.57179e-07	1.25106	down
MGC16384	0.0388644	1.23489	down
PTPRM	1.60873e-05	1.30438	down
ZC3HAV1	3.66856e-08	1.43343	down
PLCG1	0.00229179	1.21688	down
LOC100132797	0.0258604	1.20507	down
PION	0.00102523	1.34939	down
PRMT2	0.000486306	1.36901	down
PRMT2	0.000323453	1.38896	down
CA5B	0.00213756	1.25284	down
SDHAP2	0.0124497	1.22535	down
RBM39	0.000755951	1.3203	down
ADHFE1	0.000776065	1.24203	down
CD6	3.53417e-05	1.47567	down
OSBPL5	1.85676e-07	1.49099	down
CD3E	0.000188894	1.42755	down
GNG2	0.00069945	1.44357	down
LOC391833	0.0419162	1.28018	down
HS.409512	0.0104498	1.32006	down
CARD11	0.0328974	1.21309	down
VGLL4	0.000953451	1.20794	down
SUPT16H	0.00646765	1.21404	down
PRKAB2	0.00186535	1.21976	down
RPL4	0.00526197	1.37781	down
RAB11FIP5	6.4873e-09	1.53837	down
FBXO32	8.11691e-05	1.29469	down
LY9	5.0903e-06	1.38385	down
KLRD1	5.3919e-09	2.72491	down
PAFAH1B1	0.000595593	1.30573	down
LOC729679	0.0297207	1.38165	down
RNF144A	1.27663e-06	1.44315	down
LOC399804	0.0115889	1.41066	down
HS.143018	0.00365696	1.30333	down
PTPN4	2.64952e-05	1.51315	down
FBLN2	5.47971e-05	1.21412	down
LOC731985	0.000132454	1.29261	down
HNRNPA0	0.000120372	1.28234	down
NCALD	4.26031e-14	2.04921	down
ARFGAP3	0.0132237	1.22594	down
LAIR2	0.0270881	1.42001	down
CABP5	0.013927	1.35752	down
AUTS2	1.96181e-11	2.09202	down
GAS1	2.95368e-07	1.21447	down
OSBPL5	1.34803e-07	1.42139	down
CIRBP	0.00481217	1.28706	down
VIPR1	0.00188447	1.2892	down
HNRPDL	3.50595e-05	1.3832	down
CCDC72	0.0023721	1.22298	down
PCYOX1	1.83784e-05	1.31657	down
PCYOX1	6.35264e-07	1.34372	down
HS.567464	0.015429	1.35472	down
NBPF10	0.000829421	1.55906	down
CCL5	1.30087e-05	1.39515	down
CCL5	0.000192739	1.77087	down
LOC642083	0.00331254	1.31395	down
CD3D	0.00531336	1.26534	down
LOC402112	0.000511446	1.23108	down
ZFP90	1.62283e-05	1.29766	down
SH2D1B	8.79381e-12	2.85144	down
HCST	0.0213785	1.35448	down
FAM44B	0.00369165	1.2259	down
PURB	0.00012961	1.24562	down
DDX42	0.000231909	1.20217	down
ZNF721	0.0116171	1.23728	down
ANXA11	0.000667537	1.24025	down
DPEP2	0.000362011	1.23184	down
SVIL	0.000245523	1.22013	down
TNFRSF21	1.2271e-07	1.4771	down
HS.296031	0.000790957	1.29334	down
TMEM204	0.0238031	1.27433	down
KIR2DL1	2.08418e-05	2.06629	down
KIR2DL1	1.36376e-09	1.84923	down
C10ORF6	0.013856	1.20214	down
WDR37	0.000153428	1.29239	down
UNG	0.00669831	1.20714	down
LDLRAP1	0.00425881	1.27225	down
FCRL3	0.0170019	1.33431	down
ZNF234	0.000469934	1.22632	down
SAMD3	2.30978e-08	1.57572	down
CLC	0.000176881	2.0395	down
GLS	6.04255e-05	1.31561	down
NPAL3	9.63343e-05	1.21188	down
HS.19339	2.31271e-13	1.84474	down
ENPP3	8.58463e-14	1.27506	down
CDK5RAP3	0.000743674	1.30876	down
COMMD6	0.000136242	1.24989	down
LPHN1	1.12846e-07	1.27135	down
NMT2	1.19077e-05	1.43541	down
RORA	0.00229308	1.41488	down
CERK	2.10151e-07	1.36968	down
KRT72	0.000223977	1.77646	down
NKTR	0.00584688	1.29962	down
TNFSF14	0.0052043	1.23063	down
BHLHB2	0.00112133	1.3258	down
ZNF136	9.43214e-06	1.24762	down
F2R	1.51679e-05	1.57834	down
PARP8	1.39867e-07	1.42812	down
MPZL2	0.00203304	1.33627	down
HNRPA1P4	7.01518e-07	1.56765	down
SH3KBP1	3.03365e-05	1.44279	down
RAB7L1	0.0260692	1.26515	down
LOC643031	0.00275901	1.46271	down
GNPTAB	1.21677e-05	1.4891	down
LOC387882	0.00523004	1.25119	down
RYBP	0.000973758	1.33357	down
SERF1B	0.00326536	1.2342	down
PVALB	0.0313907	1.34482	down
KLHL3	0.00754258	1.24051	down
CHST12	4.90368e-05	1.4875	down
FAM179A	9.41474e-08	1.64329	down
HDC	6.60069e-12	3.07572	down
PDE3B	0.0487228	1.20759	down
APBA2	2.35176e-06	1.2257	down
MARCKSL1	0.00277924	1.23989	down
LOC652726	0.000473979	1.40439	down
SRPK2	0.0116806	1.25726	down
FYN	0.00010523	1.42913	down
LYAR	0.00763787	1.26982	down
PVRIG	0.00696108	1.25419	down
ADRB2	1.23857e-07	1.85786	down
ZNF783	3.66886e-06	1.2971	down
ATP2B4	3.74308e-09	1.45386	down
IL10RA	0.032184	1.22773	down
ENPP5	3.72148e-06	1.35407	down
XPC	9.78823e-06	1.20291	down
CDK10	0.00666988	1.29908	down
CYB561	4.66417e-05	1.25031	down
CCDC16	7.14514e-06	1.29429	down
EIF3D	0.000453566	1.24923	down
PAFAH2	8.32275e-09	1.49498	down
CXORF65	0.000361244	1.20402	down
CCDC16	0.00937731	1.22346	down
RASSF5	0.000759213	1.21208	down
RASSF5	0.00513607	1.22201	down
ABCB1	1.66629e-08	1.5505	down
ABCB1	1.12857e-12	1.80724	down
AKTIP	0.00452554	1.21272	down
TARP	2.639e-08	1.89117	down
LSM14A	0.000234824	1.20637	down
TGFBR2	0.00023482	1.27476	down
KLRG1	1.60494e-11	2.448	down
GFOD1	2.13329e-06	1.43307	down
AMOT	1.06911e-08	1.25284	down
LOC643831	1.95366e-06	1.32531	down
PTCH1	1.03082e-12	1.24319	down
REEP5	0.00070879	1.26213	down
KIFAP3	0.0216977	1.20906	down
LOC642035	0.000119885	1.30262	down
UPF2	0.00953269	1.20515	down
TBC1D4	0.00110804	1.28244	down
MAT2B	0.0193649	1.42867	down
SH2D1A	0.00111941	1.40895	down
HSPA8	0.015129	1.30739	down
ARID1A	0.000871641	1.23618	down
TGIF1	0.00226899	1.21339	down
AAK1	0.00191157	1.28368	down
PDE7A	0.00954965	1.22674	down
GPR56	1.94559e-07	2.30962	down
FAM190B	0.000218518	1.4627	down
CAMK2N1	8.8853e-11	1.45636	down
RSL1D1	0.003396	1.32069	down
PILRB	1.21229e-06	1.37557	down
SYNE2	4.48334e-06	1.31668	down
SYNE2	0.00658148	1.34135	down
HS.294603	0.000671588	1.23705	down
TNNC2	0.00384637	1.34266	down
PDGFRB	0.00096814	1.41636	down
ATXN2	0.00459609	1.20401	down
SF3A3	0.000116344	1.31243	down
KCTD10	0.0077427	1.2002	down
CLEC4F	0.000394379	1.27414	down
FAM32A	0.00435252	1.23864	down
LOC729102	7.32838e-06	1.45567	down
DPH5	0.00201286	1.28701	down
LOC402176	9.38837e-05	1.23927	down
ABHD7	1.26889e-09	1.2702	down
FAM134B	0.0146072	1.2227	down
FAM134B	0.00170311	1.21685	down
APPBP2	0.00751595	1.20942	down
ZNF573	8.18097e-07	1.60383	down

## Sheet: downreg gene NC vs SLE LN-
Data Supplement 2-3		The list of downregulated genes in SLE LN- compared to NC
ILMN_Gene	p value	Fold Change (NC/SLE LN-)	Regulation
PEX5	0.00189324	1.20075	down
BIN1	0.0156782	1.25799	down
LOC100130000	0.0141044	1.28008	down
CUGBP2	1.37881e-09	1.38567	down
SGSM1	2.53511e-06	1.22647	down
RNF125	0.000307206	1.43195	down
STAT4	4.74782e-06	1.59811	down
GABARAPL1	0.0382415	1.21743	down
DDX46	0.000379521	1.30307	down
AGPAT4	0.000527301	1.30649	down
CASP8	0.00563963	1.33031	down
DYNC1LI2	0.00157604	1.21752	down
PHF15	6.77015e-05	1.32929	down
HERC1	0.00137339	1.25785	down
CXCR6	0.0154068	1.24969	down
C5ORF20	1.28003e-09	1.2975	down
FLJ38717	0.0252294	1.25026	down
ITPKB	0.000116093	1.23443	down
SPN	0.00119373	1.45296	down
HS.213061	1.61409e-05	1.26495	down
MATK	2.73654e-05	2.18549	down
TMEM137	0.00774523	1.42475	down
UTP14C	0.006104	1.24873	down
C10ORF128	0.00050778	1.33734	down
TPM2	0.000659776	1.35484	down
TPM2	1.68103e-06	1.55959	down
PRKCQ	0.000183683	1.32437	down
LOC387841	0.000537409	1.39072	down
TPRG1L	0.00219279	1.31564	down
USP13	0.000495972	1.21251	down
SFRS2IP	0.0345646	1.21082	down
ZNF682	0.0396277	1.26169	down
SUMF2	0.0124778	1.23018	down
SMAD7	8.04304e-08	1.34995	down
PID1	0.000500423	1.48699	down
SIGIRR	0.0254284	1.28254	down
ZBTB20	0.0057933	1.21852	down
CCDC65	0.00168593	1.23674	down
LDB2	0.000306092	1.24002	down
RORC	0.0060922	1.21969	down
WDR74	0.0220467	1.24664	down
KIAA0355	1.89354e-06	1.31455	down
FCGBP	0.0262584	1.38015	down
EFHD2	3.50242e-06	1.20612	down
ADAMTS1	0.000124421	1.20046	down
SIGIRR	0.00588399	1.2159	down
CBLB	0.00134661	1.31375	down
ATG12	1.82046e-05	1.29478	down
EOMES	2.97658e-07	1.95313	down
ELOVL4	0.00161156	1.2041	down
GNLY	2.19751e-06	2.80375	down
C10ORF33	2.13376e-07	1.27974	down
IGFBP3	0.000435429	1.21511	down
HS.508682	0.006357	1.6724	down
LGR6	1.04697e-05	1.39642	down
TXNDC12	0.00103056	1.27288	down
MYBL1	3.95427e-06	2.00842	down
HS.560343	6.80822e-06	1.59824	down
KIR3DL2	3.3109e-06	1.8487	down
KDELC2	0.0143205	1.20297	down
IL12RB1	0.00573883	1.33823	down
IL12RB1	0.0252518	1.21022	down
HS.554324	0.000849108	1.39069	down
ZBTB16	8.24216e-05	1.37098	down
HS.481659	0.000870412	1.27651	down
CAPN5	0.000308875	1.24276	down
SAFB	0.0310058	1.23432	down
ZBTB16	6.33982e-06	1.66212	down
SMA5	0.0178766	1.20852	down
TMEM2	0.00299126	1.25624	down
LEPROTL1	0.0053212	1.26545	down
RPA2	0.000358687	1.29676	down
CTSW	7.96119e-06	1.9325	down
RAB37	0.000963241	1.22151	down
FYN	0.000256424	1.30963	down
CYB561	0.00010082	1.23858	down
LOC100130775	0.0428964	1.20413	down
RNF34	0.0225303	1.22709	down
BCL2	0.00118626	1.31648	down
BCL2	0.000837536	1.34889	down
SDPR	0.0354407	1.43674	down
ZFP82	0.000171747	1.24414	down
TAF15	0.000291032	1.52632	down
HS.31532	0.000127822	1.25488	down
ABCF1	0.015287	1.2209	down
FAM62B	4.26047e-05	1.30279	down
SNORD62B	0.00543646	1.25542	down
CD300LF	0.0369684	1.21037	down
C19ORF2	0.000679429	1.20459	down
MBP	0.0128415	1.41566	down
DCAKD	0.0063344	1.21671	down
FNBP1	0.00100076	1.20444	down
MS4A2	1.16342e-09	1.77517	down
CACNA2D2	1.65128e-10	1.46447	down
ANXA6	0.0053704	1.21855	down
TAF1L	0.015308	1.25118	down
TES	0.000621578	1.22006	down
NFATC3	0.000948348	1.28075	down
FGD3	0.0139676	1.21954	down
FLJ12078	2.79199e-06	1.39625	down
CFLAR	3.50596e-05	1.39542	down
AK3	0.000243673	1.24673	down
STX2	0.00185731	1.20233	down
CCDC93	0.000244888	1.21359	down
POM121C	9.55239e-05	1.35949	down
HS.534427	0.00457761	1.2199	down
RASSF1	0.0027046	1.33779	down
LOC642357	0.0410006	1.20341	down
GNLY	3.59153e-09	2.49628	down
GNLY	1.08057e-09	3.25069	down
ZADH2	0.00258123	1.33945	down
CYP4F22	5.83997e-05	1.21474	down
SKAP1	0.000220866	1.39864	down
HS.436134	0.000129178	1.78384	down
TPPP3	0.000111749	1.20315	down
SLC26A11	4.00096e-05	1.35898	down
C9ORF95	0.0351396	1.22611	down
ZNF264	2.2808e-05	1.39723	down
LOC400464	1.94668e-06	1.32824	down
CALM1	2.32134e-05	1.28181	down
SORL1	1.6321e-05	1.57829	down
SORL1	0.00378273	1.42528	down
AHNAK	0.000295191	1.25792	down
SLC25A38	0.00145476	1.23336	down
YPEL1	2.67267e-05	1.32155	down
RASSF5	0.0002992	1.22059	down
LOC643733	0.00135819	1.26137	down
ZNF25	0.00321947	1.22147	down
TROVE2	0.0110651	1.29392	down
SNHG6	0.00474544	1.22939	down
CCNY	0.0080146	1.21226	down
ACACB	0.000174844	1.24358	down
ZNF30	0.000711028	1.27649	down
ABLIM1	0.00398064	1.49697	down
BCL11B	6.71571e-06	1.53788	down
TTC38	2.06457e-07	1.6938	down
LOC730092	0.0168281	1.22991	down
AP4B1	0.00119114	1.25072	down
SAMD3	5.51672e-06	1.55362	down
SAMD3	0.000247	1.53277	down
HABP4	8.42054e-06	1.27703	down
LOC642934	0.00134369	1.31527	down
C19ORF12	0.00398572	1.33184	down
HS.348844	4.03968e-08	1.44835	down
ZNF329	5.167e-07	1.29467	down
RASGRP1	0.0467862	1.20883	down
CXCR7	0.00183314	1.27785	down
PABPC4	1.7276e-05	1.24763	down
YAF2	1.05187e-05	1.29457	down
LOC100129905	0.0317566	1.27904	down
ACSL5	0.00114624	1.2382	down
LEF1	0.0494949	1.23034	down
RYK	0.000141567	1.28285	down
ATP2B4	4.2698e-07	1.42957	down
HEG1	0.00072598	1.26381	down
CD244	2.63233e-07	1.37555	down
HS.558911	0.000624631	1.27049	down
ITK	0.000105103	1.37954	down
MATK	5.39339e-05	1.43568	down
IL2RB	6.70303e-07	1.84291	down
LEPREL1	8.38303e-07	1.21275	down
ABLIM1	0.00174914	1.30601	down
ABLIM1	0.00117469	1.3216	down
FLJ20699	1.61065e-08	1.79999	down
EIF4B	0.000500488	1.21397	down
DDX24	0.00905639	1.20535	down
HARS	0.00650023	1.21894	down
ZNF32	0.00029772	1.20005	down
ANKRD36	0.0047132	1.35149	down
MRI1	0.00154854	1.22841	down
CYB561D1	0.00020382	1.30896	down
IL7R	1.45344e-08	1.89035	down
LOC644591	0.00102483	1.25139	down
LOC728779	0.00966259	1.23988	down
ASTE1	0.00101129	1.26375	down
IL18R1	0.000237509	1.53397	down
COLQ	1.77055e-06	1.49783	down
TSHZ1	1.28656e-05	1.35028	down
RUNX3	1.13464e-07	1.63421	down
MGC15763	0.000982911	1.42389	down
MGC13005	0.0409894	1.36981	down
NMT2	0.000103437	1.21778	down
CDKN1B	0.0258808	1.20928	down
FAM117B	0.0268878	1.23337	down
ZCCHC14	5.89051e-05	1.23775	down
LOC654101	0.000286724	1.20365	down
KLF12	1.04386e-06	1.55997	down
KLF12	0.000321553	1.32541	down
CX3CR1	0.0121238	1.43213	down
CX3CR1	0.00322239	1.49889	down
TYW3	0.00465317	1.21193	down
PAPD5	0.000405989	1.30257	down
HS.37648	0.00050546	1.32796	down
NCALD	2.03111e-08	1.82564	down
HS.552082	0.00741029	1.20548	down
SFRS5	0.0294369	1.29054	down
MGC26718	0.000820584	1.2509	down
KIR2DL4	3.62807e-05	1.75364	down
C6ORF59	1.6241e-05	1.30091	down
MGC52282	2.48981e-07	1.74664	down
HPGD	6.11198e-05	1.3588	down
PRF1	4.31786e-09	2.08431	down
C13ORF15	0.00371184	1.3126	down
TGFBR3	3.68973e-08	1.92845	down
DYRK2	0.000124663	1.37894	down
DYRK2	0.000229378	1.50085	down
RAB22A	5.13902e-05	1.42857	down
FYCO1	0.00358628	1.21944	down
MIAT	0.0252564	1.35961	down
CD97	0.00929584	1.27024	down
SEMA4D	4.27978e-05	1.25585	down
TXK	4.84796e-05	1.6345	down
IL11RA	9.23238e-05	1.43914	down
TRIM52	0.00464004	1.21751	down
HS.202577	3.24394e-06	1.42902	down
TUSC4	6.67218e-06	1.35226	down
CNOT6L	1.13698e-05	1.29267	down
LAT	0.00489284	1.24835	down
UTRN	0.00305906	1.28031	down
LOC644043	0.0317378	1.21114	down
LOC646942	0.00424504	1.26655	down
LOC100133080	0.00193386	1.36131	down
PRKCA	0.0487478	1.2093	down
MBP	1.74611e-07	1.40881	down
C12ORF65	0.00102953	1.2809	down
SLC20A1	0.000639332	1.31034	down
LOC93622	4.43124e-05	1.32694	down
CD320	0.0147209	1.2259	down
SFRS14	0.000566649	1.28555	down
C1ORF152	6.55049e-05	1.24602	down
ASCL2	0.0142948	1.23539	down
DHRS3	3.66877e-08	1.59074	down
PTGDS	1.69102e-05	1.9769	down
HS.197143	4.84045e-08	1.63482	down
AXIN2	3.80268e-05	1.40988	down
RFTN1	2.98816e-07	1.40499	down
DFFA	0.00646151	1.23889	down
IKZF1	0.00427944	1.42305	down
CLEC4C	0.000102675	1.34659	down
CD47	0.000103662	1.33402	down
LOC282997	4.16953e-05	1.24883	down
IL18BP	0.000137685	1.2847	down
LOC399940	1.21545e-07	1.37478	down
TAGLN	0.00415253	1.36078	down
KRTCAP2	0.0188612	1.36756	down
LONP2	0.00157793	1.20503	down
CHN2	0.000286329	1.24408	down
URG4	9.55559e-06	1.23129	down
SETD6	0.00163333	1.22019	down
FAM120B	0.00572211	1.24763	down
DKFZP564O0523	0.00199729	1.27795	down
CCL4L2	0.000561861	1.99749	down
SNORA12	1.17221e-05	1.6893	down
GALT	0.013801	1.21837	down
CYFIP2	0.000406838	1.27328	down
RASA2	0.0307997	1.26049	down
C3ORF19	0.000617749	1.26835	down
GVIN1	6.39339e-06	1.87445	down
LOC729120	0.0177223	1.23558	down
KIF21A	8.76514e-05	1.27795	down
IFNAR2	0.000531205	1.33836	down
NAT10	0.00231898	1.30439	down
SYTL2	3.74118e-07	1.74084	down
CNO	0.0203	1.22747	down
PURA	0.00756554	1.25765	down
PPP1R13B	5.08017e-05	1.29542	down
GSTM3	0.00324496	1.27637	down
EDC4	0.0408939	1.20161	down
SLC2A8	0.00847367	1.29924	down
NCR1	9.51619e-08	1.2445	down
CD160	4.86756e-08	2.10596	down
PATL2	0.0150678	1.23831	down
LOC399988	0.0155317	1.22637	down
FAM110A	0.00608437	1.20709	down
C1ORF77	0.00105993	1.31449	down
PIK3IP1	0.00328986	1.34787	down
CDC2L5	0.00443627	1.20708	down
RUNX2	0.00506634	1.20628	down
FCER1A	7.07372e-09	4.34324	down
ZNF148	0.011211	1.24986	down
PER2	0.00124356	1.26798	down
SIGLECP3	3.88005e-08	1.33129	down
SIGLECP3	1.58643e-08	1.51614	down
C5ORF39	0.000106612	1.47613	down
ANAPC4	0.00364673	1.2116	down
ZNF211	7.88847e-07	1.29791	down
PDE7A	3.12614e-05	1.46017	down
HS.572538	0.00190133	1.21291	down
HS.570636	0.0136475	1.22142	down
LOC651309	0.00100044	1.31352	down
ZNF786	0.0122451	1.22287	down
FYN	4.92659e-06	1.42392	down
MRFAP1L1	0.000194314	1.21943	down
MRFAP1L1	2.01409e-05	1.3942	down
SCD5	0.000498747	1.20418	down
MAGEE1	0.000545974	1.32523	down
LCK	0.0427001	1.2667	down
RNF165	6.28372e-09	2.03203	down
TNRC6B	0.000566551	1.3895	down
TKTL1	6.63009e-08	1.70531	down
MTSS1	0.00160915	1.362	down
MMP23A	1.46892e-07	1.28507	down
ANKRD36B	0.00259773	1.37558	down
GATA3	5.37042e-08	1.27307	down
PRKCH	1.49786e-06	1.48087	down
MPL	0.0391185	1.40965	down
C12ORF57	0.00425786	1.27944	down
CCDC102A	0.00751524	1.31641	down
NKG7	5.65156e-06	1.54516	down
C10ORF104	0.00108119	1.26542	down
EDAR	0.00046875	1.26793	down
LOC731777	0.0147639	1.35033	down
KLRF1	6.55229e-10	3.99592	down
KLRF1	1.01249e-09	3.45474	down
HSPA5	0.000187905	1.20962	down
LOC650761	0.0315727	1.25969	down
PPP2R5C	7.95205e-05	1.20472	down
KRT73	0.000468535	1.67394	down
ARHGAP30	0.0178397	1.24912	down
GPR114	1.23168e-05	1.59093	down
RPL14L	0.00154878	1.24902	down
SNTB2	4.06269e-05	1.31007	down
KLRA1	0.00302968	1.28285	down
C21ORF81	0.00159585	1.36397	down
C21ORF81	4.1183e-05	2.21947	down
LPP	0.000540997	1.26946	down
GATS	8.97339e-05	1.25961	down
RASAL3	0.000187265	1.31056	down
RASAL3	0.0216658	1.2526	down
ABI3	0.0132352	1.20433	down
C1ORF86	0.0320093	1.23716	down
TRAF3IP3	0.000323857	1.2695	down
COLQ	8.37461e-07	1.65877	down
C16ORF30	0.0151545	1.32646	down
GZMH	0.000185899	1.62789	down
PTGER4	0.000324395	1.37052	down
TYSND1	0.0422122	1.25308	down
RHOC	7.87244e-05	1.46327	down
HNRPA1L-2	0.0249041	1.28067	down
LOC54103	0.00173948	1.24449	down
FOXK1	0.000867811	1.20012	down
LOC730024	9.59766e-05	1.39596	down
HS.555252	5.5312e-05	1.34125	down
RARRES3	0.000172093	1.31603	down
ZDHHC1	0.00214867	1.32233	down
CEP78	0.000226606	1.32914	down
MYO9A	2.06119e-06	1.26725	down
RPL22	0.000581988	1.23962	down
HS.554507	1.2456e-05	1.58191	down
PKNOX1	0.00440843	1.23448	down
SNRPD3	0.00493145	1.22555	down
DKFZP761P0423	0.000364632	1.32334	down
POP5	0.00235994	1.26078	down
CASP8	0.036509	1.20625	down
SKAP1	0.0137765	1.22115	down
KLRD1	1.528e-06	2.3698	down
HS.558485	0.000920907	1.21908	down
CD300A	0.00269097	1.32724	down
LOC148413	0.0127528	1.32094	down
DSTN	0.000228153	1.29002	down
LRRC26	5.82466e-06	1.35649	down
MAF	0.0211467	1.31952	down
PACSIN1	0.0185608	1.24312	down
ETS1	0.000448195	1.29917	down
CRY1	0.000580425	1.29255	down
CRY1	0.00142798	1.29198	down
HS.561747	0.000900306	1.25498	down
LOC648176	0.000108184	1.20011	down
FEZ1	7.52906e-12	2.22148	down
SRPRB	0.0220628	1.23189	down
P4HTM	0.00394146	1.23037	down
CD96	7.16355e-07	1.73414	down
MYOM2	0.0359282	2.25863	down
EIF3L	0.000164898	1.21531	down
LOC400986	0.0390648	1.31337	down
LYPD2	0.000132162	1.35604	down
LOC153561	0.0035299	1.36947	down
C3ORF75	0.0124057	1.30551	down
CD2	6.9958e-07	1.48359	down
SPRYD5	2.97474e-08	1.90065	down
U2AF1L2	0.02567	1.23227	down
LOC648470	0.000444426	1.35503	down
CTAGE5	0.0029566	1.29021	down
USP42	0.00251595	1.204	down
CC2D1B	0.00399448	1.21466	down
TRPC1	0.000212281	1.21031	down
USP36	0.00231803	1.2842	down
FBXO21	0.00125205	1.21468	down
ELA1	0.013433	1.249	down
MTSS1	0.00569078	1.23584	down
GIMAP6	0.0276026	1.24982	down
HS.356079	0.0043584	1.39111	down
ING3	0.0281349	1.23839	down
ZNF845	0.000704253	1.35083	down
SLC38A1	0.016473	1.24193	down
ADHFE1	0.00014401	1.34544	down
KIAA1530	0.010512	1.21828	down
HS.554203	1.13898e-05	1.39948	down
RBM25	0.0290877	1.21626	down
HS.154336	0.000355762	1.28256	down
GK5	4.7789e-06	1.46775	down
C1ORF59	5.34464e-07	1.40556	down
RPS23	0.000240144	1.45077	down
CDK5RAP3	0.00345254	1.21622	down
CLEC2D	0.00562736	1.21718	down
KIAA0748	0.00236278	1.24735	down
NR2C2	0.0130909	1.27315	down
SOCS2	0.000133253	1.45502	down
SOCS2	0.000619724	1.2875	down
MMP28	0.000177818	1.30954	down
SMA4	0.0374825	1.20474	down
CCR3	1.39721e-06	1.94891	down
D4S234E	0.00145178	1.41953	down
GIMAP5	8.58637e-05	1.66821	down
AGAP8	0.000208136	1.27798	down
LINGO2	3.90865e-07	1.31578	down
EIF2B5	0.00371737	1.29996	down
HS.564504	0.00138886	1.32506	down
ZNF364	0.000653232	1.23772	down
FGFBP2	3.11603e-08	2.3484	down
MACF1	4.88234e-05	1.37262	down
WDR67	1.56411e-05	1.45349	down
HS.516646	0.000175499	1.34931	down
RASSF1	0.00236329	1.35049	down
TRIM39	3.27195e-06	1.30294	down
OLFM1	0.00276699	1.47113	down
HS.577726	0.00603587	1.21672	down
SLC2A4RG	0.00179042	1.22741	down
CTGLF3	0.000951393	1.30881	down
ENO2	6.78035e-05	1.31918	down
RINL	0.00547265	1.20374	down
TTC13	0.00255564	1.21612	down
NR3C2	0.000877558	1.25783	down
LOC100131541	0.00945061	1.32993	down
GPD1L	6.65967e-06	1.39322	down
TMEM181	1.60882e-07	1.54918	down
GATA2	1.8801e-06	1.56768	down
DIS3L	0.00141942	1.34393	down
KIAA1147	0.000393055	1.28324	down
EBI2	0.00274758	1.40907	down
EBI2	0.00579192	1.34606	down
ANKRD28	0.00467519	1.2011	down
KIAA1128	0.00119934	1.28134	down
RGS12	0.000338029	1.23937	down
NMUR1	1.82076e-06	1.42939	down
BATF3	4.57229e-05	1.25887	down
ITGA5	0.0282724	1.3002	down
ATPBD1B	0.000375727	1.22616	down
LSS	0.0017822	1.21236	down
STIM2	0.000171088	1.30752	down
SPOCK2	5.99728e-06	1.47858	down
MAP3K4	2.59558e-05	1.24177	down
NUB1	0.000454069	1.23339	down
MSL3L1	0.0402151	1.22339	down
EDARADD	0.00161256	1.21606	down
KIAA2026	3.60593e-05	1.26149	down
KLHL28	0.00262471	1.30326	down
PRDM1	0.000169364	1.49561	down
POLR1E	0.000921098	1.31726	down
POLR1E	0.000952148	1.23674	down
AKR1C3	9.59186e-10	2.79877	down
HS.569831	0.00993891	1.23956	down
FAM102A	0.00418743	1.29697	down
FAM102A	0.0005606	1.27471	down
LOC440280	0.0329681	1.20735	down
PLEKHA1	1.09693e-08	1.68389	down
GIMAP7	0.000261916	1.54432	down
CDR2	0.0349126	1.21533	down
USP24	2.9481e-05	1.27565	down
TDP1	0.0108034	1.21454	down
BIN1	0.0210367	1.23701	down
ALDOC	0.00127505	1.41952	down
COX19	0.00752704	1.22466	down
HS.123119	0.00894728	1.23916	down
C2ORF44	0.0292887	1.22196	down
INADL	0.0166286	1.20124	down
CDKN1C	1.39561e-05	1.68658	down
C21ORF58	0.0459012	1.22205	down
ARL4C	3.33902e-07	1.49225	down
PALLD	5.46608e-09	1.5807	down
HS.22689	0.0355554	1.20899	down
CDK5RAP2	0.0104284	1.33104	down
GRAP	0.0405045	1.26548	down
EPHA4	0.000959443	1.24302	down
CD247	3.69699e-09	1.8903	down
HS.534437	0.0137029	1.23145	down
KIR2DL3	6.32897e-05	1.65748	down
KIR2DL3	5.55776e-07	3.12443	down
PPP2R2B	3.03758e-06	1.28746	down
PPP2R2B	1.2114e-09	1.96998	down
PCSK5	0.00239118	1.23162	down
KIR2DS3	0.00130973	1.36622	down
HES4	0.0284969	1.40119	down
C16ORF72	0.0125529	1.20504	down
ATP9A	0.0197894	1.34752	down
LOC644907	0.00338953	1.26273	down
HS.447508	0.00272339	1.37988	down
BAG3	4.89847e-05	1.34716	down
ERCC5	0.00154386	1.2457	down
SYTL2	1.26455e-05	1.42336	down
LOC645515	0.00122378	1.23163	down
LRIG1	0.00146985	1.22286	down
PTGDR	1.1089e-06	1.62125	down
PTGDR	8.01052e-09	2.16793	down
NBPF8	0.0209703	1.2265	down
CSNK1E	0.0108556	1.30261	down
RAB11FIP1	0.0151465	1.22868	down
EVL	0.000909055	1.36853	down
CCDC92	0.000418132	1.44999	down
SERPINA10	0.00820531	1.25314	down
ATM	0.000102225	1.54738	down
KIAA1671	0.00114065	1.34477	down
OPA3	0.0228473	1.21182	down
MLL5	0.0308863	1.21232	down
VEZT	0.00993974	1.2013	down
C21ORF7	0.000906771	1.55693	down
LOC100130520	0.0490357	1.20862	down
FLJ16686	2.17895e-08	1.47866	down
KIR3DL3	1.95637e-05	1.71315	down
MKKS	0.0156072	1.25862	down
SLFN5	0.00200119	1.28377	down
ZNF831	3.59799e-06	1.3648	down
ZNF831	5.8596e-07	1.64589	down
SYTL2	5.93752e-09	2.17921	down
KLRB1	1.82831e-09	2.69663	down
MGC24103	1.46314e-06	1.48123	down
RBL2	0.00849033	1.23221	down
S1PR1	0.0143226	1.36665	down
KIF5C	0.000307905	1.33761	down
KIR3DL1	0.000131101	1.62703	down
GALNT11	4.08014e-07	1.28469	down
MEX3C	0.010874	1.24865	down
ZSCAN2	0.000218108	1.22776	down
HNRPUL2	1.72675e-05	1.2491	down
PIP5K2B	0.0243331	1.21074	down
TRAF5	0.0212465	1.20345	down
RABL2B	0.00369294	1.20522	down
RUNX1	3.83754e-06	1.27435	down
CLDND2	1.22655e-06	1.76375	down
DSC1	0.000211558	1.23181	down
DSC1	5.00974e-05	1.22726	down
LOC100133836	0.0364805	1.25368	down
ASB1	0.000725388	1.21865	down
KLRC1	9.7394e-05	1.79669	down
KLRC1	1.29177e-05	2.11289	down
KLRC1	1.2857e-05	1.63154	down
C12ORF41	0.000177054	1.2091	down
HIPK2	0.00228134	1.36657	down
NCR3	1.60509e-09	1.81439	down
HOXB2	0.0215238	1.34763	down
KLF12	0.000438265	1.44726	down
PLEKHA1	6.83518e-06	1.57028	down
SLC9A3R1	0.00092982	1.34111	down
LOC728835	0.0239994	1.74947	down
HNRPUL1	0.013122	1.23355	down
FLJ14213	3.97324e-07	1.72112	down
HS.397465	0.00111433	1.27283	down
PTPRC	0.00115567	1.27778	down
LOC653080	0.0156628	1.27516	down
LOC729645	0.000173133	1.21356	down
OBFC1	0.000165347	1.21187	down
C21ORF2	0.0207344	1.22725	down
GNGT2	0.00117606	1.23684	down
ARIH2	4.7498e-05	1.29071	down
LOC728453	0.00315197	1.42991	down
C9ORF142	0.00823198	1.22165	down
ZNF160	0.00767304	1.22948	down
NFX1	0.000161871	1.23261	down
LITAF	0.00199378	1.26598	down
CRIP1	0.00595049	1.35945	down
CCDC130	0.0153514	1.22399	down
EIF2C2	0.00292347	1.24248	down
C21ORF81	0.000855004	1.33418	down
KLRC3	1.78523e-06	2.57537	down
CDH23	5.74793e-07	1.42524	down
KCTD5	0.0132192	1.28239	down
C9ORF38	0.039408	1.21945	down
EHD1	0.028948	1.2744	down
RP9	0.0332731	1.20248	down
KIR2DS5	1.13586e-05	1.77323	down
URG4	0.000400409	1.21968	down
BTN3A2	0.0135895	1.26492	down
FRYL	3.66916e-06	1.31476	down
KTELC1	0.00315738	1.2285	down
ZNF365	9.90652e-07	1.42091	down
RAP2A	0.000218251	1.33353	down
STMN3	0.00698382	1.45295	down
KRT86	0.00076618	1.20835	down
SPG7	0.0020059	1.3098	down
TIAM1	0.00485936	1.2155	down
ZNF266	0.00650164	1.24701	down
ERBB2	3.34888e-07	1.62983	down
PLEKHF1	5.56526e-06	2.157	down
ITPR3	0.0133009	1.24682	down
LOC648868	0.000131688	1.3973	down
SLC1A7	5.5917e-05	1.52671	down
GLT25D2	1.96698e-10	1.30015	down
ARHGAP25	0.00565771	1.20599	down
CD247	7.38668e-10	1.90213	down
FAM43A	0.00529883	1.37795	down
ZNF696	0.00257517	1.20027	down
FCRL3	0.00201131	1.25724	down
FCRL3	0.0124472	1.32945	down
LDLR	0.0137983	1.25294	down
KIR2DL4	1.60552e-06	2.78079	down
RPP21	0.0357135	1.20359	down
RAB3IP	0.00561014	1.22086	down
C14ORF135	0.0114249	1.22981	down
SOX13	2.26409e-07	1.27463	down
RBM33	8.5957e-06	1.30151	down
C2ORF42	0.00874105	1.26185	down
PPM1F	0.0124614	1.24759	down
GNG11	0.0393932	1.41413	down
LOC729446	0.00457478	1.25178	down
DUSP14	8.50083e-05	1.29208	down
MPHOSPH10	0.000232497	1.2424	down
HSF2	0.00174374	1.22047	down
SYNJ2BP	0.000136777	1.28098	down
CD7	0.00119778	1.65921	down
PIK3R1	0.00206134	1.45671	down
RHOC	4.87541e-07	1.45688	down
KIR3DL1	3.97041e-06	2.0413	down
SESN1	0.000340662	1.47582	down
SIGLEC10	0.00221597	1.29086	down
LOC729423	0.00506388	1.29024	down
TAF15	0.0128524	1.38002	down
FBXO32	1.45942e-06	1.44348	down
PRSS23	1.76478e-10	2.18717	down
JAM3	0.048692	1.38859	down
KLRC2	0.000150761	2.34063	down
IL7R	4.81646e-06	1.59226	down
BMS1	0.00059945	1.30591	down
ACAD11	3.18882e-06	1.26071	down
RNF216	0.00370572	1.23402	down
LOC439949	0.00253661	1.31259	down
CD97	0.0141034	1.39957	down
ATPGD1	1.55694e-07	1.47648	down
ATPGD1	6.20642e-07	1.40153	down
MAN1C1	0.00037085	1.27058	down
TSEN54	8.27459e-08	1.45026	down
SMAD5	0.00114242	1.27549	down
SCRN1	4.23074e-05	1.30168	down
CD3D	0.0075423	1.23782	down
HS.452445	1.18499e-05	1.56719	down
LOC202134	6.05209e-05	1.5844	down
FAM153B	0.00108658	1.3601	down
ZNF322A	0.0298338	1.26224	down
LYRM7	0.00187092	1.24182	down
HS.371609	0.00338943	1.26468	down
CD40LG	2.32112e-05	1.32691	down
RASA3	6.03128e-06	1.24986	down
PMP22	4.58535e-11	1.29152	down
RSBN1	0.000417999	1.4289	down
LOC730246	3.05287e-05	1.22994	down
SYT11	0.00017077	1.42162	down
RIPK1	4.61098e-05	1.29656	down
TNRC15	9.02727e-05	1.24422	down
ZMYND11	0.00290468	1.30325	down
LOC728755	0.00128312	1.25054	down
BZRAP1	3.22921e-05	1.32328	down
SAMD3	0.000187851	1.53406	down
CD3G	0.013728	1.30709	down
LOC389816	9.46105e-09	1.64894	down
CST7	7.30019e-08	1.81438	down
HGD	8.42931e-05	1.62167	down
ANKRD55	0.000115379	1.32857	down
ITGAL	4.74089e-05	1.33161	down
BANP	4.83125e-05	1.33553	down
SLC45A3	3.04281e-05	1.57063	down
FBXL18	0.0323109	1.20264	down
SLC15A4	0.00096766	1.24452	down
PAG1	0.0126212	1.22803	down
LAIR2	0.0395903	1.49507	down
RAPGEF6	0.000617944	1.3322	down
DNASE1L3	0.0185118	1.23897	down
HS.276860	4.11774e-11	1.5523	down
KIAA1641	0.00120388	1.33204	down
CAMLG	0.00192798	1.224	down
LOC100131096	0.0125017	1.2005	down
CLEC10A	0.000934706	1.28971	down
ECHDC2	7.54795e-05	1.3911	down
LOC646808	0.00446495	1.22692	down
LOC100130229	0.0478128	1.31914	down
DNAJB6	0.00199573	1.22638	down
PYHIN1	1.42136e-08	1.64551	down
PYHIN1	1.57321e-06	1.63172	down
LBH	0.0328277	1.20481	down
DYRK2	0.000529942	1.3407	down
C8ORF16	0.0031396	1.20133	down
FASLG	3.42962e-05	1.60284	down
ATHL1	0.00642209	1.40523	down
DDX17	0.0357087	1.30507	down
ZNF816A	0.0235297	1.32072	down
RNF144	3.93705e-06	1.61082	down
RGS17	0.00130615	1.21656	down
ITGAX	0.00669675	1.32925	down
LAX1	0.0125464	1.35058	down
FBL	0.00134066	1.35409	down
KIR2DL5A	0.000196375	1.3691	down
C20ORF103	0.00118272	1.34153	down
SYTL3	2.04078e-12	1.51205	down
KIAA2026	5.74834e-06	1.21202	down
EMR2	0.0438372	1.21646	down
MEF2D	0.00397603	1.28378	down
LOC644330	0.00983425	1.40614	down
LOC644330	0.0136786	1.45446	down
TPM3	0.0332114	1.40967	down
BBS2	0.00116722	1.25047	down
CYP2R1	0.00025973	1.22733	down
SNRK	0.000968462	1.30366	down
CYTSA	0.00116673	1.25322	down
RBBP9	0.000176519	1.21116	down
PDCD4	9.0887e-05	1.37997	down
GZMB	5.96567e-09	2.55991	down
PDZD4	1.62623e-08	1.8092	down
NCAM1	5.42062e-08	1.59898	down
ZNF22	0.00583427	1.2567	down
ZNF22	0.00149636	1.21963	down
CNNM3	0.000295967	1.20113	down
GUSBL1	0.00400114	1.32626	down
RBBP4	3.10416e-06	1.29392	down
TNPO1	0.000591816	1.24091	down
MSL3	0.0496633	1.22507	down
PAPSS2	0.000642301	1.22868	down
MBP	0.018414	1.36391	down
PBX4	0.000103822	1.21854	down
LFNG	0.0324741	1.24065	down
MIS12	0.00297983	1.22007	down
C21ORF63	9.604e-05	1.235	down
SPON2	1.44671e-08	1.61585	down
IGF2R	0.00226194	1.3301	down
ZNF248	0.00394816	1.21556	down
HS.568928	0.00185744	1.33384	down
DNAJC27	0.00172794	1.21132	down
SMA4	0.0157776	1.24764	down
PDGFD	4.07046e-05	1.50517	down
CEP78	5.21358e-05	1.4062	down
SBK1	6.42986e-05	1.47433	down
NBPF20	0.00465259	1.60744	down
MMP23B	1.11324e-08	1.80426	down
ITCH	0.00162744	1.21295	down
YY1	0.000779312	1.20198	down
GNL3L	0.000680216	1.41277	down
CCR7	0.0127561	1.44128	down
SNORA61	8.87879e-05	1.24169	down
LOC100128771	0.00149558	1.29231	down
CD4	0.0473455	1.2562	down
LOC644511	0.00398382	1.25231	down
CRIP2	0.00159614	1.36639	down
NCOA1	6.77062e-05	1.23906	down
CCDC25	0.0104991	1.21368	down
FLJ30428	0.000484213	1.25534	down
RAD21	0.0188375	1.2422	down
PDGFD	1.07087e-05	1.40826	down
ELOVL6	0.0109928	1.21496	down
FAM50A	0.0176898	1.20353	down
NUAK1	5.85158e-06	1.48188	down
LOC653316	0.000229126	1.41159	down
FCRL6	7.54724e-07	1.65526	down
RHOBTB3	1.77418e-07	1.39808	down
LOC100133840	0.0201987	1.42002	down
LOC645128	0.0470571	1.40863	down
HS.572649	0.000803677	1.45593	down
LOC728855	6.1336e-08	1.42078	down
SH2D2A	0.00430155	1.20877	down
SLC7A6	0.00102208	1.23462	down
SLAMF6	0.0287647	1.24753	down
ZNF200	0.0340218	1.27512	down
SETD2	6.62262e-05	1.27388	down
AKR1C4	1.53828e-05	1.50551	down
NPC1	6.54782e-06	1.43548	down
ZNF652	0.0029072	1.34141	down
HS.505676	1.72396e-05	1.34586	down
GPR44	3.37233e-11	1.46758	down
CD1C	5.01362e-06	1.41174	down
NUCKS1	0.00696727	1.24076	down
HS.193767	0.0127622	1.28293	down
NFATC3	0.00817526	1.2192	down
TSPAN32	0.0012409	1.36908	down
C5ORF21	0.00123961	1.29562	down
ZNF792	0.00245987	1.23623	down
BTN3A1	0.000406884	1.28728	down
HS.512096	0.0356235	1.23827	down
GUSBL2	0.000352683	1.20144	down
GZMA	0.000157552	1.47886	down
RPS3	0.000301896	1.21769	down
HS.158923	0.000654313	1.35215	down
CLIC3	4.62739e-06	1.93162	down
VEZF1	0.000182844	1.40862	down
SURF6	2.84159e-05	1.21998	down
PSCDBP	0.00977061	1.27381	down
PPM1B	0.0251288	1.21068	down
IL18RAP	6.26847e-08	2.30439	down
FLJ11795	3.11974e-05	1.32991	down
YES1	0.000519743	1.25921	down
S1PR5	5.709e-12	2.67029	down
CPA3	0.000251587	1.70896	down
VEGFB	0.00610797	1.35587	down
DENND2D	0.0103068	1.32004	down
ANKRD20A1	0.000350101	1.73443	down
B3GAT1	8.01324e-06	1.31868	down
SNRPN	0.0483019	1.22228	down
DENND4C	2.81947e-05	1.38901	down
ZNF84	0.00718754	1.22518	down
MARCH6	0.00357562	1.39504	down
LOC374443	6.94541e-05	1.27608	down
LOC100132395	0.000423185	1.47205	down
LOC100131768	0.000184034	1.2492	down
TRIM13	0.00850759	1.24584	down
WDR20	0.00097277	1.22912	down
PRMT2	0.00278246	1.26119	down
ENPP4	0.000598839	1.31129	down
HS.497235	0.049545	1.28185	down
C1ORF21	8.52936e-10	1.54902	down
GSTM2	0.00718422	1.6374	down
MPHOSPH8	0.00270991	1.28972	down
CLEC4C	0.000109834	1.27059	down
HOPX	6.03994e-07	1.99875	down
TRK1	1.86618e-08	1.67504	down
LOC642333	3.52044e-05	1.2802	down
LOC730995	0.0118641	1.27134	down
TMEM50B	0.00159167	1.21649	down
LOC643977	0.00268373	1.3243	down
ATP8B2	0.0110413	1.27227	down
LOC728565	0.000635512	1.37131	down
NLRC3	3.40456e-08	1.51379	down
LOC642033	0.000379644	1.21033	down
MC1R	0.00461645	1.313	down
TSHZ2	8.18615e-05	1.31999	down
LOC644162	0.0324792	1.26765	down
CD96	1.61152e-05	1.69798	down
PAQR8	0.00119271	1.48437	down
ZNF260	0.0122023	1.201	down
SLFN13	1.43847e-05	1.32659	down
FAM19A1	1.21634e-06	1.2096	down
ZAP70	0.00321724	1.36508	down
PYHIN1	6.76884e-08	1.79947	down
BUB3	4.55194e-05	1.28509	down
MXRA7	0.000341988	1.40324	down
ERMP1	0.000450334	1.22281	down
MLLT6	5.55732e-05	1.36389	down
PAM	0.00614254	1.27389	down
HS.142570	0.000187259	1.38773	down
VASH1	0.00242106	1.37515	down
PITPNC1	8.08629e-05	1.31133	down
PNMA3	0.00353889	1.28599	down
CERK	6.34015e-05	1.31157	down
SETMAR	2.33189e-05	1.34153	down
TTC16	9.44496e-07	1.39222	down
PRAGMIN	0.00138597	1.59474	down
HS.436379	8.14242e-10	1.23807	down
GPR56	4.90026e-07	1.83418	down
FXR1	2.06723e-05	1.25568	down
CYFIP2	5.80458e-05	1.3164	down
ZNF419	0.00170985	1.21898	down
NUFIP2	0.00736926	1.2186	down
DBT	0.000859931	1.35784	down
ZNF187	0.00120253	1.27602	down
VPS16	0.027317	1.2354	down
JMJD8	0.015212	1.20002	down
IFFO2	0.000124054	1.32461	down
TNFSF14	0.0312395	1.20025	down
KIAA0182	0.000721169	1.23994	down
LRFN3	0.0451769	1.23008	down
LOC552889	0.00106764	1.21088	down
C4ORF34	0.00916879	1.22253	down
C14ORF102	0.00122246	1.20916	down
HS.193784	1.81926e-05	1.2857	down
SPTBN1	0.0089886	1.29225	down
PLEKHG3	1.06556e-08	1.50167	down
C5ORF53	0.000276676	1.42716	down
PLCH2	0.0388888	1.21566	down
USP7	0.00063795	1.32693	down
CRIPAK	0.00393416	1.213	down
GAL3ST4	0.00869107	1.21229	down
EDG1	0.00545001	1.42817	down
C2ORF89	0.000109318	1.47258	down
GARNL4	0.0348134	1.22689	down
GPR68	9.29411e-07	1.57334	down
CENTG2	3.36186e-08	1.57474	down
LOC92249	6.6273e-05	1.25276	down
EMR3	0.00724516	1.36639	down
LOC284757	2.96887e-05	1.31921	down
ORAOV1	0.00155213	1.32349	down
LOC727865	0.000384942	1.20321	down
CACNA1I	0.0097611	1.36571	down
LOC388275	7.46022e-05	1.4324	down
DYRK1A	0.0425728	1.3711	down
LOC730316	0.00020065	1.31484	down
ZFP161	8.02438e-05	1.24265	down
PTPRM	0.00145225	1.26722	down
ZC3HAV1	1.24353e-06	1.43734	down
C1ORF150	0.000199226	1.20572	down
PION	0.0227186	1.22304	down
PRMT2	0.00239186	1.29654	down
PRMT2	0.00091032	1.27139	down
CA5B	0.000469953	1.28079	down
SDHAP2	0.0308129	1.25884	down
RBM39	0.00248385	1.30338	down
CD6	0.00048345	1.3844	down
TRAPPC6A	0.0421087	1.22521	down
OSBPL5	1.22786e-07	1.55964	down
CD3E	0.00966871	1.28837	down
GNG2	0.007165	1.31847	down
HS.409512	0.0112947	1.38182	down
CARD11	0.0403104	1.27603	down
VGLL4	0.000271302	1.2413	down
RAB11FIP5	1.06436e-06	1.50534	down
FBXO32	0.001948	1.27343	down
LY9	7.87251e-05	1.31376	down
KLRD1	1.22165e-06	2.34122	down
PAFAH1B1	0.000119999	1.23389	down
RNF144A	1.46888e-06	1.50361	down
HS.143018	0.00844305	1.29726	down
PTPN4	1.46424e-05	1.45706	down
FBLN2	0.000426062	1.23022	down
HNRNPA0	0.000374103	1.20239	down
NCALD	5.41643e-10	2.00009	down
LAIR2	0.0323558	1.54826	down
ZNF212	0.00832234	1.21088	down
AUTS2	1.48319e-08	2.02255	down
USP14	0.00466971	1.20415	down
LOC284023	0.0168487	1.20437	down
GAS1	4.20765e-05	1.22219	down
OSBPL5	1.7775e-07	1.43006	down
CIRBP	0.0187647	1.21885	down
VIPR1	0.00500812	1.25414	down
HNRPDL	0.000314429	1.3506	down
PCYOX1	8.86151e-06	1.34756	down
PCYOX1	8.29724e-05	1.33652	down
NBPF10	0.0112147	1.47038	down
PLA2G4B	0.00909027	1.23764	down
CCL5	0.000385967	1.34189	down
CCL5	0.00480117	1.43282	down
ZNF529	0.0104429	1.20927	down
ZNF17	0.00166866	1.25961	down
CD3D	0.00456636	1.26289	down
NGRN	0.00184379	1.23575	down
ZFP90	5.9784e-05	1.25991	down
SH2D1B	2.74398e-09	2.93304	down
HCST	0.000403745	1.4787	down
FAM44B	0.00374159	1.24144	down
PURB	0.000586436	1.2443	down
PPA2	0.0405718	1.21147	down
MLL3	0.0159584	1.23706	down
CRY2	4.70055e-06	1.21935	down
ZNF721	0.00829871	1.23409	down
ANXA11	0.00506214	1.23561	down
TNFRSF21	5.24665e-07	1.54649	down
HS.296031	0.0051159	1.23686	down
TMEM204	0.0480275	1.24488	down
KIR2DL1	0.00419297	1.8681	down
KIR2DL1	1.39125e-05	1.75389	down
C10ORF6	0.0140738	1.21102	down
UNG	0.0281793	1.20826	down
LOC642755	0.0460239	1.20993	down
LDLRAP1	0.00412036	1.27118	down
FCRL3	0.0349964	1.31464	down
ZNF234	0.00813157	1.20856	down
SAMD3	9.27926e-06	1.5176	down
CLC	3.16415e-05	2.41074	down
GLS	0.000376563	1.33216	down
NPAL3	4.20999e-05	1.25627	down
HS.19339	7.96882e-09	1.76993	down
ENPP3	1.08009e-09	1.28563	down
FCRLB	0.00137172	1.21609	down
CDK5RAP3	0.00927377	1.21764	down
COMMD6	0.000731232	1.20046	down
LPHN1	4.25095e-06	1.22746	down
NMT2	6.8968e-05	1.46541	down
MATR3	0.0297385	1.3228	down
RORA	0.0376463	1.29742	down
CERK	8.25023e-07	1.3028	down
PPM1M	0.0429285	1.23558	down
KRT72	0.00238543	1.83453	down
NKTR	0.000559072	1.29733	down
TNFSF14	0.00892752	1.25276	down
BHLHB2	0.000921073	1.39481	down
ZNF136	5.51814e-06	1.25551	down
F2R	0.000414771	1.55303	down
PARP8	1.28867e-05	1.36088	down
MPZL2	0.0170964	1.30364	down
HNRPA1P4	3.8453e-05	1.45055	down
SH3KBP1	0.00150632	1.40257	down
CCND3	0.00865487	1.21464	down
GNPTAB	7.88714e-05	1.43108	down
RYBP	0.0251982	1.27484	down
SERF1B	0.00975069	1.20137	down
KLHL3	0.0113022	1.24438	down
CHST12	0.00269917	1.41349	down
FAM179A	4.36394e-06	1.59599	down
HDC	9.12047e-11	3.41498	down
SETBP1	0.00852842	1.2029	down
LOC652726	0.00592563	1.35329	down
FYN	0.00103941	1.26402	down
LYAR	0.00530413	1.23598	down
PVRIG	0.0142022	1.25755	down
ADRB2	4.19993e-07	1.84252	down
ZNF783	0.000477563	1.28266	down
ATP2B4	3.64775e-07	1.383	down
ENPP5	1.93743e-07	1.36908	down
CDK10	0.0184497	1.30491	down
CYB561	0.00104126	1.22681	down
CCDC16	0.000133324	1.30576	down
EIF3D	0.0010256	1.21106	down
PAFAH2	5.22675e-07	1.4156	down
BCDIN3D	0.0195081	1.27679	down
CCDC16	0.00684806	1.29341	down
RASSF5	0.0077579	1.21023	down
RASSF5	0.00744703	1.27847	down
ABCB1	9.40293e-06	1.48513	down
ABCB1	6.0745e-09	1.7459	down
GALNT3	0.00503217	1.20676	down
AKTIP	0.0178659	1.20272	down
TARP	2.0182e-05	1.73476	down
KLRG1	5.44768e-08	1.97444	down
GFOD1	1.58584e-07	1.53677	down
AMOT	2.60984e-05	1.22178	down
LOC643831	0.000113679	1.27794	down
ZNF544	0.0039357	1.241	down
PTCH1	1.25668e-08	1.23542	down
PGRMC2	4.78276e-05	1.20258	down
REEP5	0.0061561	1.204	down
KIFAP3	0.00747249	1.23472	down
NOTCH1	0.017568	1.27611	down
LOC652184	0.040544	1.20291	down
LOC642035	0.000500137	1.32135	down
TBC1D4	0.0231209	1.22827	down
PFAAP5	0.00713565	1.20885	down
MAT2B	0.0218034	1.57204	down
ASNS	0.00182046	1.27036	down
SH2D1A	0.0169247	1.28728	down
ARID1A	0.00544794	1.21478	down
AAK1	0.0129993	1.24835	down
GSTM1	0.0111239	1.54132	down
PDE7A	0.0132312	1.30172	down
GPR56	3.25506e-06	1.84548	down
FAM190B	0.000335184	1.34413	down
CAMK2N1	3.53165e-06	1.356	down
RSL1D1	0.011233	1.27718	down
PILRB	7.78583e-05	1.30915	down
SYNE2	0.000190518	1.24476	down
SYNE2	0.0280052	1.23337	down
HS.294603	0.00486414	1.22373	down
PDGFRB	0.00123715	1.43303	down
ATXN2	0.0013083	1.2525	down
SF3A3	0.000290626	1.33856	down
HNRPDL	0.0156751	1.21689	down
SLC16A10	0.013207	1.2064	down
KCTD10	0.0308202	1.20215	down
CLEC4F	0.00125971	1.29245	down
NIPBL	0.00500794	1.2319	down
LOC729102	7.46748e-05	1.34651	down
MTMR10	0.014622	1.20409	down
LOC402176	0.000685228	1.22146	down
ABHD7	4.63493e-05	1.22051	down
FAM134B	0.0051249	1.29136	down
FAM134B	0.00430677	1.2446	down
APPBP2	0.00856742	1.2392	down
ZNF573	4.51792e-05	1.53693	down

## Sheet: downreg gene NC vs SLE LN+
Data Supplement 2-4		The list of downregulated genes in SLE LN+ compared to NC
ILMN_Gene	p value	Fold Change (NC/SLE LN+)	Regulation
TRIM44	0.00216907	1.28031	down
BIN1	0.022656	1.39683	down
LOC100130000	0.0113174	1.2779	down
CUGBP2	1.71604e-05	1.61151	down
FBLN5	0.0148897	1.20071	down
SGSM1	0.00938939	1.20692	down
RNF125	0.00130069	1.36028	down
LOC652624	0.0284433	1.27128	down
STAT4	4.90326e-05	1.72781	down
PHB2	0.0196381	1.34887	down
GABARAPL1	0.0108343	1.32563	down
DDX46	0.0114046	1.24419	down
AGPAT4	0.0044277	1.31748	down
CASP8	0.00330257	1.35668	down
PHF15	6.32503e-05	1.42112	down
ERP27	0.0147803	1.20705	down
HERC1	0.00304235	1.2719	down
CXCR6	0.000401938	1.38281	down
CBR4	0.0217957	1.24515	down
KIR2DS1	1.63946e-06	1.2193	down
C5ORF20	2.97276e-06	1.25094	down
ITPKB	0.000382434	1.37462	down
SPN	0.0209531	1.31043	down
IMPDH2	0.0060954	1.25601	down
SDCCAG3	0.000654384	1.21301	down
HS.213061	0.00945556	1.24509	down
RPL13A	0.00846488	1.53172	down
LOC100133692	2.04405e-05	1.22747	down
RAB11FIP4	8.10606e-06	1.20807	down
XRCC6	0.00731184	1.25226	down
MATK	2.35116e-07	2.66363	down
C10ORF128	0.000190631	1.36125	down
TPM2	0.00132655	1.38602	down
TPM2	0.000443052	1.44024	down
PRKCQ	0.000352008	1.41283	down
LOC387841	0.0179206	1.28439	down
ZMAT3	0.0341081	1.46227	down
KTELC1	0.000117455	1.24251	down
USP13	0.000376054	1.22668	down
SUMF2	0.0228653	1.20748	down
SMAD7	6.34486e-07	1.43403	down
PID1	4.4528e-08	1.96425	down
CYTH3	2.35105e-07	1.20415	down
UXT	0.000743682	1.27137	down
SIGIRR	0.0272825	1.27994	down
ZBTB20	0.0172252	1.30568	down
CCDC65	1.40365e-05	1.43879	down
RORC	0.00403429	1.23421	down
TMEM109	0.0050348	1.36614	down
LOC730187	0.0327232	1.374	down
RPL6	4.60928e-05	1.36538	down
KLF9	0.0287077	1.28384	down
FNBP4	0.00827573	1.24684	down
KIAA0355	6.31743e-05	1.36803	down
RECK	0.000145519	1.2441	down
AKAP13	0.000767263	1.31347	down
KHNYN	0.00488944	1.24562	down
FCGBP	0.00530038	1.56831	down
SIGIRR	4.2001e-05	1.43791	down
CBLB	0.00819657	1.2854	down
ATG12	0.00474067	1.22083	down
EOMES	1.75509e-07	2.42758	down
LOC653496	1.98607e-05	1.2024	down
VPS13A	0.000848126	1.35583	down
POLRMT	0.00792491	1.24448	down
TNPO3	0.00188983	1.20094	down
HS.5724	0.00980509	1.28042	down
ITGB7	0.00573485	1.43333	down
DOK2	0.0164802	1.22074	down
PECI	0.000555391	1.31948	down
LOC651436	0.0459844	1.42365	down
GNLY	5.05812e-06	3.24877	down
C10ORF33	5.07053e-06	1.41812	down
IGFBP3	0.00457174	1.20618	down
HS.508682	0.0420536	1.46942	down
LGR6	0.00011639	1.39596	down
BCLAF1	0.00540958	1.2737	down
TXNDC12	2.63893e-06	1.46175	down
MYBL1	0.000230525	1.95848	down
HS.560343	3.13221e-06	1.95266	down
TMEM116	5.74759e-07	1.35054	down
KIR3DL2	2.2258e-08	1.98685	down
IL12RB1	0.00424639	1.28776	down
HS.554324	0.00106813	1.84678	down
UBE2E3	0.0154348	1.30388	down
ISG20L2	0.0172555	1.2299	down
ZBTB16	1.3056e-06	1.46491	down
PATL2	0.000728423	1.25265	down
HS.481659	0.00435074	1.27259	down
ABHD14B	0.0109948	1.25712	down
CAPN5	0.0013079	1.23141	down
MIR1978	0.00178745	1.25994	down
SLC15A4	0.00885527	1.20418	down
CMTM3	0.00189743	1.21145	down
ZBTB16	4.18331e-09	1.83998	down
SMA5	0.0045075	1.25225	down
GON4L	0.0019026	1.21716	down
RPA2	0.000110706	1.32034	down
C6ORF111	0.041626	1.31241	down
CTSW	9.65613e-06	2.02098	down
HS.571502	0.000506396	1.27738	down
RAB37	7.89338e-05	1.40644	down
FYN	2.40072e-06	1.59658	down
BCL2	0.0459275	1.21622	down
BCL2	0.0374106	1.22963	down
SDPR	0.00331581	1.71726	down
ZFP82	0.0189944	1.20418	down
TAF15	0.00199954	1.40268	down
HS.31532	9.09125e-07	1.51264	down
THAP11	3.67191e-05	1.25881	down
ABCF1	0.0398064	1.20726	down
FAM62B	0.000385873	1.38841	down
SNRNP70	0.0052854	1.46249	down
SNORD62B	0.0188558	1.22233	down
CBX7	0.0263023	1.27902	down
TGFBI	0.0333663	1.25976	down
GPR65	0.0429757	1.25363	down
MBP	0.00185671	1.63892	down
FNBP1	0.00121242	1.22255	down
MS4A2	2.7777e-06	1.58557	down
C14ORF135	0.00173841	1.24998	down
CACNA2D2	2.53177e-12	1.57407	down
TAF1L	0.0136681	1.22849	down
TES	9.48766e-05	1.27306	down
NFATC3	0.00214082	1.27241	down
C19ORF60	0.0158137	1.20079	down
FLJ12078	0.00548653	1.2532	down
CFLAR	0.0011994	1.33821	down
XKR8	0.00601049	1.25822	down
SNX1	0.000784313	1.24388	down
ID2	0.0113887	1.486	down
HS.534427	0.000932004	1.31535	down
RASSF1	5.52321e-05	1.64734	down
LOC650029	0.0397508	1.2488	down
GNLY	2.11092e-09	2.84239	down
GNLY	1.94784e-08	3.48029	down
ZADH2	0.00133664	1.42034	down
CYP4F22	2.34609e-07	1.3046	down
SKAP1	2.24906e-05	1.44949	down
KLHDC5	0.0085354	1.2124	down
HS.436134	0.000371815	1.74594	down
SLC26A11	0.00456101	1.26006	down
ZNF264	0.00688894	1.24878	down
DNM3	0.0460281	1.26301	down
PFDN5	0.00436043	1.23892	down
KIAA1267	0.00292008	1.34065	down
LOC400464	2.11916e-05	1.37795	down
CALM1	0.00174948	1.29336	down
SORL1	0.00129985	1.62436	down
SORL1	0.00928751	1.33903	down
AHNAK	8.76369e-06	1.49972	down
AKAP13	0.000242739	1.32542	down
ZNF683	0.00221311	1.76	down
SLC25A38	0.00954266	1.22023	down
YPEL1	9.77477e-06	1.4075	down
RASSF5	0.000799813	1.37112	down
AMICA1	0.0444843	1.32509	down
TOP2B	0.0330056	1.21318	down
LOC285900	0.00319032	1.60829	down
LOC643733	1.40876e-05	1.45052	down
SNHG6	0.0258966	1.29687	down
CCNY	0.00119359	1.25789	down
ZNF30	0.000814157	1.31628	down
ABLIM1	0.0101077	1.47278	down
BCL11B	7.927e-05	1.76618	down
TTC38	7.4782e-09	1.98353	down
SAMD3	7.56513e-07	1.73255	down
SAMD3	5.55269e-06	1.88166	down
HABP4	0.000557875	1.2568	down
HABP4	0.00099577	1.20829	down
RPL3	0.0174105	1.61319	down
LOC642934	1.31472e-05	1.44627	down
TOMM20	8.20506e-05	1.25643	down
SNORA28	0.0431741	1.27014	down
FLJ32255	0.01072	1.22393	down
HS.348844	0.000210921	1.34513	down
HS.520349	0.000562765	1.20924	down
CXCR7	0.0245106	1.23147	down
IL16	0.00243879	1.20368	down
UBASH3A	0.0040394	1.43746	down
PABPC4	6.82709e-08	1.40257	down
YAF2	0.00536133	1.23805	down
COMMD7	0.00127796	1.20354	down
PRDM1	0.00170763	1.40749	down
LOC653157	8.29683e-05	1.2881	down
LOC644353	7.73371e-07	1.21381	down
LIPT1	0.00121703	1.26813	down
GTPBP8	9.15494e-05	1.25867	down
RYK	0.0138445	1.20054	down
ATP2B4	2.20297e-07	1.62532	down
HEG1	0.000526892	1.30672	down
ABHD3	0.0486332	1.22389	down
CD244	3.70384e-08	1.53138	down
ITK	0.000211734	1.42803	down
ACCS	0.0293492	1.3982	down
C12ORF35	0.0155313	1.36328	down
MATK	5.08796e-06	1.52555	down
IL2RB	8.60157e-07	2.18992	down
ABLIM1	0.000721647	1.44972	down
ABLIM1	0.00104415	1.30288	down
FLJ20699	5.09741e-09	2.08769	down
AKAP13	0.0178973	1.25972	down
CEP350	0.0272528	1.27783	down
SH2D3C	0.0175563	1.28792	down
CLCF1	0.00487433	1.24039	down
TTC3	0.0246794	1.32146	down
PRKX	0.0035842	1.24786	down
ENKUR	7.29715e-05	1.23748	down
EIF4B	0.002314	1.67147	down
DDX24	0.00744127	1.20901	down
HARS	0.0101956	1.26475	down
LOC100130892	0.0372108	1.34013	down
ZNF32	0.000102227	1.36895	down
ANKRD36	0.00397362	1.38241	down
CYB561D1	0.000161915	1.39574	down
IL7R	1.73628e-07	2.35652	down
LOC728779	0.010203	1.24285	down
CSRNP2	0.00106365	1.23725	down
ATG16L1	0.00165766	1.34999	down
IL18R1	9.87638e-05	1.54371	down
COLQ	3.24225e-08	1.65637	down
BTF3	0.0123389	1.29398	down
RBM15B	4.66401e-06	1.30235	down
TSHZ1	1.3166e-07	1.51713	down
RUNX3	2.76854e-07	1.79009	down
GAB3	3.08602e-05	1.38639	down
MGC15763	0.000428081	1.56035	down
ZNF337	0.00760072	1.2198	down
MGC13005	0.000768006	1.59589	down
NMT2	0.0104796	1.21321	down
CDKN1B	0.0229738	1.2236	down
FAM117B	0.00145483	1.36105	down
FAM117B	0.0355514	1.23303	down
CD74	0.0472534	1.25248	down
ZCCHC14	5.07118e-05	1.26942	down
KLF12	6.53e-06	1.73242	down
KLF12	7.97446e-05	1.42856	down
CX3CR1	0.0133209	1.52217	down
CX3CR1	5.61907e-05	1.82382	down
GGPS1	0.011553	1.21642	down
TYW3	0.00590117	1.22187	down
LOC641814	0.0126188	1.50534	down
PAPD5	0.00165597	1.28797	down
PRPS1	0.00345322	1.30583	down
SLTM	0.0325274	1.24438	down
HS.37648	0.000395434	1.37786	down
NCALD	4.44539e-08	2.03312	down
SP4	0.00421052	1.32514	down
HS.552082	0.00191922	1.27719	down
SFRS5	0.00662462	1.57934	down
SFRS5	4.7681e-05	1.67996	down
MGC26718	0.0120895	1.2215	down
SKP2	0.0026405	1.20334	down
LOC401676	0.0385811	1.23609	down
C5ORF41	0.0234195	1.29149	down
C5ORF41	0.0103903	1.36651	down
KIR2DL4	7.71089e-08	1.97088	down
EFHC2	0.0219609	1.22292	down
ATP1A1	0.00785463	1.35218	down
LOC644634	0.000949946	1.27438	down
C6ORF59	1.98996e-06	1.34552	down
BCL9L	0.000802113	1.2374	down
MGC52282	7.60061e-08	1.79574	down
HPGD	0.0017867	1.29132	down
PRF1	1.351e-07	2.80196	down
TGFBR3	2.22586e-07	2.54013	down
DYRK2	1.07014e-05	1.42985	down
DYRK2	6.56566e-05	1.66819	down
RAB22A	4.40554e-05	1.47192	down
LOC648771	0.0414964	1.24675	down
FYCO1	0.00145799	1.26212	down
MIAT	0.00132483	1.57241	down
MAX	0.00328298	1.32417	down
PIP4K2A	0.0333545	1.30459	down
SEMA4D	1.39258e-06	1.34057	down
TXK	0.000298767	1.62461	down
APOL3	0.0314631	1.24481	down
RPA1	0.00111233	1.42071	down
IL11RA	0.000230096	1.4473	down
TRIM52	0.00384362	1.27668	down
GDPD5	0.000925862	1.30271	down
HS.202577	0.018919	1.26659	down
STK19	0.0310295	1.21238	down
TUSC4	5.50759e-07	1.3843	down
HLA-F	0.0433627	1.4575	down
LAT	0.0318611	1.22436	down
LAT	0.022796	1.20136	down
UTRN	0.0215865	1.21944	down
CNOT2	0.00822265	1.28997	down
TRIB2	7.03056e-05	1.41343	down
TP53RK	0.0130921	1.20602	down
NAP1L1	0.0186647	1.35498	down
LOC646942	0.00324091	1.33316	down
LOC100133080	0.00481335	1.31295	down
RPL17	0.0397533	1.31791	down
MBP	2.65998e-07	1.4455	down
SEPT1	0.00859091	1.28693	down
SLC20A1	4.34358e-05	1.48524	down
LOC93622	0.000438491	1.30434	down
CD320	0.00148785	1.34195	down
SFRS14	0.00499615	1.24102	down
DHRS3	8.30359e-08	1.49331	down
PTGDS	2.78494e-05	2.06361	down
HS.197143	8.57155e-08	1.66815	down
AXIN2	0.0258513	1.22326	down
PPWD1	0.0152755	1.33904	down
RFTN1	4.67837e-05	1.42454	down
LOC100133866	0.00234919	1.22765	down
STX8	0.0399931	1.21433	down
CCND2	0.0475657	1.2417	down
DFFA	0.0048163	1.23951	down
ABCA2	9.21463e-05	1.3103	down
IKZF1	0.00594597	1.42976	down
CLEC4C	0.00189459	1.27664	down
CD47	0.00586322	1.27029	down
LOC282997	0.00289132	1.20095	down
IL18BP	0.00158173	1.22308	down
LOC399940	0.000182048	1.25575	down
HTT	0.000243408	1.25144	down
CBL	0.00204208	1.21299	down
CHN2	0.00484528	1.24577	down
CHN2	0.000220703	1.30859	down
TNRC6A	0.00914382	1.28513	down
DKFZP564O0523	0.00943549	1.23369	down
HS.445036	0.00406942	1.25365	down
NRP1	8.157e-06	1.21681	down
CAPRIN2	0.000225797	1.32287	down
IL16	0.00156683	1.34247	down
CCL4L2	0.000227739	2.25279	down
SNORA12	1.59233e-05	1.68337	down
CYFIP2	0.000708199	1.39489	down
RASA2	0.0117781	1.33212	down
LOC728031	0.0029811	1.46864	down
IVNS1ABP	0.0198778	1.2066	down
ANKRD12	0.0426012	1.22216	down
GVIN1	2.8067e-06	2.00127	down
RAB37	0.000345457	1.36103	down
KIF21A	0.00126973	1.2977	down
MAP4K1	0.00290557	1.40603	down
CLSTN1	0.000864	1.33559	down
NAT10	0.0156289	1.2434	down
CD5	0.00335397	1.37298	down
SYTL2	3.12553e-08	2.08318	down
MAST3	0.0294977	1.29755	down
RPL5	0.00043915	1.27139	down
PURA	0.000620981	1.36624	down
IL32	0.0353131	1.66239	down
PPP1R13B	0.00261672	1.26952	down
LOC283412	0.04658	1.37467	down
SORBS3	0.00743557	1.24164	down
SYNGR1	0.00303623	1.20661	down
LOC643035	0.041204	1.22001	down
ANKZF1	0.000150119	1.26223	down
CACNA2D4	0.0215534	1.23085	down
NPAT	0.00490622	1.32678	down
CYLD	0.00226554	1.34898	down
UFC1	0.00223084	1.28289	down
NCR1	1.10755e-08	1.25603	down
CD160	4.66577e-07	3.02379	down
PATL2	0.00320584	1.37694	down
FAM110A	0.016297	1.21733	down
C1ORF77	0.0177771	1.30806	down
PIK3IP1	0.000860785	1.59823	down
RCN2	0.0322024	1.2063	down
GPM6B	0.0070427	1.21709	down
PFDN5	0.00502727	1.30228	down
KRIT1	0.000923079	1.2802	down
C3ORF17	3.73851e-05	1.21252	down
FCER1A	9.40917e-08	3.88743	down
ZNF148	0.00297014	1.38676	down
SIGLECP3	8.78515e-10	1.38427	down
SIGLECP3	1.30614e-10	1.63785	down
LOC339192	0.0119292	1.22631	down
C5ORF39	9.00053e-05	1.47021	down
NR1D2	0.00126066	1.29571	down
ZNF211	0.000474892	1.27217	down
RHBDD2	0.0488806	1.23543	down
PDE7A	0.000904345	1.37874	down
LOC389141	0.0400158	1.52445	down
LOC728153	0.0335085	1.22585	down
HS.572538	0.00241434	1.21739	down
PQBP1	0.0288525	1.27276	down
LOC651309	0.00191992	1.34882	down
UST	0.000623437	1.21364	down
FYN	5.03418e-06	1.68428	down
MRFAP1L1	0.000144329	1.37841	down
SCD5	5.11794e-06	1.30712	down
MAGEE1	0.00880758	1.31498	down
CCT7	0.0347342	1.22427	down
LCK	0.0124383	1.33954	down
INPP5D	0.0376417	1.21261	down
RNF165	3.72919e-07	1.93991	down
TNRC6B	0.00300153	1.29744	down
TKTL1	4.86151e-06	1.57298	down
MTSS1	0.0136511	1.32117	down
MMP23A	7.61463e-09	1.3702	down
RPL36AL	0.0487654	1.30664	down
ANKRD36B	0.00149997	1.46875	down
GATA3	0.000543707	1.21021	down
PRKCH	4.47162e-07	1.72562	down
HS.440088	0.04369	1.2173	down
C12ORF57	0.00256874	1.70025	down
CCDC102A	0.0149601	1.29849	down
NKG7	8.93874e-06	1.74559	down
LOC651198	0.00629059	1.46364	down
EIF2A	3.2513e-05	1.42686	down
C10ORF104	0.00368381	1.30791	down
PHF20	3.51051e-05	1.26606	down
RNASEH2C	0.000877574	1.23207	down
LOC339843	0.0099221	1.22713	down
EDAR	0.000393103	1.26934	down
LOC731777	0.0385129	1.25197	down
PF4V1	0.0341737	1.58909	down
KLRF1	3.09039e-08	4.41707	down
KLRF1	6.25762e-10	4.03782	down
LOC387825	0.00879963	1.46385	down
LOC650761	0.0339727	1.25707	down
PPP2R5C	7.62642e-05	1.21714	down
KRT73	0.00619856	1.49873	down
ARHGAP30	0.0189227	1.30438	down
GPR114	9.35158e-05	1.61278	down
HS.513000	0.00151973	1.22176	down
RPL14L	0.0245445	1.42831	down
RPL14L	0.00946131	1.29408	down
SNTB2	0.00031974	1.36228	down
C7ORF59	0.027787	1.39495	down
KLRA1	0.000546162	1.37776	down
C21ORF81	0.00497334	1.33073	down
C21ORF81	0.000261873	2.07863	down
C19ORF43	0.00302107	1.29138	down
LPP	0.00394574	1.30939	down
ZNF805	0.00862668	1.22821	down
RASAL3	1.25829e-05	1.43516	down
RASAL3	0.0163895	1.2513	down
ABI3	0.00477831	1.29714	down
PRUNE	0.0124775	1.24739	down
HSP90AB1	0.02441	1.21399	down
TRAF3IP3	1.46221e-07	1.4977	down
COLQ	1.33768e-05	1.61728	down
CLEC2B	0.000119307	1.60308	down
IL8RBP	0.0484343	1.2752	down
GZMH	1.68968e-05	2.27207	down
PTGER4	0.00037991	1.47441	down
MGC87895	0.023848	1.54168	down
LOC401537	0.0169929	1.61763	down
LOC646294	0.022984	1.59744	down
RHOC	4.09082e-05	1.47719	down
THOC2	0.00447162	1.27486	down
HNRPA1L-2	0.00202634	1.49507	down
SERGEF	0.0012549	1.24032	down
LOC54103	0.00694077	1.26293	down
FOXK1	0.0223712	1.2217	down
EIF3I	0.0423332	1.2555	down
LOC730024	0.000975382	1.3785	down
CHCHD7	0.00104869	1.24207	down
HS.555252	0.00350321	1.30476	down
RARRES3	8.0396e-05	1.53776	down
ZDHHC1	0.0358477	1.27833	down
CEP78	4.76002e-05	1.47938	down
SFTPD	2.26203e-07	1.21157	down
MYO9A	0.000349399	1.35686	down
RPL22	0.000198339	1.62108	down
HS.554507	0.000202981	1.51576	down
SNRPD3	0.000108001	1.32868	down
KLF13	0.0147025	1.35378	down
DKFZP761P0423	0.00101664	1.31681	down
POLR3GL	0.00809792	1.21284	down
POP5	0.000549454	1.39176	down
ACTR2	0.0266972	1.26836	down
LIMA1	0.00286187	1.23434	down
CASP8	0.0202185	1.24915	down
SKAP1	0.000191564	1.52825	down
KLRD1	1.84888e-07	3.0551	down
HS.558485	0.000814649	1.20628	down
LOC100128805	0.000464022	1.24506	down
CD300A	0.00258413	1.47267	down
DIAPH1	0.03703	1.23533	down
RIMS3	0.000485438	1.21308	down
LOC648294	1.90534e-05	1.39319	down
DSTN	0.0019013	1.27802	down
LRRC26	4.29025e-05	1.32906	down
HSPH1	0.0283346	1.24061	down
MAF	0.00667135	1.35807	down
ARAP2	0.0313995	1.25257	down
ETS1	0.0028175	1.53601	down
LOC730029	0.00101816	1.48155	down
FLJ39653	3.87272e-05	1.24556	down
CRY1	6.70781e-06	1.45845	down
CRY1	0.00600696	1.31375	down
HS.561747	0.000103433	1.34178	down
LOC648176	4.72658e-06	1.301	down
FEZ1	1.69543e-12	2.36146	down
UPF3A	0.00177031	1.24625	down
CLK1	0.0281903	1.34874	down
P4HTM	0.0115767	1.25064	down
ELF2	0.00329361	1.21572	down
BAZ1B	0.000171989	1.27726	down
CD96	4.09177e-06	1.72275	down
EEF1B2	0.000603229	1.25009	down
SYF2	0.026817	1.22288	down
P2RX7	0.0446801	1.21224	down
EIF3L	0.00071669	1.22123	down
EIF3L	0.000283197	1.65637	down
LOC400986	0.0352504	1.37786	down
LYPD2	1.01439e-05	1.4339	down
LOC153561	0.00844068	1.34082	down
GOLM1	0.00191666	1.22439	down
C3ORF75	0.0244223	1.31727	down
ST6GALNAC6	0.00140348	1.25997	down
RPL17	0.0218552	1.48423	down
CD2	6.72914e-09	1.84661	down
SPRYD5	1.31187e-06	1.7648	down
TNIK	0.00104129	1.29831	down
LOC648470	0.00111771	1.4172	down
CTAGE5	0.0433939	1.22342	down
TMEM14D	0.0368761	1.30437	down
TRPC1	0.000655269	1.20261	down
ELA1	0.043044	1.2472	down
MTSS1	0.0294894	1.20964	down
GIMAP6	0.000559171	1.29951	down
HS.356079	0.0387728	1.40342	down
ING3	0.00617203	1.31155	down
SLC38A1	0.00593894	1.45054	down
PPP2R2A	0.00247134	1.24488	down
ADHFE1	3.31512e-06	1.46251	down
OTUB1	0.0253384	1.22352	down
HS.554203	7.92655e-05	1.40349	down
METT11D1	0.0107318	1.20127	down
VHL	0.00169111	1.31839	down
RBM25	0.0312285	1.24142	down
LOC400963	0.0164441	1.37062	down
HS.154336	0.000623214	1.35612	down
GK5	5.24527e-06	1.52973	down
C1ORF59	4.50309e-09	1.52413	down
RPS23	3.18397e-07	1.70679	down
GUCY1A3	0.0410221	1.36454	down
CDK5RAP3	0.000726419	1.36677	down
PQBP1	0.0165679	1.21255	down
CLEC2D	9.22798e-05	1.32298	down
KIAA0748	0.000153147	1.34613	down
BTF3	0.0268859	1.23853	down
NELL2	0.0278883	1.38473	down
SIDT1	0.000889914	1.26776	down
MMP28	4.91561e-05	1.36328	down
SMA4	0.00661775	1.35852	down
LOC727877	0.00418333	1.24298	down
CCR3	0.000167542	1.69666	down
EIF3F	0.00813284	1.42459	down
D4S234E	0.000307255	1.59798	down
AMZ2	0.000536176	1.2269	down
GIMAP5	0.00031058	1.57108	down
LOC645387	0.0151251	1.52265	down
AGAP8	8.42224e-05	1.31866	down
LINGO2	2.67638e-06	1.29123	down
HS.564504	0.00625863	1.27908	down
LOC388692	1.8562e-08	1.28025	down
FGFBP2	6.5009e-10	3.81883	down
MACF1	8.31778e-05	1.56915	down
WDR67	0.00146913	1.43337	down
MED15	0.0112294	1.20035	down
HS.516646	7.04399e-05	1.4114	down
RASSF1	5.99677e-06	1.74124	down
GTF3C1	0.00864208	1.36795	down
LOC728873	0.0158872	1.42133	down
RPS14	0.0113175	1.27295	down
CALHM2	0.00193493	1.21284	down
OLFM1	0.00503796	1.54476	down
GLO1	0.00421533	1.33551	down
ZBTB4	0.00228972	1.34115	down
HS.577726	0.000138774	1.32421	down
LDOC1L	0.000546982	1.26716	down
IL4	7.2123e-08	1.20305	down
SLC46A3	0.00111381	1.22072	down
CYB561D1	0.00176555	1.3252	down
TCF20	0.00038587	1.26731	down
ENO2	0.000900314	1.30905	down
GALK2	0.0182891	1.20459	down
RINL	1.84254e-05	1.3141	down
TTC13	2.67477e-05	1.38912	down
TTC13	0.0159692	1.20056	down
CXCL5	6.03828e-05	1.36672	down
CXCL5	0.0044475	1.49299	down
APEX1	0.0279176	1.26402	down
LOC100131541	0.00464699	1.39188	down
GPD1L	0.000290725	1.33797	down
TMEM181	1.27379e-05	1.63839	down
KIAA0494	0.00107868	1.30271	down
GATA2	0.000104261	1.46524	down
DIS3L	0.00842536	1.25496	down
KIAA1147	8.89291e-05	1.45437	down
TTC14	0.0183605	1.29437	down
EBI2	0.0283726	1.36854	down
ANKRD28	0.0131354	1.20426	down
TTC19	0.00230409	1.31392	down
UBE2G2	0.000117708	1.25919	down
AES	0.00230207	1.35118	down
KIAA1128	0.000195686	1.53746	down
NMUR1	8.00638e-08	1.52158	down
RFFL	0.0049177	1.20741	down
LSS	0.00335246	1.27973	down
STIM2	0.000606464	1.32118	down
NFATC3	0.000211558	1.28154	down
SPOCK2	3.10557e-05	1.4594	down
GZMK	0.0174109	1.42188	down
EDARADD	0.00204056	1.2077	down
KIAA2026	0.000469772	1.31481	down
KLHL28	0.000368456	1.39349	down
CLASP1	0.000197096	1.20135	down
PRDM1	0.00937369	1.45622	down
POLR1E	0.0473142	1.20032	down
POLR1E	0.000126624	1.31645	down
COPZ1	0.0368892	1.25496	down
AKR1C3	1.48234e-07	2.32643	down
FNTA	0.00116483	1.27944	down
HS.569831	4.10068e-05	1.35813	down
FAM102A	0.0166989	1.23816	down
FAM102A	0.00403517	1.30134	down
TP53I13	0.0151016	1.32911	down
LOC440280	0.00676489	1.39245	down
PLEKHA1	3.89921e-08	1.90439	down
FAM122A	0.000188969	1.27854	down
GIMAP7	1.42853e-05	1.70429	down
CACNA2D3	0.000145458	1.37598	down
TNFSF4	0.0359027	1.21545	down
BIN1	0.0377508	1.36882	down
FIP1L1	0.00344247	1.27599	down
HS.123119	0.013711	1.24696	down
EIF3G	0.0486258	1.34995	down
DDX50	0.00348738	1.23754	down
LGALS2	0.0262932	1.40693	down
SLC4A4	2.39956e-07	1.22867	down
FAM172A	0.00163772	1.2743	down
CDKN1C	3.48518e-07	1.83041	down
LOC646483	0.00229827	1.5005	down
CRELD1	0.000527806	1.22517	down
EXTL3	0.000312984	1.29117	down
ARL4C	1.21249e-05	1.61341	down
PALLD	1.0943e-05	1.50915	down
HS.22689	0.0265292	1.28713	down
DKFZP586I1420	0.00724684	1.25528	down
DKFZP586I1420	0.00450797	1.27883	down
WDR70	0.00974732	1.20041	down
LOC400657	0.0023986	1.21065	down
EPHA4	0.000464344	1.28694	down
CD247	5.67108e-07	1.85448	down
HS.534437	0.000444368	1.35187	down
KIR2DL3	3.12048e-07	1.90985	down
KIR2DL3	1.15613e-08	3.81194	down
LOC647030	0.0451353	1.45816	down
PPP2R2B	1.07087e-09	1.49823	down
PPP2R2B	1.07064e-08	2.43109	down
PPP3CC	0.00476275	1.27183	down
PCSK5	0.00633204	1.20933	down
KIR2DS3	7.41167e-06	1.50304	down
KIR2DS3	3.66872e-05	1.22429	down
ZFAND1	0.0038967	1.26121	down
HS.447508	0.00224284	1.36547	down
WDR82	0.00203038	1.5516	down
MAX	0.0206954	1.20913	down
BAG3	0.000719906	1.30147	down
MS4A7	0.00701548	1.45429	down
ERCC5	0.000237169	1.4447	down
SYTL2	5.63686e-07	1.53564	down
LOC645515	0.000105019	1.44537	down
LOC728640	0.000885502	1.2291	down
DUS1L	0.00738265	1.25259	down
PARK7	0.0333716	1.21688	down
CRYGS	0.00031578	1.21227	down
PTGDR	5.56285e-08	1.81841	down
PTGDR	6.69016e-10	2.66042	down
NBPF8	0.00636899	1.27188	down
LOC646688	0.0239173	1.55912	down
HS.25318	0.0284347	1.38305	down
EVL	0.000686456	1.48725	down
TTC17	0.000452053	1.28686	down
CCDC92	0.00425221	1.40054	down
SERPINA10	0.00644358	1.32568	down
FAM164A	0.000893417	1.26476	down
ATM	0.00113069	1.50144	down
ATM	0.0148085	1.44765	down
KIAA1671	0.00151354	1.43716	down
OPA3	0.0274641	1.21249	down
MLL5	0.0132387	1.27001	down
NCOA5	0.000917692	1.24525	down
VEZT	0.00296196	1.22446	down
C21ORF7	3.42636e-06	2.21661	down
ARPC5L	0.00996525	1.28198	down
LOC729742	0.0266963	1.42439	down
PCNT	0.000836738	1.22621	down
FLJ16686	5.4067e-07	1.50715	down
SH3BP1	0.0267198	1.26977	down
LOC644799	0.0092899	1.31459	down
LOC197135	0.00073695	1.34806	down
POMT1	0.0109706	1.20686	down
KIR3DL3	2.66437e-08	1.95896	down
FMNL3	0.00143511	1.21036	down
ZNF831	1.86333e-07	1.58535	down
ZNF831	4.28162e-05	1.63767	down
SYTL2	4.15628e-10	2.90246	down
CRYZ	0.0403686	1.26669	down
NARG1L	0.0355609	1.25093	down
KLRB1	9.08003e-10	3.29369	down
MGC24103	1.00614e-05	1.48086	down
RBL2	0.000730754	1.40438	down
RTN1	0.0147137	1.32883	down
KIF5C	0.00824177	1.28105	down
KIR3DL1	4.25155e-07	1.8934	down
GALNT11	1.23127e-07	1.38504	down
FAM168B	0.000220307	1.30302	down
SLC4A7	0.0295399	1.32548	down
TRA2A	0.0434955	1.20401	down
LOC646200	0.0149472	1.38337	down
HNRPUL2	0.00304469	1.25242	down
ZNF33B	1.69681e-06	1.46795	down
RUNX1	0.000150819	1.27007	down
CLDND2	1.01182e-06	1.85266	down
LOC642233	0.00120547	1.26233	down
EEF1B2	0.0250917	1.48121	down
MLL	0.0288614	1.25413	down
DSC1	0.00116202	1.22551	down
KIR2DL5B	0.0017092	1.23076	down
ASB1	0.00252606	1.23729	down
PASK	0.00561745	1.37165	down
PASK	0.000803856	1.59589	down
KLRC1	0.000428445	1.73752	down
KLRC1	5.34648e-05	2.0507	down
KLRC1	3.84093e-05	1.61273	down
HIPK2	0.0246785	1.25989	down
LOC644677	8.61711e-05	1.21811	down
PPP2R5C	0.0435979	1.21211	down
PPP2R5C	0.00292792	1.24046	down
NCR3	1.94356e-09	1.95445	down
POLG	0.0261703	1.24992	down
FAM24B	0.000645183	1.23678	down
KLF12	0.00108314	1.47963	down
PLEKHA1	6.49504e-05	1.68064	down
SLC9A3R1	0.000114832	1.3961	down
LOC728835	0.0390249	1.77899	down
PCMTD2	0.0253951	1.28098	down
FLJ14213	3.89914e-06	1.97232	down
HS.397465	0.000948873	1.31537	down
LOC440991	0.0140319	1.43228	down
LOC440311	0.0348714	1.58546	down
PTPRC	0.000258752	1.32704	down
NPIP	0.0198875	1.25256	down
PCBP2	0.000137314	1.33845	down
LOC653080	0.00131748	1.41307	down
OBFC1	4.41934e-05	1.24814	down
GNGT2	0.00038542	1.27057	down
ARIH2	1.21818e-05	1.27867	down
LOC100133950	0.00209851	1.25167	down
LOC728453	0.000651349	2.10309	down
C9ORF142	1.49111e-06	1.5602	down
LITAF	0.00200447	1.48799	down
CRIP1	0.00552962	1.45488	down
HS.508889	0.0272167	1.24646	down
RBM5	0.0126946	1.2253	down
CCT3	0.032626	1.29714	down
EIF2C2	0.00343712	1.21635	down
C21ORF81	0.0117252	1.24308	down
SEMA4F	9.79121e-06	1.22329	down
KLRC3	4.37433e-08	3.30874	down
CDH23	2.20201e-07	1.52017	down
KCTD5	0.0491083	1.23656	down
LOC402112	0.0431813	1.50887	down
AKNA	0.00140875	1.45433	down
ST6GAL1	0.0450109	1.28854	down
DHRS7	4.78439e-05	1.2533	down
LCK	0.00414381	1.21086	down
PPBP	0.00204391	1.73826	down
LOC653881	0.0232737	1.53954	down
KIR2DS5	2.56027e-08	2.01833	down
B4GALT1	0.0162529	1.22138	down
BTN3A2	0.000138392	1.67723	down
BTN3A2	0.0174554	1.49025	down
FRYL	0.00329239	1.26995	down
LOC729617	3.36543e-05	1.27214	down
KTELC1	0.000153461	1.33568	down
MBTPS1	0.0167821	1.21481	down
ZNF365	1.27576e-08	1.559	down
ARHGAP10	0.000381771	1.22742	down
TOMM20	0.00970684	1.31524	down
PTPRC	0.0310219	1.44389	down
CACNG6	5.69656e-05	1.22641	down
RAP2A	1.94788e-06	1.68572	down
STMN3	0.00460656	1.42913	down
WDR54	0.0301543	1.20815	down
LOC729793	0.000956618	1.24799	down
ZNF641	0.00817193	1.29193	down
SPG7	0.0273246	1.22868	down
PABPC1	0.0460097	1.32506	down
SAPS3	0.0182699	1.20237	down
QARS	0.00488055	1.2316	down
PCSK7	0.000268561	1.27846	down
RNASEH1	0.00849189	1.25516	down
ARNTL	0.00184451	1.34638	down
ZNF266	0.00262044	1.40245	down
ZNF266	0.00251546	1.42195	down
ERBB2	2.07515e-05	1.57959	down
PLEKHF1	1.01363e-05	2.1841	down
LOC645173	0.0225934	1.6029	down
LOC648868	0.000668222	1.40003	down
SLC1A7	4.18385e-06	1.63859	down
GLT25D2	1.11525e-11	1.35057	down
ARHGAP25	0.00126804	1.42714	down
LOC400455	0.0155517	1.26466	down
P2RY8	0.00928722	1.40498	down
CD247	7.34105e-07	1.87601	down
FCRL3	0.000293211	1.34945	down
PCF11	0.00879397	1.2255	down
PPP1R12C	0.0154704	1.22842	down
KIR2DL4	1.88972e-07	3.14078	down
RSAD1	0.00280076	1.21154	down
VAV1	0.0207938	1.38694	down
DERL1	0.00348779	1.25776	down
MOAP1	0.0263183	1.2229	down
RNY3	0.0174867	1.22571	down
RAB3IP	0.00218542	1.2219	down
RPS4X	0.031915	1.4589	down
RPS4X	0.00547172	1.45686	down
SOX13	1.11417e-05	1.31125	down
RBM33	0.000846337	1.2493	down
PSCD1	0.000148718	1.25775	down
GNG11	0.00625667	1.80314	down
LOC729446	0.00260596	1.30195	down
DUSP14	0.0340333	1.20177	down
GATAD2B	0.00194603	1.3594	down
EIF3H	0.00248364	1.22826	down
TGFBR2	0.00338136	1.26329	down
TC2N	0.030104	1.31135	down
MPHOSPH10	8.80388e-05	1.35351	down
NPHP3	0.0483699	1.2204	down
SYNJ2BP	0.00376847	1.23827	down
CD7	0.000336761	1.70269	down
PIK3R1	0.000128749	1.64701	down
C20ORF3	0.0306184	1.21391	down
RHOC	3.3372e-09	1.63428	down
KIR3DL1	5.29411e-09	2.36702	down
SESN1	9.10028e-06	1.63963	down
CDC14B	0.0414775	1.27584	down
HS.184721	0.0162915	1.28511	down
WDR6	0.00181761	1.22455	down
LOC729423	1.59455e-05	1.58687	down
FBXO32	7.74376e-06	1.46969	down
PRSS23	3.27888e-09	2.63652	down
DBP	0.0239153	1.20051	down
KLRC2	0.000150943	2.40857	down
TAGLN2	0.0166114	1.62286	down
IL7R	6.05926e-05	1.88898	down
BMS1	0.00228782	1.27998	down
ACAD11	0.00207978	1.24427	down
PPP1R2	0.0052865	1.27444	down
SAP18	0.00253465	1.23605	down
LOC439949	0.02208	1.28799	down
NAAA	0.00763472	1.24455	down
NAAA	0.0011435	1.29554	down
ATPGD1	2.18308e-07	1.53099	down
ATPGD1	3.12482e-08	1.5289	down
MAN1C1	0.00076244	1.31756	down
TSEN54	5.21549e-08	1.70907	down
HS.567759	0.00437654	1.20729	down
BAT2L	0.000236932	1.23125	down
SMAD5	0.025947	1.241	down
SCRN1	0.00409475	1.24398	down
CD3D	0.000374391	1.42681	down
HS.452445	0.000482645	1.48183	down
ZBTB40	0.0203925	1.23243	down
ZNF322A	0.0479049	1.24222	down
PPP1R8	0.00168318	1.24131	down
ARID4B	0.0317609	1.32813	down
ARID4B	0.0401559	1.27755	down
LYRM7	0.0162835	1.27715	down
HS.371609	2.09032e-05	1.48206	down
CFDP1	0.000906204	1.30965	down
HDDC2	0.00667911	1.22281	down
CD40LG	0.00154697	1.31547	down
EEF1A1	0.00671643	1.23317	down
RASA3	0.00087193	1.31347	down
PMP22	3.74209e-11	1.26609	down
RSBN1	0.0244957	1.27806	down
LOC730246	2.63958e-06	1.28924	down
SYT11	2.54811e-05	1.42315	down
RPS6KA3	0.00188673	1.29998	down
TNRC15	0.006646	1.20983	down
HSPB1	0.0342312	1.21157	down
ZMYND11	0.00240942	1.39744	down
LOC728755	0.00233167	1.24511	down
AHSA1	0.0116242	1.35516	down
BZRAP1	6.15593e-09	1.5617	down
RLN2	0.000320392	1.20607	down
MYLIP	0.00806788	1.26585	down
ZNF91	0.0190249	1.64685	down
LOC100132299	0.00133702	1.42891	down
HS.374257	0.00332518	1.30135	down
PDCL3	0.00224732	1.27754	down
SAMD3	3.06495e-06	1.88192	down
LOC389816	2.86348e-08	1.62654	down
CST7	5.00948e-06	1.79574	down
HGD	8.08058e-07	1.89414	down
ANKRD55	0.00113588	1.33464	down
ITGAL	1.10754e-05	1.40558	down
BANP	0.00145068	1.26393	down
SLC45A3	0.000189542	1.54745	down
NKTR	0.0121568	1.38757	down
USP34	0.0156999	1.27648	down
PAG1	0.0492578	1.21897	down
RAPGEF6	0.00381277	1.33209	down
WDR48	0.00219798	1.23949	down
DNASE1L3	0.000505255	1.32551	down
CDC25B	0.0241508	1.21843	down
HS.276860	3.17469e-09	1.57559	down
LOC645387	0.0374873	1.43775	down
KIR3DS1	0.0208024	1.75335	down
LOC440737	0.0224655	1.34405	down
CAMLG	0.00903991	1.21064	down
LPIN1	0.00183172	1.30182	down
MED10	0.00161809	1.25218	down
EEF2	0.000618823	1.35854	down
LOC643167	0.03124	1.32815	down
CDC2L2	0.000802408	1.28773	down
DNAJB6	9.43293e-05	1.34598	down
PYHIN1	3.42709e-08	1.99882	down
PYHIN1	3.27373e-05	1.91648	down
LBH	0.00156619	1.51454	down
XPO6	0.0104084	1.213	down
DYRK2	7.78409e-05	1.67053	down
CWF19L2	0.0282769	1.20098	down
FASLG	0.0043381	1.43225	down
SEC22C	0.000561739	1.21483	down
TMEM19	0.00591426	1.21393	down
ATHL1	0.0384032	1.38467	down
CAPRIN2	0.000413765	1.45667	down
DDX17	0.0321104	1.33556	down
RNF144	0.0018351	1.37379	down
RGS17	0.00307497	1.20719	down
MS4A14	0.0158503	1.21181	down
STARD7	0.0221403	1.25144	down
ITGAX	0.0163694	1.34031	down
LAX1	0.0359774	1.26807	down
KIR2DL5A	5.79715e-06	1.22896	down
FBL	0.00795987	1.27723	down
KIR2DL5A	2.01024e-05	1.40971	down
KIR2DL5A	3.40551e-05	1.22228	down
RNF216L	0.000306762	1.30241	down
MPPE1	0.0308511	1.20394	down
C20ORF103	0.0203531	1.25276	down
F13A1	0.0450478	1.52515	down
SETX	0.00982026	1.25214	down
SYTL3	5.9561e-12	1.67684	down
MEF2D	0.00437849	1.28164	down
LOC644330	0.0401161	1.34135	down
LOC100188949	0.000495925	1.21077	down
C20ORF199	0.00177209	1.26094	down
BBS2	0.00450565	1.21915	down
BBS2	0.00383027	1.27705	down
CYP2R1	2.58038e-05	1.34918	down
SNRK	0.0107616	1.27434	down
SNRK	0.00448441	1.35365	down
ADA	0.00418087	1.2934	down
LOC441506	0.0243039	1.57313	down
PDCD4	0.00123773	1.37953	down
GZMB	0.000216854	2.14508	down
TBC1D10C	0.00553143	1.27716	down
LOC642741	2.82224e-05	1.40425	down
PDZD4	9.54745e-11	2.12101	down
NCAM1	1.22765e-07	1.56296	down
ZNF22	0.000240232	1.26593	down
BRD8	0.00464485	1.28889	down
SEPT6	0.00684089	1.27567	down
CDK5R1	0.0062677	1.22663	down
HS.127310	0.0117599	1.26737	down
SF3B1	0.0297788	1.33875	down
GUSBL1	0.00775001	1.24007	down
GUSBL1	0.00096988	1.55167	down
GUSBL1	0.0228643	1.30606	down
RBBP4	0.00208132	1.25101	down
HSPC047	2.25608e-05	1.22524	down
TNPO1	0.00020351	1.3539	down
PAPSS2	0.0075964	1.20738	down
CENPT	0.0177941	1.22333	down
MBP	0.00167985	1.54538	down
PBX4	6.22966e-08	1.36748	down
C21ORF63	6.47408e-08	1.42363	down
SEPT6	0.00499601	1.39931	down
SPON2	7.8549e-08	1.67251	down
IGF2R	0.0245312	1.23216	down
ZNF248	0.0191975	1.22072	down
DAP3	0.000241704	1.27102	down
HS.568928	0.00367179	1.35496	down
SMA4	0.00265846	1.35363	down
PDGFD	1.47661e-06	1.71885	down
CEP78	0.00180172	1.45143	down
SBK1	1.53534e-05	1.51782	down
NBPF20	0.000352158	1.8555	down
MMP23B	2.23189e-08	1.92489	down
CMTM3	0.0499895	1.28673	down
ITCH	0.0280295	1.2192	down
THUMPD1	0.00760771	1.31637	down
YY1	3.68832e-05	1.27896	down
LOC647276	0.0432295	1.44807	down
C10ORF73	0.00150583	1.26755	down
GNL3L	0.00521857	1.29828	down
CCR7	0.0470835	1.37963	down
SNORA61	2.50059e-06	1.35149	down
YTHDF2	0.00478418	1.20603	down
BAT2D1	0.0166829	1.3369	down
LOC100128771	4.12715e-06	1.64216	down
CD4	0.0263664	1.33153	down
LOC644511	0.00748072	1.67071	down
CRIP2	0.0311192	1.28263	down
FLJ30428	0.000126317	1.29326	down
PDGFD	4.52543e-07	1.55081	down
NUAK1	4.89401e-07	1.5687	down
LOC653316	0.00788786	1.29342	down
OXA1L	0.0108991	1.25723	down
FCRL6	4.02574e-12	2.47268	down
RHOBTB3	1.33735e-07	1.42908	down
CYTH1	0.0195263	1.39596	down
LOC648000	0.037339	1.42652	down
CAMK1D	0.000481555	1.22883	down
CAMK1D	0.000521657	1.26829	down
GZMM	0.0209363	1.43129	down
ZNF217	0.0455876	1.2778	down
LOC645128	0.00139936	1.62177	down
HS.572649	0.000184729	1.55178	down
LOC650557	0.0146665	1.44557	down
EEF1D	0.0037074	2.05463	down
EEF1D	0.0456225	1.41857	down
LOC728855	6.15315e-09	1.55562	down
SH2D2A	0.0005155	1.24977	down
SLC7A6	0.0006634	1.29153	down
SLAMF6	0.0464492	1.23567	down
CYP4V2	0.0389799	1.25105	down
FAIM3	0.00604292	1.31196	down
SETD2	0.0013346	1.28315	down
SMAP1	0.00102886	1.26401	down
AKR1C4	0.000296296	1.40888	down
NPC1	1.78499e-06	1.50693	down
ZNF652	0.0435925	1.21227	down
HS.505676	0.000183666	1.33501	down
GPR44	2.90447e-12	1.52356	down
FBXO31	0.00112682	1.20626	down
CD1C	2.73035e-06	1.55106	down
NUCKS1	0.00394726	1.28239	down
NSA2	0.0095175	1.2988	down
SIRT5	0.00147364	1.2036	down
HS.193767	0.00636675	1.39451	down
NFATC3	0.00262033	1.29634	down
SLAMF6	0.0140413	1.26026	down
TSPAN32	0.000166207	1.42465	down
TSPAN32	0.00956267	1.2957	down
LOC388707	0.00793293	1.65022	down
C5ORF21	0.00548033	1.27465	down
EDF1	0.0317516	1.38401	down
EDF1	0.0331977	1.22513	down
DIP2A	0.00953143	1.43961	down
BTN3A1	0.000907319	1.31314	down
HS.512096	0.0146261	1.27602	down
TMEM43	0.0003317	1.21308	down
GZMA	6.16953e-05	1.82259	down
RPS3	0.0324785	1.58555	down
HS.158923	0.0077071	1.3174	down
CLIC3	6.16291e-06	2.16248	down
VEZF1	0.00672816	1.33668	down
HLA-DPA1	0.00767473	1.40769	down
IL18RAP	3.48256e-06	2.16848	down
FLJ11795	0.000169679	1.36645	down
TRAPPC2	0.000947061	1.33855	down
SECISBP2	0.00188257	1.25744	down
CYBRD1	0.0269692	1.28082	down
CYBRD1	0.0155883	1.27611	down
S1PR5	4.13136e-08	3.21701	down
CPA3	0.0010842	1.63422	down
DENND2D	0.00336548	1.37784	down
ASNSD1	0.0125005	1.31152	down
TNFRSF25	0.0135824	1.44442	down
ANKRD20A1	0.00219998	1.64509	down
C11ORF61	0.000651251	1.21708	down
B3GAT1	0.000138983	1.25131	down
B3GAT1	1.08341e-07	1.45804	down
PRKCB1	0.0146523	1.30138	down
DENND4C	0.00222253	1.30485	down
ZNF84	0.0115757	1.21045	down
NELF	0.0126755	1.33067	down
FEZ1	1.11963e-06	1.22028	down
GNB5	0.0211432	1.26709	down
LOC374443	0.00217907	1.23538	down
LOC100132395	0.00168176	1.3874	down
UBN2	0.000292841	1.22068	down
LOC100131768	0.000470224	1.30672	down
PUM2	0.00170585	1.34014	down
PRMT2	0.00313167	1.26749	down
PAN3	0.0192583	1.22052	down
IDH3A	0.0146853	1.20067	down
MTX3	0.0043702	1.24566	down
CD74	0.0303718	1.41074	down
LCK	0.000453593	1.29355	down
ACTR1B	0.00764299	1.20648	down
CXORF45	0.00191691	1.33146	down
CHKB	0.0320135	1.24467	down
ENPP4	0.0440346	1.21141	down
HS.497235	0.0139216	1.33754	down
C1ORF21	4.16793e-09	1.67033	down
MRPS21	0.00574934	1.36124	down
IK	0.0115081	1.20985	down
HOPX	9.40022e-11	3.26384	down
CDK5RAP3	0.0147269	1.29175	down
LOC728505	0.0141385	1.20479	down
TRK1	4.78313e-06	1.54367	down
LOC642333	0.00146916	1.29479	down
LOC730995	0.0186203	1.25381	down
LOC643977	0.00120098	1.40542	down
C16ORF56	0.0278791	1.2283	down
ATP8B2	0.0174121	1.26627	down
PJA1	0.000840686	1.22185	down
SOCS4	0.0342928	1.20172	down
LOC728565	0.000663803	1.46775	down
LOC731007	6.41965e-06	1.2933	down
HS.324250	0.00738041	1.23243	down
NLRC3	1.48825e-07	1.56127	down
FAM111A	0.0415774	1.2257	down
MC1R	0.0110977	1.29766	down
TSHZ2	0.0149701	1.20045	down
LOC644162	0.0317278	1.26026	down
CD96	3.43591e-06	1.79103	down
PAQR8	0.0174523	1.3673	down
LOC731096	0.0332872	1.49286	down
SLFN13	0.000571825	1.27352	down
IL32	0.0134426	1.41481	down
ZAP70	0.000418309	1.66758	down
PYHIN1	1.77428e-07	2.20995	down
BUB3	0.00525734	1.23093	down
HINT1	0.029204	1.2287	down
MXRA7	0.0014419	1.43203	down
MLLT6	0.000496517	1.26328	down
PAM	0.0355059	1.21409	down
HS.142570	0.00468742	1.30221	down
TMEM203	0.000431974	1.27013	down
PDS5A	0.0246337	1.28339	down
VASH1	0.00303279	1.4322	down
HS.576106	0.000121126	1.31224	down
PITPNC1	1.21799e-05	1.63895	down
CERK	0.00268488	1.27466	down
SETMAR	1.53545e-05	1.38169	down
TTC16	1.97095e-10	1.5351	down
API5	0.00431741	1.23198	down
RBBP5	0.00300046	1.21971	down
ADCY9	5.76838e-06	1.26983	down
PRAGMIN	0.0113697	1.43757	down
HS.436379	7.94594e-11	1.26971	down
GPR56	2.5328e-07	2.73616	down
FXR1	0.0315705	1.29991	down
FXR1	0.00141781	1.23124	down
CYFIP2	0.000260624	1.26349	down
NUFIP2	0.00322146	1.27399	down
HOXC4	1.65068e-06	1.32623	down
DBT	0.0298123	1.22034	down
IFFO2	8.06279e-05	1.37411	down
KIAA0182	0.00948306	1.20791	down
NUPL2	0.0396455	1.22397	down
HS.371060	0.0303348	1.24795	down
LRFN3	0.0205435	1.28338	down
HS.193784	0.000225342	1.39897	down
PLEKHG3	4.29878e-09	1.7198	down
RPL15	0.00106736	1.55431	down
C5ORF53	0.00799869	1.32827	down
BTN3A3	0.00127581	1.46554	down
USP7	0.00115752	1.301	down
CRIPAK	0.00237579	1.31439	down
EDG1	0.00112019	1.49015	down
AKR1B1	0.038559	1.20748	down
C2ORF89	0.00189401	1.39194	down
LRBA	0.00188027	1.31923	down
GARNL4	0.0144112	1.28383	down
GPR68	1.51297e-08	1.77918	down
CENTG2	5.32819e-09	1.69579	down
AKIRIN1	0.0196505	1.25474	down
LOC92249	3.22395e-05	1.40436	down
LOC649821	0.0161579	1.35059	down
BBX	0.00630454	1.31147	down
HS.485155	0.00409448	1.27997	down
RBM3	0.0191236	1.5015	down
EMR3	0.00328423	1.33289	down
LOC284757	0.013219	1.23653	down
TAF7	0.0169122	1.30106	down
LOC728640	0.00656072	1.22228	down
LOC100131609	0.0360564	1.58432	down
DDX55	0.000515173	1.20463	down
LOC727865	0.0104717	1.54928	down
LOC727865	0.0320794	1.37596	down
ATP1A1	0.00434401	1.22218	down
LOC388275	1.43749e-06	1.65377	down
ZFP161	5.3848e-05	1.25953	down
PTPRM	0.000209608	1.34262	down
ZC3HAV1	1.88748e-05	1.42954	down
PLCG1	0.00146959	1.25969	down
LOC100132797	0.0335115	1.26136	down
PION	0.00062421	1.4888	down
LOC284167	0.00233026	1.23555	down
PRMT2	0.00166994	1.44553	down
PRMT2	0.000490946	1.5174	down
CA5B	0.0380956	1.2255	down
RBM39	0.0057696	1.33744	down
ADHFE1	0.00024631	1.33209	down
CD6	6.72552e-05	1.57295	down
OSBPL5	0.000144405	1.42535	down
LOC643863	0.0441745	1.37634	down
CD3E	0.000118637	1.58178	down
GNG2	0.000548112	1.58055	down
LOC391833	0.0201834	1.4687	down
CCDC76	0.039742	1.21765	down
DERL2	0.0462558	1.23702	down
SUPT16H	0.00571388	1.29358	down
PRKAB2	0.0014599	1.29704	down
SFRS18	0.0244878	1.29069	down
RPL4	0.00233895	1.61229	down
RAB11FIP5	2.18979e-06	1.57213	down
FBXO32	0.00138155	1.31631	down
WDR73	1.75676e-06	1.21206	down
LY9	1.79727e-05	1.45767	down
KLRD1	3.40912e-07	3.17149	down
PAFAH1B1	0.00194836	1.38175	down
LOC729679	0.0204315	1.60265	down
RNF144A	0.000601056	1.38512	down
LOC399804	0.00443565	1.66054	down
HS.143018	0.00945617	1.30942	down
PTPN4	0.000609806	1.5714	down
ZNF33A	2.05673e-06	1.28193	down
HELZ	0.0105189	1.21898	down
LOC731985	3.15968e-05	1.43617	down
HNRNPA0	0.000273819	1.36761	down
NCALD	1.28304e-10	2.09954	down
ARFGAP3	0.00608276	1.31205	down
NME3	0.00616943	1.24752	down
TTLL3	0.0137209	1.25537	down
PTDSS1	0.00018447	1.31351	down
CABP5	0.00617527	1.48679	down
AUTS2	6.79903e-08	2.16388	down
KIF21B	0.0195005	1.20126	down
DNAJB1	0.0438676	1.3226	down
USP14	0.00892755	1.22625	down
TMX4	0.000743536	1.26071	down
TMX4	0.035512	1.23858	down
GAS1	0.000177641	1.2068	down
OSBPL5	4.46919e-05	1.41277	down
ZNF324	0.00900979	1.22295	down
CIRBP	0.00470728	1.35908	down
MS4A14	0.0100189	1.27874	down
VIPR1	0.00611602	1.32524	down
HNRPDL	0.00023088	1.41659	down
RPL14	0.0446445	1.52969	down
CCDC72	0.00819506	1.24778	down
PCYOX1	0.00118343	1.28628	down
PCYOX1	5.72686e-05	1.35095	down
HS.567464	0.023434	1.44495	down
NBPF10	0.00191286	1.65308	down
CCL5	2.99817e-05	1.45054	down
CCL5	9.74694e-05	2.18867	down
LOC642083	0.00379078	1.41394	down
CD3D	0.0248704	1.26779	down
LOC402112	0.000327127	1.3162	down
ZFP90	0.0002304	1.33654	down
SH2D1B	5.15334e-08	2.77211	down
SNTB2	4.74709e-08	1.27782	down
DHX38	0.00259995	1.20537	down
CD99	0.0204517	1.29833	down
FAM44B	0.0342548	1.21056	down
PURB	0.00176922	1.24695	down
ZNF451	0.0227353	1.23299	down
DDX42	0.00083141	1.24985	down
ANXA11	0.00425928	1.24491	down
MYST3	0.0353205	1.2949	down
DPEP2	0.000574083	1.27054	down
SVIL	0.000465906	1.24952	down
TNFRSF21	8.94904e-05	1.41082	down
HS.296031	0.00285476	1.3524	down
TMEM204	0.0455224	1.30447	down
KIR2DL1	0.000123158	2.28551	down
KIR2DL1	5.87283e-08	1.94976	down
ZCCHC8	0.00845998	1.23985	down
PPTC7	0.00491793	1.27738	down
WDR37	1.49074e-05	1.41681	down
UNG	0.0333456	1.20601	down
LOC196549	0.00102191	1.23506	down
LOC728661	0.0266308	1.31608	down
FOXO1	0.012842	1.21039	down
LDLRAP1	0.0328634	1.27333	down
FCRL3	0.0306224	1.35428	down
ZNF234	0.00207914	1.24434	down
SAMD3	2.68194e-06	1.63606	down
CLC	0.0116854	1.72544	down
GLS	0.00269084	1.29926	down
HS.19339	1.2535e-09	1.92273	down
ENPP3	7.94434e-09	1.26457	down
CDK5RAP3	0.00105047	1.40669	down
COMMD6	0.000479261	1.30135	down
LPHN1	1.04683e-06	1.31681	down
NMT2	0.000872174	1.40602	down
RORA	0.0030709	1.54298	down
CERK	4.34252e-06	1.44	down
NFATC2IP	0.00769467	1.23226	down
KRT72	0.00628439	1.72024	down
LOC653598	0.00144939	1.22578	down
NKTR	0.0366847	1.30192	down
BHLHB2	0.0214195	1.26021	down
ZNF136	0.00109348	1.23978	down
FAM91A2	1.20938e-06	1.22834	down
FLJ39639	0.00895898	1.2089	down
F2R	0.00020935	1.60407	down
HS.430851	0.0211551	1.20356	down
PARP8	2.65287e-06	1.49868	down
MPZL2	0.0052627	1.36972	down
CCDC88C	0.0127466	1.26916	down
HNRPA1P4	6.72433e-06	1.6942	down
EPC1	0.0107928	1.21175	down
SH3KBP1	0.000120796	1.48416	down
LOC643031	0.00357098	1.60218	down
CCT8	0.0406116	1.25962	down
GNPTAB	0.000163917	1.54947	down
LOC387882	0.00279478	1.31462	down
RYBP	0.00142532	1.395	down
SERF1B	0.011327	1.2054	down
SERF1B	0.00979194	1.26793	down
PVALB	0.0275395	1.41565	down
MIB2	0.0136136	1.30422	down
KLHL3	0.0352507	1.23665	down
TRIM33	0.019217	1.2615	down
CHST12	0.000379381	1.56538	down
FAM179A	7.36624e-06	1.692	down
HDC	1.62761e-07	2.77017	down
APBA2	5.28338e-05	1.26112	down
C22ORF29	0.000968106	1.20452	down
MARCKSL1	0.0028284	1.31135	down
LOC652726	0.00228862	1.45742	down
SRPK2	0.020272	1.31827	down
FYN	0.000134145	1.6158	down
LYAR	0.0205963	1.30459	down
PVRIG	0.0239477	1.25084	down
ADRB2	4.23158e-05	1.87334	down
ZNF783	0.000116575	1.31171	down
SFRS18	0.0430299	1.31575	down
ATP2B4	1.06454e-07	1.52835	down
IL10RA	0.0163358	1.36093	down
ENPP5	0.000983727	1.33923	down
XPC	4.93987e-05	1.24799	down
CDK10	0.0275933	1.29328	down
ZNF589	0.00327675	1.21437	down
DNAJC30	0.00433204	1.20183	down
CYB561	0.000718104	1.27427	down
CCDC16	0.000734144	1.28292	down
PIK3CG	0.0456099	1.20982	down
EIF3D	0.00288503	1.2886	down
PAFAH2	3.49498e-07	1.5788	down
PTPLAD1	0.00367395	1.23861	down
CXORF65	0.000167306	1.285	down
RASSF5	0.00380792	1.21393	down
ABCB1	1.99809e-06	1.61874	down
ABCB1	1.69772e-09	1.87074	down
AKTIP	0.0149416	1.2228	down
TARP	9.10666e-07	2.06168	down
LSM14A	0.00317869	1.21509	down
P2RY5	0.0277811	1.22952	down
TGFBR2	4.63155e-05	1.39891	down
KLRG1	1.14115e-11	3.03513	down
LEO1	0.0210643	1.20268	down
GFOD1	0.00146535	1.33636	down
AMOT	9.11574e-07	1.28468	down
LOC643831	1.93532e-05	1.37444	down
KIAA2010	0.041945	1.27941	down
PTCH1	2.91306e-08	1.251	down
REEP5	0.00175928	1.32306	down
ZNF224	5.59453e-05	1.23862	down
LOC642035	0.00509032	1.28416	down
UPF2	0.0253093	1.24028	down
TBC1D4	0.00195981	1.339	down
PRICKLE4	0.0447058	1.20526	down
YWHAZ	0.0468944	1.23277	down
SH2D1A	0.00101626	1.54213	down
HSPA8	0.00571087	1.48983	down
ARID1A	0.0023884	1.25795	down
TGIF1	0.00122702	1.28153	down
TGIF1	0.0249263	1.20829	down
AAK1	0.00745059	1.32	down
SDCCAG1	0.00787056	1.25162	down
MRPS9	0.00131306	1.20048	down
GPR56	5.09869e-07	2.89048	down
FAM190B	0.000539134	1.59172	down
CAMK2N1	2.55579e-10	1.56414	down
RSL1D1	0.0125036	1.36569	down
PILRB	2.72821e-05	1.44535	down
SYNE2	2.32379e-05	1.39275	down
SYNE2	0.0059214	1.45878	down
HS.294603	0.00741435	1.25052	down
TNNC2	0.00100534	1.47784	down
PDGFRB	0.0112356	1.39988	down
SF3A3	0.00197021	1.28682	down
CLEC4F	0.0120605	1.2561	down
ACSS1	0.00778957	1.22667	down
FAM32A	0.00562363	1.29318	down
ITPRIPL1	3.72749e-11	1.2144	down
LOC729102	1.39838e-05	1.57367	down
DPH5	0.00151568	1.41452	down
KRT10	0.0120537	1.25003	down
PQLC3	0.0115087	1.21393	down
LOC402176	0.00148173	1.25734	down
ABHD7	5.69137e-08	1.32191	down
ZNF573	1.75904e-05	1.67363	down

## Sheet: gene expression of 550 down gen
Data Supplement S2-5				Gene expression represented by normalized intensity for 550 common downregualted genes in SLE																(some genes were detected by multiple probes)
Gene Name	NC01	NC02	NC03	NC04	NC05	NC06	NC07	NC08	NC09	NC10	NC11	NC12	NC13	NC14	NC15	NC16	NC17	NC18	NC19	NC20	NC21	NC22	NC23	NC24	NC25	SLE01	SLE02	SLE03	SLE04	SLE05	SLE06	SLE07	SLE08	SLE09	SLE10	SLE11	SLE12	SLE13	SLE14	SLE15	SLE.LN01	SLE.LN02	SLE.LN03	SLE.LN04	SLE.LN05	SLE.LN06	SLE.LN07	SLE.LN08	SLE.LN09
BIN1	0.44072	0.266233	0.353073	0.126052	0.461256	-0.126886	0.439924	0.426731	-0.68591	-0.597161	0.521391	-0.323225	-0.000973	0.322748	0.0951519	0.395143	-0.018364	-0.203265	-0.266537	0.300127	0.388311	0.474526	0.573472	-0.42958	0.0629559	-0.254895	0	-0.902928	-0.880294	0.0663633	0.459373	-0.0550213	-0.995473	-0.451558	-0.04708	-0.126886	0.121891	0.185555	0.288858	-0.57721	-0.773265	0.150577	-0.319852	-0.5433	-3.22405	0.294944	-0.783636	0.378461	-0.414103
PARP8	0.0896373	-0.0362887	-0.0233078	0.0286145	0.0831041	-0.0747314	0.00921822	0.0365257	-0.0434194	0.122927	-0.0529814	0.00461674	0.00921822	0.11761	-0.0244827	0.118675	0.035398	-0.0686569	0.0896373	-0.103008	0.103691	0.0721497	0.00231028	0.131395	-0.0186162	-0.00579166	-0.106737	0.0666413	-0.0139394	-0.0796094	-0.120495	0	-0.00115633	-0.004632	0.0499878	0.0263457	0.0765414	-0.0796094	-0.0398498	0.01266	-0.0626078	-0.0832787	-0.0291939	-0.0092783	0.0798264	0.0365257	-0.0674448	-0.0747314	-0.0955777
SGSM1	0.441123	0.116147	0.0129938	0.236249	0.185886	0.116949	0.209407	0.254598	0.41656	0.496448	0.258241	-0.135851	-0.0658712	0.301951	-0.0814385	0.242881	0.546755	0.169732	0.196556	-0.183476	0.212414	0.172822	0.104863	0.27847	0.016439	-0.176575	-0.135851	-0.122528	0.0571527	-0.0814385	-0.163847	-0.236822	-0.290087	0.10648	-0.146406	-0.166774	0	0.0198755	-0.210405	-0.15801	-0.367676	-0.279486	-0.336577	-0.344289	1.38159	0.0975623	-0.310444	-0.221523	-0.0851259
RNF125	0.751713	0.702427	0.66233	0.885862	1.22584	1.0307	0.733859	1.04747	0.124333	-0.117874	-0.00345135	-0.55849	-0.14557	0.00973415	-0.0243359	0.266764	0.36595	0.2058	0.415037	-0.133545	0.167433	0.0607538	0.174578	0.357005	0.350261	0.276283	0.185734	-0.498007	-0.403782	0	-0.57637	-0.374438	-0.615446	0.334855	-0.00518036	-0.212563	-0.0845928	-0.553422	-0.00518036	-0.104839	-0.188138	0.0907373	-0.0634255	0.62705	0.116935	-0.273761	-0.219905	-0.24556	-0.0313644
STAT4	0.431191	0.28192	-0.229926	0.23582	0.170341	-0.306355	0.355983	-0.0770102	0.721017	1.0964	0.683208	0.00789738	0.145294	0.234985	0.34747	0.313015	0.794199	0.0538836	0.370329	-0.0819883	0.154494	0.137701	0.271387	0.532477	0.140553	-1.36355	-1.0587	-0.248696	-0.0527801	-0.548998	0.0934896	-0.798824	-0.980436	0.120227	0.240978	-0.116617	0.0245266	-0.45173	-0.307165	-0.626687	-1.37369	-1.09542	-2.51279	-0.289223	0.327167	0	-1.13569	-0.8027	-0.113145
GABARAPL1	0.531424	0.316504	0.0898495	0.25942	0.949035	0.593285	0.818525	0.476068	-0.482452	-0.336466	-0.288155	-0.201956	0.027812	-0.0594015	-0.392212	-0.239011	-0.494319	-0.259115	0.00472832	0.554876	0.100302	0.285193	0.571137	0.517548	0.391415	0	0.0178213	-0.339888	-0.811251	-0.0197592	-0.621281	-0.0764246	0.131833	-0.282382	-0.547228	0.0221596	0.204396	0.236629	-0.532472	0.600666	0.721727	0.161782	-0.232238	-0.78245	-1.19535	-0.380713	-0.531981	-0.820782	-0.958644
DDX46	0.518768	0.360508	0.290466	0.358679	0.392686	0.281419	0.377771	0.0184231	0.300982	0.647054	0.105204	-0.107908	-0.061615	0.124709	0	0.330026	0.402841	-0.0878153	0.116289	-0.948136	-0.223723	0.070982	-0.00470161	0.127934	0.104113	0.0656099	-0.404203	-0.335073	-0.696163	0.0622416	-0.473879	-0.0776243	-0.404203	0.0966692	0.11802	-0.436872	-0.0569687	-0.623494	-0.449316	-0.0165234	-0.532081	-0.714531	-0.839572	-0.0776243	0.949244	0.0188866	-0.16676	0.0617914	-0.52025
AGPAT4	0.188025	-0.305842	-0.037879	0.259436	-0.0930452	-0.389384	0.524604	-0.212917	1.04134	0.744232	0.15138	0.363688	0.238056	0.0678759	0.273382	0.218827	0.32327	0.153106	0.712702	0.13576	0.270206	0.661501	0.332435	0.755348	0.164269	-0.468085	-0.521437	0.146625	0	-0.0823488	-0.232492	-0.00335884	-0.0626926	0.388066	-0.0935574	-0.425621	0.0199919	-0.12405	-0.416636	0.014308	-0.267835	-0.575408	-0.266105	-0.295216	1.21202	-0.12405	-0.69679	-0.243232	-0.0202723
CASP8	0.479083	-0.153543	0.321374	0.525222	0.641262	0.42153	0.475902	0.374031	-0.819591	-0.736966	-0.0240126	-0.309521	0.210874	0.524068	0.309357	0.542816	0.532132	-0.165916	0.209917	0.50819	0.194029	-0.244436	0.591409	0.340307	0.560199	-0.0564728	-0.208156	-0.80694	-0.986221	0.129172	-0.636261	-0.239197	0.0744715	0.845533	0.101048	0.176984	-0.167781	-0.663196	-0.508652	-0.0461435	-0.846226	-0.467484	-0.808879	-0.282325	-1.13883	-0.527687	-0.216497	-0.192883	0.191121
HERC1	0.128044	0.214544	0.113358	0.21404	-0.107952	-0.148458	0.213533	-0.101022	1.08415	1.10262	0.484465	-0.00234604	0.288135	0.283087	0.264792	0.132862	0.250454	0.379143	-0.0266132	0.459859	-0.0634909	0.0353098	0.00978279	0.248483	0.254881	-0.307425	-0.258237	0.299963	0.632986	-0.136975	-0.205933	-0.196836	-0.259464	-0.104483	-0.0116196	-0.175337	-0.409773	-0.189968	-0.0440273	-0.170218	0	-0.43847	-0.782051	-0.178152	-0.816982	0.423946	-0.24394	0.129518	-0.102751
CXCR6	0.728342	1.49037	0.0322804	0.146739	0.178745	-0.225314	0.81507	0.574843	0.046998	0.781187	-0.253511	-0.19219	0.148895	0.223757	0.0276012	0.423374	0.1453	-0.168731	0.0189838	0.330185	0.240702	0.432842	0.500251	-0.244051	0.10737	-0.47022	0.0661373	-0.132496	0.235978	0.988008	0.0197692	-0.330512	-0.389781	-0.264946	0.171694	-0.146528	-0.0988526	-0.340559	-0.201315	-0.143887	-0.482404	-0.5648	-0.475745	-0.382497	-0.594548	0.400635	-0.378352	-0.184026	-0.131623
ITPKB	0.0319481	0.321928	0.0135689	0.0697117	0.0443583	0.0203056	0	-0.0408783	-0.511866	-0.136674	0.398795	0.271505	-0.0136967	0.216454	0.143741	0.0792818	0.0371561	0.216454	0.133511	0.103207	0.503686	0.344745	0.388644	0.0223494	0.285676	-0.326529	-0.139282	-0.244893	-0.229523	-0.228133	0.182646	0.0993385	-0.555626	-0.480928	-0.0574369	-0.156356	-0.49715	-0.117256	0.204414	-0.244542	-0.240335	0.419106	-0.462435	-0.192475	-1.85144	0.00502968	-0.356191	0.173477	-0.663681
SPN	0.442203	0.739413	0.0380974	0.415176	0.874722	0.650455	0.353321	0.622759	-0.839448	-1.23077	0.437962	0.351141	-0.0279245	0.356079	0.0986319	0.312057	0.423366	1.03837	0.403015	0.511284	0.274496	0.0750389	0	-0.234477	-0.123963	-0.210655	-0.227941	-1.12781	-1.16312	0.122526	-0.0502358	0.0622969	-0.0126772	0.39061	-0.294672	-0.444729	-0.286499	-0.735049	-0.418942	-0.111478	-0.0211277	-0.154419	-0.877814	0.960677	-0.506667	-0.343527	-0.0738745	0.0261173	-0.0575571
SPN	0.0187063	-0.0576196	-0.0141907	-0.040575	0.0474577	0.008214	-0.0649867	-0.0333309	-0.0773487	-0.0345364	0.179049	0.120718	-0.011816	0.143269	0.0812192	0.0554061	0.134719	0.0128865	-0.00235558	0.0451784	0.164423	-0.0357413	0.100006	-0.0177603	0.0117197	-0.00589561	-0.0612979	-0.0189519	-0.0177603	0.0789928	-0.0711546	0.127197	0.0140524	-0.151219	0.0451784	0.122881	0	-0.0393648	0.00352573	0.155999	0.0105524	-0.0297227	-0.0960937	-0.00944471	0.0655618	0.0778785	-0.0798345	-0.0539503	-0.0848179
MATK	2.08524	1.89853	1.11653	1.05422	1.60801	1.64988	1.77398	1.24609	-0.564004	-0.550122	0.805871	-0.456192	-0.138542	0.355779	0.119572	0.855408	1.16756	0.877339	0.278052	0.802562	0.967918	0.520317	0.666511	0.621759	0.511408	0.666511	0.539757	-1.78274	-0.936999	0.195487	-0.263507	-0.479683	-1.61512	0.265156	-0.572223	-0.00307083	0	-0.377781	-0.272453	-0.718451	-0.629093	0.565329	0.199191	-1.74905	-0.499389	-0.580488	-1.01018	-0.67845	-0.577845
TPM2	0.00176287	0.194482	0	0.311895	0.0739417	-0.322222	-0.0472274	-0.399245	0.96367	0.898278	0.656294	0.423978	0.470562	0.324161	0.566217	0.343758	0.0497131	0.121212	-0.215254	0.547828	0.302388	1.06103	-0.191553	0.319456	0.568598	-0.492975	-0.384583	-0.255409	0.0582109	-0.118225	0.425731	-0.191553	0.338186	-0.546945	-0.198961	-0.334777	-0.402351	-0.167574	0.344222	-0.430609	-0.0429802	-0.681959	-0.945182	0.0325651	0.874736	0.0140467	-0.547805	-0.130405	-0.653001
TPM2	0.064393	0.389018	0.449071	0.503408	0.25523	-0.140328	-0.100881	-0.228903	0.133099	0.514976	0.884634	0.364957	0.534823	0.445128	0.518968	0.598339	0.326892	0.174174	-0.391269	0.0576296	0.462299	0.779929	0.0430288	0.676937	1.10822	-0.489263	-0.235217	-0.914555	-0.606627	-0.0861826	0.0560141	-0.262766	0.112735	-0.369402	-0.148499	-0.057229	-0.700147	-0.64027	0.244493	-0.466336	-0.092617	-0.713306	-0.833289	-0.0537376	1.04661	0	-0.613808	0.1211	-0.665628
PPP2R2B	-0.32845	-0.325481	-0.0863647	-0.136017	-0.139736	0.0734768	-0.18206	-0.130086	0.232402	0.341535	-0.074214	-0.0245457	0.0307684	-0.0204258	0.0556994	-0.207596	-0.237571	0.0865879	-0.0960865	-0.172886	0.322199	0.194504	-0.0214548	0.274929	0.0907202	0.00101376	0.00236416	0.101788	0.262584	0.00270176	0.00640869	0.0818043	-0.00575829	-0.0586395	-0.398012	-0.215424	-0.101517	0.267927	0.371369	0.0324211	0.0478735	-0.0827799	0.304517	-0.175174	1.56967	-0.0960865	0.153456	0.198632	-0.311571
PRKCQ	0.0996656	0.310438	-0.0137587	0.0510464	-0.0463409	-0.333744	0.226717	-0.0124025	0.523689	0.970041	0.244576	-0.14929	-0.138482	0.0760832	-0.027277	0.212964	0.381517	0.0937195	0.0465555	0.813351	0.292282	0.275107	0.321145	0.391618	0.298558	-0.728636	-0.507256	-0.611928	0.0416937	-0.186649	-0.0104313	-0.387109	-0.259128	0.174048	0.061512	0.0412188	-0.0164776	-0.675727	0.236402	-0.306424	-0.812255	-0.424032	-1.60913	-0.157448	-0.628655	0.0695734	-0.711117	-0.158402	-0.357514
USP13	0.402742	0.654239	0.384099	0.338564	0.328308	0.391897	0.515525	0.0742388	0.382013	0.78157	-0.111685	-0.256926	-0.00068	-0.185569	0.0507898	0.0527587	0.133726	-0.165595	0.0256186	0.383578	0.230241	0.314152	0.247533	0.14053	0.258379	0.234295	0.222684	-0.298148	-0.0927014	-0.0512338	-0.00340509	-0.187117	-0.0970602	0	-0.132411	-0.19878	-0.180164	0.0242815	-0.0632648	-0.124975	-0.120531	-0.239154	-0.12127	0.0142136	0.257241	-0.0102391	-0.124975	0.151595	-0.360531
SUMF2	0.723008	0.596658	0.526794	0.421584	0.603248	0.406125	0.404138	0.352737	-0.663727	-0.0781107	0.0439224	-0.377111	-0.278306	0.0460978	-0.0128326	0.0119514	0.0154028	0.0397854	-0.133429	0.538301	0.357821	0.191637	0.314024	-0.0928984	0.143663	0.589111	0.504971	-0.763246	-0.399098	0.0454235	-0.194316	-0.11453	-0.591015	0	-0.397058	-0.0585461	-0.215467	-0.154303	0.119777	-0.39441	0.0673151	0.246382	0.359633	-0.652852	0.635354	-0.126651	-0.00916576	0.22746	-0.393087
SUMF2	0.18789	0.0670357	-0.220594	-0.152338	0.13385	0.0416851	-0.0730238	-0.00909138	-1.25984	-1.52081	0.0690937	-0.17068	-0.177497	0.120812	0.0842352	0.191673	0.072792	0.322705	-0.11447	0.699278	0.629858	0.410716	0.430063	-0.216578	-0.0256891	-0.0147486	-0.0398159	-0.843515	-1.05767	0.203715	0.0341187	0.348016	-0.182385	-0.236269	0.0591869	0.172273	0.0571146	-0.128554	0.373224	-0.0460396	-0.160515	-0.0287676	-0.0340605	-0.0191145	-1.47331	-0.177497	-0.324843	0	0.538328
SMAD7	-0.0566359	-0.313297	-0.377205	-0.446746	-0.0566359	-0.196383	-0.0716639	-0.106412	0.77259	0.102147	0.149452	-0.135545	-0.0917163	0.0386806	0	0.342687	0.70044	0.704055	0.150042	-0.337035	0.0670252	0.0551252	0.252871	0.423831	0.458481	-0.62169	-0.565493	0.0303874	0.0825343	-0.263034	-0.34034	0.108221	-0.195635	0.295553	0.0278263	-0.121972	0.243519	-0.0938067	0.25889	-0.0924125	-0.746581	-0.695955	-0.719431	-0.203137	1.10306	-0.0566359	-0.402892	-0.45568	0.305103
SMAD7	0.591061	0.154694	0.0583897	0.265611	0.384494	0.291121	0.310655	0.184746	0.659402	0.13448	0.24835	-0.164278	0	0.318946	0.159319	0.385809	0.61819	0.17107	0.161369	0.316648	0.323989	0.108674	0.239641	0.536014	0.274638	-0.0941029	-0.0861745	-0.138822	0.260837	-0.225929	-0.467547	-0.268775	-0.209937	-0.171358	-0.278471	-0.376222	-0.100232	-0.203325	0.300455	-0.394181	-0.414656	-0.0959387	-0.0525098	-0.416183	-0.73582	0.0517712	-0.631838	-0.601964	-0.554911
PID1	0.706452	-0.288687	0.607487	0.460154	0.680482	0.607115	0.33616	0	0.60637	-0.203877	0.408069	-0.198657	1.00933	0.980861	1.02253	1.63935	1.14845	1.1247	0.430982	-0.00511694	0.2438	-0.014832	0.218171	0.876531	0.450634	0.275561	-0.352471	0.516388	0.446059	-0.441383	-0.394376	-0.0650072	0.143066	0.308013	0.62489	-0.395122	-0.55186	-0.185044	-0.203224	-0.603526	-0.692445	-0.64375	-0.315274	-0.796049	-0.745694	-0.436767	-0.804945	0.260005	-0.567755
SIGIRR	0.292317	0.561717	0.484776	0.238555	0.555537	0.38061	0.609928	0.688558	-1.21558	-1.09014	0.251229	-0.191476	0.01404	0.196678	0.0783863	0.0719051	0.154777	0.162523	-0.0627861	0.611715	0.522018	-0.259035	0.285985	0.113305	0.0852661	0.139984	0.370085	-1.21876	-1.31399	0.0315113	-0.146451	-0.112598	-0.567546	0	-0.141925	0.16861	-0.190955	-0.225125	0.249316	-0.302714	-0.11309	0.806184	0.59494	-0.501628	-1.25631	-0.221407	-0.455966	-0.104747	-0.423253
ZBTB20	0.0524569	0.00931072	-0.101894	0.000875	-0.408629	-0.480124	-0.0595999	-0.23849	0.892927	0.697787	0.690208	0.290647	0.0428534	0.221975	0.144862	-0.0511055	0.1475	0.237658	0.146445	0.319707	0.0337563	0.331355	0	0.104703	0.456403	-0.537017	-0.600224	-0.305456	-0.207148	-0.499391	0.175428	-0.0387592	-0.0997028	-0.160723	0.0913382	-0.192729	-0.0733557	-0.0520144	0.333905	-0.0220633	-0.325802	-0.894212	-1.57914	-0.0937719	-1.68498	0.0636721	-0.210184	0.269975	-0.221372
CCDC65	0.578449	0.740143	0.410669	0.316994	0.618767	0.648527	0.531303	0.346749	0.543674	0.525969	0.194567	-0.0416393	-0.100379	-0.0211897	0.172431	0.217252	0.32848	-0.0416393	0.217694	-0.363303	0.179696	0	0.203506	-0.116419	0.117212	-0.158746	-0.130952	-0.33326	-0.025362	-0.335201	0.194567	-0.262625	-0.396685	-0.0191088	-0.123108	-0.112531	0.287032	0.443109	0.390459	-0.291218	-0.536284	0.0208826	-1.05864	-0.249147	0.253425	0.266706	-0.602513	0.0543718	-0.426025
RORC	0.342793	1.44517	0.590518	-0.075604	0.0530291	-0.171891	0.74265	-0.0277638	-0.101712	-0.239848	-0.190823	0.237605	0.1367	0.0802236	0.225895	0.271358	0.256637	-0.0207725	0.312272	0.48079	0.393019	0.63736	0.373442	0.0378022	0.0986848	0.0136843	-0.0652909	-0.187463	-0.117607	-0.0357952	0.251696	-0.158675	-0.234061	-0.00689125	0	-0.242169	0.165006	0.0482879	0.0107632	-0.206602	0.0107632	-0.118672	0.171997	-0.186346	-0.299031	-0.0177865	-0.276255	0.287541	-0.0901661
RORC	0.306919	1.18176	0.35504	0.0446997	0.0984588	-0.025445	0.58765	0.00302362	-0.122051	-0.213842	-0.0702887	0.0592971	0	0.157541	0.139336	0.0641303	0.113458	-0.013176	0.0525031	0.369168	0.144822	0.420575	0.257137	0.0583282	0.168355	0.037837	0.0200372	-0.232686	-0.198711	-0.0916309	0.148467	-0.0597348	-0.140837	-0.0492578	-0.0916309	-0.0745316	0.0446997	-0.149763	-0.050302	-0.114385	-0.0819874	-0.157619	-0.0576334	-0.168917	-0.158745	0.0398011	-0.136395	0.182648	-0.136395
KIAA0355	0.416995	0.390353	0.498009	0.381186	0.280095	0.437551	0.473499	0.0747375	0.140788	0.631875	0.113154	-0.0834513	0	0.101822	0.220055	0.347364	0.208938	-0.0382805	0.265222	-0.140963	0.201344	0.179339	-0.039937	0.247673	0.352786	0.0925627	0.202146	-0.394074	-0.433661	-0.379317	-0.108315	0.10718	-0.0159817	-0.194522	0.0841131	-0.213093	-0.465433	-0.559052	-0.0241566	-0.220857	-0.114786	-0.0551739	-0.557016	-0.028615	-1.4099	-0.0705729	-0.0795517	0.103753	-0.301457
FCGBP	0.602693	1.2232	1.26927	0.980907	0.22378	1.07523	1.15172	0.485653	0.386877	-0.146769	1.24423	-0.731481	-0.679924	0.100725	-0.201802	0.463389	0.120178	-0.0686731	-0.0535965	-0.148519	0.422864	0.0801525	-0.337593	-0.289606	0.56503	0.438111	0.174809	-1.44723	-0.491627	-0.335597	0.815879	-0.630846	-0.773709	-0.653754	0.659551	0.129291	0	-0.279979	0.713289	-0.647727	0.0134859	0.365653	-0.783393	-0.233309	0.0603657	-1.67992	-0.0827131	-0.0354319	-0.844929
SIGIRR	-0.10138	0.262301	-0.204932	-0.165198	0.0370331	-0.227036	-0.0461121	-0.123935	0.259094	0.745503	0.823575	0.46003	0.357069	0.303215	0.438586	0.0881939	0.0781755	0.363057	0.0778284	0.94982	0.609036	0.481813	0.467328	0.228339	0.131268	-0.336689	-0.0580635	0	-0.142802	0.0512314	0.0519371	0.175525	-0.330003	-0.171986	-0.197359	-0.00899506	-0.307408	0.411877	0.467328	-0.0593977	-0.358108	0.439531	-0.0211992	-0.45286	-0.958159	0.229277	-0.667135	-0.0674286	-0.474817
SIGIRR	0.0423846	-0.0140185	-0.082531	0.017333	-0.082531	-0.0532856	0.211556	-0.0460668	0	0.0389938	0.0184813	-0.155755	-0.00232744	0.134223	-0.0899353	-0.0641832	0.0736518	-0.0317349	0	0.0138831	0.239397	-0.0557003	0.0966654	0.0581026	0.0890346	-0.00699186	-0.0605421	0.0138831	-0.00933027	0.122525	-0.0175443	0.0299134	-0.0140185	-0.133904	0.00811481	0.103174	-0.0911736	-0.094893	0.00811481	0.0389938	0.0219202	-0.102362	-0.0187211	0.0196285	0.00926971	0.0658984	-0.151875	0.255068	0.197433
CBLB	0.390829	0.399219	-0.224854	-0.0388985	-0.0282431	-0.159012	0.374022	0.141664	0.733605	1.28335	0.0129929	-0.230678	-0.230312	0.186728	0.0351505	0.00790214	0.302122	0.223125	0.629483	0.368497	-0.0585051	0.268462	0.000466	0.211095	0.366931	-0.530532	-0.232319	-0.691339	-0.429979	0	0.423288	0.0384827	-0.334804	0.374022	-0.0470629	-0.190582	-0.251058	-0.903109	-0.108721	-0.0425739	-0.537055	-0.573586	-1.11392	-0.431445	0.539879	0.0981989	-0.565976	-0.589164	0.267559
ATG12	0.0134211	0.416029	-0.0723729	0.13252	-0.00397062	0.0598135	0.128172	0.243204	0.402291	1.14656	-0.0657172	-0.0119457	-0.0723729	-0.0418434	-0.0632291	0.0681596	0.0452838	0.367058	0.520904	-0.0475698	-0.172505	0.0529494	-0.00556278	-0.0475698	-0.0475698	-0.036953	-0.114684	0.0102744	0.200358	0.136855	0.0966248	0.0383496	-0.209626	0	-0.206878	-0.168934	0.0764575	-0.000793	-0.202308	0.0734453	-0.0199652	-0.249614	-0.301453	-0.054142	1.60152	0.0491219	0.251222	-0.125026	-0.124161
ATG12	0.121408	0.464136	0.106381	0.288684	0.00622082	0.109105	0.177296	0.157043	0.243958	0.778066	0.0488024	-0.0796747	0.00524712	0.122981	0.00792408	0.0165319	0.165353	0.620069	0.571368	-0.0463409	-0.262791	0.0942926	0.0745745	0.0644379	-0.0529213	-0.122688	-0.314764	-0.327288	-0.251976	0.328271	-0.176251	0.0937195	-0.470032	-0.133914	-0.419936	-0.423376	-0.0578756	-0.34178	-0.534978	-0.156493	-0.0652761	-0.745755	-0.913631	-0.369311	0.65053	-0.104173	0.207892	0.0781689	-0.195303
EOMES	1.19365	1.27006	0.574561	1.30698	1.25101	0.388307	1.36501	0.770323	0.695249	1.30384	0.703656	-0.331402	0.187841	0.203678	0.367137	0.782657	0.82861	0.872167	0.803935	0.166599	0.303473	-0.237704	0.0333958	0.053607	-0.142885	-0.685345	-0.088254	-0.943899	-0.148287	-0.0320444	0	-0.463411	-1.2152	-0.163164	-0.131814	0.15519	-0.243829	-0.354533	-0.792778	-0.551226	-1.49074	-0.616193	-0.882163	-1.65741	0.419193	0.441087	-1.34235	-0.864817	0.16153
GNLY	1.46706	1.25775	0.16256	-0.118884	1.75618	1.45854	1.1092	1.39839	-0.934939	-2.07672	1.60606	-0.492666	0.385893	1.90908	0.582309	1.10407	1.57459	1.54683	1.06845	1.42139	1.15743	0.514021	1.12768	1.01234	1.28993	-0.68357	0.238604	-1.32742	-0.255875	-0.66312	-1.09482	0	-0.852819	-0.339605	-0.999355	-1.24973	0.0349617	-1.5493	0.00686073	-0.803225	-1.46323	-0.678288	-0.0247831	-1.88461	-3.26153	0.188313	0.875034	-1.1478	0.357715
SYTL2	0.158095	-0.00321674	0.160972	-0.0906124	-0.0259366	-0.0129099	0.0390944	0.0700326	0.0659456	-0.157129	0.0202079	0.104312	-0.0118299	-0.0226688	-0.092895	-0.083786	0.0223184	-0.0172391	-0.037982	0.0138569	-0.0523481	0.196923	-0.105515	0.189428	-0.15952	0.25462	0.162887	-0.00429058	0.0882821	0.0127954	-0.0270276	0.145563	-0.0512381	-0.042387	-0.042387	-0.0107503	-0.0601439	-0.0313992	-0.0579124	-0.056798	0.0494804	0	0.153288	0.0265307	0.213645	0.133896	-0.0479126	0.0892892	0.243806
IGFBP3	0.689726	0.0883808	0.260706	0.136234	0.249008	0.0930071	0.551458	0	0.572041	0.315839	-0.109128	0.161416	-0.119794	-0.145903	0.351028	-0.0950265	0.528872	0.0658073	-0.155017	0.0720696	0.338745	-0.0801935	0.000821	0.189768	-0.163269	-0.218566	-0.282044	-0.237802	0.0759702	-0.480836	-0.0206752	-0.229114	-0.0290294	0.0783052	-0.308239	-0.192997	-0.0586543	0.106798	0.000821	-0.142273	0.0603056	0.034883	-0.402773	-0.259262	-0.322544	-0.0819311	-0.612735	0.115919	-0.487728
KIR2DS4	0.204755	0.0690723	0.0164881	0.419178	0.386568	0.137001	0.0392594	0.429885	-0.0290337	-0.172415	0.218122	-0.0830479	0.0584955	0.274047	0.0753822	0.284069	0.617392	-0.0760384	0.0499783	0.179596	0.0563712	0.168819	0.174707	0.561558	-0.0772042	-0.0853915	0.059557	-0.0853915	-0.162482	-0.0713844	-0.00998402	-0.124627	0.0241189	-0.0924463	0.00110531	-0.148936	-0.104281	-0.0621214	-0.206451	-0.121015	-0.07371	-0.0517716	-0.052918	-0.0818768	0.0690723	-0.148936	0.0197635	-0.0772042	0.267633
CDH23	-0.0332131	0.21155	-0.123542	0.168819	0.0727563	0.193391	0.162611	0.219262	0.197736	-0.00998354	-0.0818768	-0.0019908	0.0314932	-0.00998354	0.0623121	0.114712	-0.0682516	0.102716	0	0.103642	0.0924878	0.00397444	0.136599	0.0158324	0	0.521224	0.343653	-0.0465093	0.0460215	0.154588	-0.0672083	-0.0139971	-0.0129929	-0.0170135	-0.0599303	-0.144285	0.0363517	0.0431271	-0.0808239	0.225233	0.173238	0.17412	1.05227	-0.0271168	-0.0651255	-0.0860949	-0.0454822	0.026617	-0.105232
CDH23	0.00992346	0.0659575	0.0806789	0.0532184	0.00441933	-0.0358448	0.0143118	-0.0807705	0.0457349	-0.0667982	-0.0656395	0	-0.0133376	-0.0784321	-0.0472317	-0.0913401	-0.0234227	0.00441933	-0.011106	-0.0483751	0.0617237	-0.0381145	0.0143118	0.0263119	-0.0610151	0.0263119	0.0921416	0.0284824	0.236235	0.0890245	0.0295672	-0.0392513	-0.0438061	-0.1763	0.0230494	-0.0621705	-0.0831132	0.159067	-0.121111	0.109679	0.0962868	0.0701785	0.540015	-0.0587087	0.199131	0.00662327	-0.0144548	-0.00999165	-0.158903
LGR6	0.895223	0.16382	0.442595	0.946229	0.895223	0.549338	0.529633	0.619728	-0.0181165	0.275527	0.618662	-0.148099	-0.138158	0.342242	0.0880885	0.496953	1.00775	0.445002	-0.0644278	0.0616732	0.729417	0.17546	0.0718303	0.340951	0	-0.116705	-0.208278	0.00163555	-0.123821	-0.0148053	-0.231148	-0.0593028	-0.285965	-0.0156322	-0.206388	-0.239819	-0.0214353	0.199177	-0.129181	-0.178338	-0.409864	0.0178914	-0.25634	-0.392573	0.133555	0.0339661	-0.441742	-0.307071	0.758731
TXNDC12	0.267315	0.288424	0.405967	0.404914	0.178082	0.186122	0.419576	0.191013	-0.318542	0.481005	0.117825	0.268682	0.118934	0.268682	0.0632105	-0.0527725	0.0154371	-0.219259	0.168926	0	0.229722	0.343382	0.271992	-0.06843	0.275398	0.203886	-0.383251	-0.748563	-0.961495	0.088871	-0.033906	-0.366902	-0.987637	0.210799	-0.0489655	-0.0110645	-0.0359182	0.027359	0.30385	0.104805	-0.196433	-0.4997	-0.393034	-0.149161	0.137365	-0.21029	-1.52929	-0.0888329	-1.02273
MYBL1	0.766569	0.73151	-0.542054	-0.307193	0.155584	-0.314741	0.672456	-0.0468683	1.42159	1.60952	0.578436	-0.222553	0.356294	0.61674	0.564427	1.15716	1.53202	0.811603	0.979844	-0.489854	0.366762	0.94982	0.67346	1.00495	0.412231	-1.35841	-1.25543	-0.140486	0.0927086	-1.16937	-0.647464	-0.582723	-0.659048	0.189679	0.135026	-0.417495	0	-0.174777	-0.591865	-0.448625	-1.62457	-1.56746	-1.77976	-1.10114	1.12111	-0.193333	-1.14154	-0.794682	0.367755
GIGYF2	0.155812	0.0524287	0.0130172	0.0355182	0.0513778	-0.0521445	-0.00655222	-0.106245	0.0681047	0.0450549	-0.069191	-0.157583	0.0566258	0.0815544	-0.048759	-0.045382	-0.0498867	0.00435257	-0.00984001	-0.0992241	-0.0286121	-0.126323	-0.0772152	0.0877194	-0.0230656	0.0344543	0.0312591	0.0608106	0.0566258	0.0408239	-0.0566702	0.0376425	-0.00436497	0.0660243	0.0513778	-0.01754	-0.125134	0.0763965	0	-0.10273	0.0429406	0.0216303	0.106059	-0.0612106	1.15336	0.149931	-0.00984001	0.0376425	-0.125134
KIR3DL2	0.689304	0.111808	-0.252023	0.407394	0.896307	0.324594	0.429261	0.89494	1.62547	0.653001	1.35695	-0.219114	0.285517	0.888435	0.406915	0.647738	1.1412	0.282907	0.0450296	0.935697	0.462835	1.22511	0.259748	1.53586	0.856513	-0.420341	0.152956	-0.416096	1.32586	-0.493581	-0.414402	-0.529809	-0.778425	-0.434866	-0.425451	-0.511581	-0.306761	-0.0992632	-0.411019	0	-0.3859	-0.248245	0.0195603	-0.675406	0.31032	-0.467874	-0.345788	-0.647275	-0.305976
IL12RB1	0.892193	1.07302	0.804715	0.681663	1.10889	0.866997	0.969196	0.856604	-0.237423	-0.0930805	-0.111049	-0.319676	-0.258321	0.0128202	-0.295769	-0.0794105	-0.0290508	0.235881	0.0675039	0.475458	0.533549	0.244965	0.230768	0.344669	0.231134	0.720474	0.583101	-0.595734	-0.375381	0.356452	-0.136302	-0.296295	-0.600933	0	-0.351636	-0.0334368	-0.108733	-0.272768	0.0305786	-0.300518	0.0326786	0.949994	0.922629	-0.616643	1.1055	-0.197497	0.0477066	0.0204582	-0.451406
IL12RB1	0.096838	0.272472	-0.0708289	0.184495	0.337889	0.141598	0.313115	0.128262	-1.00411	-1.03378	0.374948	-0.168828	0.0562906	0.329057	0.177778	0.124505	0.209533	0.312643	0	0.824904	0.57379	0.282621	0.367702	0.0863943	0.152705	-0.0591869	-0.196751	-0.656099	-0.75346	0.337889	-0.309825	-0.120269	-0.252181	0.125042	-0.210918	0.175187	-0.0476379	-0.286062	0.0919008	-0.124732	-0.322954	0.325788	0.035295	-0.257772	-1.06776	-0.232778	-0.395066	-0.153761	-0.450017
ZBTB16	0.0314293	0.533363	-0.349231	0.51918	-0.0175056	0.00528574	0.552059	0.0766087	0.614169	0.147305	0.557725	0.10009	0.0556521	0.279708	0.0887528	-0.0618286	0.156837	0.549478	0.275339	0.558238	0.60773	0.844799	0.672292	0.372037	0.284684	-0.113272	0.130126	-0.150575	-0.0809054	-0.186283	-0.373527	-0.541738	-0.242453	-0.563934	-0.38139	-0.57066	0	0.502189	-0.376471	0.59326	-0.507996	-0.182844	0.508053	-0.336757	-0.655106	-0.106741	-0.323441	-0.350194	-0.405236
PATL2	0.0310569	0.0627952	-0.0518479	0.486821	0.00557041	0.0587816	0.333601	0.392185	0.211789	0.0235267	0.258609	0.00557041	-0.124516	0.0912337	0.0365086	-0.0224986	0.180121	0.543921	0.18381	0.301129	0.102324	-0.240881	0.2178	0.432029	-0.141346	-0.267507	0	-0.254132	0.296024	-0.393801	-0.222857	0.499707	-0.183506	-0.0381722	-0.152934	0.154652	0.0846691	-0.282701	-0.187472	-0.0224986	-0.605691	-0.0140204	-0.508209	-0.331026	-0.809449	0.51199	-0.196238	-0.452733	-0.078855
AAK1	0.179085	-0.0538292	0.0351753	0.0137181	0.00916004	0.0847578	0.0261798	-0.0138502	-0.0219908	0	-0.0949483	0	-0.0827327	0.0351753	0.126392	-0.049068	0.0418863	0.00916004	-0.0115323	0.0463419	-0.108507	0.0760665	-0.0742421	0.0182624	-0.0254941	0.0836744	0.0193963	-0.0586066	-0.0384121	0.136877	0.00114822	-0.221818	0.0418863	0.170946	0.0695143	-0.118448	-0.0372329	-0.0466933	0.0552134	0	0.0923195	0	-0.0633998	-0.0243249	0.191208	-0.0790877	0.163786	-0.113469	-0.106032
CAPN5	0.735942	0.828155	0.39118	0.421418	0.548699	0.615892	0.311659	0.430937	-0.0310273	0.108376	0.179368	-0.157509	-0.141432	0.136573	0.195094	0.288808	0.619782	0.0988526	-0.144256	-0.0833654	0.112325	0.145851	0.0135784	0	0.136573	0.0699019	0.105208	-0.29825	-0.23567	-0.122744	-0.00769472	-0.193132	-0.301398	0.0707135	0.00595617	0.15277	-0.136736	-0.042397	-0.0406423	-0.272273	-0.140491	0.668877	0.0884652	-0.236674	-0.00598097	-0.159412	-0.113489	-0.141432	-0.303501
ZBTB16	0.067687	0.242058	0.123692	0.0836282	0.138076	0.254434	0.291795	0.0146255	-0.107885	-0.11469	0.115962	-0.112418	-0.0190248	0.0125451	0.0865979	0.0954704	0.0393577	-0.024354	0.0311613	-0.00420618	0.0616627	0	0.251791	-0.0666141	0.0865979	0.151373	-0.0556598	-0.179802	-0.144556	0.00419378	-0.0589375	-0.111283	-0.189349	-0.198959	-0.105624	-0.214713	0.0146255	0.085609	-0.0115967	0.081645	-0.166779	-0.0798702	0.21969	-0.190547	-0.12267	-0.169138	-0.143396	0.00314665	0.62976
ZBTB16	0.282541	0.67847	-0.536644	0.575376	0.0570908	0.0967732	0.53795	-0.188815	0.629609	0.0171862	0.877567	0	0.0474377	0.299276	0.0688505	0.0270424	0.48302	0.487246	0.315087	0.50723	0.421506	0.938659	0.655547	0.51298	0.376656	-0.474639	-0.121442	-0.511781	-0.487977	-0.524814	-0.737421	-0.877506	-0.460171	-0.960951	-0.689674	-1.12491	0.0762053	0.557249	-0.618097	0.861131	-1.02617	-0.546578	0.0248079	-0.890942	-0.223986	-0.560601	-0.699245	-0.801793	-0.647728
SMA5	0.298642	-0.182666	0.256231	0.519638	0.106771	0.179904	0.568175	0.211382	-0.600738	-0.670216	0.262367	0.184611	0.0943189	1.00566	0.568625	0.581174	0.730676	0.298642	0.26181	-0.0530367	0.214838	-0.236706	0.19864	-0.0488873	-0.0495777	-0.0578928	-0.065558	-0.18722	-0.794395	0.238798	0.0172539	-0.00736284	-0.129847	0.228008	0.226297	-0.191025	-0.157876	-0.33686	-0.0188155	-0.0419974	-0.180395	-0.243013	-0.490644	-0.0648589	-0.674472	-0.051652	0.00599527	0	-0.322596
SMA5	0.00348949	0.109824	-0.067946	0.0626616	0.196715	-0.0282192	-0.0545816	-0.0728364	-0.0888462	-0.022295	0.0836911	0.10225	0.00116396	-0.00116444	-0.0282192	0.11198	0.16071	0.0514693	0.00232744	-0.0258465	-0.0570025	0.0379229	0.0935464	-0.0258465	0.0162106	-0.090085	-0.00700283	0.0104423	-0.129028	0.0379229	-0.0606408	-0.0246615	-0.0329771	-0.00583363	0.0345163	0	0.0390568	0.0185118	-0.108797	-0.0329771	0.169019	0.0570765	0.0185118	-0.0199318	0.0989928	-0.0329771	-0.0606408	0.0525923	-0.0925655
RPA2	0.656595	0.687737	0.420199	0.359099	0.542192	0.423519	0.461234	0.119052	0.397924	0.570704	0.171641	-0.245507	-0.244838	0.0366621	0	0.0566187	0.122298	-0.0116234	0.0466747	-0.344839	0.199881	-0.084527	0.255994	-0.0748291	0.0332861	0.30727	0.123206	-0.555475	-0.161549	0.0414028	0.0603476	-0.253648	-0.752841	-0.180704	-0.429486	0.0256081	-0.128762	-0.279805	-0.0362415	-0.669864	0.0238037	0.311827	-0.206456	-0.281348	-0.129535	0.0995503	-0.274587	0.107239	-0.302
CTSW	0.975208	0.645227	-0.569081	0.634403	1.24896	0.649579	1.05665	0.898554	-0.48557	-0.474809	1.05742	-0.38421	-0.144229	0.531908	0.587173	0.664145	0.472631	0.904892	0.809634	0.701033	0.812702	0.414859	0.0633583	0.395348	0.4158	-0.167213	0.525067	-1.24014	-0.402118	0.0559559	-1.49136	-0.3596	-1.82786	-0.156976	-0.18689	-0.113236	0.019248	-0.79325	-0.639724	-0.349963	-0.699655	0.310942	-0.417132	-1.03615	0.673624	0.173409	-0.847746	-2.18118	-0.558209
RAB37	0.0968327	-0.0318584	-0.0457306	-0.0238276	0.0100927	-0.0750666	-0.0226841	-0.0597377	0.00112486	-0.0215411	0.0508595	0.0134416	-0.0691519	-0.00903082	0.0388594	0.0100927	-0.0538845	-0.0941596	-0.105012	-0.0538845	0.206226	-0.0445695	-0.0527172	0.102084	0.01121	0.0156698	-0.0341611	-0.129424	0	0.0508595	-0.0422506	0.092617	0.0399547	-0.0330095	-0.013567	0.0234413	0.0454173	0.234241	0.0355687	0.106272	-0.0192585	0.101036	-0.0318584	0.00224924	0.0809612	0.0519452	0.0167823	0.00673628	-0.128193
RAB37	-0.136471	0.154381	0.0206261	0.223404	0.145804	0.211826	0.0901985	-0.107674	-0.182485	0.349995	0.317302	0.44981	-0.0136423	0.178167	0.175293	0	0.173545	0.517855	0.530926	0.265045	0.387652	0.139812	0.154798	0.163735	-0.144402	-0.0510273	-0.0942306	-0.290332	-0.595504	-0.0740547	0.195399	-0.381578	0.15104	-0.4884	-0.507412	-0.210411	-0.199442	-0.0417986	0.611222	0.0858307	-0.0838623	0.278695	-0.340588	0.0104084	-1.59428	-0.112183	-0.45604	0.0018568	-0.978916
PILRB	0.00215626	-0.0730357	0.0150285	0	-0.0327401	-0.0075736	-0.0719008	-0.147573	-0.153563	-0.143992	-0.0261326	-0.0250349	0.14367	-0.0438213	0.225318	0.0477581	0.0899363	0.0435762	0.0118213	0.126969	0.124002	-0.0294328	0.00753355	0.228085	0.103056	-0.00865841	0.0746479	-0.204875	-0.169251	0.0425291	-0.0764451	-0.0606036	0.0674577	0.0529685	0.0246072	0.190755	-0.0707669	-0.209858	-0.00324106	0.00538492	-0.0283318	0.0787401	-0.113321	-0.0316367	-0.133301	0.037281	-0.0415978	0.132885	0.00215626
FYN	0.218874	0.0336485	0.11983	0.0583372	0.518951	-0.21466	0.274898	0.169331	-2.60543	-2.58069	0.256364	-0.18194	0.163931	0.523422	0.317715	0.327975	0.447684	0.398635	0.250833	0.503191	0.324136	-0.334729	0.245881	0.18117	0.175025	-0.336979	-0.326436	-1.64836	-2.35328	-0.188831	-0.0255356	0.0395575	-0.0322638	0.475128	0.17218	0.174551	-0.189238	-0.930069	-0.122327	-0.0619125	-0.952661	-0.590052	-0.40828	-0.382028	-2.53969	-0.705641	-0.893518	-0.510454	0.0285892
FYN	0.0960236	0.04671	-0.030798	0.0876665	0.0194473	-0.254155	0.29517	0.0343294	1.1057	0.843418	0.422874	-0.003685	0.14164	0.208521	0.0831575	0.124052	0.0821838	0.298525	-0.059351	0.578299	0.388032	0.469281	0.372083	0.589886	0.370945	-0.393293	-0.389431	0.166642	0.45818	-0.412855	-0.304807	-0.135165	-0.5049	-0.0145731	-0.241744	0	-0.403869	-0.114938	0.271828	-0.0324535	-0.787345	-0.46037	-0.675557	-0.997132	-0.063344	0.305331	-1.09703	-0.600429	-0.463411
CYB561	0.279895	0.438468	0.258789	0.108473	-0.337062	-0.111675	0.228536	-0.0346766	0.0328493	0.00673389	-0.109993	0	0.120461	-0.338374	0.371427	0.17987	0.152575	0.23869	0.232076	0.148365	0.224542	0.209355	0.211151	0.334437	0.10558	-0.0368052	-0.300798	-0.539483	0.0881042	-0.330519	-0.354213	-0.295054	-0.372243	0.415687	-0.277958	-0.187685	-0.311711	-0.326607	0.200799	-0.231506	-0.306565	0.252702	-0.193015	-0.510352	0.0409451	-0.295691	-0.493443	0.0978394	-0.0167084
CYB561	0.0180206	0.00703478	0.0100393	-0.0429468	0.0387654	0.0328684	0.0426831	-0.133982	-0.0979538	-0.0151925	-0.116402	0.0524311	-0.0829372	0.0954995	0.138236	-0.0512743	-0.0607004	0.0100393	-0.0733647	-0.0585999	0.0601821	0.0582485	0.0485396	0.0736475	-0.00808287	0.0717316	-0.0533638	0.112373	-0.0356998	-0.0638561	-0.0356998	0.026948	-0.00504685	-0.158511	0	-0.0439849	-0.00605822	0.220088	0.101146	0.0377846	0.0210032	0.213151	0.103024	-0.0638561	-0.102273	0.0630784	-0.131773	-0.0565033	-0.117494
RUNX1	-0.101095	-0.158911	-0.112226	0.0103011	-0.0502567	0.0193963	0.0216608	-0.103562	-0.00575447	0.254201	0.0944729	0.128495	-0.0538292	0.0306845	-0.012691	0.0552134	0.00114822	-0.0278344	0.217132	0.124286	-0.0478797	0.126392	-0.00806332	0.113709	0.136877	-0.0754523	-0.071826	-0.0150099	-0.0348773	-0.0670042	0.0923195	0	0.0858407	-0.0254941	0.0306845	0.0295596	0.0216608	0.0227919	0.023922	-0.00344992	-0.0150099	-0.119695	-0.0937223	0.0407696	-0.133489	0.00916004	-0.0243249	-0.00575447	-0.103562
BCL2	0.424047	0.817747	0.313264	0.482409	-0.00168991	-0.0770035	0.251262	0.0753708	0.533163	1.00702	0.267365	-0.155839	-0.142888	0.348495	-0.00592136	-0.223214	-0.115501	-0.046463	0.545168	-0.065033	-0.0209732	0	0.401965	0.216087	0.218991	-0.242058	-0.567067	0.110197	0.0685453	-0.854908	-0.137772	-0.755609	0.138079	-0.0741863	0.187095	0.17144	-0.397559	-0.564776	0.474229	-0.477179	-0.0295639	-0.399042	-1.37021	0.769377	-1.06901	-0.025691	-0.30671	0.340851	-0.140716
BCL2	0.35476	0.664537	0.154669	0.454924	0.0226574	-0.200961	0.199964	-0.0667172	0.74225	1.26809	0.417943	-0.0265999	-0.12429	0.264279	0.0320807	-0.366768	-0.033246	-0.136671	0.309153	-0.20871	-0.0336828	0.155244	0.308463	0	0.222179	-0.534682	-0.536074	0.171726	0.0109501	-0.959387	-0.113744	-0.901232	-0.000533	-0.0845976	0.0978708	-0.0248623	-0.356895	-0.306801	0.28842	-0.60257	-0.123824	-0.610857	-1.63634	0.415384	-0.286746	0.0731316	-0.429623	0.297045	-0.294447
SDPR	0.166517	0.841871	0.638789	0.601319	0.402366	-0.685304	0.20983	-1.06009	0.683092	1.6902	0.336974	0.45392	0.524911	0.439159	-0.0746126	-0.227581	0	0.122262	0.839569	-1.36661	0.156418	-0.171744	0.163923	0.377953	-0.218753	-0.450569	-0.804449	-0.315882	-1.52347	-0.448054	-0.583654	-1.84916	0.700618	-1.27742	-0.064743	-0.82354	0.0514755	1.03041	0.170356	1.25266	-0.905074	-0.686941	-1.03802	0.120971	0.745549	-2.06809	-0.906345	-0.295092	-2.45967
ZFP82	0.553926	0.398143	0.374831	0.4649	0.387594	0.221106	0.483347	0.438056	0.575466	0.709839	0.0808072	-0.0500326	0.0749006	0.0117264	0.191692	-0.00694275	0.234708	-0.0797348	0.159808	0.0409689	-0.0951881	0.00966406	-0.0900192	0.0192642	0.0768719	-0.282137	-0.0622745	-0.137989	0.436009	-0.104839	0.188657	-0.12509	-0.34233	-0.303348	0.135425	-0.157941	-0.14793	-0.0746207	-0.271231	-0.366236	-0.354676	-0.113804	-0.681261	-0.179741	1.28702	0	-0.101862	0.156084	0.097086
TAF15	0.307743	0.439002	0.653351	-0.162619	0.66414	0.394807	0.528959	0.5472	0.2253	0.595141	-0.214252	-0.0788908	-0.390419	-0.559075	0.188084	0.525736	-0.502562	0.815134	-0.595556	0.400066	0.428443	0.313657	-0.0248251	0.749462	0.527943	0.420914	0.454371	-1.40902	-0.905221	-0.594817	-0.487743	0	-0.606186	0.0132236	-1.11745	-0.555239	-0.485459	-0.414874	-0.00809097	0.010314	0.165808	0.0242453	-0.093338	-0.605193	-1.12383	0.296838	0.567361	-0.746532	-0.248794
SNORD62B	0.94052	0.980784	0.82561	0.621337	0.949392	1.04159	0.781287	0.412272	0.19866	0.248562	0	0.164109	-0.0552979	0.180159	-0.149104	0.256994	0.015986	0.267048	-0.0417905	-0.253022	0.188117	0.166796	-0.0826983	-0.120425	-0.0763288	0.304951	0.380211	-0.184059	-0.128091	-0.149104	-0.0243158	-0.232811	-0.16141	-0.0837626	-0.1009	0.0782142	-0.149104	0.0435419	0.143337	-0.182918	0.033761	0.865858	0.160518	-0.099822	-0.243476	-0.0731544	-0.0314851	0.213467	-0.228096
LAT	0.0877132	0.186381	0.0695787	0.134986	0.0736279	0.0806875	0.0481291	0.0450392	-0.0843411	-0.0933933	0.035728	-0.0311885	-0.0619555	0.0409079	0.140789	-0.113971	0.0211229	0.0440068	-0.123212	0.0274005	0.00636959	-0.0608454	0.0346899	-0.0388193	-0.0377269	0.104634	0.0491576	0.135955	0.0826983	-0.125531	-0.00319529	0	0.0957003	0.03157	-0.0899921	-0.0475893	-0.0453925	0.125265	-0.0149727	-0.166736	-0.0117512	0.289217	0.143681	0.0501862	-0.0832133	-0.0344543	-0.0279312	-0.0344543	-0.123212
MBP	-0.0828686	0.387751	0.276931	0.481975	0.208883	0.202198	0.68828	0	-1.33661	-1.51353	1.29969	0.451888	0.879255	-0.155117	0.232211	0.643272	0.345269	0.672838	0.41128	0.372162	0.568232	0.47411	0.968625	0.640021	-0.401041	-0.0198126	-0.425898	-0.951726	-0.178802	-0.431905	-0.648835	0.186241	-0.148131	-0.412065	-1.19195	0.569053	-0.18894	-0.589941	0.3363	0.603772	-0.42808	0.0336828	-0.129594	-0.309707	-2.60993	0.20061	-0.724242	-0.901222	-0.571435
LSS	-0.0492892	-0.0470123	-0.0909085	-0.0481501	0.0803194	-0.0803909	-0.0803909	0.0927653	0.243632	0.132489	0.0240273	-0.015501	0.0175142	0	0.031589	0.0667138	-0.0630293	0.142501	0.05404	-0.0379386	-0.0345507	-0.0909085	-0.0595822	-0.0815554	0.0625014	-0.105052	-0.0447378	0.193471	0.0646091	0.0380392	0.0487261	0.00330019	0.0433927	-0.0334229	-0.102686	0.0337424	0.0251102	0.0272732	-0.0368085	-0.0277987	-0.0402017	0.00878382	-0.12413	0.0455279	-0.0436029	0.09586	-0.0390697	0.00220108	-0.203066
FNBP1	0.557478	0.471058	0.475978	0.359561	0.120904	-0.00513172	0.309778	-0.22876	0.0147495	0.440474	0.215727	-0.0786552	0.262352	0.201568	0.115743	0.120904	0.174128	-0.0309	0.405313	-0.480025	0.0316238	0	0.0739718	0.11224	0.113945	0.0147495	-0.0120039	-0.153769	-0.397979	0.0668812	0.0802212	-0.224563	-0.378265	0.244067	0.189307	-0.0356541	-0.196931	-0.518947	-0.273478	-0.176598	-0.396898	-0.252816	-0.284584	-0.0802069	0.601932	-0.0511436	-0.308539	-0.037056	-0.327489
MS4A2	0.307059	0.28788	1.25761	0.339539	0.0752192	0.70375	0.648822	0.172902	0.486007	0.486007	0.429191	0.474354	1.31361	0.910733	0.92493	-0.0387158	0.126749	0.126749	0.811413	0	0.351692	0.42617	1.02218	0.90727	0.661724	-0.343423	-0.420738	-0.147045	-0.123833	-0.484127	-0.378918	-0.387398	-0.428375	-0.122948	-0.0287318	-0.254445	-0.0428963	-0.485265	-0.343423	-0.500132	-0.135392	-0.260273	-0.396998	-0.339304	0.31034	-0.321928	-0.416393	-0.228502	-0.427281
CACNA2D2	0.606239	0.534409	0.0851917	0.387157	0.284684	0.645943	0.663721	0.683169	0.00377798	0.289644	0.464854	0.0306892	0.150717	0.349058	0.360888	0.379617	0.582186	0.414092	0.0128036	0.276588	0.518653	0.170345	0.486615	0.604748	0.177053	-0.103486	-0.0476842	-0.421356	-0.330084	-0.259558	-0.41126	0.104319	-0.29439	0.0823364	-0.224664	-0.0681596	-0.160687	-0.255037	-0.192321	-0.17599	-0.351159	-0.0737224	-0.391278	-0.389295	-0.491948	-0.0737224	-0.469776	-0.417309	-0.214095
ATM	-0.0567684	-0.0459528	0.0434098	-0.0921817	-0.0257421	-0.0749774	-0.0069747	0.0127015	0.0624156	0.0964398	0.0613046	0.0195823	-0.0116439	0.0723767	-0.0175014	-0.0257421	0.0127015	0.0920949	0	0.00924873	-0.131023	-0.0786467	0.113692	-0.00581026	0.141294	0.04003	0.0434098	0.0149984	-0.0774221	0.00809574	0.046782	0.017292	-0.0175014	-0.0116439	-0.0069747	-0.0447564	0.156982	0.0264306	0.0964398	-0.0387874	-0.0375967	0.004632	-0.0447564	0.00694227	-0.0471506	-0.0304718	0.0252914	-0.0316567	0.0230103
TAF1L	0.412419	0.302859	0.39368	0.378088	0.309095	0.268987	0.284441	0.133492	-0.808457	-0.957677	-0.012166	-0.475003	-0.14468	0.243166	0.186713	0.337264	0.435811	0.012063	0.181868	0.181868	0.0839605	-0.380937	0.353302	0.501852	0.656924	0.116323	0.0369654	-0.21133	-0.619795	-0.581388	-0.858498	-0.641965	-0.0088377	-0.16491	0.450795	0.1425	0.0455275	-0.699821	-0.0166149	-0.110988	0.00329971	-0.119936	-0.0850558	-0.166144	-0.911372	0.132991	-0.254689	-0.559312	-0.0538554
TES	0.145411	0.170401	-0.0143695	0.273954	0.415752	0.317058	0.417894	0.120637	-0.300991	0.240458	0.142175	-0.32497	0	0.31591	0.337005	0.725626	0.59399	0.398499	0.184939	0.460081	0.0792813	-0.146612	0.224025	0.0443506	0.206784	-0.0703182	-0.167336	-0.406958	-0.518255	-0.171356	-0.279138	-0.0960674	-0.0494518	0.307847	-0.0245147	0.205544	0.113386	0.00428295	-0.0501924	-0.0854096	-0.510087	-0.15933	-0.00716686	-0.116073	-0.532661	-0.185107	-0.261891	-0.37138	0.329059
NFATC3	0.302403	0.330556	0.0137358	0.0588341	0.0829802	0.065978	0.382694	0	-0.787445	-0.554333	0.159444	-0.225193	0.0620537	0.173072	0.200272	0.291777	0.277078	0.357006	-0.0864601	0.948168	0.083684	0.289948	0.174725	0.213199	0.444298	-0.0999889	-0.306808	-0.646493	-0.718313	-0.329125	-0.0617247	-0.275771	0.0320902	-0.123768	-0.157067	0.109842	0.0987406	-0.604489	-0.0470066	-0.269914	-0.494781	-0.182239	-0.420518	-0.352746	-0.772077	0.180002	-0.457428	-0.189451	-0.0191488
CFLAR	0.264539	0.434732	0.404337	0.547084	0.168013	0.591298	0.445211	0.209726	-0.161686	-0.0598621	0.297125	0.47108	0.422322	0.286849	0.176969	0.215981	0.426612	0.761868	0.537077	0.0545378	-0.212582	0.180799	-0.263972	-0.159144	-0.165986	-0.228482	-0.153204	-0.0746813	-0.112217	0.463162	-0.0598621	0	-0.172379	-0.0985308	-0.353037	-0.542003	-0.801626	-0.831924	-0.803983	0.0819931	0.0736418	-0.513822	-0.239347	-0.470437	-0.270903	-0.169019	0.794403	0.0245247	0.206835
SPG7	0.168734	-0.0759201	-0.0347137	0.0515866	0.110357	-0.0590725	-0.0770502	-0.0215974	-0.234591	-0.209588	0.0843067	0.0680399	0.087337	0.106379	0.173493	0.0338974	-0.0490575	0.0761962	-0.0635462	0.336856	0.0772128	0.00428104	0.0212793	0.0328503	-0.0446286	0.00534964	0.0505519	-0.219537	-0.237116	-0.0161676	-0.0226855	0.184853	0.127138	0.0751791	0.0953851	0.00321198	-0.0150843	-0.169256	-0.0183372	-0.0281405	-0.089541	-0.118339	0.0401659	-0.0523877	-0.27682	-0.132368	0	0.0181069	-0.0964003
SPG7	0.00898409	0.173471	-0.188788	0	-0.0568128	-0.00903988	-0.214223	-0.0457768	0.250556	0.100464	0.125463	0.153722	-0.018137	0.0781317	-0.0256224	-0.0398693	-0.207586	0.0308003	-0.018137	0.315195	-0.00410175	-0.0306349	0.0211449	0.0711308	-0.102699	0.0935702	0.155195	0.0515022	0.0122371	-0.0457768	0.135193	0.0726895	0.068789	0.0171027	-0.0542583	-0.00410175	-0.111523	0.022759	-0.0331478	-0.163794	-0.018137	0.325038	0.0427799	-0.207586	-0.580055	0.0904961	-0.0517087	0.155195	-0.331998
LBH	0.578256	0.330242	0.286181	0.297532	0.816663	0.615351	0.568571	0.535929	-0.613552	-0.444327	-0.0301657	-0.55491	-0.461234	-0.179543	0.0535517	0.336778	0.192001	-0.449238	-0.572407	-0.180126	0.657727	-0.172565	0.55357	0.491223	0.352988	0.472056	0.320795	-0.872498	-0.715508	-0.22514	-0.0891685	-0.191836	-0.28722	-0.0739193	0.677171	0.379739	0.284068	-0.363306	0.489025	-0.147834	-0.145555	0.587876	-0.0974045	-0.741089	0.664238	0.12656	-0.393412	0	-0.0588293
LBH	0.544246	0.584095	0.632408	0.432477	0.515439	0.703835	0.488518	0.58525	-0.0439887	-0.193512	0	-0.277141	0.0384736	-0.0674038	-0.169925	0.0906696	0.326599	-0.341558	-0.16506	0.125242	0.318284	-0.0324216	0.285957	0.362088	0.305019	0.64908	0.588136	-0.371511	-0.213467	-0.154412	-0.148638	-0.155377	-0.104185	-0.100465	0.22943	-0.115406	-0.0502548	-0.0457764	0.08251	0.0283136	0.210834	0.727577	0.13	-0.300428	-0.34816	-0.020947	-0.313289	0.0874119	-0.272947
RASSF1	0.646578	0.465863	0.171406	0.353591	0.726608	0.456301	0.382556	0.320945	-0.934466	-0.941865	0.466372	0.0850239	-0.141898	0.156682	0.312207	0.0655336	0.424354	0.303416	-0.0567389	0.880678	0.201481	0.0807152	0.411611	0.333117	0.379725	0.26201	0.00595474	-0.555	-0.326323	-0.0976562	0.023674	0.0120592	-0.131672	-0.170452	0	0.350703	-0.429383	-0.147914	-1.05911	-0.704857	-0.553454	0.0830374	-0.0171261	-0.589445	-2.40687	-0.018014	-0.226846	-0.559649	-0.300155
GNLY	1.14388	0.944478	-0.0406017	0.0849695	1.57609	1.36982	1.19541	0.791238	0.294577	-0.284137	1.64559	-0.258293	0.512244	1.68651	0.69531	1.2182	1.48606	1.62898	0.832343	1.78057	1.08804	0.541965	0.977007	1.12501	1.2483	-0.419544	0.0194216	-0.522776	0.344561	-0.461236	-0.954632	0	-0.741161	-0.510124	-0.513443	-0.836035	-0.00699997	-0.514772	-0.246647	-0.46316	-0.838531	-0.54434	0.143037	-1.07795	-1.40406	0.479897	0.142194	-0.912838	-0.0145044
GNLY	0.902107	0.91521	-0.0740223	-0.403783	1.31119	1.1737	0.834796	1.02465	1.6131	1.01183	1.7735	-0.340465	0.651656	1.48542	0.663015	0.860883	1.57769	1.39429	0.821584	1.84551	1.3442	1.03497	1.17098	0.981704	1.37744	-1.05671	0	-0.744538	1.05684	-1.14805	-1.47913	-0.0230713	-1.19195	-0.673986	-1.32208	-1.35258	-0.159491	-1.68413	0.0959911	-0.857601	-1.41437	-0.701498	-0.167953	-2.49402	-0.246917	0.737254	1.00216	-1.35345	-0.186449
ZADH2	0.7479	0.835578	0.275969	0.634203	0.490838	0.0573139	0.510774	-0.160977	0.613234	1.67396	0.185963	-0.387101	0.318951	-0.130902	0.677175	0.688357	-0.0806837	0.25076	0.0178404	0.209218	0.104349	-0.142744	0.067627	0.330418	-0.0937586	0.486086	-0.342849	-0.135402	-0.390459	-0.134275	-0.152401	0.171008	0.0264263	0.422456	-0.489227	0.221586	-0.152401	-0.670807	-0.253322	-0.31451	-0.452269	-0.445968	-0.195799	-0.0185814	0	0.821427	-0.325394	-0.563833	0.690583
CYP4F22	0.218346	0.300608	-0.111032	0.0991864	-0.0609908	-0.105385	0.205682	0.00835752	0.539192	0.302308	0.166078	0.0494332	0.378431	0.254804	0.69422	0.119582	0.238911	0.345001	0.166078	0.34665	0.48108	0.298053	0.377625	0.300608	0.614346	-0.18533	-0.17583	0	0.428334	-0.1167	-0.0317788	0.0942879	-0.124674	-0.143067	-0.0403729	-0.0264339	-0.118974	-0.0501027	0.114752	-0.097517	-0.136142	0.0402927	-0.219079	-0.200901	-0.294171	-0.190103	-0.15585	-0.191299	-0.115565
SKAP1	0.649395	0.766923	0.179015	0.0981131	0.691746	0.392473	0.591731	0.158956	-0.0152225	0.194181	0.316054	-0.502989	-0.107115	0.32069	-0.058486	0.0715523	0.498281	0.0981131	0.17844	-0.177557	0.499374	0.130233	0.33186	0.208344	0.209189	-0.28426	-0.0518885	-1.12121	-0.825522	0.0030098	-0.00219917	-0.169477	-1.16527	0.073411	-0.161442	0.156548	-0.0239716	-0.222446	0.442697	-0.474316	-0.708348	-0.0832863	-1.01984	-0.690369	0.184614	-0.0880375	-0.615364	0.184614	-0.772267
SLC26A11	0.453571	0.307769	0.9358	0.284695	0.194223	0.220093	0.769673	0.0273075	0.0362959	0.433866	-0.0431385	0.327736	0.148667	0.023922	-0.0200481	0.258689	0.209205	-0.0937223	-0.0177212	-0.0722284	0.260287	-0.029397	0.013339	-0.109332	-0.164479	0.219764	-0.126784	-0.609873	-0.578659	-0.395264	0.0998421	-0.571245	-0.330279	0.211521	-0.0629997	-0.0754528	-0.658601	-0.720974	0.0212841	-0.447041	0.00458717	0.204893	0.144518	-0.163193	0.76337	-0.190896	-0.469662	0.288462	-0.763889
FXR1	0	-0.107413	-0.0889463	-0.0958433	-0.0382409	-0.0958433	-0.069581	0.0591521	0.479097	0.107993	-0.0571871	0.0203428	-0.0661902	-0.0729795	-0.0981498	-0.0261135	-0.0316133	-0.0471263	0.0224671	0.00752783	0	0.055007	0.0256486	-0.113233	-0.0471263	0.0694652	-0.0775237	0.00752783	-0.0958433	0.019279	0.0827613	0.0107427	0.0888576	0.206594	-0.0195403	0.0435443	0.194396	0.246224	0.103985	0.0817432	-0.0316133	-0.122593	-0.129654	0.0214057	0.915634	0.00323105	-0.0283103	-0.139122	-0.070713
ZNF264	0.687277	0.739426	0.721698	0.510806	0.89319	0.726668	0.507923	0.381823	0.0497532	0.185874	0.120048	-0.233379	-0.0269284	0.369168	0.136322	0.288013	0.406805	0.799613	0.783013	-0.236599	0	-0.135453	0.0817776	-0.199993	0.0830693	0.168936	-0.0881476	-0.3506	-0.0360174	-0.144498	-0.29751	-0.0976315	-0.430397	-0.072238	0.0223989	-0.155885	-0.426714	-0.462085	-0.227761	-0.0565019	-0.0144377	0.143151	0.0244184	0.805888	0.385493	-0.0801711	-0.1597	-0.19607	-0.318683
CALM1	0.481672	0.367939	0.050684	0.185013	-0.0134287	-0.128388	0.202354	-0.0976505	0.469803	0.914432	0.301482	0.0527544	0.0642748	0.160705	0.130449	0.182438	0.457933	0.0550299	0.384173	-0.21029	0	0.0442944	0.143678	0.341897	0.240088	-0.504327	-0.569824	-0.0111265	-0.0463352	-0.269717	0.0906773	-0.324588	-0.221575	-0.0669365	0.125587	-0.111328	-0.0815163	-0.346227	-0.0306244	-0.136066	-0.235694	-0.774735	-1.30264	-0.00225639	0.622003	0.0573788	-0.628405	-0.133914	-0.144645
SORL1	0.415644	0.870184	0.508028	0.381774	0.366463	0.924384	0.928208	0	-0.954795	0.238716	0.290482	-0.088624	0.615256	0.201373	0.0559006	0.134837	0.153318	0.130838	0.172077	-0.122136	-0.0146112	0.549612	0.0336418	-0.19001	0.352523	0.241647	-0.339515	-0.426312	-1.26747	0.232347	-0.398366	-0.40905	-0.820976	-0.421977	-0.428638	-0.721549	-0.732818	-0.6501	-0.470711	0.309878	0.143638	0.0238018	0.121429	-0.475676	-3.21136	-0.0936623	0.0909882	0.465795	-0.765788
SORL1	0.253116	0.469643	0.290595	0.227766	0.200588	0.42542	0.442966	-0.127324	-0.93343	-0.87612	0.641809	0.193695	0.866667	0.535058	0.354126	0.386049	0.561171	0.216784	0.449438	-0.740825	-0.0866518	0.402946	0.207881	-0.119441	0.348909	-0.168989	-0.448162	-0.202769	-1.89626	0.139219	-0.0131197	-0.0622139	-0.739713	-0.290903	0.203842	-0.236281	-0.251451	-1.14838	-0.398522	0.599447	-0.319892	-0.37503	-0.397974	0.204708	-1.59775	-0.200378	-0.18035	0.233084	-0.575262
AHNAK	0.0239487	-0.225846	0.201843	0.0219111	0.0980167	0.361266	0.00688314	0.0999494	-0.404269	-0.745731	-0.0750542	0.0535016	-0.035624	0.0902605	0.214981	-0.0772362	-0.11186	0.0876656	-0.117088	0.387348	0.283473	0.114681	0.419171	0.395238	0.352646	0.671762	0.299259	-0.00691605	-0.175888	-0.0271626	-0.310588	0.249053	0	-0.148098	-0.239629	-0.0605912	-0.00899744	0.157375	0.265218	0.0191903	-0.204223	0.621523	1.28432	-0.393352	-0.830305	0.121674	-0.185272	-0.0714245	-0.401532
AHNAK	0.360345	-0.0114689	0.290215	0.13591	-0.0768633	0.174745	0.241905	-0.00607586	0.634652	0.563245	0.203254	0.44087	0.321658	0.230613	0.43243	0.496458	0.448665	0.355659	0.483368	-0.203221	-0.188977	0.184828	0.0117111	0.279665	-0.119218	-0.0732269	-0.273469	0.401764	-0.190899	-0.260097	-0.315809	0.0644913	0	0.4348	0.0833158	-0.57721	-0.377037	0.0573339	-0.332747	-0.196162	-0.203221	-0.485983	-0.0694227	-0.298862	-0.141644	0.190078	-1.17342	0.0357847	-0.0959043
SLC25A38	0.133894	0.492753	0.00738811	0.196833	0.10461	0.0870781	0.150869	0.169973	0.65844	0.845865	0.209701	-0.104805	-0.0600567	0.0993328	0.062254	-0.189723	-0.11138	-0.139422	0	0.797297	0.194169	0.250196	0.273454	-0.101062	0.105825	0.0796757	-0.0437946	-0.201699	0.312222	-0.162645	0.0626707	-0.298053	-0.380736	-0.46063	-0.393271	-0.0977936	-0.326183	0.265864	0.102988	-0.517502	0.774554	0.242114	-0.29004	-0.369433	0.396399	0.198732	-0.429196	-0.0687132	-0.776425
YPEL1	0.465626	0.37239	0.111705	0.199308	0.356538	0.276393	0.513979	0.33963	-0.124722	-0.533569	0.362034	-0.21918	0	0.413646	0.245739	0.273019	0.582982	0.519943	0.155005	0.834036	0.358855	0.409739	0.286772	0.437679	0.149998	-0.0544472	0.0628071	-0.61932	-0.0479116	-0.0391159	-0.000742	0.266864	-0.135687	-0.178718	-0.38808	-0.140587	-0.125126	-0.353534	-0.303218	0.0958204	-0.359711	-0.105032	-0.166173	-0.499597	-0.609663	0.184039	-0.26081	-0.075017	-0.217885
RASSF5	0	0.239326	-0.197139	0.0178776	-0.0520544	-0.0502567	-0.0804443	-0.040801	0.584025	0.762383	0.41043	0.0939531	0.218332	0.191184	0.294705	0.267651	0.357035	0.0343123	0.144591	0.150328	0.283428	0.246693	0.163086	0.269398	0.23035	-0.312594	-0.31627	0.304399	0.334447	-0.334321	-0.184489	-0.239686	-0.343244	-0.211524	0.114675	0.095994	-0.144413	-0.243924	0.114675	-0.224285	-0.192699	-0.208661	-0.688201	-0.187347	-2.15993	0.260266	-0.288661	-0.15248	-0.0757637
LOC643733	0.496731	0.684971	0.0615578	0.249892	0.697855	0.591411	0.776977	0.536721	0.567678	0.563206	0.273948	-0.250323	-0.14723	0.113621	-0.0330019	0.050642	0.0687895	0.226642	0.0884914	-0.22468	0.399348	-0.295456	0.265711	-0.0628195	0.0108347	0.149021	-0.0485668	-0.533408	-0.189204	-0.0113935	-0.264453	-0.178462	-0.418983	-0.373555	-0.432321	0.0746384	0.132724	0.120161	0.195598	0.180239	-0.41772	-0.0692558	-0.515722	-0.458723	-1.19461	0.0460691	-0.492918	-0.225233	-0.500256
SNHG6	0.165726	0.555493	0.207722	0.149994	0.243361	0.624587	0.628818	0.698471	0.461841	0.654449	0.204455	-0.0543833	-0.112326	0	0.0815153	0.122248	-0.0783386	0.0608816	-0.0813875	-0.334141	0.298906	-0.0660811	0.190058	0.0396767	0.161431	0.36003	0.703721	-0.0783386	0.101782	-0.415919	-0.527695	-0.253547	-0.099863	-0.0711241	-0.623395	-0.0576324	-0.153893	-0.148065	0.169078	-0.480531	0.148658	0.476227	-0.0683899	-0.302615	-2.56704	0.711767	-0.218391	0.372	-0.348353
CCNY	0.310368	0.00353432	0.589491	0.458248	0.0661993	-0.0574026	0.480749	-0.343864	-0.139414	-0.0596352	0.110781	0.28923	0.228027	0.290576	0.236685	0.273274	0.312015	0.270509	0.0686731	-0.60805	-0.0873814	0.174222	0.176783	0.114837	0.194097	0.326756	-0.157647	-0.356892	-0.523222	0.216321	-0.813637	0	-0.0827293	0.201224	-0.114161	-0.0930061	-0.551289	-0.684257	0.17991	0.298663	-0.0344524	-0.239138	0.115987	-0.182434	-0.417915	-0.269218	-0.556117	-0.106413	-0.25208
CCNY	-0.426795	-0.117166	-0.0518274	-0.0146618	-0.276073	-0.101748	-0.0786142	-0.386153	-0.514658	-0.22577	0.335794	0.550821	0.339799	0.145977	0.314646	0.037322	-0.10111	0.31105	0.154026	0.521671	0.107532	0.384043	0.366138	-0.0225029	0.0168705	0.123197	-0.283663	0.288072	-0.329689	0.131918	-0.0614262	-0.117166	0.379245	-0.188313	-0.0902939	0.104489	-0.0221996	0.48683	0.0623436	0.442827	0.23138	0	0.323237	0.233914	-2.01256	-0.0389252	-0.501955	-0.012558	-0.419211
PURA	-0.15564	-0.292848	-0.37067	-0.241812	-0.158596	-0.313561	-0.183462	-0.257567	0.417464	0.543436	0.022789	-0.0977702	0.0158148	-0.0204649	-0.0987163	0.0832472	0.227558	-0.0357785	0.264064	-0.233478	-0.0330639	-0.00531101	-0.138034	0.123541	0.182338	-0.332347	-0.340154	0.224536	0.0340495	-0.199604	0.20857	0.0723648	0.0469346	0.183894	0.2648	0	0.037497	0.252986	-0.0106411	-0.102505	-0.376393	-0.292848	-0.431326	0.231326	1.3104	0.193197	-0.17446	0.0297289	0.0193062
ZNF30	0.557163	0.437988	0.40319	0.491536	0.413485	0	0.643583	0.219106	0.583513	0.899044	0.271498	0.136769	0.326516	0.285322	-0.0124741	0.204089	0.499905	0.0803213	0.214296	-0.409459	0.105362	0	0.0221863	-0.0435014	-0.0693335	-0.467528	-0.309868	-0.0916605	0.153058	-0.208794	0.446217	-0.251775	-0.36399	-0.0791416	0.650722	-0.00186443	-0.186713	-0.327684	-0.205925	-0.281662	-0.573518	-0.421885	-0.799149	-0.0200114	0.910984	0.183455	-0.252514	0.164186	-0.403696
ABLIM1	0.339806	0.808713	0.737369	0.468378	0.474312	0.123778	0.3825	0.118063	-1.39207	-0.805345	0.408488	-0.64325	0.3927	0.687729	0.510565	0.517988	0.556906	-0.141236	-0.041728	-0.00146198	0.464144	-0.190661	0.347441	0.202937	0.699146	-0.0368443	-0.298717	-1.06468	-1.53308	-0.442348	-0.27995	-0.640113	-0.333537	0.172117	0.684889	0.482578	-0.303221	-1.77	0.0944576	-0.447076	-0.487512	0	-1.29199	0.404489	-2.67822	-0.367802	-0.373238	0.00456333	-0.451818
POP5	0.0223856	0.0400467	0.0345507	0.00112772	0.0758047	0.0875292	0.0145898	0.0389485	0.0455217	0.0246048	0.0639834	0.0223856	0.0520649	-0.0388708	-0.152128	0.110697	-0.0907798	-0.107696	-0.0215926	-0.00905228	0.0917692	0.0290337	-0.0470047	0.0246048	-0.0238843	-0.0955934	0.0134726	-0.116229	-0.0458403	0.0736623	-0.080009	-0.00451899	0.065062	-0.174868	-0.0330877	0	0.0498867	-0.118677	0	-0.0516739	0.0411434	0.0672173	-0.0657721	0.0896511	-0.106481	-0.0505047	0.0822115	-0.093184	0.303081
BCL11B	0.316681	0.620777	0.445052	0.242842	0.103358	-0.101377	0.14853	0.179212	0.125111	0.967464	0.163503	-0.153011	-0.178719	0.228298	-0.034339	0.171351	0.145516	-0.2497	-0.115834	0.202925	0.645698	0.430971	0.703902	0.650478	0.870079	-0.384638	-0.219918	-0.539082	-0.429463	-0.229114	-0.55213	-0.798334	-0.976274	0.133056	0.206475	0	-0.515491	-1.04983	0.362059	-0.40425	-0.780273	0.105642	-1.84044	-0.340366	-2.74429	0.0622234	-0.739129	0.151537	-0.985343
TTC38	0.290842	0.216241	-0.405521	0.50569	0.878164	0.574751	0.581441	0.637268	0.985036	0.657002	1.10421	-0.0920048	-0.00490761	0.257812	0.493293	0.735269	1.15282	0.878779	0.353686	0.862289	0.477139	0.624735	0.248324	0.679178	-0.0170603	-0.472968	-0.00339603	0.190547	0.484565	-0.543999	-0.369533	-0.00604343	-0.672055	-0.515705	-0.4975	-0.309451	-0.122861	0.0806179	-0.534142	-0.507377	-0.624507	-0.140616	-0.175093	-0.960594	-0.53961	0.112517	-0.969053	-0.80566	0.121032
SAMD3	0.703194	0.528938	-0.0345411	0.401406	0.851481	0.238827	0.760527	0.751026	-0.354111	0	0.419638	-0.597819	0.165557	0.537899	0.19835	0.492043	0.899659	0.085474	0.199539	0.710303	0.294988	-0.403367	0.268314	0.446434	0.111297	-0.609748	-0.494672	-0.609227	-0.374763	-0.0535431	-0.521857	-0.614444	-0.808208	0.142552	0.0433693	0.011219	0.165861	-0.689517	-0.128793	-0.387654	-1.00581	-0.614966	-1.37299	-0.819006	-0.724054	-0.0886793	-0.745066	-0.43209	0.104328
SAMD3	0.892089	0.572092	-0.31894	0.478789	0.769374	0.0783215	0.6585	0.70651	0.833172	1.11643	0.406037	-0.577987	-0.0442123	0.435605	0.260965	0.668994	0.970092	0.309045	0.260011	0	-0.162884	-0.248802	0.0836439	0.128672	-0.35415	-0.941814	-0.610253	-0.824699	0.147457	0.0812349	-0.118663	-0.325209	-1.06615	0.482572	0.151581	-0.005023	0.228674	-0.634491	-0.24943	-0.805048	-1.30019	-1.11485	-1.98922	-1.05039	-0.305289	0.144277	-0.805971	-0.550543	0.110943
HABP4	0.300326	0.560037	0.575867	0.258583	0.285962	-0.0177088	0.214217	0.218349	0.327783	0.871509	0.204066	0.18308	-0.0749836	0.099927	0.093442	-0.168392	-0.121802	-0.0604506	0.0994282	0.341739	0.280704	0.116748	0.133376	0.140652	0.20638	-0.205426	0	-0.18043	-0.0902324	-0.141081	-0.269556	-0.523362	-0.049922	-0.0693769	-0.146385	-0.168392	-0.215918	-0.273419	0.28465	-0.201741	-0.551227	0.00744724	-0.709669	-0.0856977	0.267029	0.223839	-0.533362	0.411967	-0.256755
HABP4	0.223608	0.66005	0.558718	0.320509	0.189183	0.341932	0.283691	0.254854	-0.054203	0.0853748	0.129486	0.188561	-0.0113935	0.305091	0.0474429	-0.18114	-0.256241	0.0274	-0.0279317	0.353081	0.0604248	0.0364189	0.180447	0	0.248301	0.0211229	-0.00996494	-0.175521	-0.239397	-0.0899925	-0.0243201	-0.258785	-0.171522	-0.129794	-0.122054	0.00141764	-0.153265	-0.0337281	0.416101	-0.213671	-0.280159	0.439826	-0.316795	-0.131346	-0.382774	0	-0.285336	0.178568	-0.669304
LOC642934	0.351709	0.718772	0.350416	0.242083	-0.150269	0.0357389	0.297265	-0.414233	0.424561	0.816955	0.181126	0.249684	0.0271673	0.386605	0.109969	0.307766	0.231091	-0.0350838	0.319107	0.417354	0.467065	0	0.339419	-0.0292416	0.485229	-0.0359945	-0.653274	-0.90505	-0.630688	-0.0142899	0.606346	-0.244139	-0.747116	0.392518	-0.0673132	0.0502806	-0.253795	-0.23201	0.599658	-0.117393	-0.588076	-0.97695	-0.703044	-0.013649	0.0224247	-0.128037	-0.758884	0.590159	-0.611357
IL18BP	0.00703001	0.0060277	0.0259409	0.063035	-0.0294957	-0.0192566	-0.0892892	-0.0491528	-0.0512381	0.200801	-0.0733123	-0.0294957	0.00301647	0	-0.0711956	-0.170806	-0.0151815	0.0533652	0.0688062	-0.0839443	-0.0418801	-0.0807462	0.00100565	0.0774188	0.0850325	0.032846	0.0387387	-0.044992	-0.0903606	0.0020113	-0.117409	0.0812306	-0.134989	0	-0.109784	0.0678458	-0.047071	-0.0512381	0.153613	0.0446072	-0.0638104	-0.0121326	0.199049	-0.141637	0.465003	0.140885	0.0357952	0.137228	-0.187907
PABPC4	0.406959	0.539954	0.470612	0.372068	0.147378	0.0586281	0.312229	0.0850229	-0.00643253	-0.391875	0.13946	-0.0782919	0.136407	0.265939	0.111503	0.0361176	0.150757	0.108588	0.0909815	0.615706	0.292984	0.136407	0.213478	0.218189	0.225245	0.0881472	-0.147797	-0.597662	0	-0.174239	-0.0932875	-0.121503	-0.420072	0.0384264	-0.236265	-0.0586872	-0.226606	-0.0753384	0.0113716	0.0204039	-0.315588	-0.190468	-0.253622	-0.291029	-0.858703	-0.0945292	-0.811064	-0.248445	-0.0997353
YAF2	0.550288	0.560797	0.411439	0.48786	0.403811	0.206557	0.504848	0.288634	0.452103	0.820759	-0.0236244	-0.0553694	-0.172924	-0.0509491	0.0528097	0.150565	0.138037	-0.0383158	-0.039957	0.074214	0.0858021	0.365053	0.0533228	0.392089	0.0425053	0.00637722	0.0100832	-0.208788	0.115601	-0.315419	-0.0306797	0	-0.463231	-0.143213	0.0179949	-0.215574	-0.215574	-0.156804	-0.277485	-0.314094	0.0295191	-0.160966	-0.47799	-0.106628	1.23489	0.133188	-0.174125	0.0388813	-0.219289
YAF2	0.056231	0.0429339	-0.0705037	-0.153533	0.0182333	-0.0549331	0.0136971	-0.0301299	0.0395908	0.1283	0.0317593	0.052918	0.0507054	-0.0173054	0.117769	-0.0254531	0.0683126	0.063931	-0.00574541	0.0159669	-0.0801706	0.0429339	-0.0789585	-0.0668955	-0.0454335	-0.113281	-0.0801706	0.0878677	-0.0513635	-0.0585108	-0.0668955	0.103963	-0.0789585	0.0628328	0.205916	-0.0383496	0.0317593	0.216811	0	0.056231	-0.109564	-0.163774	-0.175383	0.0136971	-0.194941	-0.0324736	0.059536	-0.0489888	0.098618
PRDM1	0.853436	0.598062	-0.321629	0.0620484	0.471776	0.663343	0.123187	0.337634	0.538361	-0.219902	0.0219626	-0.381925	0.0728936	0.476512	-0.180054	0.455294	0.525121	0.117133	0.288528	-0.0926309	0.65539	0	0.774864	0.393798	0.272771	-0.0150313	-0.00659418	-0.453015	-0.190937	-0.224787	-0.565358	-0.25945	-0.0939069	0.295368	-0.43027	-0.0673418	0.851449	0.478231	0.164865	1.22521	-0.620384	-0.39445	-0.54689	-0.3549	-1.01685	-0.468657	-0.627759	-0.648236	-0.113186
BANP	0.0972533	0.149889	0.161629	-0.0335875	0.0811763	-0.0161872	0.0259237	0.106628	-0.166157	-0.221386	0.0308557	0.121501	0.042625	0.0239463	-0.0439224	0.0259237	0.0436015	0	-0.0501585	0.0562358	-0.107534	-0.0860167	-0.0881543	-0.0817518	-0.025373	0.0859237	0.0338078	-0.0892239	-0.184333	0.064918	0.032824	-0.0202622	-0.103205	0.0484738	-0.00302076	0.0367527	-0.130478	0.0436015	-0.0828171	-0.114052	0	0.106628	0.196288	-0.118414	-0.266661	-0.00705957	0.080225	0.133474	-0.203899
RYK	0.532839	0.390399	0.396497	0.211048	0.166606	0.00220013	0.307883	-0.0132771	0.624529	0.843428	0.0226479	-0.153673	0.0737696	0.151542	0.0257978	0.140685	0.262033	-0.0397902	0.278965	-0.761197	0.00699043	0.148655	-0.0177298	0.055582	0.217779	0.018898	-0.230055	-0.0678492	-0.03158	-0.125441	-0.514431	-0.428651	-0.368993	-0.123694	0.124429	-0.326693	-0.240663	-0.346159	-0.253017	-0.151893	-0.325187	-0.536043	-0.751051	0.0186996	0.640031	0.0841961	-0.33829	-0.096036	-0.174991
ATP2B4	0.409791	0.182024	0	-0.01441	0.0456514	0.0587587	0.408477	0.105285	0.621283	0.77382	0.293649	0.268821	0.308223	0.501774	0.598242	0.24324	0.585253	0.351765	0.139078	0.924101	0.131814	0.24482	0.336344	0.697761	0.167776	-0.493303	-0.533163	-0.127675	0.305501	-0.0953474	-0.430119	-0.0565786	-0.527941	0.104357	-0.226764	0.210427	-0.360114	-0.401017	-0.0607338	-0.0112658	-0.474819	-0.527222	-0.383833	-0.523454	-1.51952	0.486726	-0.905536	-0.177708	-0.188182
HEG1	0.481367	0.34204	-0.10342	0.0414705	0.360448	0.186516	0.112878	0.101067	0.627225	0.302126	0.154788	-0.431932	-0.0386734	0	0.509476	0.276505	0.547127	0.0914564	0.243001	0.301332	0.3707	0.294567	0.105621	0.319087	0.386504	-0.290595	-0.341755	0.233046	0.975826	-0.29599	-0.504337	-0.0416908	-0.229095	-0.307447	-0.0137634	-0.0986977	-0.0251694	-0.204082	-0.347345	-0.226803	-0.40383	-0.0794439	-0.492588	-0.38902	-0.768621	0.0873184	-0.387099	-0.377534	0.985496
CD244	0.563854	0.431844	0.239423	0.563497	0.532788	0.362864	0.55057	0.309726	0.336749	0.566354	0.250122	0.0329027	-0.00423241	-0.0714731	0.40895	0.0477991	0.472387	0.251011	0.110307	-0.0439816	0.0955505	0.0751352	0.158434	0.0256557	0.061533	0.138896	-0.239041	-0.102898	0.0751352	-0.300169	-0.476369	-0.341742	-0.390074	-0.285931	-0.223537	-0.43865	0.0655765	0.284793	-0.43865	-0.430795	-0.0100718	-0.137345	0.285226	-0.67459	0	-0.17204	-0.794078	-0.328414	-0.282714
ITK	0.382498	0.421152	0.347665	0.419417	-0.0300579	-0.210689	0.33702	0.11986	0.118667	0.914741	0.283467	0	0.0056572	0.158005	-0.00221538	-0.12589	0.0795565	-0.0526133	-0.203336	0.0998993	0.225913	0.286392	0.50989	0.607726	0.428752	-0.518675	-0.570646	-0.63316	0.103271	-0.309858	-0.475624	-0.801819	-0.694568	0.388407	0.353422	0.195591	-0.231646	-0.623063	0.254977	-0.326551	-0.611634	-0.265639	-1.66893	-0.342207	-0.710381	0.121151	-0.715158	-0.1624	-0.581593
MATK	0.895064	0.803418	0.112674	0.131438	0.868079	0.811534	0.785502	0.597045	-0.552482	-0.559007	0.537124	-0.379667	0.166666	0.440339	0.15953	0.336591	0.719638	0.602902	0.0969882	0.654012	0.611063	0.246665	0.370636	0.462415	0.419249	-0.0533557	-0.0822015	-0.502574	-0.543396	-0.0277882	-0.218108	-0.193533	-0.363585	0.162705	-0.0616708	0.0211515	0.14113	-0.273907	0	-0.228472	-0.505092	0.220996	-0.106847	-0.424241	-0.574789	-0.142662	-0.357885	-0.321928	-0.258956
IL2RB	0.950907	0.847036	-0.130307	0.18129	0.699924	-0.0420885	0.817632	0.578475	0.392637	0.359896	0.73376	-0.715019	0.00482178	0.347445	0.309471	0.79311	1.45315	0.857007	0.506193	0.130231	0.312259	0.53184	0.0656376	0.580041	0.36409	-0.508268	0	-1.17523	0.150249	-0.334116	-0.865086	-0.8055	-1.30739	0.184381	-0.0625935	-0.22279	0.136534	-0.887952	-0.414494	-0.559866	-1.47985	-0.159988	-1.03655	-1.37526	-2.2527	-0.0301008	-1.13549	-1.08944	0.696196
ABLIM1	0.0697031	0.726995	0.282331	-0.000906	0.0660467	-0.379731	-0.100844	-0.300283	0.133655	0.99742	0.700831	0.12933	0.128373	0.285308	0.133655	-0.0544529	0.0777788	-0.378282	-0.28399	0.0726872	0.351512	0.258942	0.0992708	0	0.52442	-0.603438	-0.645542	-0.189672	-0.288919	-0.699621	0.446446	-0.274857	-0.418408	-0.412276	0.551769	-0.0372639	-0.318761	-0.340034	0.11878	-0.541892	-0.602381	-0.258679	-1.65747	0.0431042	-1.36755	0.00570202	-0.581379	0.105177	-0.891522
ABLIM1	0.365036	0.301452	0.909715	0.504914	0.569849	0.608335	0.275547	0.405242	-0.608035	-0.295578	0.226906	-0.391224	0.0147357	0.189022	0	0.456675	0.433932	-0.0520935	0.052227	-0.0746026	0.282759	-0.28816	0.269415	0.316668	0.453729	0.154358	0.139766	-0.728909	-0.819863	-0.393875	-0.464574	-0.169084	-0.352029	0.281098	0.188432	0.0567646	-0.351171	-0.59781	0.105761	-0.127306	-0.194281	0.322063	-0.393875	-0.338346	-0.687121	-0.487043	-0.228577	-0.183537	-0.269376
EIF4B	0.423773	0.386835	0.283402	0.180787	0.0629215	0.0284815	0.281328	-0.283305	-0.244261	0.0427046	0.278095	-0.00573063	0.190966	0.384474	0.240335	0.147004	0.0860577	-0.206796	0.162519	0.335323	0.275688	0.370163	0.238197	0.0228357	0.520855	-0.028883	-0.868165	-0.0709925	-0.268539	-0.0501471	0	-0.36046	-0.0514832	0.183258	0.204242	-0.141171	-0.0768652	-0.0974741	-0.0130386	-0.034729	-0.325155	-0.559728	-0.757578	0.295812	-4.33375	0.151707	-1.14368	-0.186426	-0.784223
DDX24	0.0142498	0.53091	0.184451	0.144464	-0.0117435	0.0534353	0.106689	-0.12162	0.519288	0.760666	0.146539	0	-0.172578	0.250445	0.294873	-0.0634642	0.0836649	-0.00899124	-0.358375	0.561156	0.201378	0.0440302	0.186374	0.240765	-0.0336189	-0.172947	0.144464	-0.0142803	0.649799	-0.619253	0.240025	0.0847988	-0.273479	-0.578363	-0.280896	-0.01649	-0.715589	-0.144154	0.205175	-0.418758	-0.15057	0.246858	-0.446197	-0.152756	-0.549919	0.525681	-0.411325	0.307383	-0.188808
HARS	0.453895	0.372883	0.525806	0.36009	0.331914	0.351376	0.512325	0.463381	-0.0135717	0.66059	0.0694542	-0.29682	-0.110459	0	-0.0603008	-0.0771036	-0.0667028	-0.0340109	-0.167532	0.669506	0.33901	0.178954	0.100551	0.0734901	-0.0232763	0.431825	0.43659	-0.506853	-0.0852461	0.0187263	0.183388	0.0196562	-0.457273	0.113385	-0.416451	0.0480404	-0.31879	-0.679486	0.137575	-0.441403	-0.238583	0.443075	0.315095	-0.510428	1.02653	-0.162601	0.0125113	-0.0708218	-0.403512
ZNF32	0.155795	0.477398	0.204984	0.36865	0.254067	0.23448	0.331299	0.28926	0.557381	0.34037	0.109624	-0.0499697	-0.0347652	-0.0888567	0.0412865	0.221876	0.0471306	0.0822782	0.143845	0.183919	0.374474	0.205245	0.264139	0.0310011	-0.11701	0.213065	0	-0.409424	-0.0449877	-0.230854	0.196857	-0.277936	-0.310823	-0.347157	-0.127833	-0.00150776	-0.0127115	0.0992546	0.427637	-0.343328	-0.185602	0.190006	-0.100117	-0.364897	-1.82326	-0.100763	-0.437304	-0.0121031	-0.293362
ANKRD36	0.304855	-0.0337305	0.460534	0.5797	0.290554	0.362571	1.29649	0.170733	-0.0746384	0.0482831	0.334002	-0.43211	0	0.378979	0.166419	0.738178	1.14465	0.348356	1.29303	0.728698	-0.0176864	-0.276432	0.0887465	-0.0549836	-0.120689	0.287081	-0.192298	-0.651644	-0.415037	-0.273499	-0.406978	-0.330287	-0.286747	0.833784	-0.147295	0.422143	-0.390991	-0.683415	0.303873	0.0476971	-0.420706	-0.292675	-0.767597	0.120319	-1.02445	-0.277166	-0.251683	-0.436206	0.249331
ANKRD36	0.069262	-0.222665	0.359758	0.188561	0.233649	0.260449	0.743637	0.284083	-0.176772	-0.16301	0.0250626	-0.23605	-0.0633526	0.169834	0.0599041	0.30007	0.537711	0.164022	1.03266	0.703134	0.0218525	-0.216019	0.186412	-0.210346	-0.177694	0.022656	-0.0908828	-0.48038	-0.194394	-0.20846	-0.100468	-0.443314	-0.265157	0.606815	-0.138565	0.317844	-0.200004	-0.442205	0.447295	0	-0.386773	-0.267118	-0.53842	0.274002	-0.391044	-0.204696	0.0723681	-0.273019	0.0544171
CASP8	0.153842	-0.390922	0.264676	0.21004	0.426495	0.346561	0.174373	0.342421	-0.948988	-0.968148	-0.0406609	-0.377198	-0.0145326	0.145547	0.0649018	0.353266	0.399841	0.0529137	0.142573	-0.330168	-0.0583463	-0.314553	0.374208	0.194041	0.32626	0.100893	0.0156889	-0.88326	-0.90648	0.677661	-0.559877	-0.184873	-0.194618	0.740772	-0.0658941	0.0401854	-0.18562	-0.807683	-0.310472	0.015039	-0.531099	0	-0.126307	-0.196124	-0.92508	-0.602153	0.620667	0.0711718	-0.293456
CYB561D1	0.485116	0.280979	0.597034	0.619604	0.567802	0.517499	0.540664	0.562136	-0.219491	-0.108038	0.367497	0.107903	0.144218	0.147565	0.0668077	0.145696	0.161651	0.108609	-0.0168667	-0.302462	0.422964	-0.0435505	0.102842	0.0512342	-0.105693	0.366569	0.300384	-0.407724	-0.169531	0.100508	0	-0.295228	-0.646581	-0.0199537	-0.169898	-0.159767	-0.615554	-0.509449	0.0317688	-0.510844	0.0722027	0.392265	-0.238378	-0.301119	-1.38167	0.0556412	-0.281135	0.405725	-0.266654
IL7R	0.836112	1.23242	0.71008	0.79988	0.391788	0.0519066	0.88876	0.343121	0.190427	1.14604	0.433455	0.221903	0.425407	0.215245	0.213853	0.24635	0.483027	-0.111779	0.256492	0.160886	0.662498	0.631234	0.41386	0.0967751	0.487983	-0.359133	-0.704027	-1.12317	-0.296676	-0.96962	0	-0.91089	-1.31017	-0.32879	-0.21911	-0.364569	-0.404588	-0.357061	0.52667	-0.102003	-0.726815	-0.316899	-2.22715	-0.821409	-2.80612	-0.176213	-1.38218	-0.307811	-1.07192
IL18R1	0.448755	0.768822	-0.436911	-0.00405884	0.0616255	-0.517394	0.604555	-0.117325	0.849017	0.828469	0.58919	-0.117325	0.106239	0.367725	0	0.366049	0.811788	0.284092	0.623622	0.208935	0.334466	0.524349	-0.00785732	0.684913	0.252004	-0.946683	-0.959763	0.38996	0.0504484	-0.285639	-0.93941	-1.03031	-0.826806	-0.184217	-0.407223	-0.564171	0.624147	-0.292241	-0.11586	0.736911	-0.813922	-1.07061	-1.31022	-0.752997	0.208467	-0.36938	0.633061	-0.518168	0.180366
COLQ	0.276502	1.09421	0.0259094	-0.0277848	-0.109299	0.295685	0.345267	0.358206	0.206084	0.222097	0.597521	0.215595	0.226221	0.444658	0.501164	0.290632	0.659376	1.0497	0.288381	0.731589	0.585192	1.18233	1.38664	0.685706	0.362494	-0.138536	-0.156827	-0.0647249	0.175951	-0.322444	0	-0.157594	0.0218492	-0.0952668	-0.193333	-0.405666	-0.174576	0.16372	-0.167605	-0.0915966	-0.157594	-0.258501	-0.303641	-0.326752	-0.732615	-0.0546856	-0.313867	-0.322444	-0.333671
TSHZ1	0.237118	0.258747	-0.117303	-0.0214663	0.113072	0	0.0797682	-0.136425	0.770488	0.860364	0.190563	-0.0250244	0.0400085	0.216417	0.100877	0.447146	0.489964	0.173326	0.237118	0.0686789	0.469452	0.489964	0.332686	0.519584	0.610898	-0.165263	-0.280713	0.0965166	0.254839	-0.483269	-0.135141	-0.469059	-0.724278	-0.141889	-0.0390511	0.0159636	-0.0996819	-0.350447	0.13981	-0.27364	-0.479602	-0.421766	-0.490632	0.120877	-0.788363	0.0552578	-0.895046	-0.401578	-0.424506
RUNX3	0.782439	0.662624	0.340898	0.63975	0.697313	0.540223	0.694391	0.139935	0.412652	0.165861	0.297326	-0.390327	-0.087985	0.257875	-0.358333	0.223663	0.634212	0.484769	0.455299	0.407582	0.35659	0.382993	0.510722	0.762118	0.515512	-0.406746	0.0130873	-0.752497	-0.798631	-0.667508	-0.477653	-0.435394	-0.921239	0.334475	-0.26794	-0.0491419	0.0742111	-0.491262	-0.0657978	0	-1.0151	-0.261031	-0.850966	-1.20139	0.759344	-0.404264	-0.815595	-0.538123	-0.087985
NMT2	0.36093	0.771941	0.424411	-0.0208015	0.380326	0.0443039	0.306504	0.108653	0.434269	0.530344	0.128355	0	0.0726352	0.119556	0.00955582	0.125653	0.380892	-0.0411482	0.032814	-0.043427	0.0514393	0.120235	-0.00295401	0.0865946	0.392738	-0.0913405	-0.0457091	-0.161377	-0.20577	-0.0548735	-0.04039	-0.411109	-0.372403	0.254898	0.112069	-0.158081	0.125653	-0.167991	-0.0193062	-0.163854	-0.55323	-0.135219	-0.713313	-0.056407	1.13777	-0.0487571	-0.316224	0.159727	-0.471189
CDKN1B	-0.57	-0.70262	-1.00181	-1.15575	-0.474161	-0.785571	-0.594026	-0.753679	0.232545	0.321142	0.00530529	-0.432683	0	-0.156937	-0.219419	0.266255	0.204962	-0.648634	-0.29813	-1.77498	0.155242	0.682993	0.278838	0.520736	0.749749	-1.38499	-1.37338	0.2565	-0.0836945	-0.74261	0.295129	-0.523881	-0.490794	0.00360966	0.231822	0.182191	0.259522	0.0746698	0.780024	0.165419	-1.61797	-1.19756	-1.82645	-0.0269289	1.58507	0.238053	-0.494982	-0.142785	0.099288
CDKN1B	0.250154	0.14291	0.157595	0.162038	0.139975	0.184909	0.288212	0.00495624	-0.48642	-0.299759	-0.333222	-0.540332	0.056406	0.129259	0.0581694	0.0157785	-0.0102882	-0.29843	-0.429354	0.198139	0.67525	0.239954	0.562193	0.553836	0.938713	-0.0650082	0	-0.235201	0.30202	-0.569024	-0.766182	-0.75248	0.0652008	-0.567104	-0.25967	-0.120359	-0.127062	-0.207273	0.46765	0.1387	-0.304683	0.048914	-0.627511	-0.106931	-1.20491	0.144863	-0.618535	-0.040493	-0.204906
FAM117B	0.533948	0.399389	0.434177	0.297472	0.0568542	0.0425453	0.090251	-0.202613	0.573959	0.817753	0.136888	-0.352883	0.197031	0.0393724	0.540522	0.397103	0.472133	0.067194	0.126576	-0.982782	-0.116	-0.0098238	0.141901	0.282071	0.658453	-0.338211	-0.45517	0.614531	0.502575	-0.515972	0.209243	-0.323058	-0.086381	-0.0612803	1.00639	-0.0652142	-0.215963	-0.117634	-0.418137	-0.375828	-0.530403	-0.536944	-0.643496	0.221998	-1.46415	-0.00376987	-0.43094	0	0.339543
FAM117B	0.443853	0.549938	0.374691	0.364713	-0.0821018	-0.00537491	-0.0727673	-0.360098	0.624234	1.07808	0.375345	-0.0777245	0.185143	0.281597	0.385035	0.223051	0.292857	-0.0445375	0.200213	-0.775659	-0.291913	0.200213	0.0248203	-0.114035	0.343432	-0.582189	-0.592653	0.362298	0	-0.345435	0.427921	-0.0360212	-0.54505	-0.292721	0.973548	-0.146793	-0.167996	0.060997	-0.604482	-0.576704	-0.551932	-0.863001	-1.16779	0.131253	0.879023	0.126606	-0.267804	0.0476732	0.339348
ZCCHC14	0.142333	0.409379	0.163553	0.0904722	-0.24448	-0.152895	0.124946	0.00601101	0.520285	0.75552	0.31448	0.0733986	0.0623836	0.0204363	0.0852766	0.106414	0.264373	0.0590143	-0.0110855	-0.0694103	0.197657	0.324536	-0.0464182	0.0961189	0.213761	-0.1046	-0.0906343	0.161758	0.128164	-0.138457	-0.526671	-0.332129	-0.255823	0	0.0738754	-0.296551	-0.233225	-0.456798	-0.163539	-0.277564	-0.462321	-0.213884	-0.534648	-0.190782	0.294154	0.169367	-0.274525	0.0234032	-0.572965
KLF12	0.623119	0.640476	-0.0399675	0.233757	0.0693426	-0.28134	0.454027	0.115935	0.854756	0.907041	0.235676	-0.187171	0.114419	0.220249	0.246273	0.108527	0.665156	-0.0661669	0	0.13812	0.128386	0.31208	0.488239	0.319175	0.469679	-0.743207	-0.854995	-0.333938	-0.258811	-0.660401	-0.579021	-0.806072	-0.704217	0.00491905	0.268089	-0.220272	-0.185769	-0.764324	0.200375	0.0767593	-0.975369	-1.03638	-2.00968	-0.519538	-1.4562	0.371531	-0.888809	-0.163754	-0.335232
KLF12	0.222577	0.0792956	0.0477228	-0.0234804	-0.0513659	-0.348041	0.198536	-0.0811691	1.17151	1.05459	0.287624	0.279651	-0.00908565	0.279118	0.17638	0.201353	0.478014	0.343248	0.557971	0.444177	0.119155	0.310757	0.203601	-0.0907822	0.450346	-0.383892	-0.609101	-0.420655	-0.00908565	-0.325166	-0.220453	-0.0433431	-0.150566	0.325288	0.00709867	0.0589452	-0.397462	-0.501692	0.240211	0.114382	-0.533176	-0.492561	-0.851365	-0.405151	-0.746703	-0.0420108	-0.438956	-0.307445	-0.521058
CX3CR1	0.385625	-0.40517	-0.356563	0.179504	0.320848	0.0655232	0.190224	0.397891	0.810178	0.445434	1.05929	-0.0628977	0.506795	0.689883	0.830214	0.773918	1.29547	0.246271	0.607868	-0.861848	-0.421646	-0.683452	-0.21993	0.258895	-0.790019	-0.950087	-0.686144	0.532125	0.26559	-0.309042	-1.24341	0.423385	-0.677539	0.0188208	0.700912	0.040328	0	-0.459773	-1.06968	-1.20052	-2.08539	-0.982986	-0.903872	-0.824361	1.56179	0.45329	-0.834001	-0.704064	0.966087
CX3CR1	0.438777	0.0179834	0.0225487	0.451913	0.593076	0.715255	0.496894	1.00818	1.21286	0.742677	0.868565	-0.136284	0.46493	0.79855	0.870407	0.943239	1.43326	0.688215	0.300559	-0.193608	-0.158894	-0.371375	-0.00611591	0.580044	-0.731575	-0.391109	-0.217386	0.66199	1.27896	-0.268938	-0.942252	0.556342	-0.608405	-0.0605955	0.244645	0.109378	-0.290653	-0.311393	-0.968777	-0.920182	-1.41336	-0.335087	0	-0.689904	-1.53919	0.807956	-0.768021	-0.447096	0.87466
TYW3	0.443427	0.257271	0.235455	0.324868	0.135056	-0.128902	0.163878	-0.0712528	0.144268	0.908885	0.0562315	-0.235989	0.0857	0.180542	0.0871334	0.628777	0.796512	-0.152963	0.704843	0.141511	-0.329178	-0.0323296	0.0640202	-0.22824	0.146563	0.0146408	-0.446676	-0.112351	-0.199403	-0.302022	-0.247389	-0.266795	0	0.08043	0.435193	-0.0255995	-0.147331	-0.142842	-0.0548191	-0.149018	-0.0976162	-0.500219	-0.720818	0.0385542	-0.138926	-0.0976162	-0.399727	-0.0579853	0.347379
PAPD5	0.326084	0.312076	0.159703	0.432918	0.062644	-0.0502749	0.435035	0.0923042	0.587872	0.813266	-0.261606	-0.265802	-0.207588	-0.109717	-0.0733242	0.522352	0.581091	0.446855	0.450347	0.097065	0.194133	0.353326	-0.059186	0.396932	0.317696	0.182561	-0.0704851	-0.822768	-0.177093	-0.659792	0.0115509	0	-0.477316	0.333668	-0.247392	-0.386254	0.174137	-0.111775	-0.105438	-0.0314798	-0.020319	-0.206121	-0.650036	-0.515413	0.239785	-0.378798	-0.498931	-0.718445	0.214129
NCALD	1.2447	1.2464	0.333656	0.74184	1.15662	0.458047	1.14731	0.626763	0.517041	0.806493	0.785484	-0.548239	0.327718	0.402851	0.435075	0.583526	1.13664	0.524249	0.528237	0.0182657	0.50798	0.662768	0.276945	0.53638	0.256654	-0.387067	-0.228917	-0.450805	-0.149038	-0.254044	-0.629887	-0.319919	-1.00086	0.403069	-0.0467024	-0.147447	0.0817919	-0.387443	-0.229927	-0.450805	-1.04819	-0.365075	-0.91225	-1.01763	0.995686	0	-0.801478	-0.462234	-0.0475931
CASP8	0.0162234	0.0837564	0.120667	0.104499	0.0322661	0.0356808	0.0671668	0.0492592	-0.0655613	-0.00935316	0.121738	-0.024682	-0.130413	0.026557	-0.0510011	-0.0187674	0.126017	0.0548797	-0.0270548	0.0470047	-0.0802703	-0.019948	0.0716095	-0.0594764	-0.00466919	0.173288	0.151421	0	0.126017	-0.0175872	0.013917	0.0615945	-0.0377817	0.0242667	-0.0534172	-0.00583839	-0.0510011	-0.0449767	-0.0449767	-0.0704474	0.122809	-0.0728974	0.115298	0	-0.016408	-0.0234971	-0.0497937	0.00116444	0.151421
KIR2DL4	0.782896	0.451107	-0.302112	0.43118	0.667124	0.564299	0.58654	1.08376	1.64025	0.830835	0.848599	-0.273216	0.465384	1.44814	0.25931	0.850849	1.62871	0.150176	-0.0565562	0.894801	0.433185	1.05116	0.423635	1.43918	0.456045	-0.527286	0.0576758	-0.421137	1.47101	-0.340992	-0.328198	-0.0537453	-0.610552	-0.523393	-0.463411	-0.517571	0.259874	-0.0369945	-0.41121	0.343811	-0.527286	-0.423857	-0.113225	-0.562813	0	-0.221041	-0.021121	-0.713263	0.182719
HPGD	0.276959	0.288775	0.57361	0.149529	0.173689	0.044168	0.541179	0	0.660573	1.0279	0.301427	-0.217418	-0.0682921	0.486413	-0.157829	-0.0196838	0.103708	0.190415	0.385263	-0.0479383	-0.0725183	0.138601	0.508003	0.670361	0.354112	-0.300666	-0.785102	-0.0544915	0.0897269	-0.115478	-0.368826	-0.547223	-0.376271	-0.492806	0.186883	-0.340883	0.104778	0.231155	-0.0366883	-0.0544915	-0.691126	-0.172011	-0.624012	0.0452819	0.214898	-0.626673	0.595847	-0.262229	-0.288676
PRF1	0.895485	0.779013	-0.246895	0.753686	0.865926	0.426197	0.92963	0.867631	0.200615	-0.187183	1.1923	-0.192176	0.254476	0.815241	1.02919	0.699674	1.28934	1.08556	0.697579	1.08556	0.807331	0.924147	0.792576	1.26774	0.316655	-0.830286	-0.0250387	-0.124562	0.396794	-0.10269	-0.491336	-0.196856	-1.18541	-0.637065	-0.590358	-0.168486	0	-0.171271	-0.689045	-0.668303	-1.36024	-0.378921	-0.829672	-1.66282	-3.43754	0.184943	-0.435435	-1.23214	0.697579
TGFBR3	0.82709	0.644687	-0.250531	0.294442	0.463172	0.0951004	1.05676	0.366263	0.969099	1.05358	0.512528	-0.524686	0	0.410705	0.45159	0.72769	1.09525	0.650209	0.621093	-0.05758	0.264571	0.602869	0.436811	0.696859	0.198965	-1.20224	-0.830112	-0.745479	-0.615189	-0.308538	-0.470589	-0.59501	-1.16167	0.550944	-0.0845003	-0.320117	0.0173635	-0.311092	-0.645288	-0.526227	-2.29766	-1.48056	-2.33584	-1.8407	0.0244293	-0.184148	-1.69112	-1.02192	0.0694942
DYRK2	0.588644	0.473531	0.51849	0.130102	0.464793	0.0874834	0.541346	0.145023	0.212485	0.313263	0.155765	-0.378304	-0.148934	0.217398	0	0.275935	0.385406	0.0895958	0.134989	-0.44801	0.441318	-0.0231648	0.133572	-0.103304	0.20291	0.199905	-0.0560169	-1.07883	-0.678832	-0.372701	-0.281886	-0.318046	-0.948409	0.122663	0.083086	0.05758	-0.0748196	-0.540726	0.2474	-0.667536	-0.67662	0.0623865	-0.537211	-0.607074	0.62091	-0.21719	-0.689939	0	-0.663152
DYRK2	0.528933	0.528933	0.229148	0.301938	-0.0215559	-0.288548	0.546674	-0.31023	0.854415	1.61568	0.336967	0.129586	0.275634	0.410583	0.50205	0.427775	0.735992	0.735134	0.772844	-0.640426	-0.0036974	0.257149	0.274801	-0.188015	0.171983	-0.550803	-0.87049	-0.635986	-0.0840378	-0.32592	0.465633	0.0825825	-0.878798	-0.0411053	-0.0145044	0.168254	-0.531755	-0.461563	0.295868	-0.493809	-0.751583	-0.752572	-1.80878	-0.407368	0.312989	0.226425	-1.00749	-0.480286	-0.114961
RAB22A	0.943972	0.740174	0.629856	0.721032	0.372084	0.413052	0.605628	0.411016	0.323876	0.523264	0.303109	0.0900717	0.0396938	0.437111	0.10877	0.400801	0.540365	0.28752	0.342072	-0.912133	-0.140141	-0.209606	-0.100903	0.170526	-0.023654	-0.0683699	-0.202112	0.050539	-0.091835	0	-0.283683	-0.407477	-0.672956	0.148064	0.221257	-0.517618	-0.242107	-0.454186	-0.52124	-0.466351	-0.375285	-0.710854	-0.683931	0.0652752	-0.680167	0.139733	-0.419979	0.247338	0.137438
FYCO1	0.772428	0.806216	0.362754	0.322192	0.146284	0.151073	0.588717	0.124839	0.132426	0.483244	0.0405674	-0.290909	-0.112799	0.0639277	0.0781412	0.173901	0.211925	0.332243	0.169481	-0.607873	-0.0777082	-0.0956783	-0.145089	0.069314	-0.131941	-0.0166864	0.0978088	0.186493	0.165346	-0.124687	-0.186402	-0.0939064	-0.389604	-0.195873	0.0476475	-0.0672417	-0.381801	-0.35397	-0.385263	-0.454505	-0.225438	0.0686808	0.103688	-0.423023	-0.63081	0.126967	-0.251666	-0.0386724	0.117517
MIAT	0.95259	0.103179	1.01485	0.981853	1.24321	1.26976	1.25767	1.2594	-0.802699	-0.713663	-0.294722	0.0307617	0.227359	0.405053	-0.0284691	0.121205	0.266485	0.0628681	-0.0801229	0.492517	0.410678	-0.0288925	0.35569	-0.211243	-0.159392	0.0684137	-0.177094	-0.794766	-0.710946	0.423717	-0.0648651	0.486611	-0.0666018	0.633338	-0.136427	0.789957	-0.534851	-0.774767	-0.907668	-0.000415	-0.752946	-0.103984	-0.772641	-1.00249	-1.45881	-0.131877	0	0.230542	-0.45824
DSTN	-0.0927868	-0.0364704	-0.591395	-0.439192	-0.00701904	-0.416539	-0.252635	-0.369901	0.562503	0.824238	0.393071	0.0210209	0.0661516	0.16285	0.0709209	0.127419	0.472123	-0.209005	0.297684	-0.537645	0.031662	0.0990581	0.274714	0.244634	0.138973	-0.769793	-0.756775	0.021842	-0.455561	-0.328278	-0.0552301	-0.443266	-0.476982	0	0.224939	0.00665379	0.566337	0.860136	0.298769	0.0504599	-0.884535	-0.860119	-0.657709	0.0201988	1.36499	-0.0848074	-0.92765	-0.283756	-0.224505
SEMA4D	-0.0853491	0.109154	0.0895519	0.0362787	-0.2131	-0.217902	0.0580406	-0.109317	0.296301	0.741848	0.556539	0.0626621	0.243183	0.187048	0.133699	0.0522823	0.207464	0.308512	0.121902	0.130511	0.212325	0.318591	0.0477066	0.31482	0.190114	-0.420575	-0.181065	0.101277	0.229893	-0.170995	-0.264938	-0.365894	-0.43326	-0.193592	-0.0529146	-0.253885	-0.406032	-0.445949	0.153003	0.0506935	-0.544286	-0.109317	-0.510661	-0.523763	0.0113192	0.107849	-0.365894	0	-0.304606
TXK	0.287895	0.445496	0.394774	0.255305	0.963197	-0.198664	0.267083	0.64323	0.647263	0.179635	1.1631	-0.243112	0.21887	0.44373	-0.212864	0.499388	1.14773	0.48637	0.479494	-0.813751	-0.128701	-0.0442162	0.142301	0.192044	0.00509644	-0.990422	-0.723217	0.254551	0.247231	-1.06637	0.0134506	-0.800613	-0.499975	-0.322379	0.506169	-0.505933	0	-1.13265	-0.618996	-0.661115	-1.05634	-0.508067	-1.73417	0.28937	-1.75632	-0.27546	-0.563353	-0.463491	0.0952845
IL11RA	0.345702	0.0802746	0.906006	0.518718	0.0395927	-0.0311766	0.455706	-0.0752954	-0.588368	0.888779	0.407535	0.532972	0.291238	0.0908546	0.134893	0.0659389	0.198628	0.123697	0.251498	-0.41886	0.0230598	0.436563	-0.0598488	0.075655	0.270143	0	-0.107185	-0.742418	-1.00193	-0.332512	-0.0161924	-0.308722	-0.34715	0.488323	0.0838099	-0.178926	-1.01104	-0.747931	-0.188843	-0.48906	-0.285871	-0.256179	-1.17982	-0.331227	-0.148191	-0.255637	-0.450895	0.123697	-1.04855
IL11RA	-0.0568185	0.0539594	0.117506	0.101197	-0.0614004	-0.0954576	0	-0.0614004	-0.543771	-0.68042	0.288106	0.481652	0.279677	0.318993	0.458899	0.000732	0.0617061	0.205327	0.0383391	0.489505	0.259609	0.376028	0.231787	0.0383391	0.314284	-0.0408936	-0.161975	-0.227411	-0.437695	-0.0729208	-0.0318718	-0.0845337	0.0867729	-0.0243969	0.0532527	-0.0507307	-0.304984	-0.187627	-0.0371275	-0.156245	-0.287878	-0.0147362	-0.349123	0.0160384	-0.688667	0.0957184	-0.181795	0.12088	-0.521502
TRIM52	0.176544	0.4562	0.181217	-0.0406198	0.00151157	-0.0653153	0.0865297	0.0424471	0.13826	0.5616	0.302605	0.422482	0.285965	0.0900841	0	0.480236	0.303523	0.316022	0.649258	-0.519222	-0.0259256	0.161081	-0.0363503	-0.247998	-0.216044	-0.213414	-0.538302	-0.590831	-0.140377	-0.677618	0.549257	0.126539	-0.152926	0.161757	0.0900841	0.00490475	-0.00681686	-0.199462	-0.316929	-0.252492	-0.757771	-0.777715	-0.950964	0.201734	-0.0417862	-0.14957	-0.905662	-0.333975	0.22649
LAT	0.142806	0.685905	0.701173	0.351499	0.377326	0.455537	0.420711	0.390069	-0.494354	0.422536	0.250922	-0.0955076	-0.169742	0.0397854	0.104433	-0.102577	-0.000978	-0.0431805	-0.327071	0.128786	0.47695	0.13236	0.154494	0.136147	-0.0196934	0.115308	0.234391	-0.896022	-0.433657	-0.187729	-0.429041	-0.452937	0.152296	-0.236437	-0.409426	0.0461931	-0.425425	0.214302	0.607201	-0.228395	0.0549278	0.835474	-0.0627089	-0.0660324	0.961724	-0.145472	-0.431017	0	-1.16261
LAT	-0.0179873	0.477134	0.352499	0.118797	0.375312	0.254684	0.282786	0.407084	-0.728742	-0.0683603	0.336369	0	-0.203049	0.144621	0.0204525	-0.367109	-0.0270052	0.0969372	-0.21029	-0.119657	0.546454	0.0442972	0.201423	0.15295	0.0951643	-0.201143	-0.0372944	-0.934619	-0.699419	0.0851555	-0.287508	-0.399379	0.131821	-0.0431366	-0.297658	0.258153	-0.382768	0.0219688	0.694024	-0.0974484	-0.41413	0.479938	-0.527125	-0.236828	0.21882	-0.130241	-0.473543	0.111036	-1.10596
UTRN	0.0830803	-0.075839	0	0.374887	0.16254	0.0565643	0.499312	0.15438	-0.503554	-0.522329	0.0146008	-0.5569	0.090229	0.15438	0.527671	0.624067	0.563723	0.638117	0.236564	0.256187	-0.0769062	-0.222814	-0.20171	0.254492	0.289277	-0.250238	-0.129077	-0.661068	-0.45142	0.133773	-0.773348	0.188528	0.182298	0.177384	0.145715	-0.311717	-0.400436	-0.79338	-0.513633	-0.198802	-0.571865	-0.529615	-0.690982	-0.475844	-0.283727	-0.486439	0.151649	-0.160405	0.483112
RYK	0.152365	0.138304	0.32865	0.118384	-0.0522566	-0.139215	0.174123	-0.00936222	-0.950573	-0.988127	0.0870047	-0.128409	0.305347	0.23	0.124579	0.368547	0.192386	0.126955	0.235734	0.0830946	-0.0870743	0	0.180998	0.256279	0.372157	-0.0630474	-0.220234	-0.0458212	-0.475921	-0.0177345	-0.513907	-0.572061	0.382931	-0.0936976	0.423307	-0.016161	-0.147805	-0.37701	-0.195685	-0.01931	-0.341763	-0.460145	-0.582891	0.349144	-1.26625	0.00465774	-0.309284	-0.0936976	0.0383644
MBP	0.81863	0.590765	0.75699	0.771617	0.386062	0.17649	0.672656	-0.0159998	0.193354	0.292875	0.432934	-0.260285	0.139206	0.19814	0.196469	0.220161	0.374663	0.387996	0.366122	0	-0.081708	0.392502	0.501021	0.512194	0.300241	-0.00280285	-0.150681	-0.174624	-0.0100813	-0.153534	-0.375174	-0.314701	-0.417404	0.0424604	0.0744524	-0.0881319	-0.0919676	-0.461437	-0.153534	-0.146175	-0.47704	-0.228046	-0.434659	-0.376218	-0.0666933	0.169656	-0.258128	0.132472	-0.116945
SLC20A1	0.190171	0.0556393	-0.214049	0	-0.0249662	-0.0811968	0.374974	0.167313	0.465253	0.516346	0.18117	-0.162363	0.101325	0.279651	0.106153	0.357294	0.607159	0.398305	0.195325	0.314631	0.0260582	0.0369654	-0.110647	0.449216	0.205881	-0.757564	-0.528211	-0.052844	0.765596	0.0540867	-0.267403	0.0226793	-0.274764	-0.0169277	0.314631	0.0966768	-0.539274	-0.908118	-0.497396	-0.598878	-0.623297	-0.568717	-0.860363	-0.0880365	-1.9716	0.232205	-0.380238	-0.538664	0.282766
LOC93622	0.180493	0.306519	0.187593	0.0679541	0.214785	0.11837	0.654092	-0.0250912	0.106242	1.0197	0.250544	0	-0.105985	0.0733957	0.275474	-0.0541115	0.00904655	0.296153	-0.0360775	0.282399	0.30679	0.343812	0.758915	0.292864	0.105306	-0.144479	-0.292647	-0.439445	-0.0530653	-0.370467	-0.234149	-0.307962	-0.593729	-0.328075	0.0756292	-0.265726	-0.0670824	0.397111	0.355945	-0.475912	-0.484352	0.338771	-0.475912	-0.308378	0.730228	-0.0405655	-0.557164	-0.154171	-0.567588
CD320	-0.0234509	0.115273	-0.0995741	0	0.510655	0.441879	0.178767	0.353614	0.215655	0	0.386743	0.0147266	-0.0164824	0.137071	0.0781965	-0.134546	0.284548	0.466957	-0.0984416	1.43466	0.972513	0.300088	0.0235949	0.0941324	0.0600567	-0.00635815	0.0961132	-0.0882893	0.240031	-0.186541	0.481797	-0.508019	-0.586814	-0.320079	-0.502765	0.180634	0.0204716	0.564196	-0.0138111	-0.360231	-0.299113	0.703486	0.0241156	-0.179939	-1.23425	-0.0939207	-0.206532	-0.265045	-0.556176
CDK10	0.102515	-0.103585	0.13852	0.0775614	-0.0168738	-0.056304	0.0290627	-0.28842	-0.075326	-0.131644	0.25028	0.338606	0.072917	0.124482	-0.000699	0.0802083	-0.156359	0.0352149	-0.0923638	0.176125	0.0201292	0.146751	0.0881205	0.339713	-0.0425606	-0.0878997	-0.175177	0.00836372	0.00627708	0.231946	0.00209522	0.154308	-0.041841	0.0311165	0.1187	0.261986	0.012527	0.132156	-0.0555773	0	-0.13471	-0.0490546	-0.0849314	-0.268076	-0.243042	0.0379405	-0.108099	0.174887	-0.0490546
DHRS3	0.341887	0.675722	0.32673	0.362534	0.485286	0.230325	0.336939	0.250404	0.337981	0.149464	0.603403	0.0274115	-0.210309	0.376558	-0.0698633	0	0.375035	0.406694	0.350955	0.367905	0.68128	0.226951	0.456043	0.278654	0.333544	-0.0719395	-0.00197887	-0.523685	-0.235687	-0.905944	-0.432384	-0.723521	-0.725154	-0.775586	-0.622681	-0.326549	-0.555774	-0.229107	0.647607	0.0577993	-0.329443	0.434996	-0.40377	-0.0350151	0.0650606	-0.21642	-0.768833	-0.162695	-0.589582
STIM2	0.215129	0.200179	0.0715704	0.0710573	0.0508871	-0.14042	-0.0211964	-0.0707669	0.0171623	0.288526	0.00107861	-0.102854	-0.0775828	0.115063	-0.316005	0.214664	0.0705433	-0.15777	0.0597134	0.0378065	-0.235672	0.346536	0.052968	-0.0222921	0.424582	-0.222393	-0.00161934	-0.226174	-0.341756	-0.196195	0.0736227	-0.0690684	-0.0884414	0.169326	0	-0.160782	0.166924	0.0919628	0.228545	-0.255501	-0.349298	-0.03827	-0.327469	-0.155965	0.295576	-0.131527	-0.416837	-0.228068	0.577027
PTGDS	0.208035	-0.0935717	-0.261451	0.74388	-0.0888252	1.67112	0	1.02795	0.277893	-0.297505	0.421951	0.862447	1.01894	0.415285	1.09252	0.965174	1.08997	0.342573	0.129651	1.39434	0.392459	0.728723	0.549545	3.11138	0.361965	-0.164489	-0.660162	-0.219343	-0.506673	-0.539399	-0.435313	-0.349545	-0.865831	-0.600393	-0.532221	-0.383372	0.448317	0.035697	0.0409994	-0.378215	-1.02699	-0.0104351	-0.703847	-1.12724	-1.22686	-0.0493536	-0.657036	-0.537241	0.0813341
AXIN2	-0.0164146	0.226481	0.82746	0.240365	0.177689	0.0118933	0.298814	0.040432	0.208334	0.474695	-0.0848522	-0.0188332	0.143138	0.0592756	-0.0840082	0	-0.0589104	-0.0502281	-0.0814791	0.2104	0.393076	0.369234	0.0943775	0.519818	0.907103	-0.132933	-0.502567	-0.33603	0.0500765	-0.714843	-0.139057	-0.736568	-0.479627	-0.0890808	0.409054	-0.448327	-0.649065	-0.7927	0.527296	-0.51446	-0.284208	0.137359	-1.3971	-0.296379	0.44576	0.276967	-0.491331	0.775616	-0.493011
RFTN1	0.836688	0.416016	0.359722	0.446515	0.717478	0.108216	0.498516	0.262545	0.374323	0.410247	0.462673	-0.203251	0.00736237	0.252843	0.367566	0.173853	0.493549	0.16387	0.499636	-0.0352249	0.00736237	0.0734921	0.136518	0.167429	0.00736237	0	-0.0124817	-0.591908	-0.0935812	-0.358659	-0.0549631	-0.0871668	-0.711754	-0.144791	-0.0779944	-0.0317554	-0.0141544	-0.219382	-0.186268	-0.570386	-0.825546	-0.289824	-0.454901	-0.819285	0.93538	0.0187082	-0.725014	-0.0407152	0.135763
EMR3	0.18167	-0.09023	0.0127192	-0.0217848	-0.0237818	0.633282	-0.0237818	0.0950732	0.27234	-0.0965209	-0.0029521	0.100583	0.953054	0.226877	0.317203	0.226877	0.254326	0.167739	0.424343	0.141251	0.00686264	0.395496	0.163358	0.293343	0.205729	-0.0338078	-0.203355	1.00442	0	-0.110246	-0.0975719	-0.174232	-0.212436	-0.139175	0.10972	-0.138094	-0.0965209	-0.037837	-0.135932	0.408882	0.208284	-0.0459313	-0.190961	-0.0923238	0.701346	-0.112369	-0.112369	-0.130543	0.108809
DFFA	0.376008	0.500687	0.422718	0.256459	0.300201	0.556735	0.0943918	0.15367	-0.516041	-0.501431	0.131969	-0.116691	0.0144739	0.0782728	-0.197788	0.16096	0.291139	0.48671	0.0843382	0	0.168212	0.0346632	-0.14811	-0.28737	-0.118547	0.542999	0.252514	-0.78128	-0.494784	0.138203	-0.22904	0.0165901	-0.553853	0.0250244	-0.618727	-0.260983	-0.368449	-0.805752	-0.00557327	-0.157146	0.075839	0.247477	0.364423	-0.817014	-0.263035	-0.321714	-0.0443134	0.0676975	-0.118547
IKZF1	1.55651	0.222563	0.174335	0.198478	-0.00622082	-0.38097	1.42087	-0.143181	-0.0680132	0.298413	0.081398	-0.475502	0.0660877	0.367098	0	0.694505	1.38754	0.333007	0.934684	0.698009	0.434324	0.182273	0.485502	0.288065	0.388646	-0.225256	-0.242497	-0.537222	-0.782767	-0.635977	-0.151813	-0.0393629	-0.120173	0.282212	0.136988	-0.0347557	-0.147709	-0.390115	1.33782	-0.6011	-0.174588	-0.043169	-0.681642	-0.217557	-1.28226	-0.391327	-0.797154	-0.631469	0.60251
CLEC4C	0.901872	-0.0236745	0.0534735	0.224002	1.13528	0.840253	0.48784	0.466926	0.28386	-0.118376	0.744274	-0.0322933	0.631783	0.176589	0.145508	0.48583	0.464205	0.217554	0.124121	-0.0871105	0.216746	-0.0458035	-0.0881085	0.496521	0.115478	-0.0751872	-0.0682778	-0.26529	0.0516624	-0.214275	-0.235128	0.520292	-0.170277	-0.381614	0.00936222	-0.294943	-0.0751872	-0.149292	-0.368217	-0.0332537	-0.319348	-0.142019	0.251088	-0.345364	0	-0.277761	0.112005	-0.163949	0.312127
CD47	0.664673	0.571975	0.417406	0.426628	0.0999889	-0.0304899	0.190225	-0.110434	0.787392	0.894624	0.17944	-0.00316429	-0.0599394	0.407187	0.0947065	-0.0647402	0.111116	0.114659	0.274356	-0.721059	0.230865	0.271819	0.151083	0.290186	0.45646	-0.208176	-0.314096	-0.362653	-0.1798	-0.287784	-0.0975666	-0.123834	-0.621186	0.297686	-0.0716677	-0.241983	0.109875	-0.447746	-0.187413	-0.113332	-0.304483	-0.887199	-0.958927	0.0172329	0.737655	0	-0.294463	-0.117586	-0.287784
IL18BP	0.309805	0.190278	-0.0376825	0.0690927	0.659246	0.331924	0.292209	0.0105877	-0.172984	-0.289459	0.142941	-0.198853	-0.10489	0.179809	0.173604	0.199932	0.227605	0.501699	0.115542	-0.349122	0.518266	0.142556	0.244388	0.0198412	0.125708	0.097578	-0.0689983	-0.663691	-0.357539	-0.202517	-0.28972	-0.0497313	-0.825643	-0.0676613	-0.249496	0.142556	-0.364636	-0.0305014	0.0701056	-0.580295	-0.351562	0.381386	0.0525885	-0.460814	0.0757628	-0.26806	-0.621227	-0.0536957	0.0143805
CTAGE5	0.0494432	-0.0452876	0	0.0659184	-0.0441084	0.00456572	-0.0607047	-0.112907	0.00570488	0.0800467	-0.0642858	-0.0511975	0.0350108	0.0249333	0.0494432	0.0249333	-0.105509	0.00228453	0.023809	-0.0535688	-0.110437	-0.0394015	-0.137846	0.010252	0.00798035	0.0461254	-0.0323696	0.118464	-0.155564	-0.0347099	0.0260563	-0.0160937	-0.0405765	-0.0847506	-0.00917435	0.0170465	0.111073	0	0.0125208	-0.0511975	-0.00458002	-0.0137835	0.125817	-0.111671	0.0843663	-0.0607047	0.162028	-0.0323696	-0.0405765
CHN2	0.320918	-0.0203342	-0.129299	0.0632076	-0.118299	-0.381443	-0.149314	-0.268294	-0.0482483	-0.452194	0.146287	-0.143725	0.0378628	0.32334	0.397644	-0.0687494	0	0.118658	0.337792	0.427602	0.0530262	0.145831	0.336193	0.27535	0.410614	-0.24717	-0.379471	0.579905	0.377191	-0.403306	-0.662208	-0.441871	0.612297	0.139429	0.505052	0.00503826	0.310372	-0.13483	-0.117751	0.108393	-0.463286	-0.640012	-0.270728	-0.117203	-1.16338	-0.152116	-0.730921	-0.577662	0.253496
CHN2	0.022789	-0.072907	0.0797858	0.169074	0.0578871	0.0766778	0.103395	-0.00109386	-0.0376763	-0.181593	-0.0120816	-0.0287218	0.121606	0.0982952	0.0900989	0.204627	0.158333	0.177803	0.113541	0.116571	0.0119815	0.0725236	0.115561	0.0849519	0	0.0409765	-0.0902686	-0.0444283	-0.148483	-0.0489473	0.02494	-0.066021	0.0662689	0.140583	0.0119815	-0.0309558	-0.0120816	0.00654841	-0.0706081	-0.027607	-0.0153947	-0.0512118	-0.0187154	-0.0198236	-0.0844584	-0.0914331	-0.17417	-0.138816	0.0536776
CHN2	0.70391	0.312011	0.287621	0.279983	0.203827	0.0382786	0.29457	-0.0613317	0.277135	-0.0117378	-0.119313	-0.268785	0.0317955	0.011116	0.125619	0.0224085	-0.0216827	0.352112	0.100563	0	0.188521	0.475333	0.492243	0.433254	0.338517	0.107731	-0.0278997	-0.257942	0.0938559	-0.0666084	-0.864672	-0.277453	-0.228694	0.138711	0.0931101	-0.441313	0.102544	-0.163265	-0.241829	-0.000797	-0.159105	-0.353829	0.163357	-0.489365	0.778758	-0.196674	-0.604624	-0.308046	-0.00212765
SNORA12	0.503889	0.696783	0.189091	0.378761	0.751632	0.891183	0.350307	-0.109636	0.748925	0.86797	-0.173968	0.537883	-0.182554	0.266462	-0.00195312	0.378761	0.156786	-0.206617	-0.0471544	0.103706	1.65829	1.02098	0.517734	0.340752	0.686717	0.11836	-0.0933552	-0.380834	-1.10264	-0.806542	-0.0674553	-1.07451	-0.401301	-0.292158	-0.293487	-0.468102	-0.353986	0.136814	0.720263	-0.792582	-0.136074	0.181847	0.113359	-0.352879	-1.55365	-0.50485	-0.267941	0.0623665	-0.558754
MXRA7	0.0471292	0.0269666	0.00976562	-0.082911	0.0897026	-0.0297022	-0.00545502	0.0312347	0	-0.119112	-0.0921664	-0.0120282	0.0876546	0.0897026	0.00217581	-0.0341554	0.0628514	0.0502877	-0.0153251	0.0397339	-0.0566277	0.0638933	0.0917468	-0.139356	-0.0419812	0.0784035	0.174153	-0.0375042	-0.0397406	0.172221	0.0492358	0.0226855	-0.0475969	0.0502877	-0.0921664	-0.00545502	-0.049849	-0.252836	0.0784035	-0.104991	0.0108471	-0.0453477	0.0628514	-0.0521049	-0.0956531	-0.138157	0.0586753	0.0670147	0.189511
CYFIP2	0.00346184	-0.00926971	-0.00810766	0.0172234	-0.0445743	0.10576	0.0229192	0.0521789	-0.0433836	-0.1547	-0.0469584	-0.0783229	-0.125425	0.0654864	-0.0374436	-0.11413	-0.0174308	0.0263257	0.0643821	0.0577388	0.0183644	-0.0232882	-0.0807643	0.0841298	0.0521789	0.0217814	0.0398722	0.0610642	0.00691462	0.0229192	-0.0011549	-0.0710244	0.0499496	0.0308552	-0.0221148	-0.0186	-0.143174	-0.081986	-0.06497	-0.026814	0	0.0621705	0.205296	-0.0807643	0.149113	-0.0795431	0.0229192	-0.0232882	0.0126505
CYFIP2	0.303935	0.319894	-0.343647	-0.0696049	0.0326786	-0.179813	0.0363874	0.15968	0.659151	1.06733	0.433244	-0.22241	-0.0428171	0.352981	0.280717	0.0399857	0.507977	0.26098	0.181478	0.46683	0.102891	-0.0653019	0.274197	0.0500345	0.168932	-0.208467	-0.261004	-0.303189	0.052412	-0.363715	-0.0604782	-0.340264	-0.0227613	-0.0604782	0.121127	0.26098	-0.28057	-0.592063	0.00706482	-0.311446	-0.212742	-0.316167	-1.22229	-0.0533228	-1.63509	0.24175	-0.379385	0	-0.36755
RASA2	0.286949	0.762041	-0.0417128	0.265461	0.201725	-0.417816	0.393408	-0.0433207	0.892244	1.14402	0.28396	-0.685167	0.107286	0.66428	0.0170736	0.0651255	0.807057	0.666904	1.1459	-0.218148	-0.506713	-0.184046	0.00933838	-0.128942	-0.177556	-0.517848	-0.599872	0.447841	0.638433	-0.0390368	-0.440944	-0.511157	-0.423389	0	0.14919	0.285242	-0.219966	-0.233975	0.0308943	-0.389587	-0.49493	-0.656172	-0.950882	0.267625	-1.05301	0.117398	0.0676107	-0.588089	-0.0267897
RAB37	-0.261581	-0.0412426	-0.11974	0.139734	-0.172776	-0.262288	-0.103821	-0.380812	0.0482874	0.621105	0.419548	0.338917	0.0441027	0.120169	0.0641565	0.234269	0.567772	0.0915127	0.250376	0.511151	0.508117	0.0774336	0.428916	0.158861	0.0641565	-0.0893297	-0.274828	-0.985343	-1.40116	-0.547352	-0.281975	-0.120593	0.218488	-0.231061	-0.426805	0.23477	0.0712776	0.167632	1.03301	0.658171	-0.160869	0.172694	-0.419956	-0.999018	-0.524851	-0.596103	-0.793038	-0.734675	-0.379023
RAB37	0.0940475	0.282733	0.173293	0.397197	0.335031	0.285254	-0.0976858	0.225264	-1.39394	-1.24427	0.0196428	0.0724821	-0.0716515	0.242372	0.0139132	0.0850744	0.442814	0.0159378	0.303328	0.351159	0.508285	-0.139141	0.301946	-0.409252	-0.221824	0.260134	0.0548649	-1.07093	-1.33512	-0.247096	-0.514427	-0.191524	0.0492735	-0.374357	-0.0261497	0.169357	-0.179891	0	0.756138	0.339888	-0.177189	0.453064	-0.340718	-0.440377	-1.80957	-0.741291	-0.654466	-0.451525	-0.694187
RAB37	-0.0244045	-0.165898	0.0330358	0.130994	0.0442538	0.124666	-0.0185561	0.0839338	-0.167191	-0.0624027	0.031909	0.0442538	0.0420175	0.106586	0.0375333	0.0531669	0.0386562	-0.0756998	0.00115156	0.147733	0.031909	-0.0409055	0.121492	0.168387	-0.0940318	-0.00924873	0.0719247	-0.117591	0.0285234	-0.0528088	0.0564942	-0.037354	-0.00577307	0.123609	0.0861063	-0.00924873	-0.128887	-0.0624027	0.0057497	0.141479	-0.00230646	0.0262623	0.0205941	-0.0672245	-0.127628	-0.130147	-0.0903468	-0.0744863	-0.0854478
KIF21A	0.520942	0.180998	0.0676489	0.172186	0.133506	-0.135649	0.447157	0.00722504	0.55215	0.783556	0.206722	-0.166817	0.202007	0.0589838	0.136392	0.130201	0.618521	0.23815	0.484198	-0.349117	0.228909	0.0463266	0.190153	0.218053	0.13845	-0.526847	-0.472448	-0.287044	-0.150144	-0.0525513	-0.0376053	-0.384727	-0.454968	0.146651	0.279388	-0.0145597	-0.126725	-0.0311155	0	-0.128208	-0.471192	-0.691808	-0.384727	-0.488872	0.998415	-0.0610266	-0.65713	-0.406163	-0.196595
AKTIP	-0.145235	-0.223959	-0.0542364	-0.347496	-0.00588322	-0.354985	-0.117371	-0.177627	0.611079	1.09431	0.319892	0.099431	0.227973	0.28819	0.0405226	0.0225248	0.308243	-0.370082	0	-0.231751	-0.0656614	-0.0603457	0.0267563	0.0876932	0.193477	-0.667932	-0.918582	0.43235	-0.0875359	-0.277511	0.535864	-0.314998	-0.190522	0.117944	0.613894	0.0116949	0.236968	0.01441	0.165133	-0.0106068	-0.580469	-0.811667	-1.17012	0.213194	0.627133	0.165483	-0.114825	-0.0388756	-0.361006
NAT10	0.796566	0.893278	0.851117	0.664556	0.585221	0.2991	0.650666	0.346232	-0.306498	0.0860024	0.12671	-0.377523	-0.15416	-0.0987053	-0.0945578	0.258178	0.15694	0.133974	0.0657644	0.0889216	0.0375137	-0.259781	-0.173274	0.154676	-0.122994	0.264811	0.423593	-0.709119	-0.347853	0.0587072	-0.186233	-0.0503149	-0.2705	0.115656	-0.160213	-0.036128	-0.341942	-0.762068	-0.424895	-0.559305	-0.109961	0.729032	0.0989151	-0.437446	0.20079	-0.256302	0.100001	0.160587	0
SYTL2	0.749844	0.966451	-0.244044	0.0770054	0.259116	-0.0278683	1.20117	0.61728	0.520945	0.453653	0.591812	-0.306357	0.334561	1.01006	0.437013	0.906397	1.37213	0.793756	0.000824	0.536933	0.0204535	0.48018	0.274864	0.871695	0.600805	-0.88142	-0.690484	-0.454855	0	-0.459946	-0.439132	-0.394585	-0.450345	0.409673	0.0902233	0.0549669	-0.0648794	-0.375219	-0.476474	-0.365103	-1.32688	-1.0418	-1.45542	-0.849151	-0.923777	-0.062726	-0.711917	-0.734358	0.212946
ZC3HAV1	0.00199795	0.275068	-0.102039	-0.045208	0.185123	-0.350335	-0.158966	-0.0571241	-0.872304	-1.09348	-0.0743961	-0.00852776	0.157592	-0.136254	-0.131865	0.108807	0	-0.414871	-0.151726	-0.00100136	-0.25894	0.105556	0.147696	-0.104725	0.0995016	-0.255355	-0.214746	0.288642	-0.435688	0.10323	0.327417	0.270101	0.273001	-0.0339003	0.763916	0.414412	0.0915451	0.193457	-0.230501	-0.14121	0.401976	0.239083	-0.365074	-0.0236979	-1.02471	-0.0125561	0.116669	-0.15562	0.271344
PURA	0.363221	0.271209	0.125042	0.193011	-0.0144043	0.00909233	0.268778	0	0.974366	0.953156	0.414223	0.277673	0.326026	0.426878	0.38134	0.461592	0.53064	0.16394	0.413489	-0.602001	-0.0659828	-0.0707636	-0.0111179	-0.126568	-0.0296183	-0.439014	-0.577004	0.723285	0.399976	-0.416232	0.23983	-0.580896	-0.254395	-0.0731602	0.439664	-0.145179	-0.0697384	-0.0990934	-0.228213	-0.500818	-0.259067	-0.750274	-0.79705	0.215348	-1.00424	0.372812	-0.643124	0.134272	0.00162792
DNAJB6	-0.00367642	-0.0820112	0.126946	0.123099	0.194139	-0.043663	0.12175	0.201548	-0.892784	-1.41542	-0.330925	-0.30672	0.0403423	0.27967	0.0403423	-0.251978	-0.0148678	-0.0416098	-0.209512	0.432139	0.145179	-0.265155	0.190375	0.283812	0.350409	0	0.121075	-0.466108	-0.346713	-0.0177317	-1.19023	-0.6028	1.06812	-0.101687	0.0431948	0.186693	0.141285	-1.07724	-0.0232639	0.611879	-0.412348	0.0450268	0.144515	0.145179	-3.23867	-0.34458	0.0259905	0.100773	-0.137357
ANXA11	-0.257131	-0.242801	-0.160303	0.263126	-0.23054	-0.134821	-0.404486	-0.202538	0.582039	0.469851	0.0721102	0.446729	0.395185	-0.0678439	-0.0399837	0.158562	0.122789	0.380533	0.559917	0.304516	-0.00823879	0.679988	0	0.0621767	0.266317	-0.115705	-0.2344	-0.357415	-0.100945	0.255805	-0.18562	0.526084	0.492219	0.531778	-0.35391	0.042634	-0.13422	-0.037734	0.0948544	0.3387	0.521513	-0.0863328	-0.330305	-0.471255	-0.252556	0.0684586	0.159052	-0.367979	-0.102707
PPP1R13B	0.698317	0.862849	0.63172	0.306948	0.664293	0.236489	0.599944	0.163981	0.175975	0.565867	0.243939	-0.0230641	0	0.0832124	-0.0129652	0.166597	0.11227	0.154524	0.0404959	-0.0386486	0.24493	0.184777	0.0157552	-0.0434771	-0.0660248	0.237484	0.250858	-0.344247	-0.226308	-0.183704	0.0748811	-0.388874	-0.428595	-0.19844	-0.177056	-0.134573	-0.254027	-0.00352383	0.0128508	-0.256828	0.00877428	0.426579	-0.336818	-0.322808	0.945293	-0.0740309	-0.205187	0.160311	-0.757052
NBPF10	-0.0478797	0.0261798	-0.016171	0.00344181	-0.0730333	0	-0.0395923	-0.0372329	0.123232	-0.0815163	0.0858407	-0.0196605	0.0340548	-0.0360541	0.0306845	-0.0219908	-0.0138502	0.0640306	0	-0.119695	0.0782447	-0.045507	0.0530009	0.0815048	0.190203	-0.0115323	-0.0790877	0	-0.00921822	0.0182624	-0.0103745	0	0.00229549	0.0890837	-0.112226	0.149359	0.0518928	0.0261798	0.0530009	-0.0682082	-0.0633998	0.11477	0.0216608	-0.0407729	0.595643	0.0760665	-0.0682082	0.124286	-0.0254941
IL18BP	0.0418844	0.0188885	0.0133581	-0.046598	0.0144663	0.0111408	0.0100307	-0.0202723	0.13852	0.10043	-0.107948	-0.022542	-0.106743	0.0815301	0.03971	-0.00111866	-0.0191383	0.00780725	0.092061	-0.152003	0.060235	0.0580883	0.0177841	0.0287886	-0.00560284	-0.0971413	0.025496	0.00891972	0.0133581	-0.0710607	0.0243969	0.0265937	-0.124921	-0.013483	-0.0698862	-0.0698862	0.0331669	-0.0558677	-0.0769467	-0.0282335	0.0794144	0.0232968	-0.00785017	0.0210938	-0.0734119	-0.0651979	-0.0558677	0	-0.00560284
MMP28	0.00515079	0.174733	0.117857	0.00925827	0.109272	0.0938835	-0.112641	0.102561	0.232969	0.0967817	0.0958157	0.0174379	0.0153975	0.0487037	-0.0408187	0.0204935	-0.0103564	-0.024982	-0.0281353	0.00515079	0.0296211	0.00925827	0.130167	-0.173024	0.0536838	0.0225272	0.0366807	-0.101527	-0.180022	-0.129476	-0.107073	-0.122719	-0.0971045	-0.146509	-0.0312958	-0.141947	-0.0312958	0.0123315	0	-0.175353	0.00309324	0.165562	0.0427051	-0.0207882	-0.076283	-0.0893993	-0.102635	-0.066524	0.056663
MMP28	0.0138278	0.0388398	0.0410919	0.0218334	-0.00812817	-0.0304232	-0.0578814	-0.0566759	0.0422168	0.00808239	0.0478282	-0.0797401	0.0799513	-0.02806	-0.0387244	-0.0944996	0.0534186	-0.0602937	0.0126805	0.0556478	0.0410919	-0.00115871	-0.0663428	-0.109411	0.0433412	0.0433412	0.0875988	0.112446	0.00808239	-0.0411053	-0.103179	0.119924	0.00808239	-0.0470743	-0.0399146	0.0388398	0.0161195	0.0799513	-0.00115871	-0.015131	-0.00115871	0.112446	-0.0518675	-0.0422969	0	-0.0209937	0.0777588	-0.0494685	0.0821404
NCR1	0.369128	0.25259	0.0537577	0.365731	0.376741	0.0736718	0.108636	0.282619	0.259928	0.156597	0.535562	-0.0741735	0.0569205	0.0943413	0.217219	0.266317	0.678619	0.213445	0.255346	0.387668	0.308502	0.214389	0.14178	0.327831	-0.0021925	-0.0880795	0	-0.00438833	0.0260539	-0.131819	-0.08111	-0.154805	-0.0915766	-0.0730205	-0.0388594	-0.203168	0.179992	-0.141452	-0.181888	-0.196876	-0.164594	-0.031003	-0.118676	-0.145082	-0.0776372	0.00764751	-0.0592589	-0.160916	-0.112741
CD160	1.171	0.981182	-0.106317	0.96036	1.59304	0.560911	0.129354	0.192004	0.707591	0.89082	1.44885	-0.7102	0.0838747	0	0.117681	0.747706	1.22258	0.255868	0.94309	0.336845	0.537303	0.371736	0.433894	0.0977755	0.320675	-0.853397	-0.526198	-1.08946	-0.620219	-0.772384	-0.667972	-0.558259	-1.13292	-0.532225	-0.426152	-0.491628	0.417644	-0.201103	-0.108361	-0.581929	-2.26171	-1.4757	-1.85443	-2.10979	1.48171	-0.0670147	-1.8469	-1.86269	0.0246525
PATL2	-0.126172	-0.180056	-0.304346	0.546303	-0.0366364	0.162499	0.345891	0.388749	0.568718	0.322793	0.494274	-0.14366	0.042594	0.103157	0.227293	0.216368	0.274705	0.655775	0.511772	0.219497	0.0999756	-0.5025	0.0452423	0.701263	-0.300698	-0.648927	-0.304626	-0.460569	0.271503	-0.620666	-0.272118	1.03773	-0.254911	-0.203706	0.0361738	0.441974	0	-0.377533	-0.476625	-0.193522	-1.14265	-0.57115	-1.1497	-0.72586	-0.677025	0.781149	-0.395377	-0.35874	0.0465651
FAM110A	-0.131534	0.163356	0.016757	0.181133	-0.258152	0.269971	-0.0471811	-0.196538	-0.401334	-0.635789	0.219607	-0.0514698	0.47481	0.128395	0.58252	0	0.0648327	0.34204	0.299906	0.210084	0.416177	0.159279	0.253726	0.291239	0.231776	-0.226128	0.178694	-0.436798	-0.107521	-0.421915	-0.625309	0.104566	0.511227	-0.543498	-0.375833	0.03197	-0.239602	-0.179384	0	-0.193376	-0.135626	0.420828	0.456201	-0.450325	0.338329	-0.155645	-0.253862	-0.369216	-0.321998
FAM110A	-0.0163136	-0.19627	0.0340652	0.00303793	-0.0122175	-0.0484557	-0.0537071	0.0131197	-0.191632	-0.188163	0.16462	0.0741019	0.0350552	0.119605	0.26506	0.0576358	0.0458984	0.25235	0.0702438	0.184384	0.136305	-0.0824027	0.165525	-0.123781	-0.00406122	-0.0505538	0.0595827	-0.223238	-0.248308	-0.0317769	-0.124886	0.142747	0.243813	0.0419645	0.181705	0.0161309	0	0.1455	-0.100767	0.159183	-0.0255718	0.0151277	0.192392	-0.0632091	-0.140447	-0.156178	-0.0867023	-0.169798	-0.0589781
PIK3IP1	0.246337	0.877027	0.427254	0.29944	0.402107	0.266077	0.130243	0.142918	-0.212907	0.397017	0.284224	-0.207535	-0.0509157	0.0884066	-0.546113	-0.0857973	-0.347803	-0.142621	-0.70689	0.154802	0.813817	0.483327	0.494764	0.21088	0.89541	-0.164124	0.0295811	-1.17087	-0.921695	-0.201833	-0.487468	-0.744456	-0.526856	-0.369684	0.0207996	0	0.114942	-0.0736866	0.515855	0.107323	-0.889541	0.600894	-0.989137	-0.311265	-2.32309	-0.0847797	-1.03041	-0.525185	-1.42731
ERBB2	-0.0034256	0.249667	-0.0276341	0.14732	0.124485	0.0657654	0.0215077	0.0248742	-0.0381355	-0.00114107	-0.12377	-0.0713019	-0.0487132	-0.0737009	-0.00571394	-0.025311	-0.00800562	0.0349283	-0.0881762	-0.0785093	0.00909519	-0.0653229	0.124485	0.0404835	-0.00571394	-0.0264721	0.109764	-0.00114107	0.0690312	0.0147505	-0.00571394	0.10022	0.00796127	0.00227928	-0.0322919	0.0248742	-0.0991287	0.196915	0.0349283	0.00569153	0.0113597	0	0.13179	0.0113597	-0.0183644	-0.0487132	0.0873957	0.0327001	-0.0641303
FCER1A	1.28387	0.391246	2.59178	1.20059	1.20059	1.43421	1.25318	0.624119	-0.0743027	-0.615736	0.842756	-0.166612	1.60612	1.52013	1.62887	0.994989	0.333561	0.231391	1.3266	0.306646	0.923692	1.4079	1.9461	1.27994	1.89014	-0.553766	-2.81597	-0.806621	-0.777063	-2.14001	-1.51627	-1.11459	-1.34351	0.503735	0.511003	-0.749013	-0.574183	-2.61941	0	-2.56885	-1.68084	-0.431845	-1.62846	-1.8368	-0.304311	-1.89425	-2.96084	0.145027	-1.06165
ZNF148	0.472791	0.422046	-0.176159	0.0806646	-0.391174	-0.35996	0.055232	-0.29275	0.92691	1.33641	0.187209	0.254507	0.030757	0.140912	0.0132208	0.414195	0.484739	0.488585	0.435559	-0.141349	-0.352323	0.233295	-0.189157	0.0870209	0.12908	-0.330011	-0.674496	-0.625565	-0.194324	-0.330374	-0.0685911	0.403103	-0.347539	0.12908	-0.312814	0.182892	-0.163059	-0.0746593	0.154033	0	-0.252296	-1	-1.3659	-0.486659	-0.0941486	0.0263214	-0.394081	-0.834852	0.0813923
ZNF211	0.324364	0.156103	0.337876	0.132597	0.0432854	0.428605	0.243498	0.126145	0.473417	0.523812	0.399721	-0.0723476	0.0206985	0.0538301	0.00256348	0.332027	0.215595	0.244581	0.226053	-0.20581	0.155239	-0.0686426	0.0713358	0.0162659	0.123498	-0.156358	-0.117563	-0.327311	0.0783396	-0.250516	-0.114088	-0.409701	-0.555281	-0.210998	0.107213	-0.360693	-0.236467	-0.49618	0.18855	-0.199166	-0.523121	-0.297834	-0.530978	-0.396132	1.0169	0.16557	-0.498444	-0.0449553	-0.431165
PDE7A	0.311921	0.467333	0.503668	0.516761	0.45156	0.442342	0.663455	0.254122	0.22771	-0.39052	0.571795	0.526784	0.175185	0.328641	0.414783	0.559746	0.570841	-0.0432043	0.136065	-0.395577	0.147089	0.259551	-0.403062	0.0346441	0.04529	-0.40655	-0.275902	-0.675399	-0.64878	-0.161311	0.220074	-0.173833	-0.127707	0.326864	0.387929	-0.33067	-0.897522	-1.0328	-0.49205	-0.0782957	-0.436135	-0.453516	-1.50436	-0.270268	0	0.0433245	-0.0118046	0.703461	-0.151148
TNRC6B	0.0423508	0.148863	0.00232077	-0.0508332	-0.00348949	0.0446053	-0.048429	0.113868	-0.0222411	0.109568	0.0922375	0.0355673	0.0922375	0.00347996	0.0933275	0.0138721	-0.0738783	0.22637	-0.012835	0	-0.0580711	-0.107273	0.0230465	0.0287514	-0.0665617	-0.0849242	0.00695276	0.0976758	-0.0923357	0.0230465	-0.00465393	-0.0388508	0.00926304	0.0922375	-0.0738783	0.12988	-0.0140071	0.124562	-0.043632	-0.029336	-0.0317087	-0.0738783	-0.048429	-0.048429	-0.0568624	0.0184665	0.0104165	-0.0787773	0.516778
VEZT	-0.0663838	-0.0479741	-0.0837808	-0.16213	-0.039463	-0.00709486	-0.0553102	-0.0504155	0.0257211	0.124253	-0.00472593	0.0280375	0.00823402	-0.0504155	0.0441442	-0.0237875	-0.0166097	0	-0.0614519	0.0105777	0.0280375	0.00117922	-0.00236082	-0.0614519	0.0338106	-0.0825315	0.00235796	0.145738	-0.0800357	-0.00590992	0.0245619	0.0668464	-0.0663838	-0.0504155	0.183623	0.0858664	0.0713439	-0.0528603	0.0199156	0	0.0280375	-0.0310016	0.0825276	0.00353479	0.105735	0.0210791	-0.0479741	0.0925193	-0.0225887
FYN	-0.0260677	-0.00365353	-0.191541	0.305341	-0.143999	-0.246059	0.378006	0	0.823877	0.547756	0.466116	0.306875	0.0796375	0.0932455	0.0970716	0.294076	0.203694	0.332021	0.286916	0.855194	0.252292	0.684987	0.281043	0.572012	0.434282	-0.672741	-0.626493	-0.58562	-0.197219	-0.103607	-0.0793495	0.070632	0.0111933	0.175799	-0.0886316	-0.055644	-0.416351	-0.634627	-0.477626	0.042141	-0.619525	-0.728961	-1.2941	-0.582775	-1.68091	0.204581	-0.917051	-0.0222092	-0.501808
MRFAP1L1	0.427701	0.27164	0.323381	0.278397	0.403178	0.421609	0.155724	0.476182	-0.125201	-0.12322	0.34643	0.0491219	0.208569	0.504636	0.398361	0.162232	0.538182	0.21641	0.347144	-0.164371	-0.0386705	-0.172539	0.236598	0.121057	-0.0109434	-0.00454998	0.0526295	-0.328074	-0.255785	0.0743637	-0.202543	-0.266673	-0.160305	0	0.357109	0.210141	0	-0.293145	-0.0565109	-0.26886	-0.339523	-0.207779	-0.185912	-0.0812864	-0.417462	-0.0256648	0.278397	0.601223	-0.106496
MRFAP1L1	0.731108	0.660644	0.524518	0.410502	0.34901	0.283723	0.726514	0.142275	0.225932	0.689754	0.155732	-0.198569	0.0488424	0.162497	0.18579	0.306941	0.335107	0.0125341	0.069706	-0.31116	0.0398512	-0.0788107	0.0273123	0.0338049	-0.0769968	-0.278319	-0.216366	-0.300458	0.133177	-0.234097	0.08078	-0.338852	-0.933399	-0.314364	0.270242	-0.174668	-0.158129	-0.549359	-0.0568638	-0.846916	-0.595098	-0.692959	-1.0377	-0.043828	0.463345	0.231697	-0.356512	0.25468	-0.208327
SCD5	0.313927	-0.0548406	-0.203955	0.119255	0.378869	0	0.67981	0.375296	0.14717	0.46339	0.00370645	-0.119891	-0.198622	0.401522	0.134549	0.276885	0.376012	0.0644131	0.138768	0.581556	0.230191	-0.102853	0.671679	0.295147	0.207069	-0.261736	-0.11687	-0.141219	-0.100862	0.0864253	0.0581884	-0.140196	0.200625	0.130317	-0.178533	0.0110908	-0.0958958	-0.0347428	-0.154583	-0.175386	-0.441567	-0.279644	-0.348851	-0.143267	-0.401801	-0.169114	-0.11687	-0.178533	-0.226573
MAGEE1	0.712365	0.716678	0.487388	0.158316	0.560616	0.110923	0.503626	0.203116	0.642357	1.15962	0.330394	-0.0512657	0.0365772	-0.0256166	0.00374126	0.409929	0.46856	0.0450745	0.242703	-0.828319	0.30636	0.0993137	0.0243521	-0.0712433	-0.0349684	-0.0383844	-0.00208282	-0.195383	-0.193479	-0.35232	0.031292	-0.473654	-0.562454	-0.254734	0.273334	-0.209752	-0.171279	-0.00876808	0.0386057	-0.248292	-0.45756	0.215359	-0.604871	-0.312489	1.37119	0.235651	-0.661024	0	-0.645314
MAGEE1	0.386459	0.444706	0.337195	0.233314	0.411195	0.283039	0.362783	0.322695	-0.165495	-0.277301	0	-0.0627356	0.0928693	-0.027112	0.0152669	0.0619597	0.0738564	-0.097208	-0.0241828	0.19528	0.272754	0.00860739	0	0.140639	0.0784063	0.298721	0.083847	-0.240572	-0.026135	-0.0487776	-0.0677543	-0.145198	-0.0028801	-0.0349522	-0.027112	0.0369339	0.00669908	-0.223672	0.0275531	-0.0880027	-0.181724	-0.00865889	0.00860739	-0.0232072	-0.0758195	0.0774975	0.00956011	0.0702062	-0.0637379
LCK	0.968	1.10046	1.20955	0.537382	1.14423	0.783355	0.848644	1.19723	-0.624794	-0.520927	0.241903	-0.264345	-0.0458269	0.180315	-0.0212541	0.0309496	0	-0.18033	-0.127715	0.410666	0.472796	-0.0488338	0.514137	0.225818	0.116652	0.718514	0.465965	-0.648547	-0.537727	0.128015	-0.290801	-0.187768	-0.227251	0.566658	0.13001	0.360548	-0.0286565	-0.517798	0.173881	-0.332333	-0.580604	0.93299	0.433471	-0.523016	-0.405611	-0.272231	-0.211159	-0.0331163	0.286726
RNF165	0.746607	0.75362	-0.135971	0.407794	0.750117	0.0291939	0.43073	0.724288	0.890042	0.642771	0.957199	-0.0731935	0	0.278094	0.565167	0.99941	1.87613	1.19217	1.11937	0.22155	0.2266	0.846751	0.224582	0.400663	0.0309267	-0.320307	0.0117488	-0.523193	0.223066	-0.693012	-0.567084	-0.556636	-0.772392	-0.406804	-0.614157	-0.856396	-0.145072	-0.869268	-0.488852	-0.30274	-0.888794	-0.567958	-0.786567	-0.786567	0.31507	-0.303467	-0.371274	-0.747423	0.775493
PIK3R1	0.120451	0.212262	0.171015	-0.00393152	0.0689864	-0.00688696	0	-0.00984812	-0.133583	-0.244313	0.0262575	-0.149824	0.012702	-0.0478954	-0.0458674	0.0068531	-0.0317531	-0.145475	-0.132507	0.520058	-0.0128155	0.0117292	0.326239	0.0548835	0.165775	0.0039196	-0.0932407	-0.057055	-0.169557	-0.100588	0.019496	-0.105859	0.048255	0.000981	0.0117292	0.196076	0.021431	0.0281835	0.106844	-0.0377846	-0.082809	-0.0317531	0.20206	-0.181751	-0.134661	-0.0880156	-0.0693593	-0.0118256	0.327804
TNRC6B	0.318777	0.568207	0.564757	0.532478	0.135745	0.706945	0.713275	0.426349	-0.363419	-0.0594692	0.0715065	-0.497517	-0.17364	0.0362635	0.152362	-0.144201	-0.121646	0.2203	0.209117	0	0.284956	0.485723	0.170262	0.526835	0.658001	0.706268	0.429324	-0.673056	-0.893065	0	-0.316588	-0.208152	-0.35934	-0.0524368	-0.712779	-0.310583	-0.73306	-0.778278	-0.0749464	0.111414	0.649577	0.139385	-0.286136	-0.912683	0.0433817	-0.514771	0.163869	0.191333	-0.527649
TKTL1	0.655583	0.72494	0.193484	0.557467	0.542561	0.532924	0.450552	0.738421	0.799821	1.55518	0.369703	-0.0664215	-0.161485	-0.174057	-0.03054	0.310016	0.46238	0.261355	0.355777	0.639507	0.413218	0.403943	0.262754	0.0741692	0.942925	-0.121974	0.145722	-0.695411	-0.286959	-0.549857	-0.30413	-0.696318	-0.700859	-0.450157	-0.460131	0	0.0255156	-0.457823	0.12637	-0.635938	-0.114079	0.315422	-0.162737	-0.407224	0.672184	0.115047	-0.481068	-0.0936308	-0.730266
MTSS1	0.558027	0.292717	0.253163	0.512744	0.251407	0.218565	0.312449	-0.214376	1.04952	0.657792	0.492301	-0.417645	0.277988	0.404676	0.703546	0.201332	0.748745	0.145082	0.401762	-1.20826	-0.0377092	-0.227725	0.0803137	0.274988	0.01686	-0.229918	-0.249421	-0.702258	0.217144	-0.176672	0.162011	0.131676	-0.182909	-0.243152	0.360158	-0.528277	-0.574922	-0.521306	-0.472207	-0.226951	-1.16564	-0.719199	-0.48048	-0.12929	0.998347	-0.0173931	-0.370616	0.195766	0.534651
MMP23A	0.258152	0.243817	-0.0420351	0.244503	0.286401	0.00567484	0.117725	0.149564	0.408932	0.0400548	0.617625	0.0697699	-0.0554795	0.00324583	0.22587	0.0353065	0.470613	0.440402	0.00971508	0.438005	0.142958	0.437405	0.25951	0.491564	0.0966082	-0.306576	-0.2151	-0.0395284	0.0471482	-0.366056	-0.105292	0.0193653	-0.216987	-0.309593	-0.199159	-0.176949	-0.111422	0	-0.0024395	-0.207576	-0.285631	-0.22551	-0.408554	-0.379731	-0.338061	0.116976	-0.260113	-0.42591	-0.398882
ANKRD36B	-0.075592	-0.0431261	-0.122101	-0.0637016	-0.081574	-0.049952	0	0.0546575	0.11867	-0.105753	-0.0470228	0.0546575	-0.0607443	-0.145931	-0.045073	0.0131583	0.0510163	0.00282955	0.0280504	0.386912	-0.103724	0.0834584	-0.0180521	-0.0855756	0.00565338	-0.171224	-0.141758	-0.0696344	0.0464525	0.051928	0.0745196	0.105566	0.243547	0.165722	0.0772071	-0.0199652	0.0976462	0.0691295	0.0473661	0.161508	-0.143844	-0.0986595	-0.261147	-0.0775828	-0.345008	0.0736232	0.124744	-0.111862	-0.255501
ANKRD36B	0.571768	-0.0162315	0.448819	0.49064	0.258756	0.219745	1.00876	-0.135274	0.223816	0.5528	0.115806	-0.460856	0.225036	0.390984	0.151291	0.961269	1.193	0.239182	1.31039	0.439048	0	-0.318491	-0.0780287	-0.100757	-0.272465	0.100833	-0.354455	-0.563756	-0.498589	-0.418999	-0.470691	-0.250838	-0.347189	0.743218	0.000949	0.282759	-0.433671	-0.576442	0.421787	-0.084055	-0.533895	-0.563055	-1.03703	0.0356359	-1.36971	-0.268456	-0.401335	-0.678357	0.286266
GATA3	0.445284	0.352573	0.347341	0.299375	0.0242476	0.0502424	0.169678	0.0545301	-0.0261703	0.453965	0.0140104	0.0602269	0.0911627	0.0925536	0.124851	0.104319	0.316731	0.0820913	0.184751	-0.211076	0.371025	0.0365815	0.0981026	0.287889	-0.0246625	-0.114058	-0.144039	-0.229201	0.0147438	-0.048986	-0.208504	-0.212792	-0.430183	-0.0973148	-0.147318	-0.260813	-0.285889	-0.480988	0	-0.299504	-0.303156	0.360675	-0.29768	-0.230939	0.446371	-0.00742912	-0.299504	0.354892	-0.549827
PRKCH	0.724357	0.591371	0.202974	0.341012	0.23247	-0.100062	0.344099	0.141951	0.586401	1.02494	0.559183	-0.233294	0	0.367358	0.088686	0.384294	0.666167	0.185906	0.266116	0.547421	0.200228	0.333476	-0.0168238	0.502059	0.330011	-0.601426	-0.538042	-0.362716	-0.0230494	-0.275966	-0.186373	-0.446686	-0.807265	0.185906	0.411108	-0.0776825	0.141951	-0.642297	-0.0836105	-0.228387	-1.11965	-0.614241	-1.53494	-0.71018	0.0536661	-0.0544891	-1.05694	-0.367872	-0.218675
CCDC102A	0.949291	1.01942	0.673176	0.574411	1.08491	0.795957	0.686823	0.987966	-0.232166	-0.142643	0.119386	-0.304064	-0.3292	0.133637	-0.214495	0	0.492797	0.0737696	-0.0777454	-0.163684	0.329393	0.0524368	0.275525	0.0777588	-0.170766	0.463821	0.605144	-0.595302	-0.495893	0.231435	0.0801477	-0.165097	-0.620939	0.0825319	-0.393474	0.0262508	-0.129244	-0.317101	-0.201382	-0.504815	-0.250057	0.77596	0.0609274	-0.583912	0.705251	-0.278847	0.085309	0.350984	-0.389613
NKG7	0.591801	0.358376	-0.285781	0.460797	0.584963	0.654096	-0.0775223	0.690305	0.735259	0.0319176	0.498402	-0.222523	-0.241654	0.414552	0.185062	0.185062	0.671313	0.554455	0.347729	0.827863	0.450812	0.287087	0.440351	0.674377	-0.0284319	-0.277527	0.0774603	-0.534554	0.283549	0.185062	-0.428426	0.0861826	-1.31719	-0.0738239	-0.876288	-0.0640593	-0.11178	-0.269504	-0.336493	-0.485766	-0.384812	-0.031723	-0.446248	-1.80651	0.398317	0.280175	-0.695094	-1.00027	-0.11178
EDAR	0.106444	0.303677	0.350982	0.320279	0.332115	-0.0709662	0.216965	0.2198	0.588256	1.06054	0.354855	0.229676	0.00493813	0.288232	0	0.178146	-0.113143	-0.0571775	-0.275287	-0.120295	0.497157	0.276029	0.312334	0.201275	0.71721	-0.30248	-0.190057	0.0261426	0.0987663	-0.313707	0.252693	-0.326056	-0.226244	-0.187238	0.280787	-0.264354	-0.152003	-0.320898	0.385471	-0.344779	-0.270307	0.251308	-0.455727	-0.118503	0.488955	0.0660648	-0.155672	-0.13199	-0.36481
KLRF1	1.04837	0.796673	-0.350443	0.305889	1.87222	0.146873	0.80476	1.09332	2.11672	1.75918	1.77615	-0.207525	0.395839	0.956982	0.57586	1.57922	2.22755	0.937728	1.42254	0.558699	0.742828	1.13648	0.621274	1.04119	0.724376	-1.37253	-0.635812	-1.14138	-0.261316	-2.11115	-1.1763	-1.5374	-1.86515	-1.0899	-0.979845	-2.52945	0.955813	-0.338921	-1.24878	-0.196129	-2.96835	-2.335	-1.94059	-2.37656	0.933358	0	-1.18116	-1.931	0.530046
KLRF1	1.41013	0.947435	0.0647888	0.69257	1.88743	0.404493	0.884918	1.06402	2.11313	1.37083	1.99443	-0.413624	0.622519	1.23846	0.750158	1.44372	1.88399	0.709843	1.367	0.203012	0.407543	0.977911	0.728862	0.833694	0.741967	-0.991339	-0.4518	-0.406912	-0.228973	-1.7541	-1.22354	-1.48846	-1.54925	-1.08509	-0.537175	-1.89127	1.04113	-0.0612869	-1.2132	-0.38987	-2.30406	-1.94238	-1.48337	-1.80685	-0.831085	0	-1.08552	-1.77608	0.617259
PPP2R5C	0.302994	0.160231	0.157052	0.289264	0.392232	0.205563	0.296507	0.267316	-0.123114	-0.181283	0.0574021	-0.126984	0.152269	0.300114	0.424324	0.392909	0.5695	0.263625	0.466672	0.287084	-0.0196538	-0.126015	0.0718246	0.0237589	0.0454149	-0.0304871	-0.0268664	-0.241896	-0.36905	0.148272	-0.0915728	-0.0812106	-0.123114	0.210939	0.0505648	-0.012476	-0.132809	-0.179272	-0.272649	-0.149443	-0.308461	-0.288817	-0.305168	-0.108691	-0.500948	-0.00979376	-0.0793343	-0.0459762	0.0462747
ZNF365	-0.0433836	-0.00231123	0.0126505	0	-0.0327096	0.0206437	0.0432386	0.0149388	-0.0127616	0.0398722	0.0353708	-0.0954986	0.0421181	-0.0327096	-0.083209	0.0376229	0.0676918	-0.0918007	-0.0758863	-0.0844336	-0.0795431	0.0160818	0.00691462	0.00230885	0.0217814	0.0297241	0.0206437	0.0126505	0.0046134	-0.111632	-0.0577383	0.0588479	-0.0637627	-0.0221148	-0.0457659	-0.0433836	0.0387478	0.0285921	-0.0256376	-0.0517397	-0.0338922	-0.0457659	0.0195045	-0.109138	-0.0685997	0.0297241	-0.0209427	-0.00346899	0.00576448
KRT73	0.578757	0.721611	2.19215	1.82037	1.46723	0.493366	0.590227	-0.0214863	0.279339	0.429413	0.611998	-0.0348158	0.748887	0.415037	-0.54326	1.46847	0.884752	-0.646093	0.104161	-0.341496	-0.0712152	-0.346735	0.279906	0.295125	0.723696	0.199509	-0.41023	-0.182362	-0.293487	-0.363455	-0.176908	-0.481442	-0.554331	-0.532274	0.019136	-0.392059	-0.591168	-0.336275	0.676265	-0.469962	0	0.854252	-0.729189	-0.0697699	0.262231	-0.0625672	-0.401116	-0.437922	-0.684277
ARHGAP30	0.503725	0.653605	0.811655	0.742147	0.597785	0.661198	0.801469	0.565104	-0.755968	-0.321338	0.0218391	-0.19975	-0.118474	0.066184	0.102572	0	-0.0899391	0.278292	0.24458	0.352665	0.0844374	-0.00703812	0.0325489	0.029315	-0.237019	0.654879	0.735679	-0.586585	-0.316335	0.0172405	-0.228907	0.155704	-0.213092	-0.20321	-0.498024	0.0020628	-0.607197	-0.249237	-0.245945	-0.338915	0.556705	0.730355	0.819933	-0.452267	-1.38093	-0.0889978	0.251682	0.0833797	-0.338094
ARHGAP30	0.407506	0.393703	0.526797	0.498566	0.714804	0.543781	0.655763	0.588263	-1.83952	-1.73899	-0.167968	-0.651027	0.0350552	0.16134	0.0874443	0.0187387	0.260742	0.0720177	-0.0323267	0.0222054	0.0901499	-0.368794	0.124572	-0.293205	-0.439864	0.409673	0.252983	-1.69175	-1.71465	0.322887	-0.467004	0.481953	-0.362616	0.400015	-0.0812025	-0.00672913	-0.334932	-0.997125	-0.400934	-0.310941	0	0.520571	0.58379	-0.719911	-1.84181	-0.84525	0.293454	-0.321688	0.0588818
ZMYND11	0.0158043	-0.0402851	-0.0068264	0.0113068	0.060029	0.013557	-0.105955	-0.00568628	0.0654621	-0.0113955	0.0859265	0.044704	-0.0793271	0.0665469	-0.0543604	-0.0721493	-0.0567198	0.0687132	-0.0194263	-0.0543604	-0.0650072	-0.0805273	0	0.0611172	-0.0136857	-0.0998602	0.0202885	-0.00340939	0.0622048	0.0124321	0.060029	-0.0379524	0.013557	0.0805693	0.0247588	0.0567584	-0.0579004	-0.11085	-0.0461335	-0.128113	-0.0567198	0.0169272	-0.114532	-0.0309777	0.80004	0.152798	0.058939	-0.0068264	-0.0793271
GPR114	1.10424	0.33981	0.394986	0.329529	0.586197	0.948277	0.972484	1.01396	0.230835	-0.304373	0.457024	-0.512458	-0.238581	0.239602	0.412389	0.408208	0.886209	0.480921	0.280699	0.0790329	0.220653	-0.176557	0.325733	0.344403	0.0922489	-0.0599747	0.26779	-0.730892	-0.317173	-0.171183	-0.262506	0.000528	-0.941403	0.375129	-0.365787	0.0113335	-0.400294	-0.555756	-0.619373	-0.929258	-0.898349	0	-0.414685	-1.30928	1.3395	-0.225527	0.00870514	-0.232039	-0.109075
SNTB2	0.350874	0.279074	-0.213562	0.135679	0.299379	-0.097292	0.238111	0.135115	0.723337	0.775125	0.0796452	0.300052	-0.228505	0.0593491	0.0241957	0.46478	0.610581	0.340787	0.300052	0.0152216	0	0.0961828	0.148235	0.167695	-0.0599537	-0.364313	-0.191197	-0.501019	-0.266802	0.1501	-0.0243978	-0.0443029	-0.561987	0.184896	-0.457778	-0.272536	0.155123	-0.249246	-0.479525	0.0447893	-0.157136	-0.610413	-0.69024	-0.39308	1.05667	-0.365645	-0.485882	-0.546501	-0.3283
ING3	0.0768356	-0.214248	0.171014	0.197794	0.349213	0.141391	0.213004	0.273996	-0.467383	-0.533038	-0.229286	-0.191688	0.0591211	0	-0.127172	0.131536	0.204524	-0.195817	-0.00983334	0.239897	-0.0145149	-0.349002	0.164585	0.00669002	0.109713	0.139519	0.100121	-0.119308	-0.237776	-0.00206471	-0.656061	-0.332021	0.102525	0.170555	-0.0244484	0.0778131	0.126821	-0.436342	0.0036068	0.207654	-0.274739	-0.185222	0.0133486	-0.0855293	-1.23899	-0.20233	-0.0281248	-0.244482	0.016922
ING3	-0.341151	-0.312092	-0.378597	-0.467176	-0.283606	-0.409042	-0.337894	-0.298306	0.350312	0.363715	-0.304652	-0.206318	-0.208301	-0.282562	-0.264923	-0.206318	-0.117982	-0.00429726	-0.0103354	-0.0985551	-0.125452	0.349639	0.208224	0.178957	0.502854	-0.297251	-0.375254	0.135864	0.0768728	0	0.0263629	0.142877	0.192538	0.363715	0.0825582	0.0489383	0.408371	0.461069	0.155261	0.475955	-0.270089	-0.462439	-0.275272	0.26789	1.29542	0.043952	-0.029479	-0.148098	-0.307836
ARHGAP25	-0.156894	-0.122899	-0.165258	-0.163163	-0.00938082	-0.0758233	-0.118832	-0.0283265	0.0231872	-0.0131497	0.00280189	-0.111743	0	-0.0689411	0.0853157	0.102835	0.117561	0.0441952	0.0738134	-0.0407758	0.145725	-0.0378933	-0.140312	-0.00280809	0.160021	-0.0986681	-0.0867033	-0.296902	-0.287742	0.135547	-0.0378933	0.0870776	0.109784	0.220654	0.098475	0.102835	0.131285	0.326595	0.14657	-0.101675	-0.265093	-0.112753	-0.0254688	-0.0660024	-0.27411	-0.126977	0.0460081	0.0958529	0.149944
LPP	0.31551	0.211379	0.109014	0.349159	0.0789537	-0.18619	0.473748	-0.148407	0.601056	0.407434	0.158891	0.0722837	-0.0679579	0.0408707	0.292739	0.34055	0.441332	0.0754995	0.337153	-0.585517	-0.432498	0.0920181	-0.180351	0.105994	-0.103525	-0.392737	-0.647677	-0.379554	-0.290419	-0.250619	-0.21725	0	0.0166292	0.234299	0.0231762	-0.360295	-0.4391	-0.480179	-0.520219	0.220289	-0.652783	-0.972029	-1.25862	-0.210834	0.561518	-0.223315	-0.63075	-0.100173	0.0177221
RASAL3	0	0.384631	-0.20533	0.0412798	0.00309849	0.125299	0.078476	0.100921	0.367181	1.01543	0.455112	-0.0408983	0.0592537	0.174777	0.339501	-0.0168476	-0.0582342	0.492191	-0.0184174	0.799313	0.460982	0.378441	0.0273466	0.0312977	0.000931	-0.202114	-0.218984	-0.101175	0.331388	-0.279444	-0.00715256	-0.0879278	-0.604009	-0.454129	-0.531824	0.0215521	-0.552148	0.259101	0.0163479	-0.44481	0.255207	0.328181	-0.360355	-0.485055	-0.762838	0.13804	-0.402375	-0.367942	-0.786185
RASAL3	0.948391	0.761372	0.789235	0.582248	0.521611	0.273077	0.747375	0.373604	-0.877856	-0.362753	0.284505	-0.119401	-0.195433	0.0536833	-0.170085	0.358701	0.437641	0.473147	0.0709934	-0.335333	0.164341	0.00891399	-0.0014677	0.0493917	-0.0323439	0	0.0766125	-0.724184	-0.706782	-0.0789595	0.35704	0.0612764	-0.605404	0.447529	0.398047	0.05828	-0.335333	-0.0882349	-0.179323	-0.672367	-0.0678081	0.471715	-0.228088	-0.474868	-0.232863	-0.196462	-0.0935259	-0.266559	-0.297508
RAB3IP	-0.049571	-0.0702829	0.0690479	0	-0.210222	-0.141294	0.0940847	-0.4642	0.442625	1.09663	-0.212687	0.0540876	-0.0420017	-0.396626	-0.186339	0.088088	0.0488386	-0.127274	0.359333	0.0962992	-0.330588	0.0103712	-0.227843	-0.210222	0.00707913	-0.141032	-0.395381	-0.0598898	-0.432888	0.0080204	0.344692	-0.394759	0.17635	-0.0512857	0.0421915	-0.171612	0.170056	0.103143	0.0595465	0.16141	0.484311	-0.576119	-0.840918	0.13731	0.75586	-0.0471239	-0.0510397	-0.203125	-0.311675
ABI3	0.129578	0.103311	-0.391624	-0.0218363	0.501002	0.211951	0.0563412	0.138305	0.244223	-0.107477	0.428144	-0.0339117	-0.0494747	0.39901	0.450999	0.470591	0.650563	0.711082	-0.0447874	-0.241673	0.162599	-0.101247	0.00904369	0.184495	-0.272693	-0.223022	0.0882187	-0.194194	0.303618	0.183386	-0.251239	0.438037	-0.605776	-0.258455	-0.247943	-0.0300465	0.0865583	0.264923	-0.7017	-0.724004	-0.835152	0.0125456	0.251015	-0.931832	0.813999	-0.0686388	-0.279407	-0.591656	0.455417
TRAF3IP3	0.278292	0.370943	0.454501	0.325952	0.490723	0.439385	0.260275	0.392431	0.33499	0.883679	0.251532	0.216811	0	0.262357	0.223316	0.111278	0.311132	0.0543995	0.00976086	0.303816	0.0510149	-0.271114	0.168878	-0.157722	-0.206358	-0.124104	-0.109875	-0.406379	0.102181	-0.107484	0.442108	-0.147759	-0.209347	-0.254265	0.271035	-0.00778198	-0.220284	-0.530741	0.182538	-0.707606	-0.509277	-0.256361	-0.70399	-0.254265	-0.822355	0.344263	-0.415099	0.11836	-0.402953
COLQ	0.752998	1.67637	0.526325	0.140986	0.278251	0.523963	0.95512	0.638193	0.330546	0.44412	0.205155	-0.313938	-0.0584688	0.0738306	0.0908012	0.444478	1.00871	1.00121	0.338633	-0.0264626	0.297738	0.910867	0.972548	0.318136	0	0.0659657	0.112075	-0.23867	-0.258283	-0.52341	-0.230671	-0.485524	-0.535325	0.00629902	-0.15141	-0.587635	-0.122576	-0.231241	-0.417792	-0.435414	-0.232381	-0.171504	-0.36493	-0.506065	0.663552	-0.512979	-0.439359	-0.313938	0.450532
TES	-0.0467939	-0.0541301	0.0747676	-0.0262094	-0.0106645	-0.0455747	-0.0788555	-0.059041	0.0555849	0	-0.0876102	-0.00118065	-0.0455747	0.0395923	-0.028616	0.0555849	0.0803618	-0.0190144	0.143715	0.0770083	-0.0788555	-0.0262094	-0.0298214	0.0140982	-0.028616	0.031529	0.0349908	0.0747676	-0.0334411	0.0510335	-0.0106645	-0.0346499	0.0601211	-0.0274119	0.0970154	-0.0142369	-0.0322337	0.259686	0.0623841	0.121097	-0.0394955	0.0234213	0.0758882	0.0859342	0.196183	0.0714011	0.0758882	0.0601211	-0.00947571
TES	-0.202853	0.369751	0.0285821	-0.0206742	-0.194754	0.0566087	-0.00192547	0.109296	1.02007	1.59583	-0.0148296	0.306321	-0.0476046	-0.0947776	0.267944	-0.167841	-0.25625	0.0266943	0	0.446604	-0.0797849	0.122909	0.00895357	0.0955534	-0.0363779	0.127614	0.183475	0.697427	0.953721	-0.0357199	-0.19402	-0.149937	-0.0886254	-0.253953	-0.12804	0.0146799	0.101545	0.470412	0.0266943	-0.315687	-0.265474	-0.039011	0.397288	-0.0569167	1.7795	0.178949	0.0768204	-0.201376	-0.225175
GZMH	1.15572	0.520564	0.233964	0.935569	1.35467	0.926805	1.30138	1.1144	0.571634	0.518197	0.357479	-0.432492	-0.189673	0.507675	-0.198009	0.0188189	0.445436	0.404444	-0.0456018	0.684963	0.534271	-0.134701	0.592659	0.152568	-0.37372	-0.0392933	0.642208	-0.873323	-0.384997	0.387734	-0.654857	0	-1.00488	0.141448	-0.806641	0.406958	-0.145015	-0.0426874	-0.71129	-0.88627	-1.83264	0.100575	-0.610682	-2.36407	1.30761	0.204389	-1.18556	-0.709234	-0.316153
PTGER4	0.323008	-0.0385942	0.0325069	0.180981	0.692557	0.110217	0.237355	0.324394	0.589262	0.846646	0.368748	-0.419157	0.328316	-0.0969963	0.355396	0.0868044	0.747168	0.0619907	0.714756	-0.27267	-0.409904	0.612969	0.360962	0.0846243	0.37136	-0.222875	-0.766085	-0.172458	0.000674	-0.266162	-0.740569	-0.159586	-0.544325	-0.0632629	0.151338	-0.504937	0.142018	-0.019803	-0.513995	0.574771	-1.06105	-0.728858	-0.87875	-0.661889	0.957737	-0.0222492	-1.09504	-0.578181	0.289717
FEZ1	0.0618973	0.0522056	0.0191207	0.17582	0.0793529	0.255529	0.117028	0.200757	0.100879	-0.00275278	-0.0101175	-0.03338	-0.110445	-0.0193777	0.0574999	0.0227346	-0.000916	0.0468922	-0.0560708	-0.050364	-0.023098	0.0486655	0.073267	0.0335212	0.152094	0.142992	0.297898	-0.125364	-0.109456	-0.0315051	-0.0249624	-0.0315051	-0.0138144	0.0335212	-0.000916	-0.0343184	-0.0570235	-0.0937204	0.0370984	-0.0277629	0.348447	0.306818	0.286671	-0.077188	0.834079	0.0272384	0.049551	-0.0589318	-0.161813
RHOC	0.463481	0.721384	0.292078	0.35425	0.971118	0.614248	0.51364	0.220126	-0.232975	-0.152875	0.117744	-0.791623	-0.247853	0.158273	0.246843	0.322728	0.566623	0.669695	0.1868	0.160527	0.42228	0.0556612	0.084034	0.370958	-0.0551195	0.360841	0.378501	-0.860167	-0.644708	-0.612637	-0.589488	-0.385075	-0.343686	-0.578826	-0.648419	-0.683445	0	0.0122461	0.084034	-0.107952	-0.315202	0.0780106	0.402687	-0.629958	-0.368147	-0.437485	-0.548171	-0.221355	0.181714
RUNX3	0.0216436	0.125244	0.0362678	0.0485272	0.0407381	0.0205126	-0.0705619	0.0418529	-0.162627	0.0171142	-0.10718	-0.0324998	-0.0936451	-0.00459814	-0.0126805	0.0451937	0.0396214	0.151315	-0.0196447	-0.062149	-0.0657482	-0.0790234	-0.0383811	0.0716457	0.0749183	0.0137076	-0.0419211	-0.112133	0.0193806	0.0485272	0.00343895	0.0272861	-0.0442862	0.0474172	-0.0549774	0.0216436	-0.0911975	-0.00229693	0.0148444	-0.0466552	0.0954747	0	0.230731	-0.0313263	0.0306606	-0.00114822	-0.0717668	0.052959	-0.0973234
FOXK1	0.0625391	0.501433	0.0401621	0.174245	0.175035	0.166585	0.0859757	0.270792	-0.47979	0.0171394	0.22167	0.126298	-0.0675535	0.0103664	0.0273848	0.105449	0	0.00622845	-0.11184	0.59592	0.254188	0.210153	0.0115471	-0.208831	-0.07411	0.0147877	0.210153	-0.328035	-0.217447	-0.159189	-0.160517	0.0496721	0.0608311	-0.0885782	-0.0349035	-0.304348	-0.772986	-0.450245	-0.246424	-0.247835	-0.121834	0.371887	-0.322449	-0.0619564	-1.92725	-0.179582	0.0834522	0.480705	-0.302514
FOXK1	-0.0102849	0.0678387	-0.0137291	-0.0856137	-0.0604601	-0.0904555	-0.078382	0.0102115	0.0237155	-0.0462813	0.0370951	-0.0989666	-0.035738	-0.0928817	-0.0989666	0.0079484	-0.0580874	0.0926113	0.0732603	0.034874	-0.10263	0.100067	-0.0415864	-0.107529	-0.0928817	0.0883331	0.140915	0.0990043	0.034874	-0.0125804	0.145041	0.0214744	-0.065218	-0.0795846	0.0634861	0	-0.0229549	0.118015	0.00454712	0.00341225	0.0547428	0.0700092	-0.0474577	-0.0521727	-0.0687957	-0.0687957	0.0678387	0.0102115	0.10219
NFATC3	-0.104146	-0.151882	-0.121862	-0.048872	0.0807018	-0.138596	0.0227542	-0.0982881	-0.00656748	-0.100628	0.276442	-0.0120635	0.116402	0.12844	-0.00327969	0.0991716	0.178515	0.0692968	0.0430369	-0.211331	0.0076251	0.00545073	0.0108805	0.0130467	-0.035378	-0.208805	-0.0866442	-0.090127	0.0270481	0.14335	0.0837965	0.0483274	-0.0164752	0.200542	0.225042	0.0598984	0.00871086	-0.134994	-0.151882	-0.0959516	-0.231705	-0.198742	-0.265439	0.0598984	-0.161622	0.0323977	-0.019793	0.0817337	-0.0264521
BCL2	-0.00837946	0.204779	-0.0626116	-0.0404825	-0.100929	-0.0791888	-0.0121188	0.00370884	-0.00744581	-0.375358	-0.0880432	0.000928	-0.159864	-0.107915	-0.0130558	-0.109917	-0.112926	0.00185537	0.0697708	0.157285	0.19102	0.273979	0.124447	-0.0989385	0.0147781	0.253877	0.426136	-0.274218	-0.228905	-0.147471	-0.0328641	-0.0233974	0.0671148	0.0697708	-0.116947	0.249197	0.168893	0.429586	0.619212	0.0393782	0.0733046	0.691701	0.203974	0	-0.435607	-0.0205703	0.0644536	-0.125024	-0.232173
BCL2	-0.0055213	-0.032321	0.132586	0.0186162	0.0305347	0.00769472	-0.052753	0	-0.0379677	-0.00773573	-0.132662	-0.152125	-0.168135	-0.136292	-0.213419	-0.100401	-0.103951	-0.00662756	-0.0470481	0.0855823	-0.0311942	-0.00220537	-0.141145	0.00440216	-0.113458	0.17225	0.256776	-0.057333	-0.0980406	-0.0688467	-0.0898066	0.0886941	-0.0266967	0.0678158	-0.0334487	0.106207	0.0762033	0.0928345	0.0959315	0.0604362	0.0928345	0.551889	0.0646572	0.0990214	-0.0839534	-0.0368366	0.0886941	-0.0688467	0.103132
RARRES3	0	0.276983	-0.202059	-0.0114164	0.231769	0.121821	0.025404	0.484527	0.241315	0.446451	0.273646	-0.0821466	-0.0232601	0.183531	0.124923	0.0817757	0.302131	0.311258	0.198545	0.592059	0.490052	0.0443869	0.387889	0.265375	-0.0480518	-0.0979347	0.191852	-0.700579	0.444634	0.26719	-0.0528297	-0.200969	-0.848236	-0.463899	-0.51168	-0.0706339	-0.377807	-0.377807	0.348723	-0.662711	-0.71059	0.510992	-0.399654	-1.03672	-2.16842	0.0443869	-0.281412	0.012023	-0.170228
ZDHHC1	0.324182	0.155183	0.948343	0.803844	0.255275	0.905431	0.240191	0.180572	-0.0513134	-0.0193653	0.00529718	-0.140624	0.224381	-0.0520005	0.46731	-0.0839848	0.0737019	0.421986	0.350952	0.00793791	0.216411	0.392981	0.601888	0.376213	0.570072	1.16468	0.674335	-0.491542	-0.137702	-0.208748	-0.448364	-0.0308394	-0.404683	0	-0.426804	-0.508427	-0.31531	-0.131876	0.0437708	-0.519794	-0.465664	0.895124	1.55096	-0.539905	1.28498	-0.448364	-0.609042	0.145621	-0.40732
CEP78	0.351576	0.055685	0	0.242454	0.384767	-0.496476	0.313124	0.366781	0.761554	0.457847	0.0248623	-0.312209	-0.0210514	0.0316935	0.160995	0.25243	0.594451	0.351029	0.055685	0.426313	-0.203936	-0.0118923	0.212105	0.12982	0.217208	-0.604072	-0.45578	-0.302297	-0.0861139	-0.185993	0.00833416	-0.0976219	-0.803008	0.263788	0.0354366	-0.304015	0.46291	-0.547998	-0.726093	-0.207953	-1.12433	-0.874005	-1.16514	-0.835582	-0.463444	0.208492	-0.672927	-0.505348	-0.0571966
MYO9A	0.315063	0.508442	0.142079	0.342939	0	-0.116984	0.345366	-0.185789	0.438323	0.676051	0.111773	0.101408	0.0126438	0.315989	0.260531	0.145563	0.254415	0.187731	0.116395	0.11106	-0.1149	0.161134	0.11106	-0.118655	0.170053	-0.176626	-0.550362	-0.260804	-0.189733	-0.132088	-0.129138	-0.00385284	-0.0901108	-0.269127	0.036478	0.0327206	-0.256201	-0.061718	-0.30576	-0.19413	-0.0397949	-0.308141	-0.598494	-0.377933	-1.6507	0.336859	-0.523562	0.294501	-0.432459
RPL22	0.541114	0.578457	0.423011	0.356005	0.284825	0	0.476847	-0.142057	0.303527	0.700218	0.223121	-0.106858	-0.0587549	0.344522	0.0268497	0.289913	0.0765743	-0.169532	0.158421	-0.222215	0.36671	0.236473	0.231305	0.056839	0.421156	-0.0257788	-0.29572	-0.116827	-0.269231	-0.144311	0.125537	-0.602995	-0.537471	0.089056	0.089056	-0.144311	-0.0437269	0.120895	0.400235	-0.0550632	-0.453926	-0.487673	-1.10757	0.349579	-2.93737	-0.0703993	-0.88663	0.267426	-0.686766
DDX17	-0.0378189	-0.499554	0.565112	0.0481501	-0.402168	0.130169	0.394532	-0.183257	-0.88721	-1.00194	-0.099328	-0.400247	0	0.135917	0.808463	1.57556	0.351105	-0.0998468	1.21008	0.319599	0.0542326	-0.165206	-0.121306	0.127066	1.07946	0.331206	-0.326055	-0.557591	-0.353045	-0.0725727	-0.346866	0.0168676	0.0264187	0.371859	0.128839	0.0168676	-0.233097	-0.648895	0.229853	1.1368	-0.31576	-0.404091	-0.564744	0.114582	-1.30075	0.624491	-0.00485611	-0.0951796	1.15976
SNRPD3	0.397509	0.366379	0.38959	0.407739	0.497414	0.354632	0.243486	0.118275	-0.408464	-0.697971	0.228473	-0.108516	-0.0120115	0.102376	0.037982	0.458202	0.475138	0.146741	0.444891	0.260953	0.312536	0.210606	0.0610971	-0.128275	0.0725183	0.293142	-0.0204268	-0.760913	-0.657212	-0.106835	-0.0406122	0.281209	0.00467396	0.231133	-0.123735	-0.206531	-0.332498	-0.536131	0.111071	0.00103951	-0.303967	-0.130551	-0.0465088	-0.110199	-1.1839	-0.42164	-0.281036	-0.0648871	-0.0251818
POP5	0.0344887	0.400507	0.00170994	0.121362	0.29429	0.500648	0.217496	-0.392852	0.0557146	0.413411	0.326574	0	-0.0165195	0.119158	0.141665	-0.0936575	-0.120191	0.120103	-0.0665283	-0.70571	0.443666	0.240271	0.246342	0.0863352	0.13389	0.383032	-0.146842	-0.230686	-0.59768	0.0998096	-0.701809	-0.347301	-0.579157	-0.672062	-0.52596	-0.440353	-0.326555	0.369322	0.408005	-0.205214	0.237661	0.286454	0.229803	-0.845057	0.454945	-0.170139	-0.64452	0.05966	-1.13477
CASP8	0.209041	-0.336647	-0.0505915	-0.0208235	0.223868	-0.08568	-0.0439787	-0.234089	-0.570272	-0.352271	0.0282698	-0.508749	0.32792	0.386703	0.175874	0.551937	0.441738	0.0611954	0.558636	0.476469	-0.097744	-0.168449	0.516589	0.314526	0.450048	-0.244548	-0.58718	-0.652218	-0.932215	0	-0.696999	-0.1992	0.30619	0.669556	0.1388	0.22471	0.0292349	-0.65842	-0.199765	0.0961513	-0.98093	-0.649899	-0.920988	0.227236	-1.19977	-0.402784	-0.180113	-0.337269	0.145491
SKAP1	0.380713	0.442562	-0.0239611	0.163153	0.810055	0.280139	0.481333	0.274657	-0.477882	-0.270412	0.342328	-0.364323	0.135039	0.436533	0.209413	0.107554	0.640111	-0.00922775	0	0.41523	0.505294	-0.0151548	0.376191	-0.172418	0.183321	-0.394906	-0.285905	-0.692349	-0.461605	-0.100247	0.379141	0.0524406	-0.505911	0.294586	0.159725	0.510863	0.233738	-0.368935	0.276135	-0.510272	-0.808376	-0.100521	-0.969157	-0.288712	-2.22341	-0.0151548	-0.655255	-0.0817404	-0.454234
KLRD1	1.68236	0.850163	0.144139	1.13857	1.92603	1.05272	1.46119	1.49684	0.776054	-0.111394	0.806491	-1.20848	0.0981312	1.02519	0.146169	1.00589	1.55808	0.963249	0.87154	0	0.592616	-0.0911989	0.767828	0.659357	0.00632668	-0.78171	0.192743	-1.18811	-0.346274	-0.109288	-1.62773	-0.734529	-1.19189	0.0220709	-0.636044	-0.460151	0.614826	-0.543711	-1.16627	-0.144651	-2.49039	-0.755619	-1.04639	-1.96893	-0.134658	0.00243664	-1.13017	-1.74774	0.559111
CD300A	0.0940323	-0.118875	-0.200127	0.180389	0.324165	0.56692	0.549181	0.297217	0.355852	-0.597297	0.748887	0.256152	0.546097	0.702925	0.405289	0.646342	0.697567	0.422674	-0.0467672	0.73765	0.381498	0.510962	0.221904	-0.0533657	-0.114829	-0.0371637	0.181486	0.306549	0.948649	-0.141847	-0.541699	0.448536	-0.291546	-0.410897	-0.248063	-0.167459	-0.070241	-0.269828	-1.03366	-0.290595	-0.412345	-0.0543337	0.82668	-0.611953	-2.2965	0.0430374	0	-0.715618	0.832017
DSTN	0.222678	0.285505	0.14077	0.216672	0.162356	0.0208297	0.344923	0.146197	0.0345511	0.0568142	0.168592	-0.0529118	-0.0601845	0	-0.0811696	-0.00500393	0.119775	-0.0191088	0.0316219	0.0635219	-0.0498056	-0.0518756	0.0606513	-0.0251961	0.0178723	0.138048	0.049109	-0.0581026	-0.159348	-0.105686	-0.0896497	0.0109482	-0.00500393	-0.0425844	-0.0539484	-0.101392	0.0198445	-0.0971112	0.0730515	0.0188589	0.0777926	-0.0150652	0.12253	-0.0446439	0.309083	-0.157119	-0.074842	-0.0885868	-0.0832853
DSTN	0.796929	0.496417	0.232836	0.537365	0.584053	-0.0262432	0.605841	0.0492373	0.573413	0.658252	0.260437	-0.112296	0.0497017	0.0501671	0.0723228	-0.106063	0.446753	0.0959463	0.231879	0.24413	0.0956459	-0.210482	0.251431	0.103288	-0.0441732	-0.095561	0	-0.342461	-0.355546	-0.14707	-0.24526	-0.586006	-0.540699	0.054038	-0.0593147	-0.262487	0.347546	0.280401	0.184919	-0.181246	-0.321847	-0.074955	-0.195147	-0.112643	0.941271	-0.160823	-0.804108	-0.251171	-0.382497
LRRC26	0.844371	0.240415	0.0472507	0.420389	1.02466	0.741932	0.609906	0.425507	-0.0356016	-0.0667052	0.627779	0	0.464569	0.216253	0.186413	0.111381	0.120878	0.429971	0.19168	0.22582	0.240415	0.0792661	-0.0766211	0.216991	0.180371	-0.107707	-0.330099	0.160555	-0.196325	-0.252438	-0.314015	0.076829	-0.242256	-0.257555	-0.318287	-0.301276	-0.125374	-0.109556	-0.0595369	0.25917	-0.063117	-0.13006	0.326382	-0.110482	0.448946	-0.321499	-0.212136	-0.344184	-0.315083
MAF	0.548379	0.420033	0.659669	0.115196	0.341392	-0.172574	0.362356	0.244143	-0.49776	-0.679111	-0.336195	-0.235314	-0.195976	-0.115991	-0.0993986	-0.106634	0.281523	-0.141667	-0.321207	0.437337	1.10172	0.644727	0.86268	0.594109	0.807987	0.321966	0.312543	-1.30423	-1.04675	-0.479127	-0.936179	-0.418699	-0.403598	0.380804	-0.723871	0.0815744	0.331177	0	0.321966	0.273901	-0.533534	0.115196	0.276446	-1.28675	0.0566206	-0.450963	-0.574797	-0.161768	-0.881254
TSPAN32	0.236758	0.216154	0.155013	0.0514574	0.374726	0.888227	0.211357	0.266739	-1.39417	-1.46024	0.307765	0.00462914	0.0541382	0	-0.00743675	-0.0756607	0.180599	0.129813	-0.203815	0.19606	0.268279	-0.191586	0.224907	0.219741	0.052351	0.473189	0.245388	-1.15654	-1.33333	0.27978	-0.313607	0.00462914	-0.146759	-0.0111694	-0.0943461	0.0696831	-0.111773	-0.531493	-0.188941	-0.067379	0.380436	0.705281	0.596659	-0.773904	-1.44375	-0.511529	-0.213457	0.333747	-0.327502
ETS1	-0.379847	-0.378532	-0.989597	-0.739654	-0.286759	-1.02343	-0.76958	-0.9523	0.442957	0.787118	0.30458	-0.0781965	0.174745	0.252216	0	0.164088	0.220699	-0.290256	0.00967789	-0.623243	0.261752	0.406388	0.256945	0.143069	0.43012	-1.74854	-1.50223	-0.309188	-0.518299	-0.433909	0.256945	-0.342998	-0.501911	0.0805578	0.543103	-0.0152359	0.162133	-0.244553	0.164088	0.0157423	-1.6105	-1.66731	-2.72794	0.0695019	1.27661	0.192535	-0.866595	-0.203221	-0.3283
ETS1	0.468764	0.368413	0.126307	0.235574	0.211264	-0.130286	0.371535	0.0279369	0.402167	0.561585	-0.127186	-0.245019	0.0206518	0.195373	0.128615	0.277658	0.199817	-0.153136	0.0206518	-0.358458	-0.0202112	0	0.207534	0.307112	0.221934	-0.559689	-0.641997	-0.120685	0.461318	-0.430975	-0.207063	-0.5334	-0.474315	0.126307	0.483443	-0.0202112	-0.179523	-0.856491	-0.114139	-0.60534	-0.484619	-0.763658	-1.78832	0.21449	-3.23477	0.0551748	-0.690431	-0.176276	-0.465235
ZNF32	0.071135	0.269607	0.0108623	0.260533	0.169546	0.108277	0.103211	0.0216441	-0.632064	-0.669511	0.103211	0	-0.0719576	0.100035	0.101306	0.0795436	0.350938	0.136449	-0.0102587	-0.120769	0.223657	-0.182073	0.315233	-0.104559	-0.0212827	0.109541	-0.0171385	-0.54398	-0.477002	-0.117808	-0.130434	0.0776072	-0.297099	-0.106025	0.0515418	-0.0407786	0.196558	0.140165	0.293714	-0.2031	-0.199183	0.226573	0.0665875	-0.094337	-0.599689	-0.131927	-0.134916	0.0840511	-0.549954
CRY1	0.480568	0.262018	0.245221	0.201974	0.18446	-0.191526	0.405318	-0.051404	0.792226	0.547029	-0.0613632	-0.211046	0.00130558	0.240438	0.250355	0.329743	0.432669	-0.233902	0.195146	0.743654	0.0787811	0.28471	0.333893	0.471491	0.30705	-0.518808	-0.378643	0.334239	0.474627	-0.467344	-0.451779	-0.662312	-0.222175	0.0588589	0.359569	-0.130209	0.241544	-0.170796	-0.155199	-0.241602	-0.505151	-0.15423	-0.729295	-0.0518551	-1.34452	0.104115	-0.735805	-0.398016	-0.0392742
CRY1	0.0127954	0.0587683	0.00776863	-0.136765	-0.0231657	-0.349058	0.0565224	-0.0718708	0.60661	0.926286	0.0725384	-0.172313	0.111997	0.212565	0.094593	0.168885	0.417177	0.090209	0.254309	-0.601612	0.165764	0.513638	0.268282	0.572182	0.345723	-0.832501	-0.681192	0.0747595	-0.0422897	-0.549947	-0.231445	-0.391345	-0.793498	0.125271	0.226614	-0.0398855	0.0802965	0.0762386	-0.185984	-0.217792	-0.871162	-0.822823	-1.10249	-0.309905	1.22245	-0.117199	-0.700051	-0.281221	-0.185984
ARHGAP30	0.0166855	0.159746	-0.109621	0.114753	0.116273	0.224743	0.0457716	-0.0253172	-2.0446	-1.6967	-0.0879536	-0.108183	0.110982	0.201129	0.336473	0.189347	0.177399	0.547409	0.391794	0.123634	0.0708513	0.149106	0.20365	-0.239604	-0.422166	0	-0.0459757	-0.492361	-0.802834	0.319919	0.303364	0.733243	-0.159114	-0.233691	0.0878496	0.248505	-0.10489	-0.368835	-0.263883	-0.249546	-0.148818	0.112216	0.0409765	-0.149514	-3.66626	-0.242848	0.0524416	-0.0443573	-0.000863
FEZ1	1.61393	1.45696	0.719615	0.949402	1.0616	1.54692	0.712521	1.22837	0.917263	0.832986	1.27052	0.0436168	0.224056	0.625562	0.534633	0.776053	1.53007	1.20565	1.18802	0.356168	1.06902	0.855917	1.44673	0.335999	0.597596	-0.134244	0.0976181	-0.447247	-0.207706	-0.428306	-0.378978	-0.346017	-0.359909	-0.134244	-0.19076	-0.384038	-0.222133	0.107026	-0.153126	-0.231225	-0.63838	-0.026659	-0.282274	-0.45149	-0.136805	-0.067595	-0.495718	-0.541346	-0.372929
P4HTM	0.213469	0.195665	0.124187	0.00219679	0.0860405	-0.010294	0.0261393	-0.121473	-0.010294	-0.0184345	0.0894875	-0.0736532	-0.119083	-0.189195	-0.189195	-0.128664	-0.0514631	-0.103256	-0.0993261	0.502803	0.0749531	0.0588651	0.147527	0.130225	0.0588651	-0.0125098	0.0963578	-0.00660896	-0.305716	0.0511065	0.163316	-0.148831	0.193104	-0.0333543	0	-0.0537429	0.00292873	0.150831	0.081893	-0.0522227	0.0318842	-0.0461578	0.081893	-0.08216	1.4364	0.0297327	-0.0829363	0.122169	-0.492036
P4HTM	0.307928	0.282039	0.577363	0.179319	0.216762	0.394773	0.372363	0.0888844	-0.47335	-0.331252	-0.140538	0.0614758	-0.114515	-0.116078	-0.16704	-0.0657225	-0.0369234	0.0314178	0.103405	0.188534	0.340505	0.201147	0.170366	0	0.128716	0.524895	0.416571	-0.419738	-0.401029	0.164581	-0.0645895	-0.169474	-0.400076	-0.0291681	-0.364789	0.0268202	-0.332615	-0.119604	0.0854874	-0.116078	0.213341	0.558616	0.725951	-0.225343	0.89871	-0.0809135	-0.00469971	0.169403	-0.836708
P4HTM	0.270999	0.224146	0.476039	0.0656681	0.0732422	0.201078	0.286679	-0.475444	-0.667085	-0.368361	0.2111	0.332724	0.0568981	0.127155	-0.0609922	-0.194332	-0.0746222	0.299064	0.10762	-0.000964	0.480016	0.386767	0.282924	0.178914	0.2138	0.37827	0.0255394	-0.289721	-0.997354	0.0304985	-0.519639	-0.274786	-0.503162	-0.160833	-0.14158	-0.347989	-0.29562	0	0.0506344	0.0191374	0.249081	0.541697	0.558799	-0.371161	-0.392815	-0.219066	-0.695272	-0.0181751	-1.16164
CCL4L1	-0.640861	-0.800345	-1.3282	0.332216	0.908581	1.958	0.41908	1.6403	0.0468826	-0.115044	-1.0169	-0.595386	-0.0336847	0.184144	-0.553539	0.143241	0.248555	-0.491672	0.717283	2.90602	0.745251	2.34706	0.30898	-0.384511	2.28154	-1.46234	-0.334352	-1.53306	-0.751188	-0.829362	-0.57113	-0.600934	-0.0547876	-0.875691	-0.818547	0	1.02408	0.0764427	0.505104	2.00739	0.504027	-1.19986	-1.38132	0.00974178	1.1064	0.719882	-1.60372	-1.21326	-1.49124
CD96	1.02242	1.43666	0.849567	0.441173	0.76496	0.670601	0.997938	0.738695	0.183551	0.14829	0.106159	-0.215769	0.0698461	0.162964	-0.0100622	0.465947	0.168596	0.43509	-0.0861759	0.463958	0.821084	0.360982	0.349169	0.357555	0.724965	0	-0.0320845	-1.31994	-0.757904	0.118612	-0.61179	-0.389128	-0.812344	-0.00578117	-0.580437	-0.116233	0	-0.552971	0.290518	-0.286884	-0.146474	0.0649958	-1.31857	-1.22248	0.705302	-0.172245	-0.807527	0.196195	-0.603418
EIF3L	0.471563	0.387823	0.508904	0.29498	0.122451	0.0895224	0.344271	-0.111707	0.157767	0.298452	0.0542717	0.233208	0.0143414	0.0412559	-0.0305614	-0.0558119	0.026371	-0.0914364	0.161085	-0.0880442	0.0751915	0.198656	0.0412559	-0.108786	0.126108	0.336172	-0.0621452	-0.394002	-0.260781	0.0512505	0.161085	-0.460988	-0.351891	0.221957	0	0.0445709	-0.0118351	-0.0657969	-0.121943	-0.225885	-0.0730591	-0.351891	-0.0149574	0.221957	0.606568	-0.111707	-0.571465	-0.0730591	-0.542281
EIF3L	0.404487	0.269208	0.387643	0.387643	-0.0379095	0.0927477	0.0790949	-0.285307	0.543215	0.684348	0.216986	0.160718	0.0847244	0.0620041	0.100063	0.0847244	-0.103278	0.134735	0.23297	0.365204	0.126718	0.102441	0.134735	-0.180921	0.158216	0.158216	-0.282829	-0.118822	0.0157766	0.126718	0.158216	-0.369593	-0.415292	-0.201016	-0.172302	-0.194941	-0.15309	0.0900316	-0.0487728	-0.289076	-0.202878	-0.32908	-0.183229	0.451379	-3.42879	-0.458536	-1.05806	-0.170535	-0.754463
HGD	0.020988	-0.0070653	0.108568	0.122507	0.125279	0.220809	0	0.181401	0.229422	0.294075	0.0180087	0.041676	0.0060277	0.00402069	-0.0669708	0.0678458	-0.0182371	0.211275	-0.0617075	-0.0418801	0.187602	-0.0141644	-0.0294957	-0.00908995	-0.0192566	0.0840831	0.206048	-0.227436	-0.0648632	0.0659237	-0.0585589	-0.120688	-0.115226	-0.116317	0.0338297	0.00402069	-0.0111179	-0.13831	0.0553045	0.116019	0.131725	0.105764	0.313649	-0.151668	-0.153907	-0.117409	-0.0161996	-0.0627584	0.456958
LYPD2	0.19085	0.334384	0.0836582	0.461202	0.134985	0.293974	0.00716019	0	1.08511	0.342493	0.368936	0.0122523	0.629056	0.635011	1.54441	0.0592628	0.214019	0.220194	0.293138	1.26013	0.182742	0.0913777	0.360176	0.260983	0.343302	-0.0790281	-0.160344	-0.00719547	-0.0639439	-0.166085	-0.109679	0.0933023	-0.090992	-0.123016	-0.0289998	0.0414395	-0.0855412	-0.158054	-0.150068	0.142436	-0.12637	-0.195137	-0.0833669	-0.0747023	-0.256283	-0.182282	-0.12749	-0.193964	-0.0920844
CD2	0.763158	0.473879	0.328266	0.13458	0.577573	0.0830698	0.758952	0.6751	0.118167	0.429975	0.243597	-0.0404053	0.240202	0.561824	0.281996	0.238404	0.458726	-0.0216866	0.387832	0.497884	0.552808	-0.204427	0.352324	0.269696	0	-0.662026	-0.225428	-0.762935	-0.257756	-0.023016	-0.170665	-0.370489	-0.943282	0.156526	0.163835	0.228041	0.0591021	-0.429187	-0.0808763	-0.321286	-1.37792	-0.47317	-1.35546	-0.619186	-0.913058	0.178423	-1.27496	-0.0955076	-0.429187
CTAGE5	0.314819	0.229625	0	0.450747	0.0685677	0.0404491	0.511023	0.127673	0.734322	0.985325	0.216521	0.114247	0.406321	0.223683	0.432316	0.370736	0.63081	0.104579	0.408418	-0.350897	-0.370538	-0.0394697	-0.416196	-0.127111	-0.544175	-0.587398	-0.441466	0.131487	0.228439	-0.152389	0.125126	0.148523	-0.202712	-0.0866804	0.392086	-0.30895	-0.489465	-0.554349	-0.607384	-0.395928	-0.403265	-0.538106	-0.623361	-0.0394697	1.42845	0.129581	-0.143914	-0.025249	0.280313
HOPX	0.159362	0.133025	-0.152611	0.0788651	0.488286	0.393704	0.299902	0.246392	-0.299561	-0.244573	0.168305	-0.0776482	0.0985637	-0.00822115	0.230954	0.456779	0.786385	0.177998	0.212207	-0.0921383	0.247927	0	0.288015	0.10958	0.0667415	-0.146549	-0.135501	-0.0434556	-0.188488	0.145431	-0.142522	-0.0220265	-0.363742	0.334984	-0.0940814	-0.123546	0.182018	0.0874624	0.131363	0.0900321	-0.422343	0.00272942	-0.272905	-0.133502	-0.185378	0.122187	-0.281735	-0.218905	0.63215
TRPC1	0.354393	0.437317	0.162395	0.0465589	0.116814	-0.137696	0.765081	0.0595894	0.421541	0.910363	-0.00968838	0.212426	0.185506	0.0229921	0.0997934	0.0632911	0.107881	0.138908	0.183807	-0.168839	0.209924	0.134516	0.19566	-0.126058	0.0362363	-0.189613	-0.140887	0.0530887	-0.251492	-0.173187	-0.0145578	-0.140887	-0.000966	0.0248919	-0.0341997	-0.168839	-0.114511	-0.184117	-0.0541129	-0.0875831	-0.288755	-0.165586	-0.297037	0	-0.0661945	0.0798311	-0.230947	0.165843	-0.351439
MTSS1	0.407575	0	0.152938	0.429847	0.134974	0.0333538	0.0850582	-0.388071	0.0933218	-0.945469	0.162597	-0.376246	0.234252	0.309854	0.580987	0.25721	0.561713	0.187461	0.0962429	-0.207629	0.0504303	-0.319237	0.076479	0.239546	0.126429	-0.132975	-0.429858	-0.470533	0.183471	-0.272251	-0.29991	0.0605249	0.198128	-0.27946	0.370769	-0.323134	-0.560503	-0.632964	-0.468963	-0.334531	-0.857556	-0.575636	-0.193619	-0.0882788	-1.0356	0.0104532	-0.412771	0.0754032	0.712603
GIMAP6	0.315746	0.101541	-0.115644	0.143623	0.237794	0.0767298	0.210246	0.255353	0.202472	0.278947	0.341486	-0.607754	0.101541	0.385282	0.235844	0.20659	0.536053	0.290935	-0.0138559	-0.685147	0.243128	-0.330666	0.141004	0.143623	-0.169073	-0.327499	-0.073143	0.310675	1.18663	0.197825	-0.663966	-0.663027	-0.909766	-0.35019	0.232061	-0.0236197	-0.460423	-0.866006	0.200473	-1.10038	-0.479937	0	-0.247432	-0.0560083	-0.604031	0.187251	-0.377666	0.115363	0.317771
ING3	0.677732	0.658962	0.874715	0.515205	0.908577	0.648333	0.809935	0.859351	-0.64236	-0.610268	-0.309329	-0.0131683	-0.199896	0.000903	0.0493155	0.110461	0.0506248	-0.0870962	0.286421	-0.133938	-0.0515308	0.177137	0.628004	0.730169	1.04844	0.33058	0.175538	-0.0981808	-0.350803	0.141114	-0.0177364	-0.0866165	-0.175189	-0.230855	0.0396738	0.227805	0.340251	-0.427749	-0.244176	-0.0585737	-0.169079	-0.0306053	-0.0259962	-0.312132	-0.155422	0.050189	0	-0.0431242	0.179934
SLC38A1	0.25758	0.10226	-0.446157	-0.448721	0.0634623	-0.672781	-0.0345678	-0.402326	0.999351	0.894857	0.101293	-0.18177	-0.110205	0.345495	0	0.0530043	0.322874	0.109607	0.480716	0.239411	-0.0648918	0.0723038	0.148661	0.273753	0.268113	-0.819821	-0.87819	-0.352321	-0.0756426	-0.296966	0.322874	0.0127125	-0.401727	0.127695	0.221178	0.0145092	-0.156916	-0.881291	0.0107193	-0.112865	-0.843584	-1.59289	-2.26562	0.0634623	-1.4559	0.119664	-0.771556	-0.0792675	-0.00194645
SLC38A1	0.0537834	0.0119066	0.247508	0.242464	0.484572	0.164601	0.495921	0.708998	-0.224886	-0.317451	-0.0434914	-0.216758	0.0700097	0.240778	0.284789	0.433107	0.362016	0.358912	0.356579	0.337781	-0.0312223	-0.15555	0.322725	0.276587	0.156579	-0.0383663	0.0822959	-0.268625	-0.171171	0	-0.159996	-0.0746298	-0.16893	0.584298	-0.00599051	-0.0558667	-0.208675	-0.337455	-0.158884	0.0451179	-0.243638	-0.189233	-0.192645	-0.0404143	-0.266226	-0.245998	0.0963435	-0.0261407	0.268339
ADHFE1	0.377834	-0.47748	-0.0936632	0.0194244	-0.211555	-0.0593824	0.161699	-0.197752	0.380091	0.567915	0.500053	0.212371	0.566264	0.381029	0.196672	0.607919	0.580066	0.458321	0.384966	0.0184593	0.25969	0.20242	0.361375	0.420466	0.184033	-0.388077	-0.942966	-0.0706339	-0.59773	-0.187417	-0.126642	-0.442843	-0.0970583	0.56676	-0.0647411	-0.253193	0.0407305	-0.491845	0	0.11529	-0.573155	-0.632171	-0.787629	-0.359256	-0.160939	-0.12771	-0.86432	-0.287987	-0.480887
RBM25	0.293504	0.196103	0.0090971	0.26174	-0.206272	-0.407744	0.225363	-0.392007	0.595067	1.07999	0.0402594	0.0183744	0.252698	0.0214539	0.182201	0.391715	0.282818	0.13909	0.199453	-1.14241	-0.32901	0.0171099	-0.286797	-0.0590696	0.0547447	-0.654663	-0.729009	0.154059	0.242517	-0.304976	0	-0.245498	-0.396531	0.0722103	0.347541	-0.244834	-0.153854	-0.702322	-0.403714	-0.355292	-0.568565	-1.11458	-1.3265	-0.000801	-0.0348396	0.0730476	-0.207473	-0.270096	0.121978
GK5	0.252645	-0.246428	0.160382	0.422716	0.167371	-0.12762	0.364715	0.0370998	0.809143	0.365525	0.619347	-0.071147	0.261816	0.420768	0.184925	0.567458	1.21199	0.265728	0.723541	0.178944	0.292825	0.0826654	0.320257	0.466815	0.169229	-0.520401	-0.379295	-0.522649	-0.291073	-0.363763	-0.541518	-0.509957	-0.310361	0.487066	-0.0036583	-0.0993872	0.249136	-0.635691	-0.278357	0.156173	-0.795917	-0.992711	-0.971062	-0.335826	-0.040761	-0.148296	-0.29299	-0.649543	-0.0252743
RPS23	0.843411	0.902962	0.948438	0.649173	-0.20454	0.147575	0.482013	-0.378956	0.437796	0.872531	0.646251	0.362018	0.28107	0.519587	0.242728	0.371604	0.477136	-0.10771	0.46444	-0.00465012	0.484586	-0.071662	0.378763	-0.0279322	0.625418	0.271565	-0.322581	-0.990613	-0.742754	0.106191	0.349805	-0.339364	-1.00118	0.371604	0.064147	-0.18746	-0.201905	-0.357431	0.511444	0.0215511	-0.215433	-0.627538	-0.678333	-0.114916	-0.932666	-0.142371	-1.02787	0.512362	-0.79354
CDK5RAP3	-0.266232	-0.171253	0.0456743	0.0826035	-0.280538	0.0342522	-0.0661221	-0.565045	0.113149	0.486084	0.444581	0.499037	0.456131	0.0992727	0.568397	0.324967	0.273672	0.374285	0.307692	0.518579	0.265256	0.129213	-0.0250158	0.267443	0	0.0274487	-0.146191	0.030303	-0.491622	0.378483	-0.277233	-0.021102	0.219517	-0.189562	-0.077179	-0.129139	-0.603208	-0.448937	-0.0152988	-0.142661	-0.0167236	-0.297178	-0.204422	-0.370213	-1.25184	0.0985708	0.0267105	0.251512	-0.663083
CDK5RAP3	-0.143291	-0.197707	0.0991678	-0.0536652	-0.272171	-0.00162315	-0.0833845	-0.227033	0.0449419	0.196777	0.296149	0.308081	0.148212	-0.0223475	0.323291	0.0500708	0.106421	0.189491	0.173082	-0.0413675	0.112738	0	-0.192011	0.188828	0.030611	-0.0349264	0.0978546	-0.110806	-0.142814	0.186263	0.316706	0.0204086	0.0185938	0.260201	-0.0252066	-0.0818949	-0.563275	-0.591684	0.0383205	-0.116072	-0.0692425	-0.276095	-0.230582	-0.31244	-0.201557	0.0893393	0.117532	0.103303	-0.220338
CLEC2D	0.204706	0.164721	0.156713	0.22336	-0.00287151	-0.179177	0.289127	-0.049593	-3.35729	-3.22872	0.337382	-0.979808	0.0227604	0.505961	0.323629	0.41086	0.342052	-0.25368	0.0200205	0.187487	0	-0.440697	0.303914	0.208772	0.544901	-0.504356	-0.660556	-1.72474	-2.57716	0.944413	-0.54245	-0.415095	-0.440697	0.11351	0.205535	0.154295	-0.364098	-2.20609	-0.196001	-0.270457	-1.49086	-1.05202	-2.07546	-0.921861	-3.27256	-0.523589	0.622304	1.24438	0.0375681
CLEC2D	0.701053	0.345905	-0.0123258	0.671306	0.251121	0.22248	0.562908	0.396665	0.732418	0.838145	0.0799708	0.0476818	0.0152602	0.120049	0.294296	0.131857	0.291791	0.174894	0.0892305	-0.0191503	-0.11558	-0.163573	-0.164948	0.0327616	-0.329465	-0.279451	-0.126926	0.100721	0.443444	-0.138363	0.407346	0.24492	-0.308795	-0.119574	0.0482755	-0.0480423	-0.316416	-0.530174	-0.241957	-0.271281	-0.244136	-0.359855	-0.650237	-0.18993	-0.309555	0.373167	-0.241957	-0.166325	0.0213194
CLEC2D	0.202532	0.021286	0.214621	-0.0160618	-0.144663	-0.277804	0.115448	-0.0445786	0.268609	0.301581	0.0114746	-0.323468	0.223338	0.0279007	0.0488205	-0.248596	0.156526	-0.123915	0.151844	-0.545557	-0.174168	0.0279007	0.0699139	0.237787	0.119587	-0.597836	-0.309675	-0.40691	-0.500745	-0.0854711	0.223338	-0.0885162	-0.10263	0.453411	0.301581	0.256976	0.272081	-0.305947	0.0773907	0.103068	-0.835661	-0.636023	-1.66409	-0.220883	0.738656	-0.0569325	-0.657215	-0.132083	0.0317984
MMP28	-0.00489187	0.450972	0.441652	0.0432987	0.493914	0.441652	0.167645	0.432272	1.24221	1.14441	0.492526	0.0583859	-0.0196686	0.31075	-0.0844746	0.156295	0.0470853	0.125287	0.0270939	-0.0679979	0.652077	0.359528	0.451685	-0.0137401	0.624465	-0.0980015	0.240558	0.010705	-0.0865474	-0.0855107	-0.0886226	-0.265185	-0.217841	-0.14367	-0.0772429	-0.101141	-0.0376029	0.0807252	0	-0.183049	-0.238435	0.150146	-0.300838	-0.0466542	-0.357277	0.0677357	-0.25233	0.203713	-0.399171
SMA4	-0.0833073	-0.228479	-0.186003	0.684148	0.38306	-0.071476	0.182138	-0.254997	-0.00315762	0.791499	0.643001	-0.0542726	0.195664	0.951718	0.408628	0.746048	0.56627	0.595785	0.719266	-0.215808	-0.122063	-0.169355	-0.0870247	0.380101	0.0734396	-0.395892	-0.175279	-0.226838	-0.541302	-0.0123167	0.257358	0.280334	-0.0286675	0.334142	0.843004	-0.240021	-0.366681	-0.4799	0.0506144	0.177498	-0.344709	-1.00175	-1.0634	0.42203	-1.44228	-0.100487	0.104735	0.123837	-0.509027
CCR3	0.350655	-0.218592	1.30708	0.611141	0	1.61794	0.287673	0.0898314	0.225842	-0.133613	0.454783	0.141284	2.02067	0.980049	1.3313	0.200932	0.0338531	-0.0457172	0.872635	-0.157387	0.2056	0.565125	1.08192	0.771999	0.746205	-0.539348	-0.81257	0.446921	-0.451312	-0.704644	-0.606276	-0.691568	-0.740103	-0.220156	-0.218592	-0.297289	0.0847735	-0.656209	-0.485696	-0.543258	-0.764998	-0.228788	-0.789168	-0.616537	0.640305	-0.440333	-0.540325	0.169627	-0.645663
ZNF830	0.226263	0.165991	-0.0391631	0.0106473	0.275991	0.090795	0.119833	0.269868	0.0139074	0.146072	0.0516739	-0.0307417	0.154959	0.208586	-0.0690336	0.137129	0.152003	-0.271444	-0.139725	-0.0433927	-0.0716233	-0.231326	0.122101	-0.169001	0	-0.302536	-0.12262	0.205025	0.337789	-0.0315814	0.0461111	-0.258603	0.0564256	-0.111032	0.280736	-0.022368	0.0276823	-0.0315814	-0.342627	-0.190416	-0.181066	-0.118151	-0.134301	-0.150634	-0.168077	0.0508809	-0.0165358	0.0954194	0.622556
GIMAP5	0.409947	0.893996	0.472164	0.595614	0.504535	0.564458	0.86238	0.833564	-0.506927	1.19473	0.507293	-0.160626	0.206563	0.549926	0.497278	0.116966	0.132983	-0.341806	-0.677077	0.191162	0.597505	0	0.466583	-0.0126524	-0.128334	-0.512805	-0.0475636	-0.308127	0.381708	-0.164062	-0.167506	-0.842419	-1.39371	-1.0946	0.262699	0.102053	-1.09008	-0.252719	0.159478	-1.44466	-0.557128	0.460903	-0.212056	-0.597402	-1.05315	0.301524	-0.996089	0.511234	0.216619
LINGO2	0.689591	0.494212	-0.018393	0.205155	0.0789037	0.316664	0.429528	0.00342274	0.444715	0.80196	0.415894	0.0713139	0.118374	0.153716	0.243291	0.218962	0.40472	0.0593047	0	0.341217	-0.0535254	0.523115	0.639142	0.673209	0.371553	-0.130211	-0.110346	-0.0207095	-0.0786371	-0.0786371	0	-0.147821	-0.0931854	-0.145292	-0.0907512	-0.205924	-0.0370245	-0.0535254	-0.0582752	-0.112814	-0.126466	-0.181106	-0.175935	-0.0702181	0.00797415	0.0604005	-0.241943	-0.0241895	0.0316339
RAB37	0.211318	0.190449	0.172392	0.112504	0.479396	0.360487	0.299524	0.0945344	-0.85433	-0.874567	-0.000586	0.373191	-0.226983	0.0346818	-0.116306	0.00758505	-0.0337391	-0.147071	-0.263034	0.239342	0.177575	0	0.194033	-0.0560694	0.0283852	0.0978179	-0.0732007	-0.537487	-0.808526	0.0392437	0.299999	0.0752282	-0.0271659	-0.432697	-0.205236	0.0813231	-0.0337391	0.0528431	-0.0415449	0.275074	-0.0942802	0.26829	0.0511503	-0.183813	-0.944902	-0.231097	-0.258829	0.0466256	-0.729769
FGFBP2	0.862877	0.380597	-0.0727711	0.679484	1.50635	1.21186	1.18046	1.06886	1.78908	1.08534	1.01798	-0.468499	-0.138927	0.859106	0.649076	0.536556	1.22503	0.833114	0.393402	1.31511	0.95344	0.704133	1.01798	0.980784	0.249465	-0.474832	-0.421551	-0.273506	0.370712	-0.438115	-1.10585	-0.419748	-1.82794	0.191474	-0.678013	0	0.420604	-0.364051	-0.668675	-0.893753	-2.95839	-0.565767	-1.22644	-2.02213	-1.35234	0.0284681	-1.48947	-1.22781	-0.294897
MACF1	0.29339	0.196745	0.291519	0.307035	0.0547028	-0.193409	0.12782	-0.13019	-0.399591	-0.297505	0.192072	-0.398583	0.0524945	0.376337	0.238774	0.349014	0.821794	0.204719	1.09709	0.0988741	-0.180368	-0.386553	0.0212283	0.0678783	-0.0776625	0.0547028	-0.10533	-0.38157	-0.425	0	-0.106151	-0.115222	0.170519	0.454772	0.053967	0.125022	-0.117706	-0.301265	-0.00382328	-0.116878	-0.285354	-0.360825	-0.480395	-0.308814	-0.421927	-0.303148	-0.190791	-0.318305	0.148639
MACF1	0.42677	0.522673	-0.151382	0.239676	0.236475	-0.255375	0.384118	0.0514021	0.906638	1.22722	0.370388	0.127492	-0.0705585	0.429866	0.537995	0.454583	0.533416	0.471206	0.456576	0.043087	-0.148926	0	0.152888	0.113122	-0.0153112	-0.479503	-0.59863	0.00675297	0.0420771	0.0978766	-0.0299883	-0.163723	-0.165912	0.223377	-0.106404	-0.0240202	-0.318255	-0.376717	-0.442238	-0.292199	-0.690387	-0.916671	-1.37638	-0.240536	-1.47751	0.191245	-0.262384	-0.0230942	-0.104304
RASSF1	0.823223	0.64006	0.247664	0.459257	0.897418	0.501077	0.64006	0.50541	-0.564952	-0.55139	0.465664	-0.318192	-0.037323	0.0224676	0.304087	-0.017375	0.331491	0.13963	-0.347679	1.19113	0.25315	0.197674	0.40869	0.411002	0.181859	0.328438	0.0989981	-0.437342	0	-0.19007	-0.245411	0.187262	0.0148916	-0.135931	-0.308652	0.474254	-0.270654	-0.359941	-0.933619	-0.653942	-1.02517	0.0315084	0.228465	-0.761089	-1.7663	0.192645	-0.317712	-0.789997	-0.340372
IL11RA	-0.0921183	0.0204477	0.0736003	0.0271997	-0.0751457	-0.070332	-0.0872483	0.0271997	-0.0763507	-0.101907	0.0147967	0.250394	-0.101907	0.102659	-0.00114489	0.0898161	0.110099	0.0136642	-0.0488701	0.0472689	-0.0312262	0.0461607	-0.0137954	0.0294433	0.0215754	-0.077558	0.0091238	0.0994596	0.0483751	0.0593963	0.097322	-0.0667329	0	0.0538964	-0.108059	-0.0763507	-0.0406094	0.0844312	0.0855098	-0.00573206	-0.0500541	-0.0476875	-0.0884647	0.0361543	-0.129176	0.0801086	-0.0347381	0.0170598	-0.18661
BTN3A1	-0.190705	-0.139544	-0.256448	-0.192923	-0.173084	-0.0922041	-0.166532	-0.164353	0.462077	0.560155	0.0903149	0.10393	0.134323	0.00290918	0.052433	0.218503	0.150157	0.240037	0.200029	0.0354815	-0.179667	-0.161093	-0.0215192	-0.14705	-0.0294242	-0.202946	-0.225471	0.0468039	-0.0195494	-0.0403647	0.0784111	0.250684	0.0221581	0.247417	0.132552	0.0250235	0.0116034	-0.422174	-0.0314074	-0.119366	-0.379872	-0.401509	-0.34863	-0.0574388	0.432168	-0.0304155	0.0645518	-0.044364	0
OLFM1	1.24119	-0.0189309	0.059865	0.124551	-0.0616384	1.20562	0.283009	-0.351418	0.663007	0.0977063	1.26649	-0.00313759	1.70568	1.12203	0.385547	1.04057	0.162855	0.480718	0.907361	-0.00628281	1.91486	0.171231	0.616229	0.306645	0.433337	-0.105649	-0.0300899	0.248464	0.38974	-0.515357	-0.250084	0.527135	-0.256622	-0.313918	0.917768	-0.12774	-0.228806	0.266166	-0.48433	-0.14237	0.451789	-0.485426	-0.296489	-0.498652	-0.208743	-0.00313759	-0.482139	-0.314892	-0.388893
PPP2R5C	-0.0610642	-0.0714974	-0.0996942	-0.162746	-0.0279493	-0.083179	-0.135734	-0.118803	0.0828309	0.10462	-0.0610642	0.00662756	-0.136951	-0.0415597	0	0.00552559	-0.0234413	-0.172696	-0.00999975	-0.091413	-0.116401	0.0733914	0.0932479	0.119984	0.0446959	-0.140607	-0.0633755	0.0963578	0.132158	0.0553904	0.192506	-0.0426998	-0.0749917	0.0446959	0.0922098	0.10462	0.24577	0.0489836	-0.096139	-0.0449824	-0.138168	-0.18649	-0.0949564	0.00110626	1.01761	0.0543246	0.0176072	0.0328398	-0.0820069
CYB561D1	0.0401058	0.298707	0.171903	0.195167	0.255843	0.392148	0	0.0581818	-0.360282	-0.170259	0.198533	0.163976	0.196463	0.268467	0.116025	0.0734959	-0.102719	0.146113	0.0159416	0.192831	0.382389	-0.00982952	0.038662	-0.0662098	-0.272684	0.108611	0.148793	0.149864	0.246865	0.180835	-0.231325	-0.153983	-0.312681	-0.406356	-0.0758762	-0.226108	-0.536796	-0.340602	-0.00565147	-0.595689	0.0768776	0.261054	-0.136583	-0.102401	-1.99053	0.0914383	-0.427759	0.379881	-0.484359
ENO2	0.0761461	0.0858097	0.0954084	0.0930138	-0.188634	0.157665	0.142467	-0.0112867	0	1.18377	0.391466	0.70472	0.244778	0.243483	0.196983	-0.0994253	-0.162088	0.264483	0.215588	0.415421	0.455105	0.438231	0.106843	0.258513	0.298954	-0.0594683	-0.287463	-0.382195	-0.235396	-0.22103	0.239593	-0.333086	-0.331799	-0.237203	-0.286216	-0.020587	-0.523434	-0.360381	0.437477	-0.0289059	-0.205625	0.149856	-0.39827	-0.160374	0.627431	0.202767	-0.457388	0.338696	-0.872426
RINL	0.386683	0.248547	0.0231266	-0.0659094	0.223215	0.128473	-0.000752	0.155733	-0.0767088	-0.130028	0.825256	0.374939	0.0273151	0.214168	0.0858841	0.298933	0.356848	0.0920114	0.00375557	0.378993	0.391469	0	0.212005	-0.189105	-0.235573	-0.050251	-0.0383596	-0.788428	-0.554699	-0.00376606	0.288093	0.0920114	-0.831943	-0.134424	0.0704489	0.0714035	0.214816	0.101623	-0.0141077	-0.197704	-0.358101	0.212005	-0.324123	-0.839549	-0.253092	0.0393181	-0.347856	-0.256382	-0.588603
TTC13	0.768012	0.07339	0.359167	0.437449	0.20833	-0.17612	0.302846	0.206958	-0.0626831	0.413134	0.365333	-0.319671	0.129382	0.346757	0.167139	0.231736	0.235511	-0.11185	0.0956631	-0.244327	-0.19541	0.0834484	0.1317	0.234569	0.286954	-0.374918	-0.412188	0.0407877	-0.411554	0.0676546	0.062047	-0.0491724	-0.512854	0.367914	0.273904	-0.0233288	0.123865	-0.306478	-0.64071	-0.0587158	-0.497332	-0.900189	-1.034	-0.174868	-0.880214	0.0463238	-0.1729	-0.416201	-0.203053
TTC13	0.643905	0.232276	0.234073	0.615818	0.215737	-0.0478687	0.423314	0.215997	0.371063	0.699976	0.0863972	-0.277717	-0.0385389	-0.0240421	0.196112	0.0628967	0.108962	0.0744076	0.0224609	-0.465821	-0.13865	0.215478	0	0.127869	0.0527477	-0.107751	-0.081646	-0.147316	0.132281	-0.059145	0.154687	0.108122	-0.33139	0.172472	0.0929213	-0.208774	0.0544929	-0.351274	-0.451718	-0.132021	-0.290949	-0.659122	-0.475441	-0.157042	1.02484	0.0678005	-0.0194464	-0.242298	-0.127398
TTC13	0.0810838	0.0639343	0.0885234	0.0693154	0.073606	0.031219	0.108524	0.0112271	-0.020432	-0.10155	0.149747	-0.0551419	-0.0147271	0.0422068	0.1127	0.035624	0.118941	-0.0751872	0.00450134	-0.108824	-0.019289	-0.0799451	-0.0147271	-0.020432	0.0725346	0.0101085	0.0234771	-0.019289	-0.106395	0.0422068	-0.119804	0.0433006	-0.0124516	-0.0563135	0.0179219	-0.045804	-0.116135	-0.0170064	-0.00338554	0.0378208	-0.0411577	-0.107609	0.104336	-0.0967212	-0.0633616	-0.0399985	0.031219	0.00450134	-0.0979261
NUCKS1	-0.00912952	0.691725	0.139206	0.110238	0.127492	0.305237	0	0.090765	-0.25524	0.504798	-0.29738	-0.371623	-0.616351	0.0026741	-0.280375	0.210798	0.275029	-0.198853	0.202448	-0.524164	-0.156471	0.0842161	0.236925	-0.207481	0.221857	0.150343	0.0186157	-0.694763	-0.342144	-0.247593	-0.0292015	-0.163649	-0.0837541	-0.0629148	-0.282327	-0.131627	0.379951	0.0254698	0.145995	0.169508	0.0877466	-0.0226612	-0.216161	-0.570315	0.440375	-0.0786571	-0.54198	-0.407385	0.575833
GPD1L	0.964549	0.938943	0.50985	0.421451	0.360957	0.041667	0.578217	0.255628	0.308807	0.533363	0.0253305	-0.133959	-0.126019	0.10361	-0.0420942	-0.0420942	0.294474	0.381808	0.28932	-0.259002	0.204662	0.266947	0.356528	0.384953	0.378051	0.0990515	0.0760412	-0.634139	-0.246597	0.00519562	-0.268471	-0.297063	-0.654106	0.00692368	-0.205275	-0.44941	0.0183392	-0.131884	-0.29745	0	-0.0536709	-0.665319	-0.486942	-0.132402	0.964549	-0.141943	-0.297063	-0.24342	-0.224313
TMEM181	0.773865	0.523436	0.148866	0.504096	0.091958	0.0639229	0.605514	0	0.821449	1.04451	0.485992	0.261908	0.256749	0.348089	0.255285	0.444302	0.60888	0.29846	0.485992	-0.297295	-0.123509	0.173247	-0.125287	0.243819	0.0378304	-0.688056	-0.464538	-0.354686	-0.507285	-0.301597	0.0645914	-0.172957	-0.490819	0.245786	0.0481205	-0.446644	-0.366804	-0.518757	-0.622914	-0.136769	-0.932737	-1.35082	-1.37207	-0.507782	0.740851	-0.161445	-0.7453	-0.290724	-0.20389
GATA2	0.414824	0.403897	1.12503	0.478704	-0.0717554	0.892823	0.493938	0.0312448	-0.30601	-0.14916	0.547488	0.555061	1.07201	0.958431	1.19158	-0.0380588	0.100559	0.143699	0.861685	0	0.319536	0.31474	0.774546	0.590075	0.39743	-0.207108	-0.356485	-0.274691	-0.492787	-0.35103	-0.435095	-0.417886	0.105329	0.0017066	-0.0486155	-0.0619202	-0.0145855	-0.30601	-0.000854	-0.208094	-0.332639	0.0642786	-0.417886	-0.256221	0.389632	-0.35321	-0.264401	0.294697	-0.561676
DIS3L	0.726124	1.05176	0.922915	0.407822	0.524223	0.581787	0.613388	0.202957	-0.130124	-0.0109863	0.203783	-0.320799	0.19321	0.0952778	0.0867901	0.15205	0.151622	0.155045	-0.0525732	-0.34628	0.0550814	0.215715	-0.11124	-0.144253	0.0179682	0.463578	0.276885	-0.791267	-0.78921	0.386141	0	-0.0812311	-0.606777	0.17878	-0.225092	-0.412819	-0.150841	-0.554828	-0.426503	-0.51893	0.00308895	-0.384902	-0.426184	-0.429064	1.03792	-0.17723	0.0247669	0.0678492	-0.244972
KIAA1147	0.308977	0.513833	0.349889	0.295144	0	-0.0556288	0.250601	-0.257008	0.0497112	0.836797	0.164453	-0.133059	0.024498	0.230534	0.19275	0.335457	0.322677	-0.0239048	0.270943	-0.688944	0.00771523	0.13324	0.0166244	0.0784359	0.46314	-0.182709	-0.33902	-0.352339	-0.385859	-0.551293	0.0794601	-0.0861216	-0.449752	-0.125417	0.0937176	-0.11484	-0.347673	-0.730022	0.307162	0	-0.882853	-0.528316	-1.63085	-0.0346861	-0.699847	0.246539	-0.706347	-0.338284	-0.539034
ANKRD28	0.0523319	0.0166531	-0.162616	0.0434947	-0.0464177	0.0375724	-0.0598454	-0.0678029	0.34863	0.403765	-0.153272	-0.215557	-0.138113	0.115536	-0.0137687	-0.0903201	-0.00304794	0.332396	0.157095	0.234199	0.0286441	0.169333	0.494102	0.360538	0.32208	-0.0709982	-0.202357	-0.0606394	0.151623	-0.148201	0.0907288	-0.112372	0.188834	0.115536	-0.0614333	0.0219107	-0.00686789	-0.341087	0.17001	0.186829	-0.215557	-0.229771	-0.283429	-0.0622277	-0.632954	-0.0790176	-0.0984483	0.120447	-0.239624
ANKRD28	0.206451	0.121433	0.0296478	0.0387583	-0.280424	-0.297824	-0.221411	-0.121341	0.603502	0.735886	0.189326	0.158422	0.117365	0.272172	0.0358877	0	0.229251	0.332691	0.456304	-0.596548	-0.0891209	0.355515	0.341244	0.243423	0.175045	-0.487196	-0.435146	-0.14124	-0.174105	-0.399733	-0.199254	-0.43183	-0.0362987	-0.113882	0.109649	-0.173551	0.167194	-0.0959272	0.0243454	0.24301	-0.483758	-0.401678	-0.861514	-0.111758	-0.0138149	-0.28102	-0.463304	-0.284605	-0.314215
BUB3	-0.00647879	-0.0946183	-0.136641	-0.0831594	-0.0293879	-0.120154	-0.0515499	0.0171371	0.19426	0.316964	-0.0661397	0.0150061	0.0021534	-0.0638852	-0.00539732	0.00859404	0.067359	0.0021534	-0.177486	-0.0549035	-0.165353	0.00322866	0.0816836	0	0.202712	-0.148535	-0.166562	0.237855	0.129745	-0.090024	0.180065	-0.0493183	-0.0239005	0.158024	0.157058	-0.0923195	0.18576	0.29254	0.13858	-0.0470901	-0.162938	-0.0992274	-0.139013	0.0445576	0.757718	0.154157	-0.0504332	-0.0923195	-0.128374
NMUR1	0.829848	0.227335	-0.100057	0.228892	0.743154	0.603087	0.317179	0.812816	0.966791	0.483603	0.992228	0.0668244	0.113091	0.373171	0.344728	0.555481	1.12275	0.453284	0.181431	0.366113	0.342572	0.00727797	0.254345	0.421634	0	-0.102992	0.020824	-0.102013	0.359019	-0.0128236	-0.203367	-0.0874057	-0.248155	-0.0266914	-0.106915	-0.0332088	0.00727797	-0.253581	-0.230928	-0.285459	-0.351409	-0.274386	-0.342131	-0.319195	-0.0435109	0.133186	-0.0961518	-0.185627	-0.0294809
LSS	-0.0274563	-0.0650435	-0.12812	0.031044	0.151208	-0.12812	0.0746069	0.0174675	0.666572	0.122285	0.39152	0.432092	0.090806	-0.149309	0.241394	0.492522	-0.0244741	0.579932	0.404855	0.499642	0.0542002	0.0112534	0.150454	0.05299	-0.148846	-0.33633	-0.151631	-0.0446167	0.292508	0.0420599	0.0654392	0	-0.417271	0.162467	-0.226513	0.050972	-0.511945	-0.290065	0.111481	-0.637802	-0.216755	0.359591	-0.284958	-0.054142	-1.54209	0.324269	-0.104086	0.464293	-0.123554
LSS	-0.012279	0.0187721	0.105009	0.0307903	0.0683765	0.085238	-0.0566726	-0.00668478	-0.0325985	-0.0555177	-0.0989013	0.0187721	0	0.0987945	-0.0257936	0.0704947	0.00665283	0.186379	0.119405	0.161751	-0.0269256	-0.0965223	-0.102476	-0.029192	0.017674	-0.0382943	0.0209646	-0.0764604	-0.0178947	-0.0224028	-0.0145226	-0.0520558	0.0405493	0.031878	-0.0371532	-0.0555177	0.00775909	0.16671	0.00333023	-0.0325985	0.0110722	-0.0235324	-0.112054	0.0448651	-0.16341	-0.0178947	-0.0156455	0.0831413	0.00333023
STIM2	0.515695	0.493415	0.410698	0.731244	0.393724	0.151799	0.731244	-0.211558	0.788442	0.241635	-0.418099	-0.266097	-0.0635748	0.106745	0.309024	0.131776	0.357841	0.497032	0.207017	0.214066	-0.0593185	-0.104643	0.123064	0.222246	0.293856	0.0481272	0.2079	-0.44607	-0.101723	-0.114911	-0.322353	0	-0.251863	-0.126366	-0.1712	-0.0098896	-0.477901	-0.613797	0.15516	-0.0991716	-0.175416	-0.0347404	-0.732441	-0.335158	0.426462	0.235008	-0.308819	0.0761223	-0.230971
NFATC3	0.275582	0.216853	0	0.0165768	0.224008	0.141126	0.0434017	0.113323	-0.643595	-0.275352	0.413399	-0.177163	0.267692	0.252777	0.273614	0.124836	0.272629	-0.00119114	0.0617728	0.656778	0.281473	0.128654	0.24777	0.0183411	0.264721	-0.17851	-0.124286	-0.38771	-0.52319	-0.0276527	-0.246811	-0.0509024	0.110568	0.0640526	0.112773	-0.000596	-0.103667	-0.0751605	-0.236954	-0.0695262	-0.352314	-0.329689	-0.498586	-0.183234	-1.02947	0.091136	-0.134054	0.0877781	-0.450602
SPOCK2	0.536027	0.674295	0.707809	0.169689	0.0860424	0.310586	0.665573	0.393996	-0.445933	-0.2064	0.268643	0.201033	-0.0443745	0.193054	0.0906801	0.148167	0.352579	-0.0459423	0	0.263995	0.634473	0.3707	0.465721	0.571558	0.304956	-0.195424	0.367814	-0.896078	-0.732547	-0.45955	-0.215161	-0.388802	-0.904159	-0.286566	-0.0707836	0.0954123	-0.136779	-0.457934	0.335501	-0.517969	-0.254332	0.591065	-0.829852	-0.505338	-0.36904	0.049077	-0.994449	-0.00845432	-0.785337
EDARADD	0.434985	0.415384	0.78331	0.166612	-0.0644455	0.028121	0.858578	0.338045	-0.0601058	0.127838	-0.199488	-0.116805	-0.0988927	0.0396218	0.157948	0.0151577	0	0.0860357	0.0254016	0.134794	0.423152	0.124665	0.266724	0.266724	0.00484037	0.139832	-0.0350523	-0.466983	-0.27374	0.0676498	-0.220316	-0.271231	-0.410657	0.457353	-0.288891	0.0834241	-0.131904	-0.206664	0.0416422	-0.222739	0.124665	-0.0507493	0.0110393	-0.370706	0.560516	-0.101862	-0.305914	-0.0878091	-0.229219
KIAA2026	0.19447	0.179498	0.00890064	0.115384	-0.129853	-0.379891	0.101077	-0.367273	0.361398	0.0113192	0.191276	0.0293255	0.141005	0.0915871	0.237446	0.0623474	0.396968	0.209991	0.119872	0.455256	-0.104763	0.0693264	-0.0702667	0.172313	0.0285301	-0.435884	-0.560816	-0.0449266	0.00445747	-0.418965	-0.626334	-0.426581	0.198366	0.0360699	-0.117914	-0.169468	-0.328028	-0.369369	-0.492423	0	-0.602724	-0.815494	-0.94701	-0.21726	-1.41626	-0.0869799	-0.300778	-0.185532	0.0739603
KLHL28	-0.223144	0.0267658	-0.437093	-0.25279	-0.026125	-0.463236	-0.14017	-0.463236	-0.12495	-0.503095	0.590829	0.112906	0.916787	0.343898	0.0267658	0.234296	0.483013	0.0385036	-0.17152	0.378655	-0.391099	0.333215	0.12052	-0.382268	0.344784	-1.13316	-1.099	0.0873518	-0.728237	-0.0360928	0.31644	-0.102218	0.644861	0.0848789	0.154964	-0.179147	0	0.744077	-0.464271	0.456187	-0.5015	-0.723893	-1.40594	0.668426	-0.335593	0.601254	-0.15848	0.29458	0.220515
KLHL28	0.374089	0.381771	0.106482	0.709325	0.576261	0.36692	0.627233	0.750802	0.228947	0.62608	0	-0.366549	-0.413257	-0.458586	-0.0182962	-0.095417	0.0955133	-0.331137	0.201928	0.345196	0.345476	0.364707	-0.0802622	0.299871	0.477563	-0.0255356	-0.189441	-0.769533	-0.609229	-0.305799	-0.271832	-0.299204	-0.223166	0.0418091	-0.498821	-0.684575	0.120978	0.563775	0.313992	0.173446	0.0289392	-0.389713	-0.864994	-0.913188	-0.35237	-0.404737	-0.661837	0.0559387	0.0716276
PRDM1	-0.0891628	-0.12643	-0.354827	-0.399748	-0.125531	0.0644164	-0.251225	-0.0579681	0.487895	0.451625	0.15225	-0.176735	-0.0307946	-0.0140676	-0.0682917	0.0738354	0.00411081	-0.153652	-0.186073	0.584413	0.52442	0.51177	0.406364	1.03899	0.510036	-0.52686	-0.469866	0.317309	0.968785	-0.0917931	-0.124633	-0.100595	0.00984764	0.0285363	-0.103246	0.00984764	0.0477834	0.423043	0.0581026	0.623422	-0.537577	-0.438281	-0.515044	-0.0157318	-0.332881	0.054142	-0.107676	-0.0400777	0.514079
PRDM1	-0.0795784	-0.0795784	-0.124045	-0.0958018	0.102078	0.0291462	-0.00436878	0.448185	-0.0253015	-0.0703898	0.021646	0.0805831	-0.00436878	-0.131192	-0.131192	-0.137177	-0.0142465	-0.051055	0.0660729	0.964117	-0.120484	-0.0297475	0.0566668	-0.0120454	-0.0197635	-0.0120454	0.195504	-0.133584	0.238657	0	0.0939264	0.021646	0.105123	0.077486	-0.0635357	0.0939264	0.227524	-0.0142465	-0.113389	0.0545688	-0.200925	-0.021976	-0.0658169	0.0162649	-0.0398016	0.0130267	0.162758	-0.108678	0.167621
PRDM1	0.770317	0.64759	-0.330699	-0.00584126	0.356039	0.494383	0.262386	0.358108	0.23022	0.560197	0.616472	-0.254124	0	0.602345	0.056468	0.164124	0.6605	-0.475954	0.065444	0.700617	0.435385	0.519123	0.759819	0.902444	0.645446	-1.19025	-0.363958	-0.0377626	0.584314	-0.136444	-0.32604	-0.776725	-0.447249	-0.113521	-0.465184	-0.534879	-0.0505123	-0.348807	-0.224926	0.965406	-1.51884	-1.12484	-1.45063	-0.615128	1.81232	-0.135668	-0.45135	-0.343193	0.655237
POLR1E	0.767783	1.2875	0.746495	0.483701	0.73142	0.306651	0.566732	0.211425	-0.0748739	0.150393	0.207726	0.124776	0.0828676	0.0333271	-0.17046	-0.147426	0.279961	-0.141029	-0.0258942	-0.0538282	0.385425	0.0533476	0.169981	-0.1297	0	0.312336	0.126851	-0.561627	-0.514861	0.0306196	0.0579481	-0.329559	-0.683213	-0.0938139	-0.307283	-0.0653658	-0.0748739	-0.0991936	0.20489	-0.458112	0.0654211	0.184888	-0.18383	-0.171593	1.31061	-0.337803	-0.224995	0.352105	-0.298593
POLR1E	0.51034	0.901626	0.410748	0.421875	0.486895	0.356019	0.529856	0.27809	-0.150988	0.0321922	-0.0236092	0.199696	-0.0588703	-0.0207095	-0.0493822	-0.316086	0.192717	-0.041132	-0.0212884	0.752304	0.356465	0.326717	0.048852	0.215522	0.232636	0.207631	0.1189	-0.383031	-0.323214	0.127291	0.115213	-0.133967	-0.273352	-0.478476	0.0388804	0	-0.0720182	-0.17014	0.0299568	-0.0594654	-0.0950146	0.245219	-0.134593	-0.159894	-0.899627	0.0433207	-0.368211	0.158329	-0.313244
AKR1C3	1.04336	0.927573	0	0.841172	1.24363	1.16817	1.25906	1.12311	0.807807	0.326153	0.514792	-0.305427	0.0847568	0.704008	0.388596	1.14845	1.69164	0.266354	0.30032	-0.57382	0.62753	1.10366	0.746804	1.08016	0.0478315	-0.392758	0.111113	-0.904279	0.361597	-1.06796	-1.15138	-0.671521	-1.45173	-1.54942	-1.07563	-1.53666	-0.0828199	-0.828914	-0.847608	-1.24453	-1.364	-0.176719	-0.613449	-1.1814	0.539763	-0.351221	-0.0552711	-0.983799	0.261494
FAM102A	-0.0614009	0.150714	0.186056	0.0191936	0.0202522	-0.0614009	-0.182864	0	-0.315502	-0.145576	0.278338	-0.108071	0.234304	0.141013	0.14781	0.0255351	0.0732493	0.0318489	-0.0172777	0.273907	0.275681	0.172784	0.178487	0.0712066	0.0650635	-0.0726452	0.0660891	-0.202493	-0.150334	-0.0625215	-0.045804	-0.129048	-0.0999956	-0.0032239	0.0773244	0.0844288	-0.0908213	-0.224899	0.208525	-0.0118561	-0.139652	0.220551	-0.13847	-0.116193	-0.234971	0.0793581	-0.113868	0.102538	-0.0259953
FAM102A	0.277075	0.709578	0.673105	0.459962	0.380808	0.000687	0.270826	0.0354481	-0.26379	0.543859	0.0754328	-0.168659	0.0564051	0.293139	-0.286438	-0.0918045	-0.067131	-0.293365	-0.370293	-0.231983	0.607676	0.229977	0.268405	-0.269988	0.386205	-0.315632	0.140747	-0.846075	-0.498814	-0.607634	0.318146	-0.531202	-1.09254	0.0399637	0.298594	0.161468	-0.323775	-0.333479	0.345701	-0.447568	-0.239869	0.560837	-0.556737	-0.264821	0.162235	-0.186135	-0.576317	0.32707	-0.90659
FAM102A	-0.0184889	0.500626	0.397789	0.199111	-0.0122995	0.138097	0.213969	0.0913477	-0.16916	0.450124	0.160185	0.311275	0.171103	0.272934	0.0670023	-0.0935993	0.000408	-0.0532236	-0.155455	0.513266	0.680009	0.216432	0.241164	-0.0780029	0.300376	-0.221985	0.00570393	-0.156364	0.143281	-0.430634	0.280011	-0.584963	-0.878694	-0.361346	0.198044	-0.0164223	-0.614034	-0.00367832	0.406439	-0.410961	-0.145035	0.718228	-0.350375	-0.150915	-1.60469	0.172191	-0.407166	0.477356	-0.763332
PLEKHA1	0.518213	0.538082	0.215584	0.413673	0.346893	0.0578804	0.495582	0.157878	1.05235	0.972552	0.695003	0.447655	0.25874	0.622415	0.33257	0.356668	0.80808	0.845765	0.376322	0.0471687	0.0394135	0.0897322	0.117306	-0.0602989	0	-0.537983	-0.876419	-0.852643	-0.358844	-0.675968	-0.306322	0.238398	-0.538549	-0.398885	0.0647917	-0.0150862	-0.441394	-0.500828	-0.11624	-0.113918	-1.11984	-1.04755	-1.5799	-0.254948	0.185906	-0.120471	-1.08758	-0.343924	-0.303914
GIMAP7	-0.487	-0.209849	-0.563065	-0.531146	-0.135975	-0.4815	-0.50673	-0.690534	0.465693	0.816191	0.591937	0.0272665	0.0991869	0.373934	-0.0340404	0.250455	0.465061	-0.0206823	0.0794735	-0.250333	0.0594883	-0.121643	0.0156441	0.0761623	0.0979624	-0.876145	-0.84756	0.428194	0.270153	-0.116898	0.232717	-0.0976019	-0.271799	-0.138858	0.505325	0.0472784	-0.0344877	-0.0990047	0.594543	-0.571481	-0.960353	-0.86337	-0.848346	0.0991869	1.414	0.595699	0	0.431113	0.10041
GIMAP7	0.676639	0.699491	0.595463	0.753114	0.519191	0.528028	0.742259	0.478995	0.619644	1.04434	0.623455	0.0365887	0.449667	0.608878	0.643933	0.689076	0.845582	0.234031	0.207376	-0.309515	-0.0433531	-0.362589	-0.110627	0	-0.231347	-0.393549	-0.280481	0.398709	0.660437	0.311628	-0.14959	-0.0917883	-0.87497	-0.519755	0.608878	-0.0342627	-0.602675	-1.06917	-0.0342627	-1.37076	-0.72678	-0.339446	-0.868206	-0.351223	-1.19202	0.589261	-0.143042	0.211899	0.569748
BIN1	0.333554	0.150764	0.379945	0.241575	0.433391	-0.090167	0.66515	0.342311	-0.432453	-0.423545	0.386038	-0.509676	0.0504732	0.152978	-0.0286617	0.135344	0.103384	0.0396538	-0.41949	0	0.412434	0.417613	0.317096	-0.689602	0.0719604	-0.354551	0.0261545	-1.10668	-0.863365	0.0587616	0.0835237	-0.0137825	-0.630122	-0.280412	-0.0735474	-0.116076	-0.0911741	0.17233	0.623388	-0.813303	-0.643507	0.367534	-0.15357	-0.925971	-3.3079	0.308337	-0.76508	0.510054	-0.376734
CD3D	0.0502505	0.179804	0.0927014	-0.0851526	0.03334	-0.0385923	-0.140444	-0.0341291	0.0258784	0.0258784	0.25193	0.0449872	-0.246161	-0.123752	-0.0782447	0.00326014	0.0680041	0.134929	0.0129972	0.0354643	0.181724	0.185555	-0.106079	0.076283	-0.0131164	-0.0944157	-0.0955777	0.239082	0	-0.0464358	0.140862	0.0140748	-0.0645266	0.00975895	0.0947404	-0.140444	-0.0828462	0.125984	0.173065	-0.0543227	-0.00435877	0.04182	-0.0498104	-0.00108814	-0.0430694	0.0947404	-0.0430694	-0.0944157	-0.10257
FAM172A	0.503662	0.300826	-0.0461864	0.234342	0.025466	-0.265012	0.42562	-0.154751	0.858117	0.988093	-0.156402	0.117603	0.0680342	-0.0441475	0.215317	-0.0745211	0.192583	0.0113182	0.0191412	0.150915	-0.185324	0.142883	0.100194	-0.157504	0.163322	-0.294402	-0.501924	0.0423565	-0.0466967	-0.121047	0.0637865	-0.282333	0.134806	-0.0708837	0.151361	-0.281733	0.0722694	0.11167	-0.232142	0.035141	-0.188698	-0.562656	-0.543087	0	-0.910911	-0.0229092	-0.534473	-0.330601	-0.244967
CDKN1C	0.0315061	0.445023	-0.0997024	0.352522	0.0238853	0.280154	0.185636	0.199234	0.691027	-0.346017	0.231355	0.022356	1.18905	0.672136	1.67092	0.63109	1.26988	1.27759	0.695352	1.45498	0.770143	0.544253	0.825552	0.900714	1.16326	-0.102201	-0.497911	-0.319599	0.653983	-0.277558	-0.512245	0.307405	-0.414779	-0.388099	-0.0306215	-0.064342	0	-0.488071	-0.175764	0.0473804	-0.477215	-0.19609	-0.0171938	-0.33814	-0.539086	-0.174886	-0.453617	-0.394212	-0.130837
ARL4C	0.693616	0.356966	-0.15658	0.179507	0.483545	0	0.502017	0.140044	0.673747	0.673953	0.231154	-0.295845	-0.114299	0.369499	0.13406	0.659863	0.87677	0.188774	0.363118	0.65381	0.254786	0.610076	0.391988	0.589889	0.542335	-0.767445	-0.499844	-0.16062	-0.101888	-0.433025	-0.0115614	-0.404874	-0.422845	0.00361443	-0.00296402	-0.354789	0.264953	-0.0867844	-0.188468	-0.094141	-0.884042	-0.342639	-1.08574	-0.219161	-1.70176	-0.180989	-0.72604	-0.140897	0.151937
PALLD	0.587879	0.0149369	0.472679	0.621614	0.571975	0.368466	0.326674	0.244565	0.739091	0.218992	0.451332	0	0.407196	0.625268	0.592865	0.155252	0.637385	0.265534	0.357765	-0.483801	0.254039	0.419878	0.807533	0.717946	0.189671	-0.0587373	-0.210451	0.230236	-0.0227003	-0.181073	-0.569407	-0.271065	-0.599424	-0.0672336	-0.374326	-0.54821	-0.258287	-0.417125	-0.609889	-0.2119	-0.687361	-0.267295	0.46091	-0.317867	1.02942	-0.415455	-0.635901	-0.0265188	-0.234539
LBH	0.114897	-0.00756168	-0.00323582	0.0938497	0.0948596	0.128759	0.0765839	0.0908179	0.0528913	-0.0683975	0.0160718	-0.0228052	-0.121325	-0.090024	-0.0382123	0.067359	0.020328	0.0403729	0.0549665	0.0021534	-0.101538	-0.193415	-0.016253	-0.026093	-0.00431585	0.109914	0.064271	-0.110816	-0.042644	-0.0504332	-0.0437541	0.0518518	0.0528913	-0.0151629	0.00322866	0	0.0456018	0.0601435	-0.0729232	0.126787	0.171481	0.0704408	0.156092	-0.098074	-0.0957694	0	-0.00215626	0.0508122	-0.134275
EPHA4	0.402735	0.324224	0.563634	0.177901	0.102718	-0.129661	0.394475	-0.080862	0.346755	0.76215	0.0834365	-0.258324	-0.150995	-0.0188756	-0.13696	0.0228047	0.122301	-0.278726	0.0914068	0.19544	0.0346642	0.376882	0.0690923	0.464536	0.614697	0.0673614	-0.401192	-0.431055	0.231437	-0.475781	-0.34633	-0.292737	-0.498675	-0.0511017	0.220576	-0.171968	0	-0.195327	0.17576	-0.081502	-0.544699	-0.316646	-0.648021	-0.413224	-0.438414	0.0627351	-0.385303	0.265552	-0.422923
CD247	0.897984	0.852168	0.576364	0.760089	0.959795	0.703002	0.921984	0.866127	0.606175	0.648819	0.741673	-0.00550461	0.033783	0.315575	0.193665	0.334794	0.766995	0.292296	0.0645428	-0.124168	0.312296	0.362334	0.514929	0.589581	0.198813	0.0112	0.156006	-0.852633	-0.380413	-0.328557	-0.160043	-0.584114	-1.51718	-0.530027	-0.0152969	-0.236463	-0.0243578	-0.770563	-0.275586	-0.840748	-0.99444	0	-0.961229	-0.969832	1.24434	0.0311842	-0.610197	-0.0888147	-0.269622
PPP2R2B	0.453742	0.27202	-0.105861	0.204876	0.549491	0.139995	0.410842	0.489448	0.813219	0.422824	0.367808	-0.154205	0.0420384	0.257438	0.154439	0.373111	0.53274	0.345201	0.087194	0.177522	0.200243	-0.100134	0.263162	0.13376	0.0929189	-0.191992	-0.312627	-0.0440846	0.167384	-0.201596	-0.236168	-0.273431	-0.324024	-0.107502	-0.0130072	0	0.152384	0.0249205	-0.218335	-0.0354714	-0.645237	-0.410474	-0.463054	-0.393365	-0.530768	0.00304365	-0.576607	-0.275273	-0.138189
PPP2R2B	1.33794	0.929794	0.171917	0.728848	1.195	0.785176	1.23658	1.01385	1.00459	0.936298	0.588637	-0.0789223	0.170282	0.80044	0.548637	0.725654	1.31363	0.708448	0.645897	0	0.604906	0.203413	0.532194	0.553346	0.201014	-0.43775	-0.0726213	-0.452148	-0.111592	-0.0740728	-0.572143	-0.616932	-1.10391	-0.0668287	-0.313102	0.207601	0.0737362	-0.313674	-0.469237	-0.23552	-1.5178	-0.626485	-1.19837	-1.30626	1.10839	0.0414791	-1.30115	-0.80862	-0.0295029
LGR6	0.0370836	-0.0260587	0.043932	-0.00117445	0.2155	0.193086	-0.0734444	0.0221333	-0.0648236	-0.119886	0.134406	-0.0489497	0.0267501	0.0821362	0.156691	-0.00234938	0.115026	0.0507479	-0.0404744	0.0552735	0.0597858	0.062036	0.0175014	0.148242	0.0609112	-0.0685124	-0.0356526	-0.0117865	0.0393701	-0.030848	-0.092092	-0.0550346	-0.0846038	0.0530124	-0.0697436	0.0255971	-0.162607	0.097578	0.0151806	0.0609112	-0.0320482	-0.00942135	-0.089592	0.0221333	-0.0513811	-0.0272551	0.0128551	-0.0660524	0
PCSK5	0.106962	-0.0797863	0.246841	0.447742	0.0130415	0.539381	0.31556	0.291945	0.161568	0.307115	0.21672	0	-0.350039	-0.252397	-0.334262	0.254	0.626181	0.054945	-0.221138	-0.360092	0.0422783	0.335423	0.0304623	0.0919828	0.17903	0.172361	0.242972	-0.476936	-0.727173	-0.210866	-0.370216	-0.275204	-0.0891628	-0.319065	-0.414928	-0.647545	0.173814	-0.142031	0.0422783	0.131387	0.309759	0.125094	0.420594	-0.414056	-0.121933	-0.322747	-0.380412	-0.0334644	-0.349204
KIR2DS3	0.605005	0.254834	-0.0575023	0.378029	0.51217	0.496717	0.0104012	0.493754	1.60501	0.118205	0.36593	-0.0220904	0.278265	0.432418	0.1683	0.595364	1.01144	0.053287	-0.13448	0.552588	0.507037	0.674021	0.64026	1.27611	-0.154092	-0.217009	-0.0607648	-0.194137	1.16969	0	-0.0575023	-0.235325	-0.301971	-0.178694	0.0268898	-0.209747	-0.096035	0.095912	-0.144829	0.0472379	-0.329254	-0.195332	-0.0926919	-0.0157447	-0.235325	-0.285337	-0.098269	-0.284065	0.027914
KIR2DS3	0.304302	0.0919881	-0.0287795	0.533029	0.481049	0.275818	0.189608	0.551149	-0.0680695	-0.113017	0.17846	-0.0948691	0.0870285	0.379242	0.132025	0.388141	0.819815	0.0750561	0.0619721	0.0998874	0.362922	0.218921	0.275818	0.513201	0.174726	0	0.150208	-0.00528622	-0.0636501	-0.109596	-0.00528622	-0.0515685	-0.228209	0.135872	0.00421572	-0.0647535	0.135872	-0.109596	-0.0982547	-0.039587	-0.0691757	-0.138348	-0.00634575	-0.0266285	-0.0559502	-0.107321	-0.0780611	-0.0625482	0.202506
BAG3	0.683024	0.607178	0.881667	0.435927	0.546362	0.384069	0.438827	0.379718	-0.0411415	0.336853	0.264996	-0.128071	0.0714683	0	-0.244144	-0.0290756	-0.135238	0.0643959	-0.0871906	0.0598001	0.441077	0.117221	0.320182	0.139959	0.160005	0.128435	0.319483	-0.310741	-0.247247	-0.220577	-0.287135	-0.433767	-0.626328	0.210254	-0.247247	-0.436125	-0.282353	-0.311824	0.233439	-0.536293	-0.157441	0.674579	0.350942	-0.370944	-0.373201	-0.345784	-0.339149	0.312476	-0.606271
ERCC5	0.168418	0.042469	-0.0283613	0.157705	-0.194612	-0.43497	0.048233	-0.233405	0.512748	0.637714	0.457009	0.192255	0.210152	0.092804	0.261002	0.188237	0.222072	-0.0158844	0.0551949	0.366119	0.0759735	0.249809	-0.0432558	0.319137	0.256029	-0.669962	-0.680551	0.134264	-0.211786	-0.315846	0.263278	-0.00929356	0.0602541	0.0679026	-0.0432558	-0.0232983	0	-1.01303	-0.14514	-0.0303507	-1.17378	-1.09585	-1.25524	-0.332327	0.260268	0.334993	-0.423023	-0.376203	-0.0609474
SYTL2	0.831178	0.775293	0.0150542	0.236733	0.480373	0.218062	0.916945	0.795778	-0.161752	-0.418405	0.349904	-0.0583339	0.36369	0.739486	0.617109	0.63725	1.01755	0.664026	0.0888472	0.346602	0.135515	0.165059	0	0.36042	0.353856	0.0365257	-0.274175	-0.272143	-0.308123	0.0649338	0.0208664	-0.245985	-0.183546	0.23816	0.11237	-0.0768356	-0.235059	-0.305003	-0.333323	-0.196012	-0.493351	-0.425162	-0.466384	-0.38289	-0.453663	-0.0557098	-0.324874	-0.188328	-0.142135
PTGDR	0.927315	0.825507	0.421797	0.461199	0.967674	0.568186	0.789374	0.563021	0.938962	0.851929	1.23809	-0.0330381	0.237797	0.326923	0.527786	0.988838	1.30093	0.513739	0.525856	0.28476	0.099999	-0.157729	0.181921	-0.102219	0.0485153	-0.255549	-0.368539	0	0.510815	-0.2195	-0.39297	-0.353367	-0.351593	-0.16161	0.159696	-0.424334	0.273306	-0.0756111	-0.403961	-0.415038	-0.752805	-0.678628	-0.640213	-0.431813	0.346184	0.364113	-0.0932951	-0.590184	-0.0062685
PTGDR	1.02036	0.985031	0.228788	0.674441	1.05017	0.612292	0.962185	0.652218	1.06078	0.757778	1.67468	-0.102578	0.384746	0.468755	0.740519	1.17601	1.70395	0.552101	0.58264	0.0775547	0.134336	-0.0511789	0.146267	0.214525	0.12266	-0.546417	-0.521219	-0.442369	0.553156	-0.55151	-0.996137	-0.736966	-0.901341	-0.337972	-0.0547905	-0.818518	0	-0.274373	-0.792158	-0.826727	-1.53853	-1.08032	-1.18548	-1.12771	0.230767	0.28574	-0.815111	-1.08196	0.0950422
EVL	0.478042	0.372851	0.537581	0.43794	0.231214	0.0937939	0.410403	0.337949	-0.285302	0.198453	0.186846	-0.58608	-0.0641451	-0.0641451	0.148661	0.0482035	0.256015	0.0834198	-0.486092	0.0227985	0.271331	0.0544348	-0.100769	0.360764	0.241861	0.0544348	0	-0.98805	-0.571156	-0.355218	0.0512304	0.11679	-0.651069	0.454366	-0.542966	0.201945	-0.349514	-1.5357	-0.124932	-0.637922	-1.25986	-0.162799	-1.15545	-0.438438	0.796471	-0.0334253	-0.313362	-0.673707	-0.0524025
CCDC92	0.587577	0.927959	0.981063	0.877242	0.914735	0.380551	0.826715	0.315961	-0.236688	0	0.102779	-0.241688	-0.301238	0.167777	-0.112283	-0.225718	0.156307	0.213519	0.344796	0.0175848	0.297831	-0.0660286	0.26129	0.310946	-0.0323811	0.506753	0.275255	-1.06799	-0.796185	0.113761	-0.724642	-0.572001	-0.27673	-0.227323	-0.619065	-0.302006	-0.452951	-0.525704	0.371817	0.137515	-0.289769	0.851372	0.278956	-0.567008	0.812454	-0.4943	-0.383367	0.309842	-1.07874
SERPINA10	0.429594	0.715429	0.398561	0.443833	0.447949	0.415213	0.377136	0.610089	0.0684357	0.599028	-0.0151472	-0.0707397	0.0860395	-0.101239	-0.27521	-0.294421	-0.183613	-0.124352	-0.10312	0.336363	0.499673	0.178117	0.526196	0.0797539	0.502645	0.184607	0.558438	-0.354533	0.175947	-0.0133781	0.172531	-0.443229	-0.859537	-0.230123	-0.383039	0.012908	-0.319127	-0.379844	0.793522	-0.470645	0	1.17502	-0.041954	-0.481857	-1.5276	0.243809	-0.697901	0.158157	-0.0510015
ATM	0.732709	0.652271	0.401176	0.440911	0.315093	0.10965	0.559278	0.371946	0.777182	0.81278	0.523212	-0.165628	0.156608	0.296527	0.306373	0.585128	0.809244	0.0809727	0.175691	-1.53925	-0.210028	-0.105737	0.0410814	0.0655785	0.0445452	-0.414433	-0.471831	-0.289665	0	-0.456908	-0.158626	-0.425673	-0.984762	-0.0795107	0.405329	-0.104793	-0.51339	-1.06899	-0.493001	-0.648779	-0.875567	-0.938993	-1.88203	-0.114388	-0.225801	0.100718	-0.255379	0.0727482	-0.0795107
ATM	0.0431023	-0.0599155	-0.328069	-0.288569	-0.114496	-0.421845	-0.109408	0	0.862026	1.08066	0.777276	-0.154775	0.485822	0.54488	0.29821	0.686328	0.682236	0.146017	0.506825	-1.11687	-0.0821705	0.0859489	0.00210953	0.112771	0.192432	-1.19761	-1.06059	0.530171	-0.016408	-0.3422	0.256282	-0.26331	-0.590289	0.211205	0.974036	0.0646849	-0.137974	-0.488955	-0.154775	-0.239923	-1.28926	-1.40745	-2.1937	0.202273	-1.56786	0.146017	-0.484518	-0.217476	0.0954771
KIAA1671	0.605198	-0.121395	0.230546	-0.131598	1.20036	-0.146174	0.19731	-0.143161	0.679288	0.675148	0.285572	-0.182833	-0.144452	0.159459	0.240139	0.00699234	0.883889	0.525204	0.210158	0.403603	0.367235	-0.618646	0.149665	0.505863	0.629313	-0.63609	0.133781	-0.325339	0.0353861	-0.357407	-0.112948	0.124167	-0.6103	0.275956	0.25653	-0.587886	-0.082119	-0.438989	-0.205104	0	-0.857373	-0.246079	-0.524342	-0.878694	1.13857	-0.0450888	-0.736966	-0.53164	0.207462
OPA3	0.0241699	-0.0316834	0	0.0591254	0.106252	-0.00931501	0.00347757	0.0513058	-0.0873175	-0.151617	0.153975	-0.00581503	-0.131134	0.137187	-0.0412054	0.138242	0.00925541	0.0275903	-0.0811653	0.147702	-0.0811653	-0.0531983	0.0479417	-0.0116534	-0.0811653	0.146654	0.00115967	-0.0128245	0	0.0580111	-0.00348663	-0.0972161	0.119133	-0.0281281	0.00579166	0.0986843	0.0746384	0.0757403	-0.122264	-0.0376277	-0.0640779	0.085618	0.149796	0.0207419	-0.131134	-0.077487	0.0241699	-0.0210443	0.0790405
OPA3	0.0684128	0.0237708	0.206635	0.0301046	0.166951	0.234326	-0.0232325	-0.0157576	-0.304746	-0.277674	0.104872	0.13876	0.0815396	-0.00369215	-0.0631251	-0.0718193	0.0018425	0.074553	0.152095	0.231974	0.4125	0.0979977	0.0622449	-0.186731	-0.199378	0.226469	-0.00461674	0.0027628	0.0310073	-0.0148253	-0.0747285	0.0763035	0.0471573	-0.107128	0.0264888	0	-0.114095	-0.0708504	-0.122099	-0.0612001	0.0728016	0.207434	0.274511	-0.0307469	-0.340484	-0.0650525	-0.0874057	0	-0.0544834
OPA3	0.404915	0.561158	0.81695	0.505704	0.845181	0.518645	0.719954	0.176729	-0.319141	-0.312196	0.315992	-0.0177078	-0.0595913	0.257946	-0.19553	0.338911	0.140972	0.35511	0	-0.397263	0.19184	0.0456295	0.248583	-0.312729	-0.168745	0.539763	0.272944	-0.402927	-0.186221	0.273299	0.00214481	-0.00429916	-0.392747	0.126102	-0.110122	-0.122218	0.158384	-0.896892	-0.229852	-0.388246	-0.303164	0.48039	0.327668	-0.206881	0.390251	-0.20936	0.186569	-0.0203171	0.149899
VEZT	0.0967445	0.481879	0.476708	0.555736	0.150474	0.0695238	0.550429	0.468604	0.0584898	0.815857	-0.260327	-0.415519	-0.115213	0.0414982	-0.397553	0.256145	0.0695238	0.0465326	0.376091	-0.0895195	0	0.0761032	0.0926943	-0.0867605	0.0629129	0.0112019	0.0818367	-0.591176	0.353474	-0.432931	-0.511323	-0.0858421	-0.346064	0.190949	0.152551	-0.402882	0.16186	-0.285763	-0.22148	-0.0147829	-0.214771	-0.32532	-0.473595	-0.193181	-0.609978	0.257834	-0.395656	-0.159939	0.19549
KIR3DL3	0.697412	0.463002	-0.202482	0.581617	0.601573	0.412915	0.414074	1.20989	1.52594	0.758851	0.741892	-0.263188	0.517885	1.49837	0.281423	0.839921	1.463	0.159694	-0.0382867	1.16555	0.367617	0.823458	0.455711	1.18094	0.112687	-0.170021	0	-0.395888	1.30502	-0.37774	-0.295001	-0.205146	-0.528631	-0.444377	-0.371742	-0.527519	0.159694	0.0259819	-0.442281	0.0795035	-0.549921	-0.363782	-0.274336	-0.462326	0.213221	-0.367757	-0.179596	-0.684719	-0.103893
RBM39	-0.0282559	-0.0900536	-0.118932	-0.0711169	-0.0157552	-0.0746489	-0.111658	-0.13482	0.185633	0.12637	-0.0570765	-0.0397148	-0.0829229	-0.0101085	-0.100816	-0.00785637	-0.0559125	-0.054749	0.0858159	0.080533	-0.0466342	-0.050107	-0.0477905	0.123291	0.0342855	-0.140978	-0.148401	0.202266	0.076293	0.0963235	0.115047	0.0462584	0.105716	0.0527473	0.111943	-0.0900536	0.141669	0.103634	-0.103218	0	-0.117717	-0.142212	-0.144684	0.100505	0.868249	0.0581322	0.0233145	0.0516677	-0.0996156
ZNF831	0.408108	0.617255	0.162708	0.249008	0.320031	-0.175366	0.243346	0.0821552	0.208215	0.607955	0.357822	-0.139243	-0.151915	0.268161	0.128425	0.114261	0.45353	0.171505	0.432023	0.3701	0.48633	0.658384	-0.0323582	0.326661	0.323823	-0.558929	-0.280361	-0.633573	-0.496849	-0.0829267	-0.125387	-0.266515	-0.590702	0.220472	0.0308752	-0.0267134	-0.0126972	-0.306993	0.279923	0.0145435	-0.647737	0	-0.891224	-0.747008	-0.142727	-0.165586	-0.812797	-0.431992	-0.619545
ZNF831	0.925554	1.00632	0.364743	0.723001	0.591092	0.353069	0.849617	0.550515	0.676919	1.49426	0.5824	-0.0935707	0.341906	0.2137	0.257713	0.604031	0.704273	0.265399	0.411674	-0.765267	0.112935	0.518177	0.384582	0.181904	0.0748062	-0.343394	-0.380895	-0.278628	-0.0595665	-0.19144	-0.330786	-0.326446	-0.856159	-0.186625	0.169328	0	-0.358081	-0.427117	-0.415294	0	-0.78895	-0.331267	-0.981689	-0.516001	1.2142	0.173759	-0.856854	-0.0123377	-0.284695
SYTL2	1.12866	1.28521	0.132741	0.341988	0.377561	0.547128	1.54817	0.742812	0.875109	1.28303	0.712721	-0.358283	0.48434	1.2562	0.673071	1.2105	1.66685	1.35163	0.509543	0.896928	0.129093	0.836006	0.344237	0.871579	0.920633	-0.670672	-0.326214	-0.90594	-0.154859	-0.582017	-0.430783	-0.386102	-0.906296	0.639032	0.120021	0	-0.029398	-0.713384	-0.35026	-0.29975	-1.39008	-1.13823	-2.00858	-1.41523	-0.488587	-0.278831	-0.918827	-1.16613	-0.0463867
KLRB1	1.08826	1.48382	0.172689	0.689004	1.12142	0.761799	1.29774	0.675025	1.25016	1.59427	0.281475	-0.317781	0.509583	0.627449	0.590068	0.788344	1.40426	0.94572	0.624477	0.584616	0.701449	1.26083	1.11459	0.360305	0.724588	-0.252827	0.0692978	-1.81035	-0.0733929	-0.777223	-0.657174	-0.9454	-1.58749	-0.935747	-0.426418	-1.79117	0.504663	0.273227	-0.486003	-0.370832	-1.84846	-0.815682	-1.5238	-2.205	-0.122757	-0.00907516	-1.93787	-0.348547	-0.0890884
RBL2	0.281486	0.174496	0.229565	0.056181	-0.285466	-0.266702	0.21893	-0.362021	0.541174	0.137677	0.161996	-0.0729342	0.225224	0.0308733	0.14646	0.183733	0.294318	-0.0595264	-0.117764	0.0278616	-0.0595264	0.00596333	0.056181	0.249667	0.163597	-0.752417	-0.765202	0.14646	0.524918	-0.634005	-0.347229	-0.509187	-0.31315	0.131104	0.612992	0.267616	-0.282037	-0.966121	-0.360925	-0.094696	-0.886308	-0.878281	-1.41278	0.353252	-1.74188	0.222118	-0.625154	-0.271177	-0.448624
S1PR1	0.0689774	-0.151352	-0.510499	-0.571753	0.000367	-0.381388	-0.0906467	-0.0171232	0.110428	0.763337	0.270277	-0.280564	0.343223	0.381101	0.402168	0.547382	0.885675	-0.131567	0.333232	-0.0419703	0.233697	-0.158894	0.518284	0.351423	0.318923	-1.50503	-1.13257	0.389928	0.891409	-0.700577	-0.170176	-0.65721	-0.68578	-0.522018	0.628118	0.281465	-0.415159	-0.756066	0.675874	-1.16627	-1.43556	-0.816996	-1.51494	0.196963	-0.45149	0.886269	-0.762882	0.160418	0.496004
KIF5C	0.712875	1.12922	0.627484	0.0927973	-0.0945883	-0.150652	0.381754	-0.0778832	0.427147	1.23359	-0.190092	0.241173	0.368519	0.062295	0.106149	0.100156	0.0121093	-0.208158	0.198178	0.305093	0.22963	0.886965	0.338286	0.168573	0.390512	0.0471449	-0.10686	-0.145896	-0.200739	-0.248374	0.277033	-0.436898	-0.233161	-0.125465	-0.298515	-0.298515	0.0581784	0.069129	-0.218107	-0.0591316	-0.126246	-0.219772	-0.432065	-0.381805	1.20347	-0.041357	-0.345	0.266369	-0.522667
KIR3DL1	1.1239	0.419212	-0.337538	0.538577	0.488949	0.624233	0.158914	1.47641	1.23022	0.0346141	0.748386	-0.133369	0.383037	1.85853	0.332716	0.752173	1.42367	0.326381	-0.0878105	1.21418	0.461457	0.691841	0.409054	1.40425	0.36831	-0.0444684	0.0562167	-0.318547	1.16532	-0.363935	-0.182218	-0.383535	-0.481292	-0.291985	-0.184026	-0.129009	0.287116	-0.0403681	-0.158031	0.0812683	-0.504824	-0.297846	-0.173213	-0.304714	-0.569519	-0.327512	-0.233715	-0.531045	0.140975
GALNT11	0.147929	0.389138	-0.0810099	0	-0.0042038	0.01717	0.270494	0.0174885	0.525926	0.757258	0.240884	0.149385	0.0744038	0.201696	0.0484142	0.226468	0.173633	0.173203	0.3054	0.670363	0.174777	0.294517	0.0911703	0.251635	0.320733	-0.275974	-0.367976	-0.179034	0.0665636	-0.327711	-0.190595	-0.197983	-0.0159073	-0.075386	0.059145	-0.0415974	-0.212499	-0.202434	-0.011507	-0.186363	-0.201691	-0.256367	-0.243505	-0.486461	-0.457577	0.157079	-0.626975	-0.357597	-0.232463
RUNX1	0.22014	0.526031	0.23881	0.328692	0.132033	-0.0293913	0.300795	-0.0627356	0.336111	0.510751	-0.184242	0.106725	-0.137397	0.140533	0.0885143	0.0837374	0	-0.24368	0.27654	0.0922747	0.0726118	0.223345	0.212098	0.122747	0.149706	-0.0897503	-0.221725	0.0116968	0.131303	-0.170058	-0.0789967	-0.00937271	-0.296791	-0.257334	0.0449362	-0.433574	-0.538992	-0.269186	-0.538217	-0.427458	0.267255	-0.0925932	0.153311	-0.163466	-0.716207	0.0603771	-0.186367	-0.0758982	-0.510956
RUNX1	0.0756321	-0.013567	0.0788317	0.0454173	0.136276	0.0234413	0.0809612	0.130119	0.0519452	-0.0953612	-0.0585656	0.0223331	-0.148007	0.0278635	-0.0330095	0.0968327	-0.0457306	-0.00563765	-0.00112534	0.0551982	0.00449514	-0.0445695	0.00449514	-0.0821972	-0.0941596	0.0377636	0.101036	-0.154255	0	0.058444	-0.0977678	-0.0585656	-0.150503	0.123936	0.00449514	-0.0169792	0.00785637	-0.192323	-0.0786276	0.0256538	-0.0422506	0.0333719	0.0123267	-0.00563765	-0.117166	-0.0550537	-0.0284114	0.06921	0.0936723
CLDND2	0.835274	0.403926	0.257037	0.921	0.798061	1.25631	0.45085	0.633191	-0.277047	-0.423195	0.608707	-0.0576153	0.0211134	0.381887	0.345032	0.209586	0.655053	1.23514	0.923392	0.300715	0.42978	0.10325	0.0925007	0.590531	-0.139352	0.105844	0.123235	-0.821808	-0.657715	0.237653	-0.346275	0.114566	-0.7007	0.250605	-0.662674	-0.457253	-0.760279	-0.836052	-0.894479	-0.641309	-0.522364	-0.525873	-0.389465	-1.11008	0.910652	0	-0.413876	-0.733367	-0.184598
ABLIM1	-0.00900984	0.130854	-0.00337219	0.0539904	0.0134101	0.103945	0.0615411	-0.011271	-0.15138	0.0818386	-0.104758	-0.15138	-0.114448	-0.0192137	-0.0831885	0.00224352	0.051826	0.023387	0.0100694	0.0167437	0.0561519	0.0615411	0.00112295	-0.00788021	0.0310988	0.142089	0.00560284	-0.046782	-0.163903	0.148181	-0.0525923	0.0976639	-0.109595	-0.0249133	-0.0560894	0.023387	-0.0514283	-0.0572567	-0.0491028	-0.0135355	0	0.0496578	0.0387697	-0.222954	-0.0915384	0.023387	-0.0514283	-0.0537567	0.0277987
DSC1	0.317527	0.441343	0.377244	0.329233	0.300533	0.329233	0.11435	0.0432844	0.783621	0.69762	0.434586	0.184498	0.418238	-0.0502992	-0.126197	0.161765	0.277305	0.304244	-0.0684223	-0.0945749	-0.07902	0.128655	0.118572	-0.087749	0.150262	-0.193692	-0.263401	-0.197886	-0.243757	-0.276647	0.0415063	-0.135217	-0.178072	-0.0128727	0.410683	-0.146318	0.0635729	0.161765	0	-0.297872	-0.244842	-0.131201	-0.298997	-0.112277	-0.323989	-0.0502992	-0.351756	-0.118226	-0.247012
DSC1	0.182005	0.193985	0.231	0.240108	0.235147	0.11967	0.0554581	0.148098	0.700439	0.615187	0.33203	0.214293	0.397137	0.116076	-0.167247	0.131287	0.262222	0.208399	-0.108266	-0.242516	-0.123052	0.125043	0.105243	-0.0415339	0.0441575	-0.219634	-0.292976	-0.210581	-0.211709	-0.243669	0.0155129	-0.240211	-0.284641	0.0592055	0.298341	-0.127305	0.0155129	-0.199345	-0.19376	-0.211709	-0.300161	-0.185976	-0.422857	0.116976	-0.317062	0.0545197	-0.449233	-0.07195	-0.227601
ASB1	0.614986	0.635724	0.543522	0.433393	0.548768	0.535773	0.695371	0.271495	-0.327345	0.0548153	0.285241	-0.0640278	-0.12463	0.151282	0.141921	0.317415	0.0737762	0.0912218	0.137422	-0.221642	-0.106568	0.0289936	0.201908	0.256487	0.340729	0.182585	0.200733	-0.209086	-0.336419	0	-0.0678005	-0.0607347	-0.0997934	-0.037427	-0.102209	0.0604429	-0.155913	-0.202332	-0.096899	-0.0448446	-0.107054	0.0329618	-0.18789	-0.228488	0.893916	0.183776	-0.311043	-0.150902	-0.293818
LBH	-0.00465059	0.0713286	-0.0677228	0.0445695	0.145606	0.0591254	0.0104084	0.0591254	0.12978	0.0546622	0.0899868	-0.0011611	-0.0116534	-0.0640779	0.0241699	0.0691171	-0.0738177	0.0954289	-0.00931501	0.00579166	0.00231886	-0.0556087	-0.0471897	-0.0628653	-0.0725965	-0.0689397	-0.0689397	0.157101	-0.0580235	-0.0293121	0.0490646	-0.00465059	-0.184213	0.0344062	0.123401	0.0479417	-0.151617	-0.114704	-0.0519943	0.0173054	-0.0568161	0	0.00810194	-0.0435967	0.12978	-0.0713763	-0.0376277	-0.0652914	-0.088552
KLRC1	1.70468	1.30979	0.0324798	0.625556	1.14637	1.70064	1.30793	0.913359	0.343835	-0.427353	0.386675	-0.43355	0.944073	1.50667	-0.224145	1.85117	0.626833	0.881262	0.739328	0.0189276	-0.156682	0.0761347	0.397189	0.348486	0.343835	0	0.276006	-0.367647	-0.109849	0.0350471	-0.537466	-0.372742	-0.482277	-0.164024	-0.175108	-0.51664	0.940655	-0.776482	-0.5157	-0.335791	-0.457708	-0.322585	-0.0426702	-0.506338	-0.733248	-0.0265207	-0.214966	-0.573185	1.51082
KLRC1	1.88631	1.49804	-0.0912404	0.436583	1.36829	1.5656	1.45755	1.01946	0.992568	0	0.71014	-0.626588	1.34201	1.87351	-0.0923686	1.86379	0.617247	0.77593	0.970313	0.153537	-0.136498	0.371777	0.834996	0.321399	0.454079	-0.298298	0.115437	-0.479826	0.222317	0.101686	-0.752045	-0.776323	-0.844085	-0.28986	-0.0699663	-0.871913	1.28101	-0.645512	-0.752045	-0.388979	-0.95466	-0.613569	-0.194689	-0.744042	-1.00159	-0.112261	-0.358115	-0.658824	1.7211
KLRC1	1.26317	0.930898	-0.118411	0.364477	0.755493	1.31471	1.02352	0.671719	1.19372	0.23078	0.31537	-0.222393	0.730572	1.30878	-0.00409555	1.41012	0.431504	0.77235	0.592575	0.19336	-0.120188	0.20476	0.519716	0.382783	0.303491	-0.193112	-0.0833283	-0.129999	0.422379	0.0957136	-0.357322	-0.185652	-0.421596	-0.0859304	-0.0841951	-0.413948	0.659862	-0.413948	-0.467223	-0.265982	-0.471752	-0.257158	-0.298806	-0.343766	-0.479713	0	-0.0764132	-0.282798	1.11056
HIPK2	0.558144	0.671083	0.704336	0.510503	1.0837	0.714932	0.635628	1.01551	0.0677013	0	0.552354	0.333539	-0.147145	0.0619774	-0.38274	-0.375365	-0.0254288	-0.0736856	-0.140532	0.754315	-0.147494	0.154615	-0.0276756	-0.182107	0.027154	0.580229	0.304239	0.307043	-0.0457735	-0.230819	-0.223076	-0.525099	-0.309069	-0.507076	-0.550715	-0.16611	-0.365995	-0.303614	-1.0354	0.118793	0.293225	0.424849	0.475807	-0.672977	0.56391	-0.2498	-0.247928	0.031476	0.0604677
PPP2R5C	0.169752	-0.0200768	0.029808	-0.0961762	0.291433	-0.0391283	0.362334	0.123125	0.0836401	-0.0556393	-0.284833	-0.26261	0	0.158014	0.136693	0.00691223	0.293396	-0.530027	0.0455122	-0.0757656	-0.275731	-0.197441	0.25635	0.257532	-0.0484562	-0.399147	-0.370896	-0.129972	0.00972366	0.206612	0	-0.323236	-0.311081	0.128568	0.21126	0.245775	0.411746	-0.303034	-0.375658	-0.179234	-0.809406	-0.611506	-0.847064	-0.204756	-1.94112	-0.179715	-0.192585	-0.405127	0.188733
PPP2R5C	0.315354	0.0308533	0.0183153	0.263535	0.241494	0.209784	0.3494	0.526718	0.356029	0.129865	-0.317194	-0.309072	-0.0881605	-0.00849152	0.130354	-0.0871353	0.203375	-0.028574	0.0603418	0.419265	-0.14355	0.0428667	0.271991	0.0171518	0	-0.287852	-0.0263891	-0.193288	-0.0155153	0.0527153	0.0034256	-0.14509	-0.234932	0.162691	0.177265	0.162691	0.376812	-0.230147	-0.0559406	-0.113559	-0.42299	-0.594424	-0.859596	-0.283933	-0.963806	-0.0595102	-0.28563	-0.331013	0.168328
NCR3	0.485014	1.097	-0.084218	0.404776	1.07135	0.606931	0.490848	0.594873	0.767345	0.486732	0.714365	-0.146773	0.128816	0.45584	0.598374	-0.0760794	0.650807	0.482261	0.61418	0.787001	1.0587	1.0798	0.800325	0.477429	0.52	-0.124044	0.0695181	-0.3975	-0.136157	-0.720062	-0.237469	-0.212163	-0.636895	-0.807475	-0.590507	-0.188937	-0.242015	0.190417	0.16446	-0.584001	-0.443222	0.478812	-0.176376	-0.741625	-0.212163	0	-0.419858	-0.248289	-1.24486
ZAP70	0.0158429	0.0728059	0.0518274	0	-0.0362959	0.0207591	0.0168276	-0.14219	-0.133427	-0.0465426	0.0499053	-0.0342555	0.018795	-0.000996	0.02174	0.0354056	0.0197768	-0.0240955	0.0585351	0.0981417	0.0334611	0.0737514	0.00397778	0.217691	-0.0342555	-0.12038	-0.0682998	0.0049696	-0.0967646	0.0276122	-0.125802	-0.0978298	-0.109598	0.0652122	0.0099225	0.1	-0.0735288	-0.0651712	-0.00999069	-0.0403857	-0.0882721	0.104638	-0.113902	-0.122547	0.266515	0.0354056	-0.126889	-0.0882721	-0.160992
MMP23A	0.0188589	-0.00671482	0.0515499	0.0547786	-0.0327511	0.0155492	0.167442	-0.0327511	-0.06043	-0.0534606	-0.0338941	0.00334597	-0.00223494	0.0729394	-0.0709477	-0.0191088	0.0601439	-0.0225072	0.0644221	0.0287447	0.022162	0.0992384	0.00334597	0.0342073	0	-0.0430684	0.00557232	0.068687	-0.0934072	-0.0627604	-0.00559425	-0.0791817	0.00890589	0.0298386	-0.0168476	-0.0338941	-0.00671482	-0.0592661	0.00445986	-0.192007	0.0111232	-0.0453711	0.0298386	0.0472341	0.317454	0.0232611	-0.0945988	-0.00447369	-0.0709477
KLF12	0.0784311	0.303905	0.0535431	-0.166368	0	-0.409079	0.385323	-0.222257	1.2481	1.56776	0.708932	0.379702	-0.0283651	0.304564	0.0547199	0.52992	0.383451	0.571329	0.723305	0.00325394	0.112343	0.416767	-0.11918	0.102898	0.230165	-0.640146	-0.813168	-0.529655	-0.283863	-0.689187	-0.186609	-0.0371103	-0.522036	0.233631	-0.050539	0.0792026	-0.461926	-0.502296	0.417377	0.314419	-0.425934	-0.784135	-1.4502	-0.589039	0.481467	-0.174154	-0.600721	-0.486241	-0.187536
PLEKHA1	0.60828	0.550042	0.302988	0.15851	0.223885	-0.0844297	0.467054	0.163383	0.985647	0.939105	0.462146	0.00719547	0.326778	0.495946	0.364319	0.814216	0.690587	0.207402	0.462787	-1.18261	0.121501	0.244661	0.248384	0.438874	0.369343	-0.691651	-0.702393	-0.178102	-0.268315	-0.791324	-0.35944	-0.40472	-0.629974	-0.149241	0.510386	-0.213854	-0.0647402	-0.209081	-0.398497	-0.182773	-1.27685	-1.19502	-1.49562	-0.227752	0.620877	-0.00664043	-1.16897	-0.210102	-0.270622
SH3KBP1	0	-0.0709152	0.00537777	-0.047637	-0.301368	-0.290232	0.182769	0.107334	-0.00953674	0.0680847	-0.087656	0.100701	0.167507	0.100701	0.0883083	0.00537777	0.249297	0.104205	0.0415049	0.147764	0.143466	0.138221	0.159657	0.205001	0.0924387	-0.160295	-0.272469	-0.332752	0.045579	-0.00479984	-0.0328922	0.0522423	-0.115234	0.120074	-0.0124512	0.512854	-0.116395	-0.486369	0.186358	0.0572758	-0.143223	-0.14471	-0.267549	-0.185346	-1.18526	0.107334	-0.266356	-0.176991	-0.179727
SH3KBP1	0.107319	-0.0711479	-0.155182	-0.183066	-0.193157	-0.0263805	-0.156462	0.00459004	-0.186332	-0.0634727	0.259616	0	0.132565	0.28302	0.234279	0.40999	0.42262	0.234279	0.350815	-0.661099	0.198219	0.144568	0.223001	0.181428	0.110206	-0.0989265	-0.197543	-0.0989265	-0.572639	0.258335	-0.216777	0.0637798	-0.246458	0.249301	-0.136641	0.396559	-0.00412369	-0.227948	0.0891161	-0.0618725	-0.0365095	-0.145511	-0.302336	-0.506395	0.456195	0.126129	-0.0457211	0.153678	-0.211001
SLC9A3R1	0.504195	0.461664	0.314231	0.208691	0.53236	0.225865	0.557171	0.692864	-0.686787	-0.221884	0.329104	-0.0599222	0.0158529	0.278574	0.292549	0.0247612	0.382875	-0.0439348	-0.0457754	0.392901	0.372643	0.0930347	0.40238	0.159614	-0.180799	-0.0159111	0.233473	-0.86292	-0.618318	0.254271	0.0594673	-0.0105104	-0.830938	0	-0.335065	0.366988	-0.332744	-0.98985	0.169267	-0.437325	-0.124887	0.452105	-0.0579443	-0.791858	-0.809399	0.0742998	-0.0985861	0.0756111	-0.125829
PTPRC	0.378332	0.0445118	0.433046	0.426681	0.537692	0.262255	0.392058	0.36205	0.375931	0.0677514	0.0810761	-0.49105	-0.12277	0.140264	-0.052381	0.930954	1.19065	0.106637	0.381925	0.494086	-0.168465	-0.0661864	-0.0564275	0.267444	-0.0686369	0.193035	0	-0.269127	0.0193548	-0.409075	-0.434129	-0.145867	-0.228381	0.0467777	-0.143283	0.0942779	-0.192311	-0.3733	0.188254	-0.142422	-0.0427146	0.156439	-0.329548	-0.334453	-0.356237	-0.317842	-0.287084	-0.485583	0.160628
OBFC1	0.1789	0.724833	0.259674	0.0276861	0.394459	0.210977	0.162907	0	0.0935535	0.19885	0.0309362	0.18099	-0.0584993	0.0125017	-0.098774	-0.124886	-0.0582523	-0.0238857	0.110768	0.318228	0.328074	-0.065176	0.233316	0.143521	0.123654	0.128647	-0.0944681	-0.250862	-0.277606	0.0623579	-0.244674	-0.332927	-0.254249	-0.551594	-0.402615	-0.0535736	-0.170814	0.0220976	0.349986	-0.10564	0.0178928	0.209133	-0.170814	-0.116899	-0.652618	-0.180178	-0.345513	0.0258255	-0.531937
GNGT2	0.227672	0.258946	-0.0778122	0.0487204	0.360924	0.402452	0.459483	0.592726	0.192717	-0.0545568	0.281615	-0.271145	-0.0688238	0.028759	0.100636	0.109111	0.103821	0.375485	-0.0892797	0.294675	0.242673	-0.0200739	0.101698	0.292817	0.0985107	0.309917	0.543164	-0.404256	0.149723	0.0851498	-0.439352	0.271742	-0.577011	-0.488049	-0.5576	-0.176061	-0.222487	0	-0.278035	-0.421697	-0.100227	0.501931	0.534933	-0.628911	-0.458008	-0.0247016	-0.016036	-0.455663	-0.168359
ARIH2	0.505639	0.442872	0.554584	0.438021	0.420679	0.234198	0.543802	0.348171	0.126917	0.153071	0.097497	-0.259511	-0.274758	0	0.0679378	-0.188287	0.0205965	0.151953	0.00111771	0.143769	0.233564	0.0445223	0.129304	0.182814	-0.00161552	0.170614	0.310904	-0.696021	-0.246926	-0.292297	-0.404065	-0.167908	-0.494623	0.0225544	-0.14369	-0.0777054	-0.246926	-0.468606	0.0118761	-0.329588	-0.169863	0.153071	-0.392931	-0.426762	-0.0650454	0.00916386	-0.283048	-0.111394	-0.319787
LITAF	0.00620937	-0.134335	-0.340117	-0.0458918	-0.0350018	0.0300474	-0.070528	0.0262346	0.0451736	0.07092	0.428904	-0.0251656	0.537422	0.361025	0.23508	0.230779	0.522131	0.163436	0.503937	0.691438	0.361025	0.310637	0.351466	0.434249	0.33643	-0.528685	-0.523085	0.755513	0.0895653	0.062952	-0.306471	-0.163086	-0.755774	-0.242576	-0.292518	0.0646973	-0.225476	-0.485199	-0.0312366	0.474894	-0.191432	-0.318543	-0.315488	-0.487714	-3.14899	0.0999317	0.300179	-0.143361	0
CRIP1	0	-0.221291	0.584708	0.135616	0.0956774	0.202064	-0.204153	0.455947	-0.130885	-0.098752	-0.0227757	0.337858	0.271188	0.00399685	0.499073	0.294655	-0.184017	0.208262	0.40311	1.37267	0.407433	0.324948	0.263657	0.116273	-0.19989	0.208262	-0.466738	-0.986138	0.877603	-0.507216	0.315408	0.324948	-0.951049	0.366087	-0.811488	-0.403013	-0.736536	-0.297474	0.453437	-1.08227	-0.266181	0.914209	1.23806	-0.912676	-1.78383	-0.0862646	-0.968293	0.331221	-0.356228
OLFM1	0.368152	-0.0259542	-0.152003	-0.0259542	-0.0570312	0.531805	-0.0581951	-0.18087	0.424235	-0.00560284	0.677373	0.00669479	0.886619	0.373341	0.179585	0.513118	0.0931091	0.209877	0.309799	0.0287886	1.47822	0.0762358	0.213739	0.460448	0.0941577	-0.159478	-0.0722356	0.106676	0.330403	-0.121267	-0.0454426	0.272324	0	-0.106743	0.345445	-0.173284	-0.0431361	0.282475	-0.0840416	0.083642	0.0993867	-0.140862	-0.15449	-0.0616922	-0.0385346	-0.0781269	-0.210327	-0.0687127	-0.165737
KLRC3	1.74994	0.248431	0.630227	0.961327	2.66644	-0.116329	1.70735	1.17609	1.43891	0.476458	1.48367	-1.14995	0	1.61227	-0.142174	0.582619	0.18243	0.292377	1.90421	0.948809	0.485608	0.46401	1.40819	1.39648	1.43891	-0.288549	0.120038	-0.970292	-0.390343	-1.02513	-1.02383	-0.347053	-0.884671	-1.22484	-0.38867	-0.424649	0.838671	-0.627742	-0.835407	0.108533	-1.14782	-1.38993	-0.976562	-1.61302	-1.43843	0.171698	-1.45409	-1.36011	0.15688
PARP8	0.0402532	0.0265779	0.0288663	0.0322919	-0.0729575	-0.0656157	0.023139	-0.0247025	-0.0729575	0.101323	-0.0354195	-0.129247	-0.0778732	-0.0366158	-0.0450134	-0.0235162	0.0196919	-0.0595255	-0.110239	-0.0729575	-0.0778732	-0.0176015	-0.1318	0.0871191	0.0904098	0.0357089	0.0208421	-0.00818729	0.0425196	0.0871191	0	-0.0152421	-0.00584364	-0.00350332	-0.00116682	0.0413871	0.0208421	0.089314	0.148383	0.0694451	0.0058198	0.0526752	0.117539	0.0871191	0.223225	0.132512	-0.0450134	-0.00467253	-0.00233412
PILRB	-0.0212636	0.277947	0.0593343	-0.0129061	0.335811	0.0036664	0.161334	-0.0447378	-0.29308	-0.381175	0.292257	0.046062	0.133159	0.0308709	0.199398	0.0584531	0.184131	-0.116549	-0.011055	0.287002	0.0915594	0.103568	0.0924211	0.232583	0	-0.0705271	-0.177516	-0.260833	-0.475002	-0.105645	0.0846529	0.0628529	-0.0324841	0.0837874	0.139005	0.0992913	-0.0879793	-0.180633	-0.120533	-0.12453	-0.156906	0.0768428	-0.213244	-0.0203328	-0.204758	-0.0362434	-0.0714908	-0.154861	-0.216439
CDH23	0.240933	0.421529	0.0435305	0.288748	-0.523439	0.215361	0.384769	-0.194189	0.382133	0.634199	0.490608	0.252109	0.371545	0.341632	0.579716	-0.0187817	0.33074	0.84379	0.631032	0.365459	0.0151424	0.608665	0.375713	0.207727	0.240933	0.0248289	-0.273284	-0.453184	-0.427201	-0.161967	-0.0709543	0.112376	-0.611475	-0.333885	-0.000491	-0.388119	-0.244494	-0.136374	0.052556	-0.238689	-0.212849	0.107826	-0.929096	-0.453184	0.217896	-0.384268	-0.0818272	-0.348191	-0.496864
KCTD5	0.223203	0.00778913	0.138665	0.0225425	0.0747099	0.210988	0.284528	0.0874629	1.70328	-0.206506	1.61541	-0.014987	0.0974517	0	0.0350695	0.098115	0.0659199	-0.00569105	0.00425386	0.0747099	1.0878	-0.0579476	-0.0294075	-0.0373998	0.0295153	0.112634	0.187488	-0.0795417	1.48274	-0.202415	0.0447383	0.123755	-0.0135536	-0.0106897	-0.027235	-0.176507	-0.263319	-0.271008	-0.140845	-0.134595	-0.288245	-0.0594258	0.520101	-0.208145	-0.656648	-0.102989	-0.321573	-0.294327	1.19774
KCTD5	0.741118	0.462443	0.297709	0.249357	0.421766	0.320541	0.465838	-0.399076	-0.642287	-1.0259	0.250775	-0.0818996	0.0806923	0.211837	0.0714512	0.303793	0.147331	0.22151	0.0237827	-0.978246	0.237806	0.0272799	0.159795	0.439834	0.348472	0.392666	0.279458	-0.0822964	-0.598798	0.310758	-1.09545	-0.558234	-0.519318	-0.391193	0	-0.643457	-0.411731	-0.317905	-0.0912495	-0.242388	0.343165	0.614813	0.857975	-0.532264	-0.221924	-0.11479	-0.472298	0.236217	-0.474638
MMP23A	0.0518756	0.0144272	0.03479	0.0358005	0.0903234	-0.0388379	0.0144272	-0.0399022	0.163351	0.0528746	0.256461	0	0.00516891	0.0144272	0.0448647	0.00310421	0.0844746	0.132505	-0.0624366	0.15221	0.123026	0.112527	0.0307407	0.343924	-0.00726795	-0.0591955	-0.147063	0.0717201	0.115397	-0.170184	-0.0452356	0.0256624	-0.204381	-0.101904	-0.0897303	-0.206769	-0.0722022	-0.150507	-0.255391	-0.00310993	-0.0495167	-0.0952516	-0.158577	-0.132231	0.144735	-0.127698	-0.145917	-0.190132	0.10965
LCK	-0.24489	0.195564	-0.0152435	-0.171901	0.221535	-0.0576839	-0.262971	-0.0698996	0.126057	0.701921	0.0484562	-0.0932989	-0.111612	0.00693321	0.0453987	0.257654	0.0956345	-0.00158024	-0.0442657	0.276294	0.707542	0.245448	0.226403	0.249439	-0.0507956	-0.374443	0.0278444	-0.558048	-0.29672	-0.126364	0.310829	0.171364	-0.521313	0.248642	0.118511	0.535584	0.109756	0.040493	0.515615	-0.382656	-0.355727	0.416616	-0.452695	-0.240405	-0.108544	0.0401859	-0.647256	-0.0442657	-0.755085
BTN3A2	0.134478	0.255696	-0.17597	0.171526	0.205607	0.0360327	0.221783	0.115183	0.469481	1.0296	0.46197	0.175309	0.276859	0.0980339	-0.302165	-0.487237	0.597754	0.295259	0.314139	-0.659536	0.350942	0.0944557	-0.624298	0.2931	-0.130891	-0.82482	-0.349463	-0.0457373	0.634136	-0.642096	0.0198717	0.0998888	-0.456327	0	0.118643	0.126818	-0.194201	-0.488992	-0.034091	-1.1191	-1.55966	-0.529085	-1.7671	-0.329451	-2.23986	0.192342	-0.102102	-0.174309	0.0053606
BTN3A2	0.734766	0.723779	0.836225	0.894654	1.23388	1.02861	1.13625	1.09553	-1.79594	-1.83126	0.123908	-0.551286	-0.0151529	0.28284	-0.350552	-0.35818	0.674849	0.154138	0.401709	-0.182898	0.654644	-0.260148	0	0.529259	0.250471	0.0322962	0.557059	-1.50911	-1.71535	-0.574013	-0.387458	-0.210249	-0.0974283	0.310451	0.32757	0.172365	0.240404	-0.823461	0.0551453	-0.535723	-0.511794	0.443644	-0.600909	-0.829586	-1.77214	-0.840792	-0.0830536	-0.184682	-0.159209
FRYL	0.0497861	-0.004879	0.0638337	0.147124	-0.0495477	-0.142187	0.0906115	-0.10924	-0.154061	-0.324121	-0.0801144	0.00194693	-0.0137029	0.0629015	0.178451	0.168951	0.179311	0.265306	0.177589	0	0.291011	0.0860295	0.0193529	0.0979109	0.060101	-0.0852723	-0.167127	-0.169316	-0.226294	-0.0415049	-0.15623	-0.074975	0.0638337	0.395422	0.139185	0.163743	-0.0275364	-0.278508	-0.175904	0.161131	-0.133612	-0.192506	-0.229717	-0.030519	-0.181417	0.022233	-0.101903	-0.154061	0.0479026
FRYL	0.248568	-0.128453	0.126084	0.0638895	0.146234	-0.00554657	0.226026	0.0382409	-0.162746	-0.231277	0.121002	-0.102069	0.157198	0.097393	0.101527	0.269846	0.156204	0.139213	0.181809	0.17692	-0.0200691	0.0911703	0	-0.0726614	0.0532575	-0.0656919	-0.0484138	-0.0738258	-0.104448	-0.0336046	-0.126034	-0.0507054	0.00772953	0.260633	0.123037	0.164131	-0.0495591	-0.219627	-0.0808353	-0.0461254	-0.0133486	-0.117601	-0.129664	-0.0223165	-0.146723	-0.155328	-0.0438409	-0.0461254	0.0807385
FRYL	0.482682	0.627225	0.383719	0.233605	0.339475	0.143702	0.490157	0.297283	0.386583	0.907323	0.441229	0.0470972	0.296066	0.24438	0.38563	0.317833	0.342231	0.0833216	0.183986	-0.284031	-0.291336	0.19252	-0.0966711	0.0344925	0.154494	-0.190865	-0.459774	-0.0160465	-0.158222	-0.0852518	0.11567	-0.12331	-0.170797	0	-0.0233765	-0.205454	-0.206604	-0.139424	-0.278275	-0.174451	-0.316887	-0.569092	-0.77043	-0.54016	1.01636	0.260498	-0.231271	-0.05826	-0.00274467
FRYL	0.160742	0.0900693	0.205394	0.0801129	0.0303073	0.135005	0.00105524	0.0042181	-0.13034	-0.0681205	-0.140782	-0.0971994	0.0126181	-0.0570908	0.152214	-0.0614929	-0.105129	-0.0234246	0	-0.107403	0.121477	-0.0893126	0.0188866	0.172036	0.0528817	0.0477819	0.103895	-0.0915618	-0.0352807	-0.0703368	-0.10968	-0.0363636	-0.0202079	0.103895	-0.0548949	0.0188866	-0.0714459	0.0467606	0.266375	-0.0870666	-0.0352807	0.0801129	0.289026	-0.0648027	0.468428	0.062016	-0.0255733	-0.0747795	-0.065908
ZNF365	0.969434	0.413908	0.106979	0.443421	0.196364	-0.148196	0.267841	0.792577	1.07734	0.990489	0.130262	-0.0356464	0.330928	0.541584	0.403026	0.345212	0.564352	0.127786	0.371271	0.148296	0.851804	0.318674	0.356539	0.169323	0.418644	-0.123399	-0.340556	-0.000903	0.0391865	-0.346283	-0.158236	-0.210554	-0.228424	0.0303736	0.061852	-0.0779028	-0.072196	0	-0.0145183	-0.0693517	-0.419257	-0.324639	-0.412031	-0.254034	-0.470875	0.0739098	-0.365928	-0.157228	-0.184671
PTPRC	0.607993	0.125291	0.685652	0.557807	0.172943	0.756598	0.582528	0.447502	-0.249435	-0.816894	-0.634215	-1.44957	0.0482683	0.235504	-0.455623	1.62594	1.37715	0.461861	1.34086	0.0433416	-0.152126	-0.475776	0.0275936	0.000884	-0.140138	0.738954	0.170784	-0.454411	-0.535412	-0.843626	-1.38983	-0.441742	-0.438442	1.00959	0.0177984	-0.0542955	0.199565	-0.723395	0.546952	0.290953	0	-0.296452	-0.0122128	-0.733653	-2.31531	-0.9379	-0.130424	-1.29672	0.98265
SYTL2	0.113458	0	-0.106579	0.037755	-0.00218725	0.0184617	0.0910587	0.0398831	0.0525842	0.279336	-0.0410171	0.0430689	-0.0534391	0.13153	0.0972018	0.105353	0.0515304	0.0441294	-0.0786095	-0.0320492	0.174775	-0.00218725	0.249308	0.0567937	0.13651	-0.00767088	-0.129112	-0.0523052	-0.0287004	0.029212	-0.0198088	-0.0948591	-0.0971956	0.0683064	0.0693483	0.0163021	-0.013175	0.00109243	0.0108881	-0.0342855	-0.129112	-0.00876999	-0.221664	-0.044394	0.337582	0.0313525	-0.0809197	0.00109243	-0.105402
RAP2A	0.506414	-0.130413	-0.0130768	0.416621	0.541906	0	0.441051	0.521289	0.638922	0.376415	0.272198	-0.412356	0.112325	0.562928	0.316884	0.234842	0.373378	0.0610361	0.0922213	-0.300971	-0.0721722	-0.14549	0.465321	0.435489	0.0188885	-0.76225	-0.773332	0.123374	0.0639887	-0.274418	-0.301815	-0.125919	-0.366809	0.0809288	0.278989	-0.185444	0.138391	0.126045	-0.652639	-0.409624	-0.968991	-0.95133	-1.20367	-0.518764	-1.79814	0.0943079	-0.998801	-0.561096	0.262949
STMN3	0.96637	1.0361	1.5199	0.871625	0.890783	0.704969	0.96637	0.344952	-0.859991	-0.3052	0.463348	-0.0127516	-0.062849	0.144277	-0.0330019	0.467254	0.365124	-0.4238	-0.448459	-0.370323	0.434395	0.286718	0.392681	0.0786352	0.490809	0.765527	0.336164	-1.3261	-1.13694	-0.144468	0.239742	-0.307141	-0.740679	0.0832815	0	0.361516	-0.466831	-0.843241	0.35518	-0.516056	-0.0347481	0.853152	-0.39085	-0.58094	-0.000956	-0.186262	-0.334681	0.316183	-0.919557
LY9	0.342169	0.530432	0.278636	0.0210896	0.334938	0.309125	0.342593	0.310427	0.00911426	0.0455265	0.0340166	-0.499099	-0.346335	-0.260402	-0.14887	-0.126094	-0.0784664	-0.199537	-0.0705376	0.240222	0.416181	0.207294	0.301291	-0.177474	0.217737	0.21055	0.218661	-0.915657	-0.408509	-0.54348	-0.362148	-0.303226	-0.48097	-0.333063	-0.2276	0.294509	-0.0615292	0.0491695	0.510939	0.190896	-0.412083	0.808622	-0.889018	-0.678556	-0.0674343	-0.0813074	-0.451621	0	-0.848266
SPG7	0.50744	0.608208	0.8761	0.610219	0.252559	0.293591	0.6728	0.151793	-0.360736	0.392834	0.199092	0	-0.0758038	-0.133022	0.129785	0.106812	0.134422	0.262267	0.257462	-0.465161	-0.0653296	0.037487	-0.340314	-0.0758038	-0.168151	0.485071	0.359209	-0.467016	-0.63497	0.018487	-0.335103	-0.276311	-0.360736	0.199928	-0.0903301	-0.122439	-0.846482	-0.869427	-0.257043	-0.357905	0.0623159	0.188443	0.153777	-0.416093	0.504941	-0.0785351	-0.0337667	0.120993	-0.499595
ZNF266	0.20088	0.131386	-0.131452	0.0552492	0.130397	-0.314187	0.0300121	-0.203622	0.437072	1.22656	0.19111	-0.10675	0.259661	0.189528	-0.12987	0.148098	0.466373	-0.169519	-0.0882082	0.215568	0	0.176489	0.429585	-0.257414	-0.118459	-0.782568	-0.721168	0.6067	0.132045	-0.316433	0.79534	-0.0324955	0.0093565	-0.469985	0.661824	0.185088	0.381619	0.397328	-0.0589542	0.180635	-0.975657	-0.866968	-0.945446	-0.0959043	-1.65146	0.392936	-0.953813	-0.644105	-0.452094
ZNF266	0.496945	0.473866	0.457357	0.344688	0.189163	0.193722	0.704396	0.327624	0.25141	1.54098	0.0923004	-0.0273638	0.0640755	0.420144	-0.12206	-0.0184269	0.224775	-0.159262	-0.185763	0.364762	0.10103	0.415037	0.492742	-0.0789509	-0.167908	-0.349018	-0.285285	-0.0911369	0	-0.141728	0.624447	-0.211307	-0.400927	-0.530275	0.0869026	0.313539	0.0474968	0.0843658	-0.0124397	-0.0745964	-0.843481	-0.275691	-0.698937	-0.611321	1.4398	0.482372	-0.926341	-0.601482	-0.719185
ERBB2	0.853411	0.564694	0.345122	0.71274	1.1354	0.892689	0.792041	0.811936	0.817414	0.775626	0.716263	-0.203883	-0.170969	0.346133	0.0775289	0.468628	1.15544	0.726393	0.00192547	0	0.31239	0.342592	0.481568	0.541049	-0.000643	-0.0717711	0.210043	-0.168079	0.2826	-0.488385	-0.2255	-0.0569944	-0.483886	-0.243638	-0.272831	-0.312963	0.176903	-0.275161	-0.586247	-0.557603	-0.600786	-0.0704212	-0.194298	-0.486584	1.28234	-0.0305104	-0.0731215	-0.420615	0.0455232
PLEKHF1	1.12333	1.61955	1.05504	1.05629	1.83088	1.5591	1.75565	1.70996	0	0.0168934	0.558283	-0.406494	-0.107619	0.362909	0.293502	0.40531	1.0184	0.652908	0.252758	0.263507	0.289229	-0.117512	0.318525	0.410564	-0.299393	0.353731	0.513352	-0.483294	-0.262599	0.0612097	-0.436547	-0.642862	-1.52438	-0.523127	-0.504153	-0.0219526	-0.734499	-0.828478	-0.713269	-1.51563	-0.754207	0.16279	0.0647554	-1.29431	0.722558	-0.019742	-0.588125	-0.16533	-0.188232
SLC1A7	0.921368	0.339033	0.725508	1.1115	1.0459	1.76495	0.467723	1.17264	0.114013	0.544864	0.4723	0.0179996	-0.121831	0.724412	0.384837	0.384837	0.3476	0.95726	0	0.210309	-0.00726414	-0.034832	0.747253	1.33688	0.0869832	0.321022	0.0384264	-0.254907	0.00812769	-0.258152	-0.175028	-0.162811	-0.214415	-0.0478792	-0.0488162	0.0188937	0.469687	-0.169925	-0.264666	-0.18735	-0.261405	-0.0944991	-0.117894	-0.362571	0.372298	-0.11201	-0.0954661	-0.287697	-0.307735
ARHGAP25	0.269918	0.175863	-0.0575247	0.200284	0.173072	0.129451	0.388492	0.111862	0.149264	0.421511	0.127667	-0.125926	0.55715	0.418315	0.304638	0.299833	0.385453	0.146421	0.263435	0.159372	-0.195754	0.0379677	-0.202556	0	-0.399176	-0.572902	-0.41819	0.517571	0.344106	-0.153269	0.442798	0.114635	-0.223155	-0.207397	0.148317	-0.0415373	-0.3089	-0.514529	-0.45781	-0.479604	-0.44173	-0.589054	-0.569336	-0.147361	-2.54561	0.32651	-0.0219889	-0.293194	0.331168
ARHGAP25	0.12907	-0.0674691	0.0522013	0.131983	0.0906486	0.0439754	-0.00425911	0.0614004	-0.0990043	-0.0842771	0.0169106	0.0357013	-0.0574775	0.00318575	-0.0355182	0.0745845	0.0675001	0.010592	-0.0820251	0.0480938	0.078618	-0.00425911	0.0491223	0.0169106	-0.0387907	-0.0442615	0.0211077	-0.151177	-0.0674691	0.0284233	-0.0719323	-0.0214214	0.00424624	0.0634365	0.0603809	0.0522013	0.0562973	-0.0854049	-0.0831504	-0.0820251	0	-0.0508542	-0.0563712	-0.0652428	0.00530577	-0.0608001	-0.0541616	-0.0663552	-0.0442615
CD247	0.935989	0.851777	0.595121	0.76083	0.983279	0.668362	0.832564	0.901422	0.644358	0.763474	0.745791	-0.0153484	0.0308743	0.35914	0.193594	0.28238	0.721603	0.236716	0.199353	0	0.437182	0.276285	0.549531	0.636802	0.187965	-0.22625	0.0047493	-0.789239	-0.250576	-0.387116	-0.0890636	-0.705507	-1.44551	-0.474836	-0.00658989	-0.272098	0.0695257	-0.649234	-0.247675	-0.777451	-0.995028	-0.100954	-1.09698	-0.918044	1.35574	0.0817919	-0.686023	-0.0942926	-0.142328
FCRL3	0.56934	0.00349188	0.254658	0.482761	0.0185261	0.346424	-0.0252752	0.292259	0.408761	0.359199	0.297008	-0.218513	-0.0158191	0.229533	0.798337	0	0.159268	0.107748	-0.203675	0.350999	-0.247272	-0.0771933	-0.0282431	0.275989	0.185636	-0.499008	-0.404973	-0.470472	0.0826564	-0.63355	0.399071	0.119595	-0.183683	-0.377463	-0.142582	0.476074	-0.513076	-0.569027	0.299852	0.0571208	-0.357916	-0.685081	-0.707742	-0.439325	-0.965457	0.592711	-0.529803	-0.380495	0.243382
FCRL3	0.678484	-0.276809	0.16192	0.353133	-0.119164	0.203392	-0.31431	0.303143	-0.106662	-0.303569	0.3794	-0.688515	0.110832	0.666307	0.958107	0.4336	0.811242	0.00247479	0.0278082	-0.543048	0	-0.227149	0.239863	0.689536	0.372081	-0.674608	-0.65432	-0.892613	-0.531065	-0.78269	-0.0973549	-0.370318	-0.149986	0.172216	0.390153	0.77019	-0.545457	-1.16704	0.444262	0.213398	-0.694517	-1.08329	-0.995054	-0.0706577	-0.190877	0.33786	-0.638165	-0.54365	0.74331
KIR2DL4	1.51904	0.879893	0.114094	1.06687	1.50229	0.689591	1.22127	2.15085	0.406084	0.0147123	1.02305	-1.40766	0	1.81215	0.155653	1.01461	1.66642	0.373676	0.257602	0.31273	0.237313	0.6515	-0.8227	1.4099	0.859079	-0.199756	0.129626	-1.57192	0.607114	-1.43711	-1.01337	-0.519198	-1.91409	-1.02193	-1.54949	-1.05271	0.285948	-1.27189	-1.19733	-0.141502	-1.24761	-1.1436	-0.252888	-1.82158	0.530352	-1.37059	-0.646355	-1.80894	0.0729113
RAB3IP	0.120522	0.359381	0.410445	-0.0784464	0.309942	0.603844	0.415955	0.521227	-0.205322	-0.218064	0.0517416	-0.16514	-0.153226	0.0446463	0.0481987	-0.163646	-0.190028	0.242495	0.24812	0.568757	0.364828	0.104174	0.407182	0.174106	0.345802	0.189391	0.316115	-0.837168	-0.332637	-0.0509005	-0.527924	-0.221948	-0.189648	0	-0.262568	0.189391	-0.462603	-0.0693226	0.586184	-0.144355	0.0244646	0.258471	-0.311794	-0.300664	-0.582797	-0.0364656	-0.115893	0.394301	-0.5813
SOX13	0.23037	0.244122	0.128229	0.284003	0.199902	0.049253	0.368615	0.323401	-0.0418644	0.0549388	0.00220823	-0.191173	0.0690551	0.224706	0.209493	0.326342	0.364615	0.369186	0.133613	0.0320606	0.528358	0.247229	0.217753	0.445837	0.215217	0	-0.0920296	-0.180278	-0.183621	-0.336182	-0.411603	-0.0896754	-0.450342	0.0899744	-0.330612	-0.227807	-0.152987	0.163524	-0.0230246	-0.00516748	-0.539631	0.0872026	-0.318617	-0.396007	0.839622	-0.176942	-0.336182	-0.447326	-0.200456
RBM33	0.300385	0.150749	0.654848	0.523851	0.121693	0.0237808	0.365195	-0.0501242	0.0108576	0.0770321	0.175087	-0.00545979	-0.0645266	0.0237808	0.10365	0.115368	0.0158253	0.25936	0.0815716	-0.110264	-0.0671501	0.209427	-0.0832253	0.451413	0.298968	-0.31562	-0.17622	-0.280248	-0.177204	-0.138539	-0.4236	0.0305185	-0.0766582	0.23965	0.0289173	-0.396951	-0.698819	-0.781459	-0.168115	-0.219217	-0.232601	-0.540796	-0.961182	-0.130881	0	0.0212059	-0.0042572	0.0711317	-0.309665
BUB3	-0.215017	-0.323133	-0.436577	-0.429389	0.0206394	-0.27848	-0.215606	-0.06322	0.228788	0.483361	-0.100785	0.121024	0.0382748	0.112843	-0.0066061	-0.161867	0.305253	-0.403674	-0.0730534	-0.249259	0.140703	0.00934982	0.158528	0.0772419	0	-0.890444	-0.650702	0.161932	0.197296	-0.109511	0.420919	-0.296113	-0.274181	0.0171366	0.260879	0.470977	0.258973	-0.0918426	0.469331	-0.300165	-0.700091	-0.786216	-0.658283	0.181735	1.00834	0.170742	-0.326625	0.136788	0.15762
GNG11	-0.369401	0.360004	0.612705	0.439524	0.542746	-0.0248137	0.176241	-0.174703	0.398765	1.20474	0.0388536	0.290604	-0.0193672	0.26491	-0.0443268	-0.626333	0.0699606	0.563762	0.411291	-1.51281	0.577178	-0.509872	0.502132	0.556126	-0.270743	0.14939	0	-0.836536	-0.712407	0.0879383	-1.6464	-1.90682	0.529155	-2.05145	-0.66082	-0.678028	0.239463	0.71198	0.364952	0.985192	-0.10628	0.355089	0.14939	-0.0563049	-3.78394	-2.24111	-0.237942	0.328964	-2.59068
DUSP14	0.200809	0.392988	-0.00982666	-0.0799079	0.217751	0.347049	0.285606	0.36189	0.610644	0.786304	0.144886	-0.310952	-0.369055	0.245896	0.275023	-0.0568037	-0.0740972	-0.092905	0.0487466	0.0924592	0.517509	0.138227	0	0.4184	0.105603	-0.353331	-0.230474	-0.25583	-0.0568037	-0.533851	0.0570073	-0.1113	-0.654878	-0.434551	-0.363532	0.0314822	-0.156294	0.0546517	0.134329	-0.154249	-0.618713	0.366645	0.0109758	-0.204851	1.29087	0.173389	-0.409946	0.026083	-0.692961
MPHOSPH10	0.409544	0.363448	0.461693	0.666268	0.154076	0.0675449	0.568803	0.110637	0.642544	0.928825	0.221885	-0.0115051	0.323113	0.249902	0.167684	0.374463	0.271505	0	0.17785	-0.0311556	-0.130389	-0.013298	0.0707464	0.129904	-0.0152941	-0.130173	-0.17944	-0.0182924	0.288105	-0.216149	-0.013298	-0.130821	-0.211567	0.162221	0.265107	-0.169851	-0.0537415	-0.0243082	-0.145825	-0.423624	-0.375926	-0.63134	-1.0474	-0.0261173	-0.553015	0.173653	-0.33847	0.00296116	0.163809
MPHOSPH10	0.0132403	-0.199385	-0.159984	-0.0875268	-0.206451	-0.148597	-0.171461	-0.155418	0.180572	0.369827	-0.0175004	-0.0691624	0.0689263	0.135642	-0.0531502	0.00306606	-0.0331197	-0.0777755	-0.0112991	0.0101957	-0.109436	0.0708761	-0.142937	-0.00820923	0.0921497	-0.223074	-0.272891	0.183278	0.0552049	-0.156558	0.0931091	0	0.144	0.0998082	0.15231	0.123483	0.128172	0.194945	-0.0918822	-0.0929732	-0.168008	-0.164564	-0.205271	0.0873423	1.16605	0.130977	-0.0691624	-0.0875268	-0.0670171
SYNJ2BP	0.0860071	0.264763	0.161495	0.231221	0.0482111	0.218111	0.233028	0.0266237	0.178256	0.0935373	0.168222	0.355798	-0.0692806	0.136625	0.0425005	0.264763	0.190287	0.4986	0.153889	-0.560307	-0.188039	0.034008	-0.383256	-0.282922	-0.116538	-0.198278	-0.354042	-0.691188	-0.361593	0.136625	0.00752354	-0.0252018	-0.326885	0.120672	-0.18777	-0.401508	-0.577439	-0.848231	-0.508759	-0.0712614	-0.386025	-0.607648	-1.13712	0.00658512	0.195853	-0.00685024	0	0.094862	-0.317456
CD7	0.913701	1.44305	0.851537	0.589788	1.16369	1.09473	0.831512	0.981855	-1.37989	-0.960496	0.73856	-0.0267954	-0.128714	0.407725	0.0914555	0.480448	1.09473	0.428611	0.0372105	0	0.780361	0.376448	0.317027	0.4578	0.559058	0.669655	0.306076	-1.09959	-0.943318	-0.0870209	0.344905	-0.521241	-1.6861	-0.271249	-0.243308	0.10424	-0.0137472	-0.43028	0.36622	-0.766595	-0.26144	1.06887	0.0894127	-0.736844	-0.31499	-1.04903	-0.60669	-0.0928068	-0.387218
PIK3R1	0.851074	0.961772	0.668012	0.58793	0.47321	0.51995	0.515246	0.333407	-1.02578	-0.832476	0.447301	0.0270739	0.241252	0.0877771	0.137593	0.121664	0.0601206	-0.392701	-0.103218	1.14271	0.325686	0.954638	0.38011	0.497541	1.02513	0.0307617	-0.145308	-0.803499	-1.35498	-0.36949	-0.107906	-0.230103	-0.315506	-0.217384	-0.276844	-0.38777	0.0173225	-0.103218	0.259233	0.667013	-0.107479	-0.602797	-0.707886	-1.59231	-0.916328	0	-0.588432	-0.0654268	-0.584864
RHOC	0.305678	0.269764	-0.166102	0.233421	0.559005	0.205426	0.0364799	0.0767393	0.133377	0.0958414	0.431547	-0.340479	0.0949955	0.278996	0.471709	0.252017	0.625918	0.562288	0.282578	0.421896	0.359273	0.257523	0.15934	0.408784	0.0810928	0	-0.0101347	-0.833619	-0.387497	-0.505967	-0.564501	-0.00312328	-0.217298	-0.593197	-0.781602	-0.755032	-0.073863	0.0883694	0.0801611	0.0723734	-0.616672	-0.199936	0.0300617	-0.502008	-1.12855	-0.275337	-0.820221	-0.193725	-0.0292778
KIR3DL1	1.0313	0.606815	-0.158246	0.793571	0.879658	0.906558	0.420301	1.50742	1.59914	0.920702	1.21516	-0.284396	0.527395	1.93078	0.546144	1.10541	1.49527	0.258958	-0.0699449	1.39794	0.598774	1.14936	0.511907	1.62529	0.429399	-0.266257	0	-0.510059	1.61027	-0.611573	-0.368609	-0.171313	-0.75035	-0.599748	-0.487315	-0.632073	0.0501862	-0.114922	-0.476461	0.452704	-0.608184	-0.407839	-0.0560279	-0.715295	0.0253115	-0.414482	-0.23391	-0.922728	0.209888
SESN1	0.728134	1	0.154492	0.810373	0.776449	0.0456142	0.356669	0.145356	1.13603	1.47152	0.562095	-0.246388	0.13405	0.418221	0.145094	0.129822	0.359155	0	0.361637	0.146141	-0.0251255	0.0783539	0.399678	-0.240902	0.178749	-0.537806	-0.385887	-0.1832	-0.146831	-0.543283	-0.372326	-0.55728	-0.20507	-0.604939	0.0312309	-0.550475	0.0775299	0.500369	-0.548356	1.01871	-0.734361	-0.835652	-0.876014	-0.658338	-0.260892	0.173365	-0.657424	-0.222198	-0.108542
IGFBP3	0.696122	0.0722423	0.375073	0.077652	0.179286	0	0.431798	-0.147893	0.261609	0.0613604	0.0568023	-0.0394759	-0.0581422	-0.042407	0.0999789	-0.0143175	0.170874	0.182638	-0.0365505	0.114088	0.224697	-0.0541925	0.163261	0.204233	-0.0249081	-0.0640869	-0.0473056	-0.221285	0.141038	-0.235751	-0.0453444	0.0198083	-0.0891266	-0.0611119	-0.158455	-0.0532069	-0.0921602	0.0430408	0.00474119	-0.0482879	0.000949	-0.0210481	-0.213555	-0.0249081	0.539618	0.0973177	-0.37169	0.105286	-0.291619
RORA	0.168038	0.0582147	0.0500407	-0.0452561	0.136539	0.0653291	0.186799	0.0356235	-0.125145	-0.0160007	-0.0256867	-0.0584517	-0.059557	0.185866	-0.0441623	0.207158	0.252387	-0.0117164	0.215404	0.0105691	0.140393	0.0459366	0.150941	0.159515	0.0273204	-0.0408845	-0.0617695	-0.101052	-0.226996	0.0241942	-0.187804	-0.181775	-0.136761	0.255945	0	-0.0863361	0.11221	-0.0441623	0.113191	-0.0321808	-0.0852108	-0.0650949	-0.190223	-0.163838	-0.12978	-0.0931096	-0.0706549	-0.0246072	-0.130941
OPA3	0.078527	0.0576177	0.0188069	0.0354295	0.0315356	-0.0190563	0.0595307	-0.00699139	-0.113984	-0.224886	-0.0476046	-0.0496654	-0.00899506	0.0246954	0	-0.128069	0.0671592	-0.0872765	-0.164456	0.033484	-0.0936408	0.0671592	-0.0393901	0.00695705	0.0412507	0.305092	0.15479	-0.0517297	-0.048635	-0.048635	0.0756931	0.0128946	0.0019908	-0.0200663	-0.165573	0.0354295	-0.0819936	0.13859	-0.0465755	-0.0725331	-0.0704393	0.224668	0.00992918	-0.0589766	0.638426	0.0119066	-0.111828	-0.126981	-0.257863
TAF15	0.428328	0.694784	0.823673	0.0232487	1.0465	0.976956	0.972069	0.586883	-0.935018	-0.891603	-0.0907793	-0.231643	-0.357419	-0.384748	0.0723095	0.419737	-0.394816	0.468034	-0.634402	0.0319185	0.253075	0.0247602	0.117634	0.524147	0.407622	0.749514	0.428328	-1.07127	-1.12724	-0.285882	-0.611328	0.161234	-0.411584	0	-0.719779	-0.414141	-0.376745	-0.629638	-0.324812	0.0337954	0.195189	0.364405	0.381612	-0.809181	-1.34224	0.258225	0.468866	-0.344191	-0.348586
FBXO32	0.0113416	-0.0795846	-0.0229549	0.0158539	0.0808167	0.0459461	0.0315351	0.0602136	-0.00227928	-0.0045619	-0.043932	0.027072	-0.0217986	-0.132276	-0.078382	0.0591211	-0.0114322	0.0113416	0.0448427	0.0169792	0.0415268	-0.0771804	-0.0102849	-0.0148792	-0.0451064	0.0337615	0.0926113	0.0514503	-0.0287514	0.110651	-0.0148792	-0.0345712	0.0547428	0.0623965	0	-0.0252714	0.107484	-0.083199	-0.0699906	0.00681591	0.027072	0.0448427	-0.0392437	-0.0580874	-0.0380745	-0.0241127	0.0492511	0.00454712	-0.10263
FBXO32	0.52632	0.560405	0.517997	0.273358	0.354757	0.160717	0.275993	0.159053	0.242703	0.338673	0.0793314	-0.0197926	0.0598402	0.260997	-0.373578	-0.137291	0.0735369	-0.0744057	-0.111233	0.313884	0.649466	0.504578	0.493866	0.432006	0.82482	-0.456811	0.0226669	-0.592419	-0.164721	-0.331188	-0.265533	-0.751024	-0.732368	-0.114967	-0.352058	-0.208249	0	-0.417253	0.313029	-0.0607643	-0.698348	0.274676	-0.471836	-0.600451	0.164514	-0.24997	-0.82533	-0.352397	-0.874159
PRSS23	1.2091	0.607367	0.437916	0.704757	1.13146	0.842542	1.31079	0.656884	0.883937	0.829827	0.0313644	-0.624596	0.110591	0.563668	0.707187	0.571447	1.12222	0.471306	0.453787	0.485272	0.497319	0.799095	1.05895	1.24588	0.56318	-0.50064	-0.697515	-0.540961	-0.709838	-0.867221	-0.867221	-0.303668	-0.995682	0.195479	-0.273739	-0.16754	-0.0610876	0	-0.446116	-0.697515	-1.60857	-0.8328	-1.25384	-1.21987	1.17711	0.00575352	-1.25298	-1.03797	-0.721079
KLRC2	0.11378	-0.0139961	-0.0293121	-0.0163417	0.12978	-0.108434	0.00463533	-0.105934	0.88341	0.0624642	0.195109	-0.0011611	0.140349	0.0546622	-0.0163417	-0.0069809	0.0501852	0.0680108	0.756563	0.0456944	-0.0376277	0.00347757	0.153975	-0.00931501	0.182892	-0.0873175	-0.151617	-0.0665064	-0.00581503	-0.105934	-0.0447931	0.0298657	0.00810194	-0.0376277	-0.0151682	0.025311	0.21124	-0.167171	0.0150099	0.139296	-0.0435967	-0.0544038	-0.0210443	0	-0.0507917	0.0207419	0.0746384	-0.00348663	-0.0198674
KLRC2	1.4879	1.49828	0.661628	1.14657	3.03196	0.653336	0.435664	0.469955	3.07633	2.56664	3.15928	0.00153828	1.47605	-0.422494	-0.147309	0.552541	1.47771	0.931052	2.55608	1.32975	0.981414	0.463274	-0.194075	-0.265345	0.616672	-0.332547	-0.597715	0.476053	0.558823	-0.437005	-0.309479	-0.141356	-0.430768	-0.451662	0	-0.292417	0.885549	-0.472863	-0.24423	-0.0872226	-0.681616	-0.442223	-0.320006	-0.408129	1.70994	-0.0693512	-0.381824	-0.52727	-0.181804
IL7R	0.948967	0.961089	0.62408	0.387241	0.129479	-0.265167	0.567025	-0.0276375	0.280986	0.896899	0.331789	0.202625	0.509609	0.1908	0	0.13482	0.407585	-0.174895	0.0906735	-0.0969467	0.100131	0.34513	0.318858	0.314337	0.241623	-0.598265	-1.05885	-0.434387	0.018487	-0.562493	0.0104675	-1.27847	-1.08959	-0.172536	0.400774	-0.131415	-0.0824528	-0.379594	0.018487	-0.27491	-0.842674	-0.519525	-2.26712	-0.320649	-2.93119	0.31165	-1.26841	-0.00269604	-0.719197
BMS1	0.607571	0.929264	0.790899	0.722325	0.52459	0.554104	0.827867	0.466819	-0.119168	0.434453	0.220284	-0.185367	-0.0736332	0.123258	0.105233	-0.0692511	-0.00776577	0.0830488	-0.0435429	0.227935	-0.117714	0	-0.0314674	0.128716	0.0250978	0.388206	0.231744	-0.41033	-0.161183	0.0499115	0.0836115	-0.117391	-0.381912	0.0428448	-0.166523	-0.0259981	-0.301521	-0.415485	-0.453321	-0.464375	0.0938349	-0.252795	-0.449248	-0.40539	0.660635	0.0103874	0.258883	0.236809	-0.156694
ACAD11	0.352158	0.0786619	0.249246	0.339246	0.181677	-0.0652971	0.277086	0.193987	0.282493	0.233092	0.345834	0.508385	0.279055	0.121523	0.107192	0.348883	0.209808	0.0171995	-0.00448132	-0.0706129	-0.0618677	0.195551	-0.0417671	-0.00777721	0.198414	-0.367693	-0.280683	0	-0.324466	-0.0706129	0.203605	-0.199651	-0.101967	0.125357	-0.419818	-0.139922	-0.150148	-0.669743	-0.165457	0.1083	-0.555727	-0.671642	-1.10069	-0.17654	0.538889	0.20179	-0.202051	-0.0234585	-0.123254
MAF	-0.0132208	-0.103124	-0.170028	-0.125381	-0.305774	-0.128076	-0.0794659	-0.454505	0.0939317	0.587154	0.0985484	0.0333347	0.303052	0.198698	0.174852	0.387846	0.564529	-0.0855622	0.126695	0.027698	0.172664	0.270691	-0.104008	-0.0604715	0.104681	-0.480664	-0.427705	0.25009	0.11231	-0.383043	-0.0604715	-0.0408769	0.126695	0.514162	0.370135	0.100084	0.339911	0.161676	-0.266658	0.362479	-0.474937	-0.511991	-0.464685	-0.135284	-0.0132208	-0.147988	-0.384116	-0.344935	0.268644
MAN1C1	0	0.34269	0.428576	0.29533	0.223606	0.113972	0.0240278	0.330573	0.310834	0.567858	0.638643	0.00085	0.140822	0.0989685	0.00636196	0.144672	-0.0145264	0.0562725	-0.2755	-0.21061	0.464446	-0.0501709	-0.0545797	0.108462	-0.00553703	-0.0710068	0.173981	0.0290356	0.209705	-0.56638	-0.0514917	-0.27653	-0.417023	-0.108093	0.142749	-0.116824	-0.419295	-0.826396	0.0733414	-0.74649	-0.351562	0.571295	-0.166529	0.247793	-1.25608	0.114365	-0.374522	0.111613	-0.409099
TSEN54	0.283334	0.385686	-0.125842	0.222148	0.509849	0.33966	0.451457	0.411065	0.335927	0.51526	0.429015	0.180749	0.0480804	0.245127	0.206251	0.116533	0.120483	0.0538759	-0.0689526	1.29247	0.709516	0.45709	0.351136	0.372165	0.179993	0.023819	-0.0168228	-0.322571	-0.237192	-0.0506258	-0.228624	-0.220107	-0.456218	-0.275092	-0.498004	0	-0.508337	-0.185555	0.00812626	-0.264236	-0.487744	0.264892	-0.274055	-0.887032	-1.51997	0.0707169	-0.561776	-0.265265	-0.694982
SMAD5	0.450662	-0.0176458	0.150814	0.167787	-0.0421944	0.032999	0.338578	-0.469224	0.454383	0.399252	0.335891	0.152851	0.192008	0.499502	0.258312	0.345942	0.476305	0.447554	0.522331	-0.838017	-0.288376	-0.165582	-0.0940905	0.0434675	0.247153	-0.443606	-0.294607	0.0991964	-0.228155	-0.501699	-0.492914	-0.135129	-0.169395	0.0307865	0.0917835	-0.537383	-0.0880642	-0.440532	-0.288031	0.292436	-0.868165	-1.13762	-1.00283	-0.134508	0.97417	-0.0113592	-0.191837	0.096817	0.037693
SMAD5	-0.258542	-0.298883	-0.303705	-0.12562	-0.255036	-0.181094	-0.164556	-0.324376	0.384143	0.292882	-0.0167241	0.0107193	0.0678253	0.0232849	-0.0436912	0.138837	0.304016	0.361483	0.0376496	0.00974798	-0.269112	-0.0950017	-0.0548239	0.0107193	0.249934	-0.336675	-0.294078	-0.11393	0.203121	-0.147121	0.0537591	-0.000979	0.177404	0.113746	0.199718	0.0126596	0.0752711	-0.0970926	-0.0991864	0.149458	-0.306121	-0.290485	-0.170047	0.15122	0.66641	0.0826797	-0.08252	0.102858	-0.0286474
SCRN1	0.0985775	0.202777	-0.221633	0.134472	-0.0265369	0.0989046	0	-0.162363	0.572403	0.694197	0.144023	-0.179731	0.362102	0.120673	0.415125	0.390998	0.584846	0.608033	0.442214	0.0906973	0.303652	0.445049	0.109992	0.288518	0.112265	0.035325	-0.228189	-0.33381	0.382148	-0.220816	-0.32456	0.257179	-0.428776	-0.103925	-0.357869	0.0959549	-0.478223	-0.134002	-0.298023	-0.190494	-0.432556	-0.183707	-0.358768	-0.54162	1.19545	-0.131695	-0.0893049	0.143705	0.120995
CD3D	0.299768	0.54311	0.176064	0.120348	0.32023	0.534994	0.428798	0.554826	0.174026	0.91091	-0.17136	0.0691242	-0.01332	0.0449352	-0.0186129	0.243426	-0.167964	-0.0722408	-0.146507	0.0352573	0.476128	-0.0740576	0.262732	0.104759	-0.00215912	-0.174213	0.277163	-0.440112	-0.120043	0.152503	0.235899	-0.0448961	-1.17133	-0.0857906	0	0.203471	-0.0526314	-0.159202	0.377496	-0.835386	-0.524265	0.60188	-0.795855	-0.569814	-1.46697	0.328384	-0.80261	0.0817614	-0.456476
LYRM7	0.446301	0.417591	0.484674	0.333777	0.38213	0.13282	0.585169	0.0769253	0.684718	0.82705	0.454013	0.320688	0.224515	0.307228	0.190707	0.223985	0.496363	0.0874624	0.192334	-0.30491	-0.126545	0.262465	-0.190876	-0.437522	0.108309	-0.0152636	-0.298799	-0.0626946	-0.0954256	-0.227411	0.610352	0	-0.148015	0.104568	0.374263	-0.277609	-0.0845413	-0.363899	-0.122829	-0.371897	-0.465487	-0.69955	-1.1014	-0.115761	1.56782	-0.0562363	-0.279489	0.464156	-0.0108862
CD40LG	0.525455	0.621331	0.365093	0.265663	0.370964	-0.142563	0.423222	0.0869799	0.293747	0.86196	0.164513	0.433076	0.323316	0.0738421	0.292717	0.42933	0.564402	-0.225764	0.48948	-0.196529	0.154904	0.0672283	0.300941	-0.25184	0.316741	-0.279161	-0.294567	-0.0979581	-0.138388	-0.222077	-0.0133204	-0.524983	-0.0396862	0.155471	0.450277	-0.274572	-0.122492	-0.324297	-0.14745	-0.282997	-0.638342	-0.254097	-0.644251	0	0.965496	-0.184999	-0.383191	0.551105	-0.49531
RASA3	-0.111115	0.34715	0.0125275	0.219995	0.130242	0.0729179	-0.049777	0.339437	0.149905	0.330293	0.0642519	0.234326	0	0.214583	0.235514	0.00627804	0.0376005	0.564313	0.101212	0.390985	0.328901	-0.0905018	-0.0307302	0.0352154	-0.00104809	-0.140091	0.0989304	-0.218842	0.147067	-0.089014	-0.209518	-0.150916	-0.193044	-0.0147533	-0.387803	-0.146267	-0.56932	-0.497499	0.0545263	-0.390549	-0.120583	0.138838	-0.516871	-0.116409	-1.5766	0.0406618	-0.0122843	0.575378	-0.688171
PMP22	0.364479	0.178612	0.0297694	0.276755	0.362809	0.290874	0.253514	0.219781	0.428137	0.3005	0.393392	-0.101224	0.168133	0.148884	0.282066	0.193719	0.0661373	0.0905561	0.250808	0.144032	0.190898	0.230808	0.266968	0.401547	0.388475	-0.197718	-0.297165	-0.186672	0.147915	-0.255534	-0.19895	-0.156426	-0.15523	-0.0715714	0.067163	-0.14213	-0.0447302	-0.216318	-0.135035	-0.201419	-0.125629	-0.124457	0	-0.249136	-0.0966229	-0.103531	-0.240227	-0.0772266	0.0381632
RSBN1	0.603287	0.625432	0.514145	0.298151	0.0139036	0	0.403301	0.149729	0.343045	1.07636	0.0691023	-0.151072	0.0610905	0.247584	0.173543	0.424969	0.489413	-0.52888	0.0201626	-1.27655	-0.158537	-0.0630131	0.0733576	0.0333281	0.142828	-0.474552	-0.525659	0.205719	0.0027914	-0.541568	-0.366381	-0.774073	-0.840898	-0.509128	0.506297	-0.391816	-0.47507	-0.529956	-0.4287	-0.429703	-0.379648	-0.736965	-1.23913	-0.229707	0.971595	0.266445	-0.363262	0.140295	0.123465
SYT11	0.640282	0.380255	0.487516	0.274315	0.467004	0.217937	0.560652	0.209027	-0.362713	-0.339469	0.186696	-0.585214	-0.185896	0.257068	0.00601387	0.300417	0.579451	0.171679	0.368632	-0.142405	0.471565	-0.125087	0.265328	0.572521	0.0516548	0.115963	0.0534534	-1.06141	-0.949522	-0.199014	-0.82724	-0.204625	-0.996274	0.0463152	-0.439056	0.0918627	0.0508242	-0.461702	-0.0611134	0.0648165	-0.517302	-0.190474	-0.00079	-0.749432	0.105731	0.116757	-0.920713	-0.384839	-0.131125
KIAA1147	-0.421524	-0.548035	-0.643916	-0.659537	-0.479757	-0.756191	-0.566147	-0.852076	0.142787	0.602063	0.0697794	-0.0944052	0.0511637	0.277012	0.0295239	0.251784	0.199553	-0.0383854	0.182548	-0.379649	-0.172829	0.0369272	0.0511637	0.111574	0.306026	-0.974191	-0.961227	0.122053	-0.209587	-0.51383	0.0774279	-0.284885	0.0262737	-0.0974407	0.295648	0	0.0364656	-0.152688	0.269568	0.104105	-0.99669	-0.933834	-1.13231	0.451965	-0.97885	0.149632	-0.646137	-0.118875	-0.381498
KIAA1147	0.193462	-0.00545835	0.0722561	0.0999718	0.117153	0.0227032	0.116148	0.00977421	-0.0795164	-0.0521445	0.187734	-0.128704	0.0173306	0.182942	0.104033	0.184861	0.18006	-0.0341802	0.0948796	0.115142	-0.0408912	0.0376425	-0.0714793	-0.0669065	0.0429406	-0.0386505	-0.0772152	-0.081821	-0.157583	0.102004	-0.00655222	-0.178394	0.0660243	0.122168	0.0825834	0	-0.143071	-0.128704	-0.0197477	-0.0498867	-0.068048	-0.108593	-0.121573	0.00217819	-0.045382	-0.131088	-0.0476322	-0.0197477	-0.0521445
ZMYND11	0.756348	0.772943	0.347091	0.464931	0.326666	-0.0248518	0.61591	0.177832	0.752769	1.18647	0.228816	-0.0538244	0	0.215561	0.0753851	0.420835	0.768629	-0.0900641	0.405684	-0.831113	-0.0789309	0.133748	-0.0370159	0.162917	0.0133324	-0.139846	-0.315658	-0.337117	-0.257769	-0.510481	0.0811024	-0.355936	-0.550123	0.210639	0.475139	-0.0816402	0.230578	0.00330353	-0.102261	-0.0556278	-0.672608	-0.65949	-1.27547	-0.201447	0.884634	0.050931	-0.710531	-0.516145	-0.0679684
LOC728755	-0.324066	0.0173893	0.121932	-0.152069	-0.134287	0.341948	0.410259	0.333768	0.498461	0.246808	-0.165384	-0.348158	-0.114136	0.0134554	0.151586	-0.306012	-0.0942631	0.354285	0.318386	0.230464	0.0860472	0.0764637	0.214105	0.280097	0.010498	0.0158176	0.0588226	-0.813581	0	-0.222227	-0.91339	-0.205625	-0.319842	0.0656767	-0.373431	0.0553827	-0.67827	-0.401778	0.232665	-0.0978746	0.0126677	-0.11672	-0.529963	-0.114136	-1.01338	-0.0561457	0.0140467	0.391588	-0.47892
BZRAP1	0.262442	0.158668	-0.217427	0.102186	0.175757	-0.134735	0.068696	0.0183601	0.714042	0.456715	0.831318	0.271891	0.0557632	0.159304	0.451527	0.171977	0.527449	0.168819	0.251141	0.598168	0.649813	0.78216	0.130379	0	0.209338	-0.615487	-0.250017	-0.0410886	-0.120758	0.330714	0.0727563	-0.105385	-0.0654235	0.0942192	-0.132396	-0.126954	-0.0985212	-0.369797	-0.446167	-0.0691466	-0.683484	-0.49041	-0.570467	-0.477489	-0.639643	-0.135515	-0.427887	-0.506475	-0.520678
B3GAT1	-0.172285	-0.123532	-0.138447	-0.217859	-0.120112	0.0794902	-0.0686617	-0.00104857	-0.097517	-0.276296	0.0177016	0.0874009	0.0238981	0.0923238	0.0269861	0.110876	0.0844398	0.148226	-0.00735283	0.0166664	0.221045	0.161402	0.0290418	0.0775065	0.0952687	-0.0741658	-0.0221715	-0.122391	-0.150025	0.0635381	-0.0446887	-0.123532	-0.0997605	0.0280147	0	0.0208035	-0.0863504	0.182789	0.124396	0.279183	-0.138447	-0.0819078	-0.0919228	0.0238981	-0.204518	0	-0.0275006	0.0883865	-0.100883
SAMD3	0.766451	0.676188	-0.235259	0.52898	0.706356	0.0324535	0.726144	0.685195	0.959661	1.16236	0.110723	-0.445053	0.147665	0.34243	0.140711	0.754865	1.11825	0.34243	0.257311	0.0452948	-0.0975342	-0.32661	-0.105669	0.212925	-0.187993	-0.952794	-0.663398	-0.717194	0.128221	0	-0.08041	-0.217278	-1.02832	0.349133	0.216951	0.0386353	0.260348	-0.518139	-0.318427	-0.766698	-1.28805	-1.03448	-1.92177	-0.917642	-0.214744	0.0739956	-0.981629	-0.657324	-0.0586128
CST7	0.0111265	0.242051	-0.450948	0.437158	0.636446	0.55889	0.650744	0.714041	0.88557	0.739351	0.643366	-0.330912	-0.162926	0.378148	0.156089	0.43801	0.718671	0.613973	0.304744	1.41357	0.82495	0.392377	0.85587	0.592996	0.190163	-0.748373	-0.0803862	-0.251278	-0.189252	-0.190241	-0.576563	-0.28092	-1.20993	-0.624447	-1.05106	-0.159588	-0.396826	-0.269965	0.0087347	0	-0.171576	-0.164544	-0.352756	-1.00995	0.181953	-0.303678	0.44319	-1.20304	-0.355586
HGD	0.0118237	1.0598	0.622167	0.797631	1.00874	0.330046	0.617753	-0.0471168	1.07007	1.67676	0.432457	0.135344	0	0.825333	-0.156281	0.10044	-0.258744	1.55834	0.854702	0.0324211	1.10255	0.0179777	0.466813	0.275044	0.310577	0.219807	-0.268245	-0.275753	-0.24595	-0.297127	-0.588642	-0.363944	-0.204321	-0.61784	-0.669954	-0.0547304	-0.644987	0.584585	0.345701	0.325993	-0.778254	0.0202093	-0.276438	-0.484522	0.525331	-0.630912	-0.882784	-0.218065	-0.973116
ANKRD55	0.314052	0.499108	0.697012	0.329762	0.775588	0.306132	0.349933	0.203568	0.399902	1.08608	0.659378	0.20243	0.497254	0.0285177	-0.0849285	0.223328	-0.0567408	-0.0151348	-0.0284247	-0.389947	-0.262773	0.2675	0.428394	0.348391	0.525269	-0.135803	0.191581	0.169052	-0.125769	-0.123628	-0.133646	-0.395102	-0.282542	0.152658	-0.0151348	-0.395102	0	-0.417658	-0.0131512	-0.241723	-0.38481	0.174862	-0.455754	-0.0351162	0.791559	-0.103094	0.510181	0.0727568	-0.565781
ITGAL	0.317956	0.1864	-0.194922	0.136129	0.0737276	0.264883	0.162908	0.324946	-0.270515	-0.611883	0.509827	0.25639	0.239251	0.357319	0.463621	-0.135911	0.231568	0.378899	0.0155382	0.692568	0.410172	0.224549	0.208005	0.157205	0.109702	-0.273867	0.0213223	-0.42891	-0.0813932	0.0455246	-0.44617	0.359723	-0.529316	-0.0917606	-0.4161	0.164651	-0.579423	-0.502423	-0.331674	-0.402722	-0.781886	0.0561409	-0.163388	-0.79431	0.292755	0	-0.162812	-0.312274	-0.242037
BANP	0.146752	0.228488	0.261079	0.298848	0.165627	0.188501	0.241671	-0.152616	0	-0.241134	0.134868	-0.0271492	0.333741	0.116537	-0.146497	0.0407944	0.23846	0.172375	0.418997	-0.154534	0.00962257	0.0113344	-0.237471	-0.00414467	-0.0699415	0.203252	0.162242	-0.235439	-0.0558949	-0.190283	-0.324172	0.184562	-0.409989	-0.198173	-0.306153	-0.189103	-0.423337	-0.368889	0.0468159	0.0604372	0.0758963	0.181525	0.0719643	-0.471291	0.343557	-0.180481	-0.00345326	-0.367999	-0.229768
BANP	0.477187	0.531217	0.668534	0.685409	0.460373	0.613642	0.435316	0.264601	-0.0137701	0.381835	0.152595	-0.0243349	0	-0.0523701	0.191563	0.0924702	-0.0490866	0.207475	0.175948	-0.149528	0.178658	0.114579	0.00766468	0.090251	0.0665836	0.455483	0.463261	-0.326099	-0.216449	-0.0333805	-0.0253735	0.0176268	-0.48137	-0.306626	-0.31042	-0.280412	-0.546124	-0.604904	-0.195743	-0.566593	0.418928	0.535301	0.255806	-0.599927	0.141577	-0.0892277	-0.0717821	0.240785	-0.320518
SLC45A3	0.0253639	-0.0239587	0.842774	0.115851	-0.386087	0.310674	-0.18293	-0.211568	0.257133	0.14259	0.589423	0.354219	1.03521	0.763526	1.31116	-0.166426	0	0.147549	0.83289	-0.0892158	0.569445	0.63486	1.21524	0.585774	1.02895	-0.389275	-0.465461	-0.0171604	-0.561995	-0.614196	-0.691784	-0.728664	-0.126639	-0.205935	-0.146059	-0.147408	0.0408449	-0.115376	0.116414	0.103996	-0.41992	0.252026	-0.545006	-0.102236	-1.00488	-0.537028	-0.253078	0.135951	-0.743887
NKTR	0.199467	-0.000235	0.276899	0.0434818	-0.272931	0.0165758	0.244958	-0.244	-0.42888	-0.553606	0.188588	-0.0861139	0.210265	0.194757	0.157136	0.35241	0.24852	-0.00847816	0.202124	0.897341	-0.159747	-0.106952	0.106126	0.10438	0.122396	-0.529342	-0.545015	-0.378864	-0.370948	0.0242157	-0.259095	0.0198221	0.509609	0.322304	0.116127	-0.165529	-0.242888	-0.857893	-0.278047	0	-0.6966	-1.10822	-1.75603	-0.0155821	-2.46862	-0.0298948	0.0370884	0.193114	-0.274919
IL12RB1	0.0387106	0.0517468	-0.0248742	0	0.0880566	0.00447702	0.0560665	0.0785336	0.0111666	-0.0583329	-0.108209	-0.0571661	-0.0866222	-0.111838	0.0859461	0.0870013	-0.0747676	0.00894022	-0.0123835	0.149984	0.0592976	0.0870013	-0.0420833	-0.105794	0.012279	-0.00112057	-0.0282998	0.0398016	0.0838318	0.012279	0.0111666	0.0178256	0.0785336	0.0365262	-0.00112057	0.0827737	-0.00899553	-0.120342	-0.0203195	-0.0271568	-0.0123835	-0.0340271	0.0222478	-0.00786781	0.0408912	0.100657	-0.0712295	0.122446	-0.0985751
PAG1	0.111234	0.368517	0.211268	-0.12116	-0.25636	-0.332747	0.165336	-0.309868	0.314933	0.98011	0.200893	0.132697	0.209148	0.0323639	0.103605	0.0319405	0.331641	-0.503534	0.156695	-0.466007	-0.199293	0.0964756	0.16186	0.099843	0.546486	-0.604049	-1.01857	0	-0.237539	-0.35286	0.186522	-0.343865	-0.438977	0.247183	0.424164	-0.297588	-0.0898256	-0.693088	-0.0220842	0.0350399	-0.856297	-1.11615	-1.38206	-0.162358	0.813315	-0.0325165	-0.339298	-0.205597	-0.202441
RAPGEF6	0.288517	0.366831	0.0888195	0.161396	-0.20861	-0.0562582	0.0993776	-0.124483	1.03777	1.63717	0.400781	0.250573	0.155289	0.144065	0.169808	0.331438	0.11725	0.0457907	0.26122	0.00131035	-0.0344839	0.118699	-0.0255194	-0.0416164	0.0153828	-0.431558	-0.677024	0.102677	-0.192196	-0.298754	0.359086	-0.118921	-0.229356	-0.374207	0	-0.220625	-0.367597	-0.248222	-0.0136948	-0.376416	0.0159016	-0.718474	-1.52351	-0.113949	0.0744524	0.110711	-0.570229	0.217479	-0.306027
DNASE1L3	0.896118	0.398585	-0.0637059	0.221947	1.06449	0.248419	0.512182	0.366718	1.06846	0.439752	0.716884	0.0847101	0.336602	0.46179	0.129075	0.375552	0.334956	0	0.47754	-0.0167155	0.326697	0.169348	0.109953	0.436686	0.465556	1.79977	-0.112279	-0.0911036	-0.0188184	-0.124682	-0.0167155	0.3643	-0.125814	-0.107795	0.0175495	-0.219453	-0.00833368	-0.148661	-0.0955353	-0.0125184	-0.201426	-0.22916	-0.120159	-0.0977564	1.25453	-0.145211	-0.0104246	-0.183623	-0.020925
CAMLG	0.549977	0.659747	0.28082	0.292545	0.223742	0.274921	0.317484	0.0896368	0.147696	0.463918	-0.186131	-0.198556	0.135931	-0.142548	0.0818357	0.123126	-0.0330467	0.111293	0.168897	-0.694634	0.337508	0.0578022	0.180223	0.0485487	0.191121	0.193907	0.32039	-0.433887	-0.419992	0	-0.178072	-0.209672	-0.61071	-0.134675	-0.494843	-0.301765	0.0474586	0.1037	-0.0330467	-0.13376	-0.0618496	-0.0776844	-0.342549	-0.0918655	0.877348	-0.17039	-0.358224	0.267208	-0.562749
NBPF10	-0.0057869	-0.06497	-0.085659	0.0731916	-0.0150943	-0.00231123	0.0510645	-0.0746694	-0.0967326	-0.026814	0	-0.0127616	0.0731916	0.100383	-0.0115972	0.154312	0.163623	0.00806332	-0.0186	0.0632768	0.072094	0.0698948	0.0454793	0.131295	0.0884824	-0.0421934	-0.0541363	-0.110384	-0.122908	-0.0601449	-0.0338922	0.00115538	0.103611	0.086308	0.0521789	0.0841298	0.0115051	-0.0011549	0.0521789	-0.0469584	-0.0469584	-0.0541363	0.00346184	0.072094	0.100383	-0.072238	0.0183644	-0.152131	0.128128
AHNAK	0.0500264	-0.261298	0.0500264	-0.106247	0.0661259	0.167992	-0.128469	0.236512	0.00866413	-0.398578	-0.237682	0.193731	-0.0673504	-0.0112176	0.0954738	-0.0156035	-0.183804	-0.196553	-0.077796	0.513269	0.357249	0.38366	0.203468	0.331333	0.481164	0.528411	0.100694	0.226996	-0.0288424	-0.0621567	-0.18169	0.609582	0.375547	-0.162804	-0.232568	-0.122374	0.177904	0.438741	0.295869	0.137842	-0.0212626	0.4392	0.864729	-0.163499	0	-0.0124698	-0.351088	-0.114288	-0.153107
DNAJB6	-0.214832	0.036994	-0.0774393	0.202921	0.0876408	-0.0744143	-0.0210037	-0.147176	0.558327	0.948708	0.185754	0.16029	0.12359	0.225326	0.134644	0.0436068	0.109795	0.157583	0.148615	0.0641308	0.02353	0	0.115245	0.271873	-0.087841	-0.343699	-0.391656	0.0965719	0.165014	0.0747862	-0.415037	-0.766426	-0.0328579	-0.603056	-0.4028	-0.0139685	-0.355056	0.00903797	-0.12839	0.476962	0.0579023	-0.21606	0.37089	0.0597878	-0.843501	-0.329009	-0.785052	-0.0589066	-0.381779
PYHIN1	1.1052	0.535218	0.0551386	0.485138	0.613083	0.259291	0.720081	0.404222	0.442561	0.346914	0.354229	-0.342298	0.00929546	0.330773	0.0787182	0.225413	0.830784	0.092968	0.229934	0.52457	0.0488167	0.0884705	0.17026	0.310185	-0.000504	-0.956798	-0.577045	-0.593685	-0.408667	-0.179028	-0.170776	-0.516664	-0.831307	0	-0.096138	-0.266972	0.138328	-0.674246	-0.423126	-0.470882	-1.48492	-1.1654	-1.47018	-1.17675	-0.776313	0.169589	-1.0409	-0.816584	-0.123333
PYHIN1	1.03269	0.830616	0.225664	0.7069	0.838222	0.369405	0.822416	0.616859	0.596475	0.645834	0.656961	-0.194924	-0.203916	0.339107	-0.142589	0.449303	0.756243	-0.066822	0.401516	-0.134124	0.0894508	0.0437918	0.231035	0.452985	-0.0411301	-0.898248	-0.44966	-0.740419	-0.63092	0.00878143	-0.0757828	-0.530966	-1.00364	0.177764	0.0470438	0	0.247499	-0.353808	-0.492492	-0.30791	-1.7122	-1.23781	-1.81226	-1.41924	1.43345	0.0408049	-0.91687	-0.73041	-0.0570431
LBH	0.709271	0.624748	0.773323	0.566013	0.754317	0.857096	0.516625	0.548568	-0.624369	-0.404562	0.174563	-0.474175	-0.333526	0.0124149	0.133698	0.204787	0.130352	-0.142499	-0.340011	-0.0371461	0.526843	-0.274669	0.253591	0.49389	0.22501	0.61664	0.567004	-0.555919	-0.511329	-0.0125222	-0.392959	-0.175252	-0.309695	0.0225601	0.207966	0.0895753	-0.0439353	-0.447926	0.106706	-0.153062	0.0376444	0.820186	0.313247	-0.42904	-0.53239	-0.143309	-0.17277	-0.0125222	0
LBH	0.477214	0.715192	0.127192	0.0899	0.216739	0.0460587	0.34165	0.138581	0.750695	0.829054	0.0808401	-0.236766	-0.354195	0.0308914	0.0908232	0.192382	0.589936	-0.0408487	-0.0689831	-0.785558	0.479128	-0.200596	0.0236616	0.0762548	0.0423155	-0.109665	-0.0287724	-0.398272	-0.0776205	-0.469642	0.586108	-0.281265	-0.691451	-0.262375	0.420518	0.148554	-0.117104	0	0.261033	-0.821191	-0.501371	0.159401	-0.898346	-0.0711184	-2.68557	0.401308	-0.759904	0.0270405	-0.248471
DYRK2	0.27407	0.196856	-0.0138044	0.260642	-0.0265064	-0.442985	0.318651	-0.338898	0.270055	0.14097	0.491274	-0.13902	0.257434	0.521285	0.378309	0.617259	0.887214	0.400213	0.416804	-0.240861	0.207744	0.0985794	0.255912	-0.134577	0.438135	-0.533954	-0.745273	-0.20922	0.299737	-0.421179	-0.0591803	-0.195043	-0.896524	0.06884	0.348313	0.0134726	-0.38485	-0.580021	0.377532	-0.370674	-0.847714	-0.901798	-1.55398	-0.175745	-2.42145	0.110417	-0.850626	-0.499843	-0.0835924
FASLG	0.769575	0.558344	0.234909	0.626987	1.26906	0.652144	1.11303	1.08959	0.626987	0.566356	1.02638	-0.269111	0.17591	0.34729	0.346126	0.769141	1.42673	0.439599	0.375494	-0.0727944	0.0735202	-0.199528	-0.151921	0.236793	-0.152742	-0.549537	-0.29428	0.072114	0.923312	0.220384	-0.297912	-0.381176	-0.481882	-0.226094	-0.0673604	-0.202928	-0.279844	-0.625076	-0.45224	-0.44015	-0.678515	-0.338475	-0.401544	-0.35635	1.4366	0.370355	0	-0.212321	1.02019
ATHL1	0.142823	-0.111897	0.127357	0.663686	-0.0898619	0.303954	0.466042	-0.030735	-1.19069	-1.29237	0.502274	1.26481	0.774499	0.62566	0.589339	0.505366	0.244608	-0.490586	-0.219747	0.290353	0.309271	0.314568	0.509991	0.470201	0.330124	-0.024313	-0.211158	-0.159143	-0.442139	-0.628205	0.62566	0.43517	-0.685654	-0.561188	-0.177616	0.0708332	-0.955755	-0.72044	-0.685654	-0.237079	-0.320148	0.264585	-0.441767	-0.745943	-2.03382	0	0.149261	0.395315	-1.33804
DDX17	0.254839	-0.236837	0.57374	0.563669	-0.30972	-0.165879	-0.128737	-0.380232	1.11494	0.377275	0.819663	-0.779581	0.620502	0.488122	0.0501308	1.21059	1.18479	0.363978	1.50956	0.0148611	0.0800333	0.232944	0.273145	0.0558357	0.157882	-0.130895	-0.350821	-0.71339	-0.366722	-0.40502	-0.849463	-0.0342226	-0.504263	0.938979	-0.0324917	0.137786	0.0749588	-0.184655	0.770451	0.655097	-0.241828	-0.504263	-0.684568	-0.277251	-0.647454	0	-0.380965	-0.907489	1.13317
RGS17	0.301582	0.158657	0.0175462	0.0576768	0.123077	0.394044	0.54418	0.166543	0.501865	0.994596	0.0680056	-0.213105	0.066133	0.156019	0.120373	0.189085	0.908393	0.383557	0.104952	0.0223823	0.334622	0.0320072	-0.245294	0.0339246	-0.244132	-0.0137963	-0.189426	0.04252	-0.0858703	-0.136719	-0.161735	-0.0428019	-0.0287261	-0.188309	-0.143203	-0.146456	-0.0307283	0.175254	-0.0837898	-0.222229	0.0387063	0.00489521	-0.0397735	-0.0529399	0.43016	-0.0931749	-0.247622	-0.22911	-0.211968
ITGAX	-0.282857	-0.266746	-0.463573	-0.136392	-0.468884	0.457645	-0.190039	-0.0544157	0.552241	0.119306	0.574814	0.579139	0.994567	0.342943	0.294515	0.424581	0.377804	0.650578	0.256866	0.84225	-0.0869999	0.43589	-0.306769	0.470682	0.129632	0.0467348	-0.25065	0.898271	0.748859	-0.556822	-0.530408	0.060359	0	-0.397888	-0.523288	-0.449633	-0.343923	-0.748544	-0.723392	-0.240722	0.0762024	0.0386038	0.792154	-0.680737	-1.74049	0.166305	0.899301	-0.24967	0.147094
LAX1	0.691046	0.427578	0.243538	0.292151	0.74851	0.449283	0.431903	1.43481	-0.656451	-0.520743	0.403782	-0.289247	-0.021121	0.154244	0.0624075	0.158947	0.467721	0.521662	-0.00583553	0.469826	-0.0246725	0	-0.287825	-0.290316	-0.501651	-0.408645	-0.236145	-0.768567	0.45885	-0.0368691	0.638325	0.39871	-0.727965	0.000292	0.0256882	0.0376539	-0.232376	-1.3864	-1.06127	-0.589191	-0.827294	-0.421848	-0.676326	-0.442279	-1.08394	-0.1101	0.175802	0.307528	0.533581
KIR2DL5A	0.323034	0.185709	-0.0472689	0.126084	0.199273	0.094285	0.265247	0.743814	0.538075	0.250431	0.241093	-0.154096	0.228863	0.318603	-0.0587554	0.408935	0.521972	0.214621	0.00110626	0.263403	0.097393	0.130136	-0.118803	0.296235	0.0754943	0	-0.0426998	-0.0796642	0.313266	-0.0820069	0.0403962	0.0110297	-0.0472689	-0.100881	-0.0438409	-0.00221634	0.101527	-0.0392828	-0.128453	-0.0144663	-0.152865	-0.0949564	-0.135734	-0.104448	-0.181458	-0.109216	-0.109216	-0.0645332	-0.111608
FBL	0.432648	0.932547	0.365473	0.197956	0.628916	0.590067	0.483398	0.190339	-0.178322	0.334277	0	-0.181095	-0.36792	0.04006	-0.183383	0.046072	-0.152475	0.00775814	-0.116582	0.390468	0.670825	0.0527525	0.171277	-0.246492	0.156103	0.420268	0.291842	-0.967596	-0.666636	0.053586	0.20965	-0.549006	-0.762347	-0.225456	-0.836548	-0.114163	-0.475965	-0.151755	0.395952	-0.622947	0.0226526	0.449148	0.0703516	-0.343497	0.763513	-0.482893	-0.231025	0.527237	-0.779924
KIR2DL5A	0.168289	-0.104935	0.0426083	0.257195	0.797331	0.23078	0.312327	0.520999	0.793619	0.553336	0.502284	-0.302962	0.0435014	0.409044	0.191034	0.565821	1.19586	0.0541754	0.446661	0.245601	0.0479584	0.557093	-0.174879	1.12591	0.259503	-0.315502	-0.00645495	-0.118855	0.726253	-0.245112	-0.162468	-0.0138679	-0.402822	-0.284914	-0.215966	-0.305233	0.0273418	-0.053422	-0.248388	0.0638905	-0.277088	-0.250575	0	-0.29391	-0.373919	-0.205319	-0.0716782	-0.203199	0.254884
KIR2DL5A	0.466434	0.132878	-0.171323	0.0616546	0.105753	0.123582	0.190993	0.691974	0.472304	0.309684	0.160411	-0.0633459	0.163136	0.282377	0.0558014	0.334069	0.776845	0.150376	0.0606804	0.283212	-0.00406981	0.195436	-0.053823	0.453879	0.036119	-0.0815067	-0.0977225	-0.117426	0.275679	-0.23327	-0.0750704	0.0450091	0.0800333	-0.036005	-0.100988	-0.0506625	0.135655	-0.157659	0	-0.0122437	-0.0454111	-0.122948	-0.103169	-0.150875	-0.129601	-0.159927	-0.204889	-0.220193	-0.0718632
KIR2DL5A	0.0163679	-0.00235319	-0.160257	-0.118813	0.0371428	-0.0405412	-0.147177	0	0.0977316	0.00117493	0.026793	-0.0612473	0.01753	0.0163679	-0.0478153	0.136755	0.224909	0.0198507	-0.0526853	0.0699968	-0.0213208	-0.00589132	0.00937605	0.0977316	-0.0441742	-0.0405412	-0.00117636	0.012876	0.101024	-0.0526853	-0.0735674	-0.122648	-0.00117636	0.0256376	-0.161572	-0.0624743	-0.0785251	0.0576229	0.0279465	0.0348492	-0.0526853	-0.00825453	-0.09727	0.118459	-0.116261	0.012876	-0.017746	0.0722356	-0.015367
SYTL3	0.425696	0.369077	0.144986	0.325348	0.596329	0.381096	0.618996	0.236558	0.54781	0.39022	0.503866	0.268373	0.259974	0.490223	0.299255	0.518023	0.429333	0.518236	0.442212	0.454309	0.498467	0.501924	0.18506	0.473369	-0.104237	-0.0621443	-0.129761	0.184792	0.113407	-0.337292	-0.272356	-0.404076	-0.490326	-0.36065	-0.419119	-0.41463	-0.0768995	-0.0215559	-0.24023	-0.152002	-0.730357	-0.0459614	0	-0.513263	-0.658158	-0.0315189	-0.341546	-0.359865	-0.147256
KIAA2026	0.108002	0.0983067	0.178356	0.285422	0.166985	0.344658	0.21194	0.0908041	0.402769	0.502264	0.156961	-0.0977635	0.169836	0.109488	0.264236	0.264902	0.289361	0.199438	0.274206	0.349696	-0.0909219	-0.143927	0.0990543	0	-0.0185432	-0.102916	-0.11501	-0.190701	-0.190701	-0.313741	-0.238099	-0.174337	-0.0414438	0.344027	0.028553	-0.000802	-0.0969062	-0.308772	-0.0201669	-0.210957	-0.270585	-0.211884	-0.202636	0.110229	-0.0389729	0.0190983	-0.166225	-0.087513	-0.206328
MEF2D	0.347068	0.135032	0.46288	0.157865	0.0516539	-0.119487	0.474703	0.0162697	-0.704609	-0.593312	0.264227	-0.194399	-0.0598001	0.10655	-0.12984	0.214609	0.279953	0.0411854	0.299195	0	0.451495	0.400835	0.221516	0.301805	0.653709	0.145899	-0.103547	-1.06392	-1.1206	-0.108106	-0.393961	-0.0611715	-0.300684	0.458103	-0.0307093	-0.17135	-0.383443	-0.553535	0.116826	0.0116396	-0.544344	0.0715303	-0.210029	-0.508159	-0.708661	-0.43445	-1.03729	0.0220356	-0.308985
BBS2	0.337524	0.4852	0.749481	0.548205	0.0957851	-0.130474	0.336268	0.0572548	0.451938	0.863956	0.148285	-0.0856581	0.082056	0.234989	0.09727	0.643335	0.0895338	0.0239248	0.18309	-0.704533	0.0511408	-0.0137138	-0.0285311	0	0.142832	-0.151827	-0.0619383	0.0406866	-0.0816221	-0.150769	-0.347144	-0.345126	-0.230084	0.0257969	0.30372	-0.255247	-0.142336	-0.450492	-0.192963	-0.00222302	-0.228224	-0.196232	-0.473227	0.287948	0.0292225	-0.0454664	-0.153945	0.0603027	-0.0873442
BBS2	-0.0113192	0.233954	0.184833	0.395171	-0.114627	-0.536436	0.0932827	-0.286885	0.508369	0.883299	0.322353	0.270037	0.0495548	0.39031	0.374644	0.466184	0.138044	0.00509548	0.314164	-0.180119	0.148254	-0.119472	0.123278	-0.1027	0.159534	-0.307798	-0.5312	0.206195	0.151896	-0.377662	-0.082963	-0.405849	0	-0.0715179	0.611938	0.0177584	-0.0372791	-0.278347	-0.0510969	-0.0160437	-0.523536	-0.551323	-0.850211	0.447898	-0.884359	0.210246	-0.631109	-0.316779	-0.10133
CYP2R1	0.362754	0.189841	-0.145701	0.211144	0.0700531	-0.0982924	0.239538	0.0380802	0.662112	0.94114	0.247599	0	0.0553532	0.267729	0.14514	0.0931864	0.17742	0.178519	0.150757	-0.0314608	0.0259056	0.116721	0.0609331	-0.0951862	-0.10007	-0.292461	-0.496256	0.207556	0.0185509	-0.170237	0.075182	-0.149379	-0.218181	-0.331609	0.0352488	-0.256825	0.0332222	-0.00748825	-0.426563	-0.195672	-0.533007	-0.581855	-0.701582	0.00538349	-1.08503	0.13837	-0.390763	-0.14662	-0.147539
SNRK	0.599026	0.533554	0.279717	0.116026	0.0350819	-0.0157194	0.233078	0.0797176	0.473938	1.06263	0.145	-0.233274	0.0872469	0.0195532	-0.0362873	0.244473	0.497826	0.0186644	0.155435	-0.816649	-0.0443583	0.468648	0.221647	0.182784	0.41214	-0.418538	-0.455024	0.18454	-0.160715	-0.331692	-0.0654764	-0.505093	-0.751731	0	0.398294	-0.338997	0.052743	-0.401357	-0.0480785	-0.0654764	-0.491824	-0.719064	-1.26764	-0.134843	0.91647	-0.0909452	-0.229875	-0.345359	-0.0989161
SNRK	0.362547	0.158873	-0.201625	-0.212601	-0.166714	-0.400631	0.0173111	-0.163236	0.56987	0.818322	-0.0886469	-0.162003	0.222963	0.0266752	0.078023	0.199621	0.34453	-0.357418	-0.153962	-0.254374	0.027854	0.301485	0.182613	0.232196	0.492088	-0.668138	-0.983679	0.443456	0.262383	-0.450912	-0.133396	-0.43094	0.00927734	0.035491	0.652931	-0.158089	0.0454178	-0.240946	-0.0792046	-0.0820627	-0.830766	-0.870838	-1.39997	0.12513	-1.61858	0.0185957	-0.67212	-0.662423	-0.0413237
HNRNPUL2	0.577991	0.601324	0.996051	0.718529	1.25442	1.30194	0.996689	1.145	-0.839776	0.142353	0.0835362	0.105225	-0.561491	-0.601468	0.0106478	-0.562994	-0.49221	0	-0.535073	0.0229712	-0.0811148	-0.107738	-0.107738	-0.289224	-0.157668	1.19787	0.74549	-0.269767	0.194649	-0.0645237	0.0332022	0.00710773	-0.27869	0.0227203	-0.41385	-0.457207	-0.597997	-0.494001	-0.89738	-0.642584	0.576797	0.662403	0.748523	-0.539874	1.20991	0.188186	0.071722	0.132174	-0.354089
RBBP4	-0.134104	0.0780873	0.11971	-0.288877	-0.0436096	0.0649757	0.0121059	-0.0286503	0.0454741	0.203746	-0.250767	-0.117302	-0.264332	-0.142131	0.00323772	0.0603189	-0.120823	0.00323772	-0.0587254	0.0865083	-0.141237	0.0177217	-0.152003	-0.172867	0.166679	-0.0236988	0.0225172	-0.0511479	0.173163	-0.129663	-0.0553522	0.0296807	0.051743	0.130116	-0.0477929	0.0320606	0.0478282	0.192442	-0.167395	0.0446887	0.217056	-0.124352	0.160891	0	0.59197	-0.0452809	-0.0774178	-0.0646462	-0.0105758
RBBP4	-0.608838	-0.707893	-0.625731	-0.675871	-0.559312	-0.537569	-0.624881	-0.513787	0.347687	0.267615	-0.426093	-0.279204	-0.291283	-0.304142	-0.134369	-0.405525	-0.0740008	0.115815	-0.161826	-0.1742	-0.136183	0.165267	-0.182299	0.171637	-0.0088377	-0.83277	-0.696247	0.219242	0.663892	0	0.251979	0.0315886	0.312203	0.364466	0.0730085	0.292107	0.371292	0.381473	0.342918	0.0740557	-0.801722	-0.498148	-0.519301	0.374269	1.60012	0.131483	-0.0255556	-0.0419016	0.263493
PDCD4	0.506129	0.31502	-0.043561	-0.275703	0.143167	-0.220877	0.199455	-0.154968	-0.164774	-0.442385	0.0879593	0.052351	0.292105	0.133419	0.137563	0.218579	0.586045	-0.161498	0.195202	-0.549165	-0.131632	-0.0137186	0	-0.0183201	0.340917	-0.654215	-0.853012	-0.264726	-0.895316	-0.315603	0.0100422	0.261787	0.0775232	0.322838	0.623453	-0.215582	0.0507832	-0.362895	-0.46061	0.470911	-1.0013	-1.12417	-1.17685	-0.017333	-1.21407	-0.379292	-0.403168	0.0203362	0.00648689
PDCD4	0.640909	0.787842	0.308227	0.199689	0.1886	0.258206	0.674581	0.116239	0.0321064	-0.250635	0.0148029	-0.018508	0.0997181	-0.0616217	0	0.181524	0.391131	0.42134	0.0503321	0.102921	-0.0741529	0.0962009	-0.195756	-0.125195	0.0562868	-0.341381	-0.552285	-0.735601	-0.976609	-0.24313	0.181524	0.226153	-0.175467	0.295652	0.057868	-0.371997	-0.596267	-0.866194	-0.598867	0.0639668	-0.594941	-1.052	-1.73969	-0.0725365	-0.732804	-0.157983	0.0518494	0.135371	-0.0475731
DYRK2	-0.153256	-0.0931091	0.125155	-0.114914	-0.0859141	0	0.130313	-0.0399985	0.0639343	-0.0296063	0.0301156	0.443772	-0.108824	0.159872	-0.031909	-0.0907073	0.0465784	0.00562429	0.00898838	0.0541973	0.116864	0.227856	0.124121	-0.0434785	-0.16711	-0.1495	-0.0481324	0.209454	-0.142019	-0.123483	-0.147003	-0.0528016	0.065012	-0.01018	0.00674725	0.0378208	0.0541973	0.0134621	0.0927572	-0.148251	0.278914	-0.0307574	0.0906415	-0.0296063	0.110614	0.0969782	0.0596147	-0.0967212	1.70459
GZMB	0.903917	0.294472	-0.693404	0.745514	1.01215	0.575563	1.24323	0.646763	1.12589	0.179763	0.921963	-0.773742	-0.236534	0.60606	0.26709	0.581294	1.09063	0.554384	0.433926	-0.020915	0.487714	0.621574	0.504429	0.901382	0	-1.11749	-0.358417	-0.336324	0.149149	-0.653336	-1.08189	-0.758192	-2.02002	-0.763452	-1.65123	-1.54606	0.108952	-1.19115	-1.14849	-0.789605	-1.63615	-0.75564	-0.741264	-2.16825	2.29831	-0.619173	0.0868073	-1.2716	0.472226
PDZD4	0.854621	0.52072	-0.183697	-0.00927019	0.713366	0.922493	1.06504	0.429898	0.0620933	0.19503	0.890286	0.0195789	0.0820169	0.930595	0.496472	0.893606	1.10167	0.714867	0.228014	0.439015	1.31377	0.676068	0.638574	0.24006	0.354815	-0.154606	0	-0.58712	-0.304021	-0.471572	-0.750582	-0.445333	-0.548768	-0.248082	-0.46051	-0.299465	-0.659223	0.374431	0.119925	-0.241512	-0.889745	0.255623	-0.769359	-0.804432	-0.957511	0.0549951	-0.650494	-0.455433	-0.56873
NCAM1	0.505252	0.487921	-0.175876	0.412241	1.06021	0.337908	0.299255	0.576789	0.623793	0.174188	0.609669	-0.27637	0.140993	0.227076	0	0.506727	1.13687	0.594016	0.371779	0.419572	0.543622	0.475914	0.144157	0.748794	0.125706	-0.136944	0.0847897	-0.322802	0.0742106	-0.370777	-0.497212	-0.558655	-0.436387	-0.334206	-0.51807	-0.495241	0.373937	-0.221578	-0.48152	-0.274678	-0.0196953	-0.407372	-0.157836	-0.454462	0.195088	-0.238787	-0.150064	-0.443019	0.314504
ZNF22	0.643143	0.63926	0.306295	0.542827	0.63926	0.14752	0.544903	0.190453	0.39789	0.509194	0.442416	-0.262971	-0.158816	0.275039	0.129866	0.257154	0.594806	-0.384977	0.0967293	-0.954216	-0.371931	0	0.115967	-0.116061	-0.000319	-0.287649	-0.284348	-0.135704	0.01332	-0.240777	0.162115	-0.482213	-0.431057	-0.344769	0.277143	-0.0598497	0.176284	-0.132732	-0.132208	-0.508034	-0.649803	-0.43989	-0.707426	-0.0335226	1.58989	0.0150557	-0.340729	-0.0517359	0.291924
[truncated: 272 more rows]
[truncated: 6 more columns]
