# Supplementary material for: Whole-genome transcription and DNA methylation analysis of peripheral blood mononuclear cells identified aberrant gene regulation pathways in systemic lupus erythematosus
Source: Arthritis Res Ther. 2016 Jul 13;18:162. doi: 10.1186/s13075-016-1050-x (PMC4942934; doi:10.1186/s13075-016-1050-x)
Supplement: Additional file 3: Table S3. — Hypermethylated CpG sites in PBMC of SLE patients comparing normal controls by genome-wide DNA methylation analysis. Three group comparisons, SLE LN+ vs. NC (S3-1), SLE LN− vs. NC (S3-2), and SLE (LN− and LN+) vs. NC (S3-3), were performed to identify hypermethylated DNA CpG sites by fold change (FC) > 1.2 and q value < 5% within each group. The 1813 common hypermethylated sites identified in each of the three group comparisons were then selected and listed in S3-4. (XLSX 814 kb) [file 13075_2016_1050_MOESM3_ESM.xlsx]

## Sheet: Normal vs SLE LN+ hyper
Data Supplement 3-1		Hypermethylated DNA in SLE LN+
CpG sites	Fold Change (NC/SLE LN+)	q-value(%)
cg22094750	3.44062	4.58522
cg16235707	2.96883	3.10693
cg10890644	2.88138	1.2243
cg04969808	2.85662	2.46407
cg13353337	2.82847	2.18334
cg15529290	2.75029	2.40237
cg18557837	2.61529	4.26522
cg27009008	2.52916	3.30861
cg02506728	2.4742	2.44604
cg02372404	2.47105	1.69688
cg03816081	2.35621	1.91753
cg05475109	2.35558	1.2243
cg07031797	2.35326	0.693507
cg02491947	2.34264	1.51591
cg17429900	2.32332	4.58522
cg26856631	2.30846	1.77398
cg05478497	2.28958	3.85771
cg21291856	2.20904	1.77398
cg02606840	2.20036	0.428155
cg02479782	2.18094	1.53729
cg16944964	2.15322	4.58522
cg05775862	2.14948	0.735559
cg05935904	2.14857	1.44516
cg02410200	2.14622	4.02281
cg22790973	2.14341	4.40385
cg03314029	2.13658	2.31102
cg21400802	2.13574	0
cg02375258	2.09915	3.47623
cg15421137	2.07972	3.10693
cg15988843	2.06582	3.47147
cg12697442	2.05787	1.63313
cg03429643	2.04547	0.88976
cg15172529	2.03687	2.43149
cg05468843	2.00542	0
cg15265458	2.00363	0.876027
cg22926869	2.00247	2.40237
cg08634464	1.99494	1.11131
cg14541801	1.9938	0
cg06064964	1.98415	0
cg26487157	1.96395	0.88976
cg16279088	1.95228	4.44829
cg05533953	1.94993	4.26522
cg11671265	1.94225	3.62806
cg00304520	1.93279	2.92431
cg07227024	1.92196	2.46407
cg07196124	1.92131	2.43149
cg16884400	1.92061	2.00412
cg08058560	1.90191	1.21528
cg23030894	1.89614	4.0405
cg24730756	1.87807	1.91057
cg13707894	1.87243	3.10693
cg08681904	1.87242	0.735559
cg01558909	1.86829	2.65118
cg04918921	1.86133	2.8339
cg25508118	1.85994	1.67775
cg17334225	1.85149	1.92884
cg25753024	1.84183	1.07765
cg12086773	1.83986	4.19665
cg13827209	1.8384	0
cg13655169	1.83475	3.62916
cg04214459	1.83172	0
cg22846741	1.83038	3.47623
cg06432309	1.82877	1.84332
cg17279959	1.826	0.693507
cg22851875	1.82362	2.06952
cg12229555	1.82314	1.15492
cg00587301	1.82247	0
cg02527528	1.81975	3.21797
cg25172682	1.8131	0.841811
cg03635442	1.81271	0.815299
cg26673784	1.81218	4.40385
cg15022609	1.81037	1.84332
cg13091538	1.80995	4.58522
cg11632419	1.80865	3.47623
cg01589779	1.80668	2.00412
cg08662757	1.79563	1.60597
cg18098065	1.79404	2.82522
cg27306777	1.79268	2.06952
cg24071719	1.79075	1.92789
cg00442112	1.78955	1.39429
cg15665385	1.78655	3.47147
cg14825413	1.7857	0.735559
cg06398735	1.77512	1.77398
cg01114088	1.7737	1.39429
cg26642667	1.77215	0.815299
cg04872402	1.76891	4.19665
cg08017880	1.7638	1.07765
cg14304364	1.76303	2.43149
cg26659805	1.76232	2.44604
cg15454820	1.75822	2.49818
cg17225407	1.75801	1.84332
cg19943330	1.75713	1.15492
cg05985589	1.75649	0.574376
cg06824394	1.75624	0
cg24859648	1.75606	3.47623
cg08611411	1.75551	2.92431
cg12430776	1.75386	3.47623
cg11716267	1.7479	1.67775
cg24524451	1.74785	1.77398
cg08973717	1.74684	0
cg20033981	1.74553	0
cg16414568	1.74302	1.50977
cg08189615	1.74168	1.67775
cg00704664	1.7407	3.30861
cg08879470	1.73769	2.49818
cg16398051	1.7376	1.50977
cg11931646	1.73685	2.40237
cg14073986	1.73678	2.44604
cg07791578	1.73533	2.06952
cg07921777	1.7353	1.84332
cg22704915	1.73339	1.69688
cg08250118	1.73047	1.42571
cg03932398	1.72991	2.18334
cg05864868	1.72873	3.92797
cg14683738	1.72696	3.47623
cg02733795	1.72412	1.91753
cg15457005	1.72358	0.36831
cg09363892	1.72325	0
cg00968241	1.72318	3.62806
cg20320494	1.71761	4.26522
cg12810503	1.71322	0
cg27519424	1.71311	3.47623
cg09881585	1.71214	1.60598
cg17185543	1.70979	1.91753
cg18146506	1.70947	1.60598
cg17638730	1.70892	1.44516
cg26748024	1.70887	2.06193
cg01870619	1.70522	1.92789
cg22796922	1.70474	4.44829
cg06709072	1.70455	4.19665
cg13749548	1.70428	2.31102
cg01766191	1.70079	1.91057
cg01351822	1.69778	2.10146
cg27531470	1.69727	2.49818
cg01935060	1.69675	1.21528
cg12644885	1.69593	1.53729
cg15578837	1.69386	4.58522
cg01008854	1.69264	1.60597
cg25518868	1.69152	1.39429
cg05468028	1.68951	1.34741
cg06738063	1.68805	2.06193
cg10489124	1.68767	0.775905
cg16445399	1.68626	1.60597
cg25755428	1.68488	1.60598
cg25632883	1.68415	0
cg08812242	1.68341	4.0405
cg18751588	1.67825	2.8339
cg09734952	1.67733	1.60598
cg27607372	1.67715	1.91057
cg18115495	1.67412	2.06193
cg06204735	1.67408	1.84332
cg20556702	1.67401	2.44604
cg03272225	1.67156	4.0405
cg08261032	1.67103	1.53729
cg06699275	1.66879	1.60597
cg06271067	1.66825	0
cg15939347	1.66749	1.49283
cg06621309	1.66549	1.47525
cg14887563	1.66396	1.91753
cg08409113	1.66346	1.84332
cg06718073	1.66228	0
cg13589318	1.66025	3.92797
cg17735131	1.65945	1.91753
cg03661458	1.65734	3.47147
cg21666367	1.65712	0
cg27166718	1.6568	0
cg15322641	1.65564	1.92789
cg13874070	1.65171	1.84332
cg10861751	1.65108	1.3529
cg22355463	1.65069	1.85466
cg05658887	1.64957	3.47147
cg17105886	1.64806	3.62916
cg02500152	1.64771	1.47948
cg25834869	1.64737	1.92884
cg10636391	1.64726	1.21528
cg05261289	1.64687	2.92431
cg14317554	1.64674	1.92789
cg17225604	1.64625	1.84332
cg14133635	1.64606	2.06193
cg14733936	1.64504	1.47525
cg16605745	1.64436	1.63313
cg27541349	1.64399	1.3529
cg16046605	1.64292	0.88976
cg12968518	1.64021	1.42571
cg24698536	1.63443	0.612557
cg26733140	1.63405	1.47948
cg11281912	1.63378	3.47623
cg15262954	1.63271	0
cg14220277	1.63237	1.92884
cg03994018	1.63199	2.06193
cg03971555	1.62893	0
cg21264555	1.62798	3.62916
cg02600875	1.62798	1.91753
cg24014558	1.62792	1.91753
cg01436664	1.62766	1.92789
cg01534423	1.62694	2.10146
cg08726900	1.6269	0
cg11518359	1.6269	3.47147
cg17149980	1.62684	1.42571
cg06007331	1.62652	3.92797
cg12606911	1.62534	1.67775
cg17202948	1.62456	1.84332
cg15054274	1.62289	1.92789
cg22410499	1.62213	1.77398
cg22164298	1.62117	1.1938
cg21786334	1.62071	4.19665
cg09177567	1.62049	3.92797
cg25673948	1.62035	4.44829
cg19398112	1.61837	1.34741
cg04296699	1.61821	1.67775
cg13907504	1.61545	3.10441
cg23243652	1.61536	1.92789
cg16888752	1.61513	2.44604
cg25536960	1.61512	1.4788
cg09836344	1.61321	1.92789
cg10409799	1.61083	3.47147
cg04565250	1.61064	3.10441
cg16394260	1.61021	0.941234
cg18384926	1.60995	1.50977
cg06875740	1.60842	1.10818
cg09619347	1.60829	0
cg17383793	1.60757	1.92789
cg13636952	1.60702	0
cg13374867	1.60549	1.92789
cg09006985	1.60463	1.44516
cg04914231	1.60442	1.26272
cg22336107	1.60327	3.10441
cg14595786	1.60324	0.693507
cg06794398	1.60144	2.92431
cg15298323	1.60135	1.2243
cg23079782	1.59946	1.10818
cg07741915	1.59929	1.71022
cg02664664	1.59853	1.60597
cg15059389	1.59843	1.67775
cg02291020	1.5981	0.775905
cg16383001	1.59623	0.941234
cg09376854	1.59617	2.20652
cg15208375	1.59456	1.4788
cg05998639	1.5944	1.60597
cg13415831	1.59319	1.49283
cg22377142	1.59271	3.47147
cg20137045	1.59127	3.30861
cg16206743	1.59042	2.20652
cg20852226	1.58981	3.4108
cg19661328	1.58957	1.84332
cg17064520	1.58925	1.63313
cg18430555	1.58878	3.10693
cg15138986	1.58836	1.63313
cg22986084	1.58779	1.26272
cg11395955	1.58737	3.10441
cg04634493	1.58688	1.47948
cg24091241	1.58653	2.44604
cg08343300	1.5864	1.4788
cg11338389	1.58608	0
cg14787155	1.58579	1.85466
cg08525989	1.58521	2.18334
cg25575688	1.58511	1.11131
cg00787726	1.58458	1.27198
cg05402854	1.58451	1.44516
cg22159557	1.58422	2.31102
cg23147227	1.58421	0
cg11962947	1.58369	1.92789
cg06957130	1.58358	1.34741
cg12754824	1.5834	1.69688
cg12955895	1.58339	1.60598
cg15948916	1.58334	3.10693
cg14457782	1.58333	1.84332
cg08340572	1.58327	1.84332
cg09241929	1.5828	3.47623
cg20259674	1.58276	1.91057
cg03252313	1.5823	1.2243
cg13092355	1.58181	1.84332
cg01506766	1.5816	1.60597
cg12565681	1.58152	1.84332
cg06853376	1.58017	2.06952
cg05249479	1.5795	1.15492
cg04754652	1.57805	0
cg23431175	1.57672	1.39429
cg27147174	1.57665	2.06193
cg17074213	1.57592	1.67775
cg22824376	1.57564	1.84332
cg01997410	1.57348	1.4788
cg26640370	1.57323	2.18334
cg22632840	1.57306	1.91057
cg02737782	1.57241	2.92431
cg06871772	1.57012	2.31102
cg15112395	1.56954	3.47623
cg26160196	1.56947	1.92789
cg02612007	1.56922	2.43149
cg18415585	1.56919	1.69688
cg05783139	1.56916	2.00412
cg03867607	1.56869	0.612557
cg03820205	1.56814	1.91057
cg03063639	1.56791	1.84332
cg06699216	1.56759	0.461798
cg22911074	1.56715	1.71022
cg14711690	1.56684	1.42571
cg16668394	1.56659	2.20652
cg10575133	1.56651	1.63313
cg13778201	1.56616	1.51591
cg03704031	1.56594	1.60598
cg11122148	1.56496	1.63313
cg03530210	1.56452	1.47525
cg15635472	1.56447	0.775905
cg02583620	1.56411	0
cg26146390	1.56407	1.42571
cg25513531	1.564	1.60597
cg18976370	1.56393	1.84332
cg19114820	1.56382	1.27198
cg19354750	1.56376	1.84332
cg16855422	1.56339	1.47948
cg22164891	1.56259	1.4788
cg22518696	1.56184	2.00412
cg02657760	1.56152	1.53729
cg21302017	1.56121	3.30861
cg13524991	1.56102	3.10441
cg20742366	1.56094	1.4788
cg00907427	1.56089	0
cg14214739	1.56076	2.31102
cg13401911	1.55994	1.67775
cg25304775	1.5594	1.63313
cg02140097	1.55913	1.63313
cg08449049	1.55912	2.65118
cg14489366	1.55888	1.49283
cg13176741	1.55841	1.92884
cg20007245	1.55832	1.92884
cg21141329	1.55823	1.50977
cg06131755	1.55779	1.2243
cg13143872	1.55744	2.92431
cg10706590	1.55731	2.18334
cg05293430	1.55729	1.47525
cg01963885	1.55623	1.92884
cg20236089	1.55558	0
cg13711528	1.55528	1.92884
cg16695758	1.55525	1.84332
cg25994838	1.55492	1.92789
cg00317680	1.55486	0.735559
cg14640386	1.5547	1.51591
cg00750481	1.55436	1.91057
cg19360675	1.55344	4.02281
cg11965913	1.55331	2.46407
cg02879960	1.55279	1.11131
cg05057452	1.55272	1.26272
cg05289892	1.55165	1.63313
cg05376465	1.55064	3.21797
cg09260603	1.55053	1.53729
cg08466051	1.55036	1.42571
cg19477551	1.55033	2.44604
cg27247650	1.5503	1.60597
cg23048660	1.55026	1.92884
cg07377985	1.54972	1.69688
cg14657417	1.54905	1.42571
cg08560387	1.54869	0.775905
cg19251864	1.54783	1.34741
cg19638749	1.54733	0
cg17487553	1.54708	1.4788
cg02053340	1.54706	1.60598
cg22311608	1.547	2.44604
cg17738521	1.54694	0.735559
cg18221128	1.54678	1.27198
cg23919742	1.54669	2.00412
cg06185924	1.5465	1.49283
cg14457132	1.54615	1.92789
cg08864105	1.54612	1.3529
cg24099023	1.54612	1.84332
cg11838227	1.54609	0.775905
cg18192146	1.54593	1.92789
cg05254518	1.54569	1.15492
cg11012953	1.54554	3.10693
cg00255726	1.54534	0
cg14089103	1.54521	3.4108
cg07681512	1.54397	1.11131
cg09044296	1.54378	1.39429
cg07010946	1.54345	1.91753
cg21475434	1.54217	1.92789
cg02585483	1.54216	2.06952
cg13665263	1.54194	2.06193
cg07025785	1.54075	3.21797
cg22829821	1.54021	2.40237
cg06953601	1.53979	2.06193
cg12953669	1.53953	1.50977
cg20977660	1.53948	1.84332
cg13693517	1.53878	0
cg14332223	1.53798	1.4788
cg20250274	1.53796	2.31102
cg16588073	1.53791	1.53729
cg13810673	1.53777	1.51591
cg23439966	1.53706	3.62806
cg15174951	1.53626	4.26522
cg19735538	1.53614	3.92797
cg03107235	1.53445	3.85771
cg26185531	1.53442	1.60597
cg08128826	1.53391	1.67775
cg15415945	1.53366	1.92789
cg00058449	1.53281	0
cg07129253	1.53259	2.06193
cg05698098	1.53252	1.60597
cg16692998	1.53229	2.18334
cg20772101	1.53207	2.06952
cg18298706	1.53196	1.84332
cg26416381	1.5312	1.69688
cg15697822	1.53103	1.53729
cg13255282	1.53086	1.92789
cg19255477	1.53072	1.67775
cg24182293	1.52992	2.06952
cg23758485	1.52944	1.84332
cg16251333	1.52942	1.92884
cg26821115	1.52928	3.62806
cg25139619	1.52911	2.49818
cg18923906	1.52827	0
cg24767731	1.52631	1.92789
cg06690686	1.52607	1.77398
cg21155787	1.52564	1.11131
cg17096807	1.52563	0
cg27323154	1.52534	1.92789
cg04190784	1.5251	1.4788
cg01952089	1.52439	1.4788
cg26085966	1.52409	1.51591
cg02825052	1.52395	1.69688
cg21785034	1.52376	1.2243
cg07119830	1.5235	0
cg15793563	1.52315	1.63313
cg15910486	1.52218	2.06952
cg25903497	1.52205	1.67775
cg08843517	1.52201	2.10146
cg04232698	1.5217	0.88976
cg21341586	1.52148	0.876027
cg08894532	1.52133	0.693507
cg26797270	1.52115	1.47525
cg14470869	1.52065	1.69688
cg16978043	1.5206	3.10441
cg26043149	1.52	4.50006
cg01440489	1.51999	2.49818
cg06795559	1.51966	1.34741
cg03448396	1.51959	1.92789
cg25142308	1.51939	1.60598
cg00529697	1.51937	1.92789
cg18061904	1.51903	4.19665
cg24200083	1.51902	0.463334
cg11911399	1.51885	1.42571
cg21127303	1.51855	1.1938
cg11699593	1.51835	1.77398
cg10031516	1.51826	1.84332
cg00801568	1.51823	1.51591
cg09973676	1.51789	0
cg09157431	1.5178	1.84332
cg19659125	1.51763	1.4788
cg00624332	1.51689	1.91057
cg02693156	1.51678	1.69688
cg14242460	1.51671	2.06952
cg24037166	1.51663	1.60597
cg04665351	1.5165	1.63313
cg22669787	1.51612	2.46407
cg26141063	1.51548	1.84332
cg16249105	1.51533	2.20652
cg06134974	1.51521	1.91057
cg06235000	1.51509	1.77398
cg03420670	1.51501	1.53729
cg04902826	1.51464	1.60597
cg04822495	1.5144	1.63313
cg09002049	1.51416	0.876027
cg10379050	1.51336	1.69688
cg22609277	1.51332	1.21528
cg01519345	1.51272	1.27198
cg12789522	1.51257	0
cg22078805	1.51237	0
cg26474270	1.51224	1.84332
cg26159934	1.51133	1.44516
cg03231163	1.51104	1.4788
cg12424598	1.51098	0.88976
cg24336718	1.51082	1.92789
cg08455275	1.51021	1.91753
cg05023192	1.50995	3.47147
cg20109054	1.50977	4.26522
cg03701779	1.50961	1.63313
cg01373262	1.50918	1.92884
cg18523979	1.50916	1.47525
cg01836441	1.5091	2.8339
cg17862152	1.50906	3.47147
cg00531400	1.50904	1.91057
cg13099847	1.50872	2.00412
cg07089321	1.50856	3.62806
cg26079571	1.50807	1.60597
cg25433267	1.50798	1.63313
cg18683143	1.50798	2.06952
cg12568536	1.50781	2.8339
cg21812670	1.50756	0.941234
cg17309592	1.50709	1.92789
cg06659073	1.50665	1.44516
cg04887807	1.50631	1.85466
cg07654559	1.50495	1.67775
cg19115941	1.5049	1.69688
cg10296153	1.5045	1.53729
cg14959291	1.50393	1.92789
cg16020249	1.50342	1.3529
cg05306176	1.50325	2.31102
cg09973416	1.50313	1.84332
cg07313705	1.50288	3.10693
cg22073152	1.50251	0
cg27596707	1.50249	1.47948
cg23666278	1.50226	1.3529
cg23903465	1.50192	1.92789
cg06608376	1.50181	3.92797
cg15507690	1.5018	1.39429
cg08962271	1.50176	0
cg13275176	1.50173	0.88976
cg06467462	1.50145	1.4788
cg03590464	1.50123	1.3529
cg19711783	1.50109	1.84332
cg16390570	1.50105	3.92797
cg13184886	1.5009	1.67775
cg10932289	1.50085	1.51591
cg26327118	1.50052	2.43149
cg13031210	1.50013	1.63313
cg17930550	1.50012	2.92431
cg14029994	1.5001	0.735559
cg07870854	1.50009	2.10146
cg01710146	1.49954	1.69688
cg23677363	1.49942	1.47525
cg13992444	1.49926	0
cg04527840	1.4986	1.92789
cg23127323	1.49826	1.92789
cg27609508	1.49824	1.51591
cg19172750	1.49818	1.84332
cg17954957	1.49803	1.4788
cg12060786	1.49802	3.10693
cg10146807	1.49777	1.47948
cg03084184	1.49758	3.4108
cg23988359	1.49746	1.91057
cg26619043	1.49723	2.10146
cg04823168	1.49678	1.50977
cg11133001	1.49652	4.26522
cg11890437	1.4961	0.574376
cg19947233	1.49604	1.85466
cg00796187	1.49587	1.91057
cg14279007	1.49581	2.00412
cg21556389	1.49578	1.84332
cg17992056	1.49552	1.21528
cg25755191	1.49523	0.711808
cg06843030	1.49486	1.4788
cg11793332	1.49483	1.63313
cg04698434	1.49462	1.47525
cg00356811	1.49454	1.34741
cg14381348	1.49415	1.84332
cg25968835	1.49406	1.84332
cg24167567	1.49405	1.4788
cg26841507	1.49392	1.69688
cg00796416	1.49388	1.84332
cg16306115	1.49365	1.92789
cg08317289	1.49341	2.82522
cg07204937	1.49304	2.20652
cg18486231	1.49256	2.49818
cg20380468	1.49238	0
cg18637847	1.49229	1.92789
cg10909185	1.49167	2.49818
cg14359486	1.49165	2.43149
cg07554231	1.49137	1.92884
cg02101876	1.49096	0.36831
cg08260760	1.49081	1.10818
cg02720697	1.49059	1.11131
cg14363494	1.49059	1.92789
cg06267636	1.49024	1.42571
cg12269161	1.49022	0.735559
cg24133569	1.49006	1.91753
cg19430489	1.48997	1.47948
cg18300848	1.48988	3.47623
cg19555075	1.48972	1.50977
cg06177974	1.48947	1.69688
cg06873457	1.48928	2.44604
cg14364797	1.48911	0
cg23667267	1.48909	1.3529
cg02736602	1.48876	1.42571
cg24882621	1.48846	1.92884
cg13554667	1.48831	1.60597
cg05873303	1.48817	2.49818
cg21184585	1.48807	0.428155
cg16474696	1.48793	1.92884
cg17451422	1.48767	0.941234
cg17609731	1.48764	1.91753
cg11199428	1.4876	1.47948
cg22696252	1.48735	2.40237
cg20025658	1.48733	0.428155
cg08681365	1.48732	1.91753
cg08517826	1.48694	1.92789
cg22926554	1.48691	1.51591
cg12254611	1.4866	1.4788
cg15544650	1.48643	1.42571
cg05305760	1.48614	1.34741
cg23709988	1.48596	1.84332
cg20320717	1.4857	1.53729
cg22190833	1.48553	1.91753
cg04814784	1.48532	4.19665
cg04122068	1.48513	2.00412
cg10592090	1.48507	1.92789
cg03958163	1.48498	2.20652
cg25371950	1.48436	1.67775
cg01345841	1.4842	1.47948
cg00741789	1.48383	1.85466
cg07620562	1.48354	1.85466
cg18476633	1.48337	1.34741
cg05197032	1.48321	1.39429
cg09665351	1.48302	1.11131
cg08616760	1.48291	2.40237
cg15966229	1.48278	1.84332
cg11616651	1.48275	3.47623
cg25628310	1.48247	1.85466
cg19628758	1.48207	1.47525
cg05014211	1.4817	3.30861
cg00722493	1.48152	1.69688
cg12193484	1.48151	2.06952
cg18822411	1.48138	1.51591
cg24911064	1.48127	1.92789
cg05124021	1.48094	1.49283
cg05886546	1.48087	2.31102
cg06039729	1.48073	1.60598
cg06457011	1.48059	0
cg11401214	1.48052	1.21528
cg16744438	1.48052	0
cg02201215	1.4803	1.50977
cg09158015	1.48027	0.428155
cg02683314	1.47998	1.92884
cg07725527	1.4798	1.27198
cg02279127	1.4796	1.11131
cg12050982	1.47954	1.67775
cg05042743	1.47944	1.63313
cg03041738	1.47935	4.58522
cg15740790	1.47862	2.06193
cg00881417	1.47846	1.47948
cg08483723	1.47801	1.92789
cg24602417	1.47791	1.49283
cg25579583	1.47772	2.40237
cg13322252	1.47762	0
cg24014020	1.47742	1.50977
cg00002028	1.47735	1.47525
cg01858879	1.47705	2.49818
cg15606819	1.47696	1.4788
cg09820373	1.47659	2.8339
cg13834670	1.4762	1.2243
cg00151370	1.4762	0
cg24029308	1.47615	2.06952
cg12481306	1.47603	1.60598
cg02031980	1.476	1.92884
cg25553791	1.47568	1.60598
cg07057042	1.47562	1.53729
cg23978161	1.47533	1.92789
cg03774803	1.47504	1.53729
cg14116162	1.47439	1.27198
cg13849552	1.4742	2.10146
cg20174066	1.47408	2.10146
cg20963814	1.47401	2.46407
cg04533189	1.47384	1.26272
cg09706180	1.47335	1.84332
cg05957736	1.47333	3.62806
cg10463451	1.47328	1.4788
cg07380506	1.47295	3.47147
cg19404215	1.47293	2.40237
cg15978561	1.47283	1.67775
cg14211387	1.47276	1.42571
cg18105467	1.47268	1.4788
cg06204948	1.47261	2.20652
cg13356896	1.47237	1.67775
cg15906007	1.47232	0.463334
cg27118035	1.47231	0
cg13801271	1.4714	3.30861
cg02583091	1.47134	1.49283
cg26208419	1.47123	1.92789
cg07905444	1.47116	2.40237
cg16822407	1.47091	0
cg10692753	1.47089	1.84332
cg07102913	1.4708	2.06952
cg05676789	1.47067	1.84332
cg23053742	1.47062	0
cg20541456	1.47033	2.40237
cg10713951	1.4702	1.92789
cg11138794	1.4702	1.39429
cg08624648	1.47007	2.06952
cg08035234	1.47001	2.92431
cg13775054	1.46997	1.4788
cg09324116	1.46986	2.44604
cg16082737	1.46954	1.50977
cg19955521	1.46946	2.06193
cg01804343	1.46926	1.49283
cg07916071	1.46924	1.53729
cg27194049	1.46911	2.06193
cg12539124	1.46876	0
cg15653194	1.46869	0.461798
cg08470991	1.46863	1.84332
cg09315921	1.46863	4.50006
cg17170262	1.46862	0
cg24937727	1.46856	1.60598
cg04595653	1.46839	1.26272
cg08997628	1.46822	1.91057
cg00437311	1.4681	1.34741
cg23050442	1.46806	1.77398
cg04509559	1.46781	1.84332
cg07893512	1.46757	1.84332
cg06500355	1.46742	1.91753
cg16068669	1.46727	1.77398
cg26634885	1.46679	1.84332
cg21968376	1.46673	1.34741
cg10198271	1.46651	0.693507
cg15825916	1.4665	3.10441
cg26119740	1.46625	2.49818
cg20460761	1.46622	2.49818
cg08701551	1.46604	1.51591
cg15015920	1.46581	2.40237
cg02878701	1.46576	1.4788
cg11998141	1.46573	3.92797
cg13131519	1.46565	1.91753
cg22944662	1.46547	1.53729
cg16662477	1.46509	0
cg08898873	1.4648	1.84332
cg13308834	1.4647	1.42571
cg22328457	1.46437	2.44604
cg23508591	1.46426	1.84332
cg17504203	1.46384	1.50977
cg11956953	1.4637	2.65118
cg24024661	1.46342	0
cg17200748	1.46321	1.63313
cg00550498	1.46304	1.60598
cg21240523	1.46291	1.91753
cg04237898	1.46284	2.20652
cg14994737	1.46284	1.63313
cg24594504	1.46257	2.40237
cg09560365	1.46256	1.91753
cg18661731	1.46254	1.84332
cg11469325	1.46214	1.07765
cg25096745	1.46198	0
cg20257372	1.46196	2.10146
cg01892655	1.46195	1.92789
cg09580244	1.46167	1.51591
cg03968699	1.46164	2.18334
cg27373063	1.46162	1.84332
cg25481680	1.46153	2.20652
cg15551881	1.46145	0
cg14697246	1.46133	1.92789
cg23251970	1.46129	2.46407
cg02723225	1.46092	1.84332
cg24087403	1.46077	1.63313
cg04247720	1.46077	1.92789
cg05062446	1.46058	1.3529
cg06907418	1.46057	1.50977
cg18001427	1.46045	1.60598
cg23285761	1.46035	1.77398
cg15697160	1.46029	1.21528
cg04737361	1.46013	1.47525
cg14841842	1.46004	2.06193
cg14315334	1.45962	1.44516
cg01917164	1.4596	1.07765
cg04408576	1.45959	1.84332
cg22452837	1.45861	2.40237
cg18588323	1.45846	4.02281
cg06727060	1.45836	1.51591
cg22806587	1.45806	1.84332
cg12160578	1.45799	2.31102
cg26981201	1.4578	2.40237
cg04542433	1.45756	1.84332
cg14170545	1.4573	3.92797
cg01593834	1.45728	2.06952
cg09791459	1.45708	1.84332
cg23047792	1.45677	2.44604
cg21140353	1.4567	1.92789
cg06468208	1.45652	2.20652
cg19569208	1.4564	1.42571
cg06134410	1.45623	1.77398
cg10578938	1.4562	0
cg15646763	1.45598	1.53729
cg08872581	1.45598	1.4788
cg08779777	1.45587	3.3791
cg09364756	1.45585	1.91753
cg23815646	1.45583	1.2243
cg07312556	1.45579	1.69688
cg26198700	1.45569	1.71022
cg04761648	1.45555	1.47948
cg03250911	1.45549	2.18334
cg16965475	1.45544	1.53729
cg14064762	1.45526	0
cg01446963	1.45475	1.50977
cg23792308	1.4547	1.50977
cg17840914	1.45469	2.20652
cg24227481	1.45469	1.77398
cg15644837	1.45465	1.71022
cg13888710	1.45439	1.92789
cg07785726	1.4543	1.91057
cg03725447	1.45417	2.46407
cg23097686	1.45415	1.69688
cg05151241	1.45394	2.31102
cg06604102	1.4539	0.36831
cg02717486	1.45388	2.06952
cg04075973	1.45379	0
cg26187205	1.45377	1.85466
cg10448227	1.45371	1.84332
cg20912211	1.45347	2.06193
cg20080079	1.45345	2.49818
cg26509722	1.45319	1.69688
cg09581098	1.45311	1.60598
cg07216976	1.45306	1.07765
cg00042246	1.45283	2.06952
cg01878345	1.45276	2.92431
cg26944052	1.45269	2.43149
cg07695826	1.45268	1.51591
cg06444329	1.45251	1.34741
cg15219506	1.45248	1.27198
cg22184990	1.45231	1.92789
cg11421702	1.45221	0
cg02376269	1.45215	1.84332
cg04868078	1.4521	2.46407
cg19482537	1.45201	2.06952
cg13251666	1.45194	1.77398
cg12023589	1.45143	1.92789
cg05504194	1.4512	2.06193
cg27470213	1.45109	0
cg26976390	1.45096	1.91057
cg23922134	1.45094	0.941234
cg07236798	1.45087	1.2243
cg20208600	1.45082	0
cg04510639	1.45065	1.84332
cg12145552	1.45062	1.92884
cg02915015	1.45015	2.06952
cg04097963	1.45009	1.50977
cg01442398	1.45009	1.26272
cg09844573	1.45008	0
cg11474778	1.45003	2.06193
cg09041756	1.4499	2.43149
cg13613965	1.4499	2.82522
cg25449441	1.44981	0.735559
cg23195675	1.44967	1.92884
cg05668580	1.44966	3.10693
cg10047026	1.44961	1.84332
cg14236735	1.44947	2.06193
cg23240149	1.44933	2.49818
cg05700333	1.44914	1.71022
cg20363904	1.44901	1.2243
cg06100147	1.44898	2.06193
cg27134365	1.44896	0.841811
cg25617230	1.44886	1.67775
cg23178517	1.44882	1.71022
cg15583012	1.4487	1.42571
cg11199036	1.44826	1.71022
cg04570283	1.44796	1.26272
cg21364231	1.44792	1.49283
cg04135246	1.44788	2.65118
cg13008538	1.44777	0
cg06274671	1.44762	1.84332
cg21117678	1.44761	1.91753
cg08570472	1.44742	1.42571
cg01218619	1.44712	4.86029
cg03465847	1.4471	3.30861
cg16277306	1.44695	1.63313
cg04354879	1.44651	2.31102
cg12255338	1.44635	1.60598
cg22199410	1.44633	1.63313
cg14786652	1.44623	2.00412
cg01333849	1.4461	1.92884
cg07472511	1.44608	0.693507
cg00596521	1.44595	1.42571
cg23832497	1.44584	0.735559
cg17735983	1.44537	2.44604
cg19831303	1.44534	1.27198
cg01896926	1.44532	3.21797
cg22621695	1.44517	1.60597
cg01904007	1.44507	1.91057
cg04199473	1.44506	1.84332
cg03798942	1.44506	0
cg14235350	1.44491	0.735559
cg18227944	1.44491	1.69688
cg10432265	1.44469	1.27198
cg14422488	1.4446	1.53729
cg03576787	1.44458	1.63313
cg02215357	1.44457	0.36831
cg03627015	1.44455	1.27198
cg19098017	1.44453	1.71022
cg11166708	1.44436	2.18334
cg25333225	1.44401	1.34741
cg17910679	1.44394	2.10146
cg18480233	1.44378	1.47525
cg08253809	1.4437	2.65118
cg15600835	1.44343	3.62916
cg25843975	1.44322	1.92884
cg26057283	1.44296	2.06193
cg02776933	1.44273	1.91753
cg17416730	1.44269	0
cg02623604	1.44263	2.44604
cg22857963	1.44255	1.77398
cg13690588	1.44249	1.53729
cg05053978	1.44243	0.815299
cg16528022	1.44242	1.84332
cg03043296	1.44241	2.31102
cg19516279	1.44229	0
cg22026687	1.44227	0.941234
cg01016637	1.44207	0.612557
cg27333274	1.44194	1.50977
cg02003183	1.44192	0.526132
cg17762035	1.44156	1.92789
cg09065654	1.44151	1.92789
cg11647489	1.44137	2.44604
cg20374917	1.44113	0
cg22675453	1.44092	1.84332
cg16702083	1.44075	1.60598
cg11388258	1.44057	1.47525
cg24858738	1.44044	1.92789
cg00361146	1.44031	1.92789
cg11832281	1.43994	0.815299
cg15821939	1.43989	4.44829
cg07818869	1.43981	2.20652
cg04941728	1.43979	1.51591
cg03651613	1.43971	1.27198
cg23609082	1.43969	1.67775
cg20424530	1.43963	1.27198
cg19116006	1.43953	3.47623
cg21952313	1.43941	1.84332
cg19989944	1.43933	2.44604
cg24641737	1.43932	1.42571
cg11547273	1.43917	0.574376
cg26794364	1.43897	1.3529
cg24891846	1.43883	3.30861
cg16008931	1.43879	1.91753
cg01821754	1.43874	1.53729
cg02306127	1.43873	1.92884
cg18096620	1.43872	1.11131
cg23841267	1.43872	1.60598
cg26767154	1.43851	1.71022
cg21347733	1.43848	1.3529
cg15612444	1.43836	2.18334
cg06838869	1.43815	1.91753
cg10913852	1.43805	3.47623
cg23460210	1.43799	1.34741
cg02800362	1.43799	3.62806
cg12286415	1.43794	0
cg17647431	1.43775	1.92789
cg13108141	1.4377	0.461798
cg22826577	1.43747	3.10441
cg09069694	1.43739	1.84332
cg17624802	1.43736	0
cg22732515	1.43691	2.18334
cg17687970	1.43681	1.77398
cg01063759	1.43664	1.71022
cg21196747	1.43661	1.92789
cg21811592	1.4366	1.4788
cg11066066	1.43658	3.62806
cg08020762	1.43644	2.10146
cg22798984	1.43637	1.51591
cg05950094	1.43617	2.44604
cg27279991	1.43615	1.84332
cg01813649	1.43567	1.49283
cg21959181	1.43549	2.06193
cg23943013	1.43541	1.71022
cg14073663	1.43541	1.60597
cg26291818	1.43538	2.06193
cg19989222	1.43525	2.06193
cg03719539	1.4352	0.815299
cg17984783	1.43515	1.91753
cg16580499	1.4351	1.60598
cg21204379	1.4348	1.60597
cg00456868	1.43473	1.51591
cg07167872	1.43455	2.00412
cg02758155	1.43433	1.85466
cg25820224	1.43432	1.42571
cg08857906	1.43419	1.42571
cg11018337	1.43402	3.92797
cg07254537	1.43399	1.63313
cg24615831	1.43397	1.91057
cg23854747	1.43389	1.4788
cg11857665	1.43377	1.3529
cg23417203	1.43373	1.92789
cg09821533	1.43373	1.92789
cg20844861	1.43369	1.60598
cg14204415	1.43356	2.06193
cg02698600	1.43341	1.21528
cg22273042	1.43341	1.44516
cg17297071	1.43335	2.18334
cg20693608	1.43323	2.06952
cg23505966	1.43322	2.40237
cg17859835	1.43317	1.60598
cg25220063	1.43305	1.21528
cg26349554	1.43299	1.63313
cg13120771	1.43295	1.51591
cg26396086	1.43288	1.42571
cg24589459	1.43282	3.47147
cg11027325	1.43259	1.47525
cg10892324	1.43245	2.49818
cg19856897	1.43174	0
cg06583108	1.43169	1.91057
cg07262585	1.43157	1.84332
cg05037927	1.43126	3.47147
cg15791438	1.43125	0.463334
cg16694003	1.4311	0.841811
cg05267204	1.431	2.00412
cg06462174	1.43071	1.84332
cg26561207	1.43054	1.92789
cg05193411	1.43045	1.71022
cg17334686	1.43039	1.07765
cg22691505	1.43024	1.49283
cg24603408	1.43021	1.44516
cg23551494	1.43008	1.84332
cg08798492	1.43002	1.26272
cg18295068	1.43	1.47525
cg23404877	1.42998	1.47525
cg08114180	1.42998	2.65118
cg19763809	1.4298	1.67775
cg06793377	1.42972	2.18334
cg23192403	1.42947	1.67775
cg06297958	1.42936	1.84332
cg14222479	1.42936	1.92789
cg14089267	1.42925	1.60597
cg24371383	1.42908	0.775905
cg14266050	1.42893	2.40237
cg21551185	1.42888	3.4108
cg13892954	1.42885	1.53729
cg01740020	1.42868	0.775905
cg02988316	1.42857	1.77398
cg17978903	1.42837	1.69688
cg22403471	1.42833	1.49283
cg15249639	1.42818	0.36831
cg08003732	1.42807	1.91057
cg19042883	1.42798	1.44516
cg22337291	1.42791	1.44516
cg09122096	1.4279	1.91057
cg05157912	1.42785	1.84332
cg11478273	1.42777	1.77398
cg13680054	1.42776	1.60598
cg15677368	1.42772	1.42571
cg16071713	1.42745	0
cg23023394	1.42743	1.60598
cg19012731	1.42737	1.77398
cg22541679	1.42733	1.91057
cg22686892	1.42731	2.18334
cg20033071	1.4273	1.47948
cg05424366	1.42715	1.92884
cg06552549	1.42698	1.60598
cg13702222	1.42689	0
cg14843902	1.42666	1.84332
cg16238815	1.42665	1.84332
cg10574074	1.42654	1.60597
cg21411942	1.4264	2.18334
cg05870479	1.42631	2.31102
cg18766056	1.42628	1.67775
cg17744158	1.42606	1.84332
cg07096038	1.42587	3.47623
cg14044580	1.42585	3.30861
cg06102777	1.42566	1.27198
cg16445596	1.42557	2.10146
cg07072507	1.42547	1.47525
cg11154384	1.42536	1.50977
cg02584459	1.42494	1.91057
cg13698153	1.42463	1.63313
cg19920183	1.42449	3.92797
cg23905908	1.4243	2.18334
cg26517151	1.42429	2.49818
cg04931063	1.42423	2.18334
cg13545212	1.42413	1.84332
cg14909906	1.424	1.84332
cg07156563	1.42398	2.44604
cg23948993	1.42397	2.44604
cg01778450	1.42391	2.06952
cg12853981	1.4238	1.84332
cg13487185	1.42348	1.53729
cg14986136	1.42309	1.4788
cg24713343	1.42305	1.42571
cg08317738	1.42274	0.526132
cg02297879	1.42259	2.20652
cg25359924	1.42257	1.85466
cg02022481	1.4224	1.60597
cg05367846	1.42238	1.92884
cg05663122	1.42232	1.92884
cg11779113	1.42229	0
cg14570006	1.42229	1.77398
cg19552565	1.42227	1.91057
cg16217313	1.4221	0.735559
cg06827234	1.4221	3.10693
cg04860329	1.42202	1.47525
cg14169158	1.42199	1.53729
cg20211088	1.42182	3.62806
cg21151769	1.42177	1.92884
cg16016165	1.42167	1.84332
cg27338377	1.42163	1.53729
cg05344692	1.42152	1.50977
cg17704570	1.42152	3.30861
cg05930400	1.42139	1.53729
cg17854066	1.4211	1.92789
cg20840825	1.42108	1.84332
cg12522039	1.42107	1.84332
cg00484555	1.42098	2.10146
cg09163117	1.42087	1.53729
cg11680857	1.4208	1.3529
cg00586537	1.42073	2.10146
cg14799209	1.42069	1.77398
cg14607812	1.42061	2.06952
cg09626521	1.42058	1.85466
cg13646859	1.42056	0.735559
cg25035392	1.42052	1.84332
cg17334114	1.42048	2.40237
cg16791186	1.42047	0.841811
cg02558026	1.42041	0
cg23444101	1.42036	1.85466
cg07460449	1.42035	1.84332
cg07952815	1.42034	0.931512
cg19918549	1.42023	1.26272
cg26511840	1.42015	1.85466
cg11890239	1.42009	1.2243
cg06270147	1.42008	1.63313
cg15536947	1.42005	0.526132
cg12209965	1.42	1.92884
cg17561891	1.41996	1.91753
cg02520639	1.41995	0
cg23123017	1.41981	4.44829
cg16257494	1.41965	2.44604
cg17810853	1.41963	2.06952
cg07732037	1.41958	0
cg27001534	1.41941	1.85466
cg08079518	1.41921	1.84332
cg18620913	1.41918	1.84332
cg22914188	1.41914	1.91057
cg13924996	1.41914	0.612557
cg22800477	1.41896	1.42571
cg01937314	1.41893	2.06952
cg06221861	1.41884	1.77398
cg00256745	1.41873	1.60597
cg01392313	1.41849	4.44829
cg00139244	1.41844	1.27198
cg21442003	1.4184	1.47525
cg25295218	1.4183	2.40237
cg00474734	1.41819	1.91057
cg17050806	1.41805	1.91057
cg15233711	1.41802	1.47948
cg11326717	1.41796	1.77398
cg20905902	1.4179	1.10818
cg14777972	1.41785	1.26272
cg10210571	1.41783	1.47525
cg00590063	1.41772	1.60598
cg06870609	1.41767	1.51591
cg16530177	1.41766	2.06952
cg21788396	1.41756	2.10146
cg04924415	1.41749	2.20652
cg23953831	1.41746	1.42571
cg08517126	1.41746	1.67775
cg26745581	1.41734	2.43149
cg27011024	1.41733	1.84332
cg04856590	1.41713	3.10693
cg25857090	1.41703	1.10818
cg08391321	1.417	3.10693
cg18803104	1.41659	2.06952
cg12083990	1.41652	1.92789
cg25547663	1.41648	1.92884
cg11367502	1.41647	2.06193
cg25132230	1.41639	1.67775
cg02877538	1.41632	1.60597
cg02610550	1.41617	1.63313
cg01750507	1.41613	1.84332
cg00853733	1.41602	0
cg08911368	1.41575	3.3791
cg08625416	1.41568	1.77398
cg11454606	1.41552	1.27198
cg10632328	1.41543	1.26272
cg18689248	1.41535	1.34741
cg17952111	1.41527	2.18334
cg19851999	1.41506	1.92789
cg18645906	1.41486	1.71022
cg08858051	1.41483	1.67775
cg09252805	1.41477	1.42571
cg22284043	1.41477	1.91057
cg06102954	1.41474	1.92884
cg02339682	1.41469	1.91753
cg08222185	1.41457	1.10818
cg12419862	1.41454	3.30861
cg03205258	1.41453	3.10441
cg26345971	1.4145	2.49818
cg20977992	1.41448	1.47525
cg17000128	1.41446	1.69688
cg13767940	1.41445	1.47948
cg21566348	1.41429	2.06952
cg22162010	1.41411	1.53729
cg15289427	1.41383	2.06952
cg06491456	1.41383	1.49283
cg15133824	1.41358	1.47525
cg13259296	1.41353	1.67775
cg21805179	1.41353	0
cg15856055	1.41335	0
cg03324961	1.41329	1.91753
cg08791234	1.41329	2.40237
cg04312406	1.41327	1.53729
cg14419141	1.41326	4.44829
cg06906980	1.41304	2.43149
cg24510518	1.413	0.735559
cg10019844	1.41255	1.42571
cg00728296	1.41254	4.02281
cg07199894	1.41251	1.60597
cg09833174	1.41251	1.77398
cg22961098	1.41245	4.0405
cg09192059	1.4124	1.92884
cg27540367	1.41238	0.463334
cg07232945	1.41232	2.92431
cg00832517	1.41223	1.50977
cg01729403	1.41222	2.06193
cg11993118	1.41221	2.18334
cg05651283	1.41216	1.42571
cg14896756	1.41208	1.4788
cg10016364	1.41206	0
cg16178415	1.41186	0
cg09970481	1.4118	1.34741
cg05304729	1.41177	0
cg20766467	1.41165	2.06952
cg03050022	1.41163	1.15492
cg24778130	1.41162	2.46407
cg02625942	1.41152	1.21528
cg08285934	1.4115	1.84332
cg06825163	1.41138	1.3529
cg18762104	1.41128	1.67775
cg07031794	1.41112	0.711808
cg22877428	1.4111	0
cg27238079	1.41099	1.60597
cg22802813	1.41082	1.63313
cg14716208	1.41079	2.06952
cg21654404	1.41077	1.91057
cg01044025	1.41055	0
cg11631334	1.41053	1.92789
cg14014890	1.41049	0.88976
cg16406226	1.41009	2.18334
cg20284698	1.41004	2.06952
cg03130180	1.41003	2.06952
cg14909930	1.4099	1.42571
cg24728912	1.40988	1.71022
cg12961080	1.4098	0
cg24158363	1.40977	1.15492
cg05795554	1.40974	1.84332
cg12703194	1.40965	1.84332
cg00452016	1.40948	4.26522
cg00936435	1.40948	1.92884
cg20222911	1.40938	1.51591
cg23199815	1.40919	4.26522
cg14842401	1.40892	1.92789
cg16943083	1.40877	2.31102
cg09988663	1.40875	1.50977
cg27384444	1.4087	0.815299
cg06599390	1.4086	3.10441
cg14214321	1.40858	0
cg05747376	1.40849	1.39429
cg12846190	1.40837	1.63313
cg05515792	1.40834	2.40237
cg23212388	1.40828	2.44604
cg06289138	1.40818	2.43149
cg09474229	1.40814	2.44604
cg08427575	1.40777	1.91753
cg15880762	1.40771	1.84332
cg19761014	1.40769	3.62916
cg27614445	1.40768	3.10693
cg26907429	1.40768	1.47525
cg24507144	1.40768	4.72579
cg15433604	1.40752	1.92884
cg17183362	1.40747	3.10693
cg03221390	1.40746	4.58522
cg08197531	1.40724	1.63313
cg00184876	1.40715	1.84332
cg12603453	1.40713	0
cg12105941	1.40712	3.4108
cg16506378	1.40709	2.43149
cg07653728	1.40694	2.44604
cg01792601	1.40679	0.876027
cg08195247	1.40671	0
cg10308137	1.40671	3.10441
cg10594585	1.40669	1.42571
cg23786580	1.40662	3.3791
cg22330471	1.40659	1.53729
cg27064063	1.40649	3.3791
cg10811045	1.40648	1.67775
cg08880486	1.40632	2.10146
cg19814210	1.40621	2.06193
cg09645772	1.40617	1.85466
cg05913198	1.40595	1.49283
cg06064461	1.40584	1.53729
cg08693344	1.40571	1.50977
cg10839723	1.40561	1.60598
cg01141043	1.40558	1.26272
cg06174815	1.40544	2.18334
cg11008690	1.40539	1.77398
cg14167982	1.40532	0.775905
cg24488469	1.40528	0
cg27129922	1.40525	0
cg27478603	1.40521	2.10146
cg10918419	1.40502	3.92797
cg09165441	1.40496	4.40385
cg15650240	1.40484	1.67775
cg14183313	1.4048	2.06193
cg00213805	1.40476	1.92884
cg16216704	1.40462	2.44604
cg15439745	1.40459	1.51591
cg05551025	1.40445	2.18334
cg02353937	1.40445	3.47623
cg18640564	1.40442	1.77398
cg16146432	1.4044	3.10693
cg27061115	1.4044	3.10693
cg05554866	1.40427	2.40237
cg21843755	1.40425	0
cg22229076	1.40411	1.44516
cg22254681	1.40411	1.3529
cg26874367	1.40408	3.47147
cg15822765	1.40404	2.40237
cg25703541	1.40396	3.10441
cg11663289	1.40389	3.10693
cg21013756	1.40387	2.00412
cg25652701	1.40386	0.461798
cg18786969	1.40382	1.92789
cg23898859	1.40372	1.92884
cg01774419	1.40353	1.91753
cg20273122	1.40343	1.27198
cg17067889	1.40336	1.77398
cg15849440	1.40332	0.775905
cg04248234	1.40325	1.91753
cg10263973	1.40318	1.51591
cg12442246	1.40297	1.42571
cg14472251	1.40273	1.84332
cg05351078	1.40262	1.69688
cg05098876	1.40259	3.10693
cg08768852	1.40256	2.40237
cg00359973	1.40235	3.30861
cg16473610	1.40232	1.84332
cg00620449	1.4023	3.10693
cg10340038	1.40225	0.428155
cg05295810	1.40171	1.92789
cg03003216	1.40144	1.92789
cg04661457	1.40144	0
cg01459882	1.40144	1.50977
cg12208638	1.40132	1.91057
cg11660879	1.40119	1.60598
cg18164076	1.40106	2.44604
cg21929744	1.40096	1.67775
cg27149388	1.40081	1.60597
cg09652807	1.4006	2.10146
cg23336481	1.40045	3.62806
cg06641938	1.4004	1.67775
cg16788857	1.40032	4.86029
cg20848619	1.40029	0.815299
cg01068136	1.4002	2.20652
cg00744351	1.40018	2.65118
cg18386163	1.4001	1.47948
cg02403180	1.39995	2.20652
cg13607316	1.39983	4.02281
cg03907612	1.39974	1.91753
cg26080798	1.39963	1.92789
cg21384371	1.39953	1.42571
cg22044840	1.39949	2.18334
cg18971529	1.3994	2.18334
cg25623468	1.39939	1.49283
cg02095003	1.39938	1.92884
cg09034929	1.39933	2.18334
cg01799862	1.3993	1.84332
cg17549366	1.3993	1.69688
cg10865087	1.39922	1.69688
cg09339476	1.39917	1.60597
cg23343486	1.39916	0.931512
cg02793854	1.39913	1.84332
cg04068042	1.39911	3.92797
cg09516200	1.3991	0.931512
cg03577660	1.39907	2.06193
cg09533473	1.399	0
cg17111597	1.39898	1.50977
cg01978534	1.39895	3.62806
cg26723570	1.3988	0.815299
cg06852392	1.39863	1.44516
cg06375761	1.39848	2.06952
cg24866308	1.39844	2.06952
cg19231082	1.3984	1.92789
cg10526897	1.39835	4.26522
cg04175739	1.39801	0.941234
cg08695062	1.39791	1.1938
cg07354556	1.3979	4.26522
cg01298004	1.39782	1.92789
cg03321043	1.39775	2.40237
cg24325991	1.39774	3.47147
cg11867012	1.39774	2.18334
cg10057264	1.39772	1.92789
cg00759295	1.39768	1.4788
cg18622281	1.39763	1.92884
cg07522422	1.39759	1.60597
cg00712390	1.39751	3.21797
cg19367466	1.39748	1.60597
cg16561543	1.39737	1.26272
cg09121680	1.39733	2.06193
cg06922569	1.39721	2.44604
cg07010314	1.39717	1.47525
cg18357696	1.3971	1.3529
cg02584187	1.39709	1.63313
cg12938017	1.39684	1.91753
cg15529621	1.39682	1.3529
cg08120210	1.39681	0.841811
cg09242721	1.39676	1.3529
cg00514609	1.39659	1.60597
cg20774722	1.39646	1.84332
cg16868190	1.39642	1.51591
cg18404925	1.39641	1.49283
cg04107140	1.3963	2.40237
cg24517252	1.3962	1.42571
cg18951390	1.39606	0
cg21712678	1.39606	0.693507
cg11948159	1.39602	0.36831
cg22730029	1.39601	2.20652
cg26647929	1.39596	2.43149
cg10227705	1.39586	1.92884
cg14126863	1.39586	1.92789
cg25563067	1.39573	1.84332
cg11976233	1.3957	2.06952
cg24867146	1.39569	1.42571
cg25376238	1.39561	2.18334
cg19182046	1.3956	1.50977
cg24611823	1.39555	3.3791
cg27662789	1.39533	0
cg12459358	1.39512	1.84332
cg12527998	1.3951	1.77398
cg20544410	1.39502	1.51591
cg05613718	1.39491	1.91753
cg19926395	1.39478	2.06193
cg09768249	1.39476	3.47623
cg03312117	1.39472	1.53729
cg22395299	1.39471	1.4788
cg12118013	1.39441	4.86029
cg03774026	1.39437	1.2243
cg09110292	1.39433	1.63313
cg04533881	1.39433	2.65118
cg17811167	1.39415	2.65118
cg00370926	1.39415	1.84332
cg12418163	1.39411	1.63313
cg12128683	1.39401	2.18334
cg26288806	1.39398	0
cg22203628	1.39385	0.612557
cg10833826	1.39384	1.84332
cg13746414	1.39384	0.428155
cg02724127	1.39373	1.85466
cg02939364	1.39366	2.44604
cg24968283	1.39363	0.693507
cg05493495	1.39343	1.51591
cg14190740	1.39338	0.711808
cg27302007	1.39333	1.91753
cg21610904	1.3933	4.0405
cg16755220	1.39327	1.50977
cg04065065	1.39315	2.43149
cg22935262	1.39313	1.92789
cg16678835	1.39307	1.92884
cg13950403	1.393	1.71022
cg08005692	1.39294	0.88976
cg18472881	1.39275	2.65118
cg03804148	1.39274	1.84332
cg00429706	1.39269	1.77398
cg01657511	1.39269	1.49283
cg03984859	1.39266	1.21528
cg02214595	1.39257	1.51591
cg24874111	1.39257	3.47623
cg03486157	1.39254	1.91753
cg16443667	1.39251	2.44604
cg14388858	1.39247	4.44829
cg22037115	1.39208	0.463334
cg08575122	1.39203	1.91057
cg02901753	1.392	1.53729
cg10036727	1.39199	2.49818
cg18718634	1.39194	3.4108
cg21504064	1.39194	2.10146
cg12879425	1.39181	3.10693
cg18885365	1.39177	1.53729
cg10146330	1.39175	1.60598
cg15906794	1.3917	1.84332
cg19211149	1.39166	1.69688
cg17864958	1.3916	1.42571
cg00184235	1.3916	2.06193
cg08939371	1.39157	3.62916
cg13916322	1.39146	1.91057
cg09119654	1.3913	1.21528
cg25887236	1.3913	2.44604
cg25771854	1.39129	2.92431
cg25220961	1.39122	1.15492
cg03566853	1.39116	1.67775
cg18468560	1.39105	1.50977
cg19676328	1.39101	2.20652
cg26116741	1.3909	1.60598
cg13499468	1.39081	1.67775
cg24613083	1.39074	2.10146
cg16654771	1.39065	3.3791
cg07195508	1.39048	1.21528
cg14622441	1.39042	2.10146
cg20409636	1.39037	1.91057
cg06670766	1.39024	1.91753
cg27452117	1.39017	1.53729
cg22256960	1.39016	4.02281
cg07488684	1.39011	2.10146
cg23773946	1.38999	2.44604
cg14925342	1.38996	1.92789
cg06339542	1.38988	1.84332
cg23357685	1.38981	1.49283
cg15298486	1.38979	0
cg14430937	1.38972	1.63313
cg16906555	1.38967	3.3791
cg26361792	1.38965	3.10693
cg21420531	1.38951	1.3529
cg02937966	1.38948	2.10146
cg08045063	1.38938	4.26522
cg24838825	1.38919	1.60597
cg02951344	1.38903	1.27198
cg21715088	1.38899	1.92884
cg26280526	1.38895	2.40237
cg16294016	1.38894	2.40237
cg19385725	1.38884	1.84332
cg18962747	1.38876	0.815299
cg12964741	1.38873	1.60598
cg05533462	1.38872	1.91753
cg09284707	1.38872	1.27198
cg00155622	1.38869	2.65118
cg26584456	1.38853	3.4108
cg16022555	1.38848	1.84332
cg08600765	1.38848	2.18334
cg23561979	1.38845	1.47525
cg08320164	1.38843	1.34741
cg09759458	1.38835	1.34741
cg02619005	1.38834	1.51591
cg22936016	1.3882	1.84332
cg16800975	1.38813	1.77398
cg16175911	1.38807	1.60597
cg14255417	1.38804	1.60597
cg01525244	1.38801	2.18334
cg22017797	1.38799	2.06952
cg01461856	1.38793	0.841811
cg26114378	1.3879	2.18334
cg15892115	1.38788	2.65118
cg14056993	1.38779	1.92789
cg13050766	1.38762	1.53729
cg16664532	1.38756	1.85466
cg06599170	1.38753	1.60598
cg27658416	1.38753	3.62806
cg27108600	1.38752	1.60597
cg03331123	1.38743	1.92789
cg15479068	1.38736	2.18334
cg05128566	1.38736	2.82522
cg25465634	1.38735	1.15492
cg07148744	1.3873	4.19665
cg11333230	1.38725	3.10441
cg05662582	1.38722	1.91057
cg18582260	1.38715	0
cg25396236	1.38714	2.10146
cg22857567	1.38713	1.3529
cg05176131	1.38701	2.65118
cg11774399	1.38701	3.30861
cg03364015	1.38697	1.69688
cg11973777	1.38696	2.06193
cg00012701	1.38689	3.10693
cg17095652	1.38678	0
cg23843414	1.38677	1.42571
cg07880273	1.38664	1.60597
cg07845873	1.38659	0.574376
cg16727027	1.38643	1.92789
cg25029579	1.38641	2.00412
cg22285621	1.38623	1.69688
cg09238677	1.38614	2.49818
cg20753294	1.38588	2.06952
cg18933840	1.38584	2.10146
cg25338843	1.38583	2.65118
cg12148775	1.38567	1.47525
cg02706649	1.38566	2.46407
cg04412200	1.3856	1.77398
cg11995506	1.38548	1.92789
cg25289803	1.38542	2.43149
cg23855566	1.3854	1.3529
cg24931882	1.38523	2.44604
cg22152050	1.38519	2.31102
cg01446614	1.38519	1.27198
cg07871636	1.38519	1.92884
cg00268019	1.38514	1.67775
cg21496518	1.3851	1.3529
cg14197205	1.385	1.84332
cg02039712	1.38486	1.84332
cg26284982	1.38483	1.84332
cg17865482	1.38483	1.92884
cg11221400	1.3848	1.92789
cg08180952	1.3848	0.931512
cg07645888	1.38467	1.67775
cg11940177	1.38459	1.69688
cg20775112	1.38458	2.44604
cg02921350	1.38457	1.84332
cg02624704	1.38455	1.67775
cg25736982	1.38453	1.2243
cg12045430	1.38451	1.21528
cg13407422	1.38448	1.92884
cg03691818	1.38443	2.49818
cg16658931	1.38443	2.44604
cg26207357	1.38437	2.46407
cg01817393	1.38429	0
cg03048084	1.38423	1.60598
cg11200917	1.38417	4.26522
cg06192753	1.38403	1.34741
cg00357503	1.38403	1.84332
cg02858320	1.38398	1.3529
cg00164282	1.38397	1.26272
cg19318450	1.38395	1.60598
cg15922174	1.38391	4.44829
cg19717193	1.3839	1.91753
cg06327849	1.38386	0.876027
cg12742796	1.38382	1.47525
cg13187009	1.3838	4.0405
cg18992706	1.38372	1.91057
cg06691299	1.38372	3.10441
cg23609528	1.38362	1.3529
cg23962380	1.38361	2.40237
cg09741240	1.3836	1.92789
cg19294256	1.38357	1.63313
cg13660174	1.38355	0
cg00748938	1.38353	2.65118
cg16920189	1.38348	2.10146
cg18153499	1.38347	1.92884
cg16058797	1.38345	1.77398
cg27520502	1.38339	0.841811
cg04811114	1.38338	1.3529
cg06977689	1.38336	2.18334
cg22677401	1.3833	1.84332
cg18518074	1.38317	0
cg15907464	1.38312	1.60598
cg02030672	1.38304	1.69688
cg11706080	1.38299	1.47525
cg19442647	1.38291	2.40237
cg03204600	1.3829	2.44604
cg18255614	1.38277	1.85466
cg00084338	1.38275	0.815299
cg04391722	1.38273	2.43149
cg04522604	1.38241	2.40237
cg22624255	1.3824	1.10818
cg03327386	1.38228	4.02281
cg22215783	1.38225	2.20652
cg03384979	1.38225	1.47948
cg07181891	1.38224	1.92884
cg18611949	1.38218	1.53729
cg05794182	1.38217	1.60598
cg17167972	1.38211	1.51591
cg04621676	1.38211	1.47525
cg25624328	1.38198	1.84332
cg00033127	1.38193	1.67775
cg12882103	1.38186	3.92797
cg22373181	1.38179	1.67775
cg22947532	1.38167	1.60597
cg02286623	1.38166	2.44604
cg20370505	1.38166	1.91057
cg00771170	1.38155	1.92884
cg21842523	1.38153	1.69688
cg05169846	1.38136	3.4108
cg15033153	1.38133	0
cg02374680	1.38129	1.4788
cg27318050	1.38124	2.40237
cg09056845	1.38123	2.8339
cg09849688	1.38114	2.00412
cg25533943	1.38108	1.50977
cg18264486	1.38104	1.85466
cg04647948	1.38104	1.47525
cg24674304	1.38101	2.06952
cg07137581	1.38091	2.18334
cg07200748	1.38091	1.60597
cg21114840	1.38089	1.92884
cg23966123	1.38084	1.84332
cg22518670	1.38077	1.60597
cg08899199	1.38074	2.06193
cg08852033	1.38067	1.92789
cg22764639	1.38066	1.91057
cg05674466	1.38044	1.51591
cg19612890	1.38032	1.69688
cg21878902	1.38023	0.463334
cg09566392	1.38021	1.3529
cg23576842	1.3801	1.26272
cg23230834	1.38005	3.92797
cg11120736	1.38001	1.50977
cg01083584	1.37995	1.34741
cg04764597	1.37993	0
cg07451141	1.37991	1.63313
cg27151711	1.37986	2.18334
cg02454435	1.37981	1.84332
cg17746791	1.37977	2.06193
cg06038367	1.37974	0
cg19905587	1.37972	0.428155
cg14581475	1.37971	3.47623
cg21255605	1.3797	0.88976
cg17104026	1.3796	0
cg20073831	1.37957	3.10693
cg21095553	1.37953	1.63313
cg22865368	1.37948	2.18334
cg09729563	1.37942	1.84332
cg05815685	1.3793	1.60598
cg13258610	1.37921	1.49283
cg22792862	1.37914	0.931512
cg18888461	1.37885	0
cg18305480	1.37868	1.4788
cg18576957	1.37867	1.92789
cg19292749	1.37867	1.84332
cg23210049	1.3786	1.44516
cg13629388	1.37855	0.815299
cg04945248	1.37844	1.91753
cg14913676	1.37836	1.92884
cg14801418	1.37835	2.06952
cg19093205	1.37831	3.30861
cg16615927	1.3783	1.84332
cg22368307	1.3783	1.63313
cg06408185	1.3783	2.44604
cg01103255	1.37828	1.67775
cg16034541	1.37827	1.85466
cg24407859	1.37824	1.60598
cg20910303	1.37822	1.92789
cg23669159	1.37821	1.53729
cg11220641	1.37817	1.63313
cg07063745	1.37815	2.00412
cg08007338	1.37811	1.67775
cg26778477	1.37808	1.10818
cg13744306	1.37807	2.18334
cg26731897	1.37805	1.26272
cg16954280	1.37799	1.84332
cg05898482	1.37798	2.43149
cg13136716	1.37789	1.53729
cg16114380	1.37777	0
cg10902427	1.37777	1.85466
cg16523424	1.37755	1.92884
cg25587091	1.37753	1.84332
cg17788570	1.37747	1.39429
cg24475716	1.37745	2.18334
cg27511208	1.3774	1.47525
cg14232743	1.3774	3.62806
cg05609254	1.37735	2.43149
cg13021192	1.37731	1.60598
cg08102602	1.37727	1.69688
cg00986184	1.37723	1.11131
cg02769172	1.37721	1.63313
cg19244855	1.37705	1.60598
cg12504415	1.37702	1.84332
cg09484009	1.37696	1.77398
cg23386046	1.37682	1.10818
cg07971636	1.37679	1.69688
cg23610053	1.37678	1.4788
cg02835499	1.37675	2.10146
cg08134678	1.37674	0
cg13521908	1.37673	2.10146
cg17970282	1.37659	1.60598
cg06239208	1.37659	1.34741
cg01849156	1.37651	0.463334
cg04715525	1.37645	1.69688
cg22399232	1.37643	2.00412
cg22459320	1.37641	3.21797
cg10313417	1.37626	1.53729
cg12894917	1.37623	1.63313
cg20732076	1.37615	1.77398
cg10033612	1.37614	1.84332
cg25994096	1.37613	3.4108
cg21898346	1.37613	0.461798
cg06377929	1.3761	1.67775
cg02711976	1.37586	1.42571
cg26399819	1.37585	1.85466
cg15141371	1.37575	2.06952
cg05330472	1.3757	2.49818
cg18641697	1.3756	0.463334
cg24126247	1.37543	1.39429
cg26340968	1.37541	1.34741
cg12390003	1.37533	2.46407
cg13738615	1.37527	2.43149
cg05054006	1.37517	1.15492
cg20090957	1.37509	1.60597
cg13937627	1.37509	2.44604
cg16027622	1.37505	1.69688
cg01325840	1.37482	1.11131
cg17449403	1.37481	1.60597
cg25109393	1.37474	1.85466
cg20011402	1.37473	1.44516
cg03747309	1.37473	0.931512
cg23376554	1.37466	2.18334
cg04411156	1.37458	3.62806
cg11499091	1.37454	1.15492
cg07674403	1.37449	0.463334
cg17563034	1.37445	3.10693
cg02531275	1.37442	1.91057
cg04302860	1.37441	1.84332
cg18395078	1.37432	4.19665
cg24788194	1.37429	1.60598
cg24043887	1.37427	1.60597
cg15821562	1.37425	1.26272
cg26056831	1.37424	1.91753
cg19088651	1.37418	1.84332
cg17237506	1.37416	1.77398
cg27452651	1.37404	1.34741
cg04843801	1.374	2.06952
cg10748086	1.37396	1.47525
cg24636969	1.3739	0
cg03768687	1.3739	2.18334
cg05303249	1.37377	1.91057
cg26853401	1.37376	1.1938
cg05180471	1.37376	1.92789
cg15781316	1.37362	0.815299
cg18519694	1.37357	1.91057
cg04835163	1.37343	1.47525
cg16464924	1.37338	2.65118
cg06953065	1.37334	1.91753
cg04689371	1.37329	1.4788
cg24902039	1.37313	1.1938
cg09668689	1.37304	3.30861
cg14284424	1.37301	1.2243
cg16264079	1.37297	1.44516
cg04522931	1.37295	1.77398
cg08213444	1.37274	1.92789
cg07884764	1.37267	0
cg05971148	1.37266	0
cg10092377	1.37265	1.47525
cg21403089	1.37265	2.06193
cg23868848	1.37253	2.06193
cg11831003	1.37251	3.4108
cg22638185	1.37248	1.84332
cg13696351	1.3724	3.92797
cg25108022	1.3723	1.92789
cg07909402	1.37226	1.10818
cg19713083	1.37204	4.19665
cg06404175	1.37203	1.4788
cg12868173	1.37192	4.40385
cg00573298	1.37189	3.30861
cg03277652	1.37185	2.43149
cg24714913	1.37174	1.21528
cg03305305	1.37162	0.841811
cg15700489	1.37158	1.53729
cg07249939	1.37153	0
cg27515255	1.37153	1.92884
cg10169869	1.37142	2.18334
cg09133562	1.37133	0.711808
cg04140267	1.3711	2.10146
cg14565265	1.37107	1.42571
cg01957189	1.37107	1.47525
cg08642743	1.37107	1.26272
cg05791153	1.37087	3.3791
cg26071526	1.37084	1.69688
cg07652447	1.37075	3.3791
cg24928043	1.37074	2.43149
cg09328979	1.3707	2.65118
cg19738386	1.37059	1.47525
cg06944922	1.37055	2.44604
cg26874164	1.37053	1.92884
cg22995106	1.37051	0.526132
cg10047502	1.37018	2.18334
cg14077270	1.37017	2.10146
cg13990141	1.37013	1.77398
cg25052320	1.37005	1.44516
cg16200513	1.37004	2.18334
cg04481722	1.36995	2.18334
cg10861135	1.36993	2.43149
cg24378392	1.36988	2.06193
cg10390228	1.36984	1.91057
cg03761649	1.36982	2.20652
cg21037180	1.36977	0
cg25435332	1.36975	1.69688
cg22562591	1.36965	1.49283
cg21142743	1.36956	1.3529
cg14870861	1.36955	1.60598
cg10403036	1.36952	1.47525
cg11586124	1.3695	2.49818
cg09996344	1.36941	2.43149
cg24490630	1.3694	1.49283
cg00114008	1.3693	1.67775
cg01885071	1.36922	0
cg05457903	1.36921	0
cg23127064	1.3692	1.63313
cg19045293	1.36919	3.30861
cg25364859	1.36894	1.60597
cg00208931	1.36893	1.3529
cg05798523	1.36881	1.77398
cg04937080	1.3688	1.47525
cg10916865	1.36871	1.77398
cg04588972	1.36862	1.34741
cg18020065	1.36861	2.49818
cg12978040	1.36861	0
cg18350866	1.3686	2.44604
cg17903067	1.36853	1.85466
cg24462596	1.36853	1.60597
cg07167594	1.36841	0
cg04423493	1.36841	1.84332
cg00055617	1.36833	2.10146
cg27351837	1.36821	2.31102
cg14815724	1.36821	1.92789
cg16177032	1.36814	2.44604
cg26700100	1.36813	3.10693
cg06079564	1.36812	0
cg26135325	1.368	0
cg19643390	1.36795	1.84332
cg16710313	1.36792	2.18334
cg06463759	1.36785	1.77398
cg27226861	1.36776	2.06952
cg01678714	1.3677	1.71022
cg23071962	1.36768	2.00412
cg12368702	1.36765	1.26272
cg07985315	1.36765	1.60598
cg06225979	1.36759	2.31102
cg02494059	1.36754	1.91753
cg20154618	1.36752	1.4788
cg13673094	1.36736	2.00412
cg24444521	1.36723	1.92789
cg11342366	1.36705	1.27198
cg20012885	1.36689	1.84332
cg18119085	1.36685	2.43149
cg01258653	1.36666	2.10146
cg08925066	1.3666	0.841811
cg09202227	1.36653	2.10146
cg06135139	1.3664	1.60598
cg02104700	1.3663	2.40237
cg02946185	1.36627	2.82522
cg19239571	1.36623	1.67775
cg08887425	1.36621	1.07765
cg04504475	1.36615	1.84332
cg22855052	1.36607	1.60597
cg04924056	1.36607	1.84332
cg14660007	1.36606	2.49818
cg02492740	1.36603	2.18334
cg22015966	1.3659	1.63313
cg11317199	1.36588	0
cg04287931	1.36577	3.10693
cg06616147	1.36573	2.06193
cg13353717	1.36565	4.86029
cg22610194	1.36564	1.77398
cg26578373	1.3656	2.18334
cg09700085	1.36554	3.10693
cg19115630	1.36545	2.06952
cg20016673	1.36537	1.3529
cg19749538	1.36528	0
cg04786142	1.36527	2.46407
cg03559817	1.36516	1.85466
cg02738081	1.36515	1.85466
cg11333007	1.36513	1.15492
cg01021488	1.36506	1.51591
cg11143796	1.36501	1.92789
cg04204831	1.36489	3.10693
cg11204780	1.36487	1.92789
cg02239891	1.36484	1.53729
cg01000615	1.36482	1.21528
cg20573562	1.36478	2.8339
cg08871855	1.36476	1.3529
cg27397625	1.36476	1.77398
cg25946952	1.36476	1.49283
cg24073023	1.36475	1.07765
cg19049152	1.36466	3.85771
cg27151629	1.36459	1.84332
cg05188158	1.36458	1.84332
cg08790343	1.36447	3.30861
cg09398845	1.36442	1.85466
cg23889440	1.36442	1.84332
cg12211867	1.36439	1.53729
cg20039713	1.36426	1.1938
cg22380472	1.36425	1.11131
cg15017411	1.36421	1.49283
cg05594230	1.36419	1.60598
cg12033075	1.36413	0
cg19317265	1.36394	1.84332
cg25130390	1.36386	1.84332
cg11034191	1.36381	3.10693
cg21035356	1.36375	2.10146
cg19490297	1.36375	3.10693
cg10196665	1.36367	2.18334
cg17102411	1.36355	1.63313
cg25017620	1.36353	2.46407
cg26562263	1.36351	3.47623
cg01647019	1.36341	2.18334
cg10755961	1.3634	3.47623
cg01994779	1.3634	0.841811
cg22118655	1.36337	1.34741
cg11271157	1.36333	2.8339
cg25490145	1.36332	2.65118
cg12451271	1.36328	1.53729
cg00162541	1.36321	1.4788
cg18622954	1.36313	1.92789
cg05398773	1.36312	2.06193
cg00631702	1.36311	0.815299
cg05224707	1.36305	2.06952
cg18002896	1.36302	1.91753
cg06116636	1.36284	1.42571
cg22945975	1.36281	1.4788
cg26747885	1.36281	2.65118
cg05887270	1.36273	0.88976
cg18094330	1.36266	1.49283
cg18751306	1.36264	3.62916
cg12559913	1.36254	1.84332
cg21081097	1.36253	0.693507
cg14291194	1.36248	0.815299
cg26894311	1.36246	1.07765
cg24058025	1.36245	2.46407
cg26120680	1.36238	1.49283
cg20128671	1.36237	2.06952
cg14278321	1.36231	2.43149
cg04432742	1.36227	0.775905
cg13902446	1.36227	2.06952
cg03813443	1.36223	1.67775
cg10922530	1.36223	0.612557
cg27166860	1.36219	1.50977
cg03294458	1.36219	3.21797
cg22017639	1.36218	2.82522
cg23186104	1.36213	2.20652
cg06719873	1.36207	1.69688
cg20426524	1.36205	1.42571
cg01602621	1.362	1.10818
cg00134776	1.36198	2.40237
cg00001594	1.36194	1.47525
cg11977716	1.36181	1.10818
cg25325159	1.36178	2.46407
cg09580478	1.36175	2.46407
cg19870668	1.36164	1.91057
cg00507234	1.36164	1.92884
cg23557926	1.36155	2.46407
cg23947654	1.36148	2.46407
cg17703220	1.36147	1.60598
cg24195365	1.3614	2.44604
[truncated: 11,967 more rows]

## Sheet: Normal vs SLE LN-  hyper
Data Supplement 3-2		Hypermethylated DNA in SLE LN-
CpG sites	Fold Change(NC/SLE LN-)	q-value(%)
cg24844518	3.28506	0.56271
cg03816081	2.83829	0.193201
cg05431670	2.58339	1.43664
cg21292033	2.52982	3.15348
cg13160888	2.45686	3.62099
cg13724780	2.31609	2.0932
cg11017226	2.31355	3.45459
cg26731119	2.30227	3.43103
cg22984586	2.25953	0.56271
cg16208369	2.24703	3.37394
cg15172529	2.2448	0.277287
cg05803631	2.20346	1.30199
cg09442744	2.18556	1.11378
cg20402079	2.18539	4.30853
cg05973457	2.14277	0.711397
cg01558909	2.12393	0.414522
cg08208480	2.10627	1.58288
cg21400802	2.10267	0
cg07313705	2.08976	1.56408
cg11066066	2.08689	0.276636
cg00079891	2.06618	3.58823
cg05935904	2.06097	0.224511
cg16235707	2.05906	4.30853
cg08550441	2.03322	3.45459
cg21302017	2.00867	3.45399
cg15734516	2.00266	0.400539
cg25114630	1.99991	3.58823
cg13523718	1.9928	1.76344
cg12014753	1.99033	4.42603
cg24140204	1.98443	2.66828
cg13409575	1.96297	2.8627
cg04109220	1.96104	3.62099
cg02023345	1.95301	4.07822
cg07031797	1.94318	1.06557
cg02953382	1.9429	1.43945
cg15948916	1.94259	0.276636
cg01612187	1.93988	4.07522
cg01063759	1.93785	0
cg15389183	1.93109	3.58823
cg22264946	1.93089	3.62099
cg22164298	1.91617	0
cg10590622	1.88712	2.717
cg25508118	1.87777	0.861831
cg13143872	1.87008	0.184481
cg04671145	1.865	0.356986
cg16051083	1.86235	0.586376
cg14541801	1.86158	0
cg11931646	1.85694	0.910322
cg20033981	1.84679	0
cg09363892	1.84432	0
cg17858192	1.83988	1.19566
cg26821115	1.8364	0.713261
cg09234859	1.83547	3.62099
cg05496383	1.82849	1.56408
cg10879348	1.82636	3.94057
cg23079782	1.82631	0
cg19235955	1.8225	3.45399
cg05875700	1.81916	4.20591
cg01890681	1.81601	3.58823
cg04214459	1.81409	0
cg22809411	1.81264	3.05828
cg26864661	1.81257	4.07822
cg04991337	1.81256	1.56408
cg20007245	1.80943	0.445703
cg27086308	1.80817	2.05549
cg07089321	1.80741	0.56271
cg19715493	1.80509	3.45459
cg15709536	1.79762	3.45459
cg19109608	1.79593	1.11378
cg02616966	1.79438	1.56408
cg13421418	1.79276	3.62099
cg07227024	1.79079	2.31338
cg20849893	1.77354	1.18507
cg00151709	1.76561	3.37394
cg00587301	1.7644	0
cg27118035	1.76163	0
cg06756169	1.75985	2.66828
cg24567694	1.75614	1.76344
cg11424828	1.75001	1.18507
cg05592808	1.74136	0
cg03971555	1.74103	0
cg00255726	1.73855	0
cg13827209	1.7384	0
cg13723217	1.7366	3.15348
cg00304520	1.73658	2.31338
cg12419862	1.73499	0.844335
cg01334437	1.73137	3.62099
cg09324116	1.72926	2.04356
cg10154655	1.72912	2.66828
cg22311608	1.72843	0.844335
cg03366776	1.72804	4.07522
cg06827234	1.72411	0.400539
cg10576051	1.7173	4.07522
cg20556702	1.71668	2.68575
cg10818676	1.71451	2.8627
cg16364709	1.71323	4.07522
cg00978875	1.71132	2.0932
cg08367083	1.70532	1.11378
cg08611411	1.70273	1.06811
cg25441771	1.69872	1.56408
cg20094343	1.69744	2.04356
cg08250118	1.69295	0.861831
cg26387458	1.6908	0.751818
cg12810503	1.68562	0
cg13120108	1.68317	3.58823
cg20928777	1.68068	0
cg22203628	1.67923	0
cg19513321	1.67307	3.37394
cg14415629	1.66686	0
cg05571310	1.66417	1.24098
cg25465548	1.66164	0
cg11534293	1.66155	1.30199
cg14660784	1.6614	3.62099
cg06457011	1.6599	0
cg20370184	1.65637	0.910322
cg25614253	1.65591	1.76344
cg12060786	1.65583	0.713261
cg06608376	1.65576	0.277287
cg27467876	1.65386	1.18507
cg06039729	1.65352	0.304157
cg02702444	1.64985	2.68575
cg14419141	1.64606	0.473122
cg22073152	1.64489	0
cg03252313	1.64412	0.103394
cg23347562	1.64399	3.62099
cg23192403	1.64234	0.0525681
cg17770035	1.64225	3.62099
cg22893248	1.63952	1.18507
cg06902219	1.63724	3.43103
cg17121412	1.63666	2.04928
cg07562483	1.63623	1.58288
cg12046602	1.63496	0.277287
cg16695758	1.63357	1.44783
cg05468843	1.63193	0.863774
cg00177698	1.63051	3.15348
cg08024264	1.62953	3.15348
cg13826447	1.62945	2.04928
cg02101876	1.62628	0
cg15072612	1.62585	3.62099
cg24525828	1.6255	1.04212
cg18592083	1.6237	2.68575
cg23147227	1.62331	0
cg07806771	1.61476	0.921737
cg13810673	1.61388	0.414522
cg27567580	1.61151	2.8627
cg03030317	1.60875	2.0932
cg06064964	1.60682	0
cg02583620	1.60589	0
cg03496709	1.60558	1.36725
cg04317588	1.60505	3.43103
cg08409113	1.60376	1.68164
cg06375761	1.60251	0.083768
cg22926869	1.60236	4.30853
cg02606840	1.60181	0.861831
cg13749548	1.60002	2.04928
cg18538332	1.5981	0.844335
cg01238044	1.59593	1.06557
cg22044028	1.59534	1.90077
cg12856521	1.59451	1.58288
cg09033563	1.59406	0.304157
cg03429643	1.59288	1.06811
cg01780754	1.59277	3.62099
cg23376870	1.5901	0.899356
cg20658918	1.58688	0.388942
cg05376465	1.58411	2.04928
cg08254824	1.58343	3.58823
cg00161968	1.5823	2.717
cg08726900	1.5815	0
cg24171294	1.58149	4.07822
cg11808100	1.57908	2.717
cg09404428	1.57855	1.18507
cg03948744	1.57649	3.15348
cg09418612	1.57545	2.30754
cg06699216	1.57526	0
cg17416730	1.57519	0
cg08120210	1.57457	0
cg21475434	1.5738	4.30853
cg18263166	1.5728	0
cg23627948	1.56876	0
cg09619347	1.56858	0
cg22087659	1.56753	1.76344
cg12269161	1.56685	0.103394
cg09357232	1.56511	1.43945
cg17713010	1.56481	2.68575
cg11885357	1.56224	0.56271
cg06938101	1.56078	1.90873
cg02909688	1.55828	3.94057
cg05134736	1.55742	1.58288
cg03318940	1.5557	2.717
cg25553791	1.55503	0.638877
cg09315921	1.55337	2.30754
cg24631526	1.55284	0
cg06051619	1.55113	3.05828
cg14029686	1.55092	2.0932
cg12424598	1.5509	0.670647
cg04657470	1.54957	0.525549
cg22517705	1.54861	0
cg25632883	1.54833	0
cg27306777	1.54801	1.56408
cg20236089	1.54781	0
cg26487157	1.54705	1.30199
cg14970695	1.54699	1.11378
cg06824394	1.54686	0
cg04775059	1.54656	0.736023
cg13008538	1.54602	0
cg23987736	1.54591	0
cg13108141	1.54555	0.0345743
cg08241307	1.54536	2.87949
cg08871608	1.5449	0.844335
cg25755428	1.54486	2.68575
cg14457782	1.54406	1.24098
cg08632164	1.54082	1.43664
cg27055313	1.54066	0.602994
cg06621309	1.53975	0.861831
cg10714639	1.53819	0.638877
cg23779604	1.53731	0
cg21785034	1.53641	0.0509209
cg11678027	1.53342	4.07822
cg16007541	1.53274	0
cg12286415	1.53119	0
cg24392479	1.5288	4.07522
cg11845111	1.52828	1.63667
cg13992444	1.52692	0.0509209
cg15454820	1.52382	1.90873
cg02003183	1.52287	0
cg07748255	1.5214	0
cg18486231	1.52135	1.44783
cg05658887	1.52028	1.63667
cg19748937	1.5168	0.400539
cg01053087	1.51439	3.62099
cg07119830	1.51394	0
cg06199058	1.51355	3.58823
cg16978043	1.51344	1.43945
cg26043149	1.51338	4.42603
cg03185752	1.5127	0
cg10218876	1.51255	2.68575
cg05682581	1.51206	3.05828
cg03310453	1.51127	3.45459
cg22211233	1.51099	1.56408
cg08521989	1.50854	4.30853
cg01753815	1.50821	1.18507
cg01534423	1.50782	1.44783
cg06432309	1.50775	3.15348
cg05926928	1.50619	3.58823
cg00813603	1.50482	1.06557
cg16530177	1.50411	0.56271
cg21805179	1.5041	0
cg04754652	1.50376	0
cg07908142	1.50144	0.205153
cg24307368	1.50135	4.07822
cg22851875	1.4999	4.30853
cg12771717	1.49933	2.0932
cg23667362	1.49741	2.66828
cg17050806	1.49698	1.36725
cg10040594	1.4968	0.0543893
cg21575308	1.49669	1.24098
cg21126344	1.49574	3.15348
cg04663870	1.49462	3.62099
cg15942481	1.49228	1.90873
cg15576492	1.4922	3.37394
cg27458888	1.49194	4.57258
cg25653638	1.49194	0.315534
cg02520639	1.49064	0
cg04606170	1.48963	0
cg21566433	1.4896	2.66828
cg20460761	1.48808	2.87949
cg03024660	1.48771	0.177184
cg26856631	1.4844	4.20591
cg09973676	1.48393	0
cg00907427	1.48303	0.0525681
cg02499214	1.48258	0
cg24166916	1.48184	2.717
cg09791681	1.48134	3.58823
cg15415945	1.48043	0.713261
cg11977716	1.48014	0
cg25703541	1.47971	1.06557
cg06494592	1.47946	3.43103
cg03172657	1.47795	0
cg00853733	1.47745	0
cg17491517	1.47678	2.66828
cg16744438	1.47564	0
cg11247378	1.47518	0.445703
cg26333751	1.47516	0
cg17225407	1.4738	1.68164
cg13518625	1.47339	0.0345743
cg07893512	1.47308	3.15348
cg09264140	1.47264	0
cg02586212	1.47152	0.126868
cg02423105	1.47124	0
cg13693517	1.47123	0
cg09622121	1.47037	2.0932
cg13063357	1.46773	0.910322
cg05270750	1.46755	4.57258
cg13689560	1.46675	0.304157
cg07025785	1.46674	2.30754
cg07258983	1.4659	2.68575
cg18923906	1.46507	0
cg14364797	1.46422	0
cg25449441	1.46348	0.0345743
cg13653328	1.46276	0.910322
cg14937106	1.46206	2.04356
cg04852348	1.46102	0
cg14065526	1.46059	2.55046
cg07055845	1.45981	0.638877
cg06263672	1.45929	3.05828
cg27419400	1.45919	0.445703
cg27305525	1.45859	2.8627
cg12033075	1.45838	0
cg06109894	1.45814	3.37394
cg25518868	1.4572	1.56408
cg15642854	1.4567	0.751818
cg08005692	1.45621	0
cg06498272	1.45592	0
cg25927711	1.45369	0.844335
cg16474725	1.45354	0
cg00508697	1.45328	3.62099
cg07732037	1.45327	0
cg12406683	1.4532	0.0525681
cg20025658	1.45302	0.232407
cg18642369	1.45273	0
cg20374917	1.45217	0
cg05656210	1.45169	4.30853
cg21201401	1.45148	0
cg03940883	1.45148	2.04928
cg20410363	1.45085	4.42603
cg06178669	1.45065	0
cg18082788	1.45039	0.473122
cg11625868	1.44941	0.243681
cg22111694	1.44896	0.315534
cg08620426	1.44892	0
cg09581098	1.44789	1.06557
cg15619641	1.44709	4.07822
cg00252472	1.4468	0
cg27292835	1.44645	0
cg01802772	1.44634	2.8627
cg05457903	1.44558	0
cg04764597	1.44528	0
cg25233139	1.44509	0.602994
cg01787285	1.44478	0
cg09881585	1.44404	4.42603
cg21985559	1.44397	3.45399
cg13323752	1.44394	1.36725
cg24164884	1.44379	0.713261
cg23919742	1.44362	1.90077
cg19605788	1.44255	0.304157
cg24077593	1.4424	3.45459
cg24488469	1.4423	0
cg02053188	1.44157	0.122223
cg07114810	1.44031	0
cg00297832	1.43972	0
cg08169020	1.43902	0
cg19281794	1.43854	0
cg00634984	1.43818	0.586376
cg07484910	1.43734	2.66828
cg07069844	1.4372	0
cg03108070	1.43702	0.224511
cg24750887	1.4369	0
cg27097438	1.43619	2.0932
cg01463139	1.43596	0.861831
cg05467012	1.43535	2.8627
cg13994730	1.43506	3.05828
cg22473770	1.43506	0.132685
cg09993145	1.43437	0
cg15227911	1.43429	0
cg24902557	1.43418	0.273501
cg10306192	1.43409	4.57065
cg15322570	1.43404	4.42603
cg02452966	1.43399	2.68575
cg13702222	1.4337	0
cg09339476	1.43352	0.172994
cg21666367	1.43274	0.277287
cg03992149	1.43241	0.177184
cg22705746	1.43223	0.388942
cg09827761	1.43196	4.57258
cg22293458	1.43179	0.110888
cg21152671	1.43111	0
cg05971148	1.43058	0
cg04234412	1.4302	1.06557
cg09042952	1.42988	0.751818
cg12351126	1.42952	2.87949
cg23038813	1.42934	4.57065
cg15536947	1.42878	0
cg05886546	1.42857	2.04928
cg27558594	1.42786	3.05828
cg04661457	1.42748	0
cg02921003	1.42737	0.631496
cg05248234	1.42724	4.07522
cg01440489	1.42703	1.90873
cg03963219	1.42698	0
cg24873872	1.42665	0.586376
cg27387030	1.42616	0.315534
cg25708850	1.42607	0.638877
cg24118856	1.42555	0.445703
cg09970481	1.42522	0.124007
cg20347665	1.42512	2.04356
cg03623770	1.42469	4.07822
cg27470213	1.42466	0
cg21733973	1.42446	1.76344
cg09139047	1.4237	2.0932
cg06653796	1.42263	0
cg00359973	1.42242	3.45399
cg02902412	1.42211	0
cg03867607	1.42202	0.193201
cg11515215	1.42136	0.193201
cg15016771	1.42087	0.184481
cg26846943	1.42083	0.103394
cg19918549	1.42005	0
cg09844573	1.41986	0
cg01295646	1.41901	4.20591
cg03292213	1.41884	3.58823
cg03204600	1.41877	1.43945
cg14825413	1.41849	1.43664
cg15262954	1.41809	0
cg27416749	1.4179	4.57258
cg04932149	1.41763	2.68575
cg13322252	1.41746	0
cg12606911	1.41691	0.670647
cg14943135	1.41674	0.103394
cg23463608	1.41649	0
cg06102954	1.41613	0.638877
cg27176614	1.41605	0.273501
cg17840914	1.416	4.07822
cg24699670	1.41587	2.04356
cg08894532	1.41584	0.124007
cg09734952	1.41581	3.45399
cg10181330	1.41573	1.19566
cg10578938	1.41519	0
cg25673075	1.41517	1.56408
cg00446123	1.41444	0
cg20380468	1.41436	0
cg25158622	1.41415	0
cg27557909	1.41404	0.445703
cg04468564	1.41321	0.899356
cg01203153	1.41311	1.19566
cg02901522	1.4128	1.18507
cg24023453	1.41262	2.0932
cg13136655	1.41195	0.473122
cg24440658	1.41176	0.631496
cg27506442	1.41169	0
cg12967624	1.41056	1.43945
cg08404221	1.41008	3.45399
cg00980410	1.41005	0
cg15298486	1.40966	0
cg08962271	1.40928	0
cg05959459	1.40915	4.43526
cg13770691	1.40907	0
cg01218619	1.40902	3.43103
cg00124011	1.40894	2.31338
cg11474778	1.40873	0.146549
cg16474696	1.40848	2.68575
cg14089103	1.40818	3.45459
cg10423607	1.40805	0
cg02401352	1.40804	2.66828
cg09655938	1.4078	0.844335
cg05789250	1.4077	0.222416
cg00151370	1.40767	0
cg10236261	1.40739	0
cg07991621	1.40706	2.0932
cg11965913	1.4054	3.37394
cg26646392	1.40498	0.445703
cg09678939	1.40494	0.473122
cg04432742	1.4045	0
cg15265458	1.40343	0.400539
cg16162391	1.40253	1.58288
cg23595396	1.40251	2.717
cg03231163	1.40249	2.04356
cg20740299	1.4023	0.56271
cg04862249	1.40214	3.15348
cg13144484	1.40191	4.07522
cg00810292	1.40191	0
cg26886231	1.40162	0.355547
cg17183362	1.4013	1.56408
cg24019599	1.40112	1.19566
cg02693156	1.40111	1.58288
cg06753439	1.40066	0.0345743
cg20893203	1.40038	0.0345743
cg05590257	1.4001	3.58823
cg10683527	1.39955	0
cg10375559	1.39936	0.133262
cg21206147	1.39922	0.184481
cg25096745	1.3985	0
cg02071292	1.39827	3.45459
cg07186032	1.39813	2.0932
cg07884764	1.39804	0
cg13972557	1.39718	2.0932
cg19254047	1.39707	0
cg08343300	1.39666	1.43945
cg13638257	1.39644	0.0345743
cg08605899	1.39638	4.71203
cg10387543	1.39611	3.94057
cg10200291	1.3961	3.43103
cg05960182	1.39607	0
cg23877577	1.39591	0.899356
cg13521018	1.39587	0
cg08872581	1.39547	0.844335
cg12229555	1.39533	0
cg06303744	1.39515	0.473122
cg26546864	1.39512	2.66828
cg20154618	1.39465	0.205153
cg18625627	1.39451	0
cg19856897	1.39439	0.0345743
cg07571954	1.39412	2.87949
cg18052123	1.39405	0
cg03599590	1.39403	0
cg20718214	1.3937	4.07822
cg11392858	1.39341	2.66828
cg16896539	1.39309	0
cg23878564	1.393	4.97503
cg22679626	1.39251	1.43945
cg02558026	1.39248	0
cg24916358	1.39241	0
cg23371584	1.39239	2.31338
cg17001333	1.39188	3.37394
cg06591011	1.39183	0
cg15722679	1.39161	0
cg20805133	1.39158	0
cg11790681	1.39127	2.87949
cg07665260	1.39101	0.445703
cg27166718	1.39101	0.083768
cg16047279	1.39098	0
cg16822407	1.39044	0
cg18624102	1.39013	2.68575
cg23832497	1.38976	0.224511
cg10131972	1.38973	0.0771914
cg22995106	1.38966	0
cg11347582	1.38954	4.20591
cg08626932	1.38952	0.445703
cg13636952	1.38926	0.083768
cg24693695	1.3886	4.30853
cg23613051	1.38787	1.19566
cg15551881	1.38785	0
cg05799811	1.38784	0
cg04906816	1.38756	0
cg19595750	1.38751	0.631496
cg06192883	1.38733	0
cg12434944	1.38672	1.43664
cg09002049	1.38658	0.400539
cg27133224	1.38577	0
cg24722577	1.38568	3.43103
cg22164891	1.38559	2.04356
cg03569637	1.38559	0.0478017
cg13333800	1.3855	0.713261
cg11740103	1.38524	0.921737
cg17933838	1.3852	2.8627
cg04305870	1.38499	3.58823
cg18294332	1.38485	0.400539
cg15856055	1.38463	0
cg06131755	1.38441	1.43664
cg09573389	1.38364	4.57065
cg07786657	1.38356	0
cg23648810	1.38279	0
cg20292110	1.38275	1.68164
cg07376282	1.38261	0.586376
cg26133301	1.3825	0
cg11862551	1.38246	3.43103
cg14622801	1.3823	3.62099
cg17095652	1.382	0
cg12453500	1.3818	2.68575
cg04391186	1.38142	0
cg18778986	1.38134	1.43945
cg06713116	1.38113	3.05828
cg19491207	1.38092	0
cg20844861	1.38047	2.04356
cg05783139	1.3804	1.90077
cg20440041	1.38016	0
cg13525276	1.38012	0
cg23229016	1.38012	0.232407
cg00361146	1.37927	2.717
cg01673284	1.37924	0.514775
cg24007312	1.37897	2.0932
cg06015525	1.37882	0
cg23943944	1.37873	0.910322
cg16131748	1.37868	0
cg00458681	1.37827	0
cg10724632	1.37826	2.8627
cg02016178	1.37808	0.0543893
cg27089226	1.37779	0
cg16177032	1.37779	2.68575
cg05517541	1.37774	0
cg26154268	1.37727	0.514775
cg25695610	1.37663	2.34508
cg21470947	1.37655	0
cg10311104	1.37621	1.18507
cg09607043	1.37583	0
cg12616710	1.37556	4.30853
cg06909469	1.37475	0.0525681
cg08601457	1.37449	0.103394
cg10489124	1.37434	1.36725
cg16552271	1.37415	0
cg27182293	1.37413	0.124007
cg25013753	1.37362	4.07822
cg03004371	1.37338	0.0543893
cg25386151	1.37319	0
cg00545199	1.37299	0.276636
cg13962347	1.37294	0
cg24882621	1.37277	3.45399
cg06922569	1.37252	2.68575
cg16554153	1.3723	0.0345743
cg14064762	1.37217	0
cg07568841	1.37207	0
cg01954531	1.37194	2.68575
cg19484093	1.37181	2.717
cg16906375	1.37158	0.364527
cg16241033	1.37122	0.133262
cg17729873	1.37116	1.43945
cg07207937	1.37113	2.717
cg06836849	1.37107	0.133262
cg07634101	1.37069	2.0932
cg23872179	1.37036	1.06557
cg15644837	1.37022	0.713261
cg22356061	1.3701	0
cg21795255	1.37001	3.43103
cg08317738	1.37001	0.273501
cg20513976	1.3698	0
cg21399203	1.36979	0
cg02821342	1.36965	0.0509209
cg21990144	1.36961	0
cg21860629	1.36957	1.30199
cg07871059	1.36947	0
cg20773320	1.36891	0.910322
cg00750481	1.36888	3.45459
cg06271067	1.36856	0
cg17776324	1.36856	1.58288
cg03250911	1.36847	2.68575
cg21642649	1.36825	3.45399
cg22747650	1.36813	3.05828
cg21968376	1.36784	1.06557
cg04998327	1.36775	1.58288
cg08469632	1.36729	1.68164
cg04777103	1.36715	1.43945
cg07858069	1.36646	2.04356
cg05570258	1.36616	0.083768
cg10099732	1.36592	0
cg07180360	1.36571	1.06557
cg22206855	1.36567	2.04356
cg03961010	1.36561	0.0478017
cg11190637	1.365	2.04356
cg15405432	1.36497	0.910322
cg05504194	1.3645	2.05549
cg11869499	1.36437	0
cg14345882	1.36435	0.400539
cg20170271	1.36397	0.124007
cg27662789	1.36367	0
cg17279959	1.36367	2.68575
cg05332483	1.36344	1.11378
cg24237439	1.36342	0
cg06038367	1.36287	0
cg02086858	1.36279	3.45459
cg19245011	1.36237	0.184481
cg18105467	1.36219	1.06557
cg04979063	1.36218	3.37394
cg15043283	1.36211	2.04356
cg16328033	1.36181	2.68575
cg08331345	1.36145	0
cg25034591	1.36088	3.45399
cg23330450	1.36051	0
cg24361896	1.36047	3.37394
cg08431931	1.36035	0.304157
cg00862588	1.36009	0
cg05257202	1.35994	0
cg02861615	1.35975	0
cg24674445	1.35919	0.670647
cg22496973	1.35905	3.94057
cg11185792	1.35896	0.315534
cg02215357	1.35891	0.277935
cg06738063	1.3585	3.62099
cg10016364	1.35794	0
cg07139440	1.35789	1.90077
cg07814289	1.35787	0.224511
cg05559648	1.35783	0
cg07202981	1.35782	4.86554
cg20622019	1.35754	0
cg23825830	1.35726	0
cg10098570	1.35718	1.43945
cg11547273	1.35717	0.122223
cg08450017	1.35712	0
cg07167872	1.35681	2.31338
cg02909397	1.35655	2.04356
cg14970046	1.35626	0.56271
cg25949955	1.35613	2.8627
cg07248223	1.35608	0
cg17134153	1.35606	0
cg20320717	1.35573	0.232407
cg06396265	1.35556	0
cg18106434	1.35531	1.44783
cg12073436	1.35521	0
cg05096515	1.35518	0.844335
cg00055617	1.35495	1.43945
cg02743029	1.35474	2.31338
cg04387347	1.35462	0.0543893
cg19130645	1.3545	0.736023
cg07167594	1.35436	0
cg18679504	1.35434	2.04356
cg06444329	1.35419	1.06557
cg23905908	1.354	3.45399
cg21105477	1.35396	0
cg12435551	1.35382	0.126868
cg19389001	1.35381	4.30853
cg18837947	1.35377	1.19566
cg11563399	1.35325	4.07822
cg09238957	1.35293	0.899356
cg09696044	1.35286	0
cg25172682	1.35275	2.30754
cg05964212	1.35262	0
cg00936435	1.35252	3.45399
cg04554131	1.3524	0
cg26950531	1.35218	0.0771914
cg04042333	1.35207	0
cg04772326	1.35188	4.57065
cg06079564	1.35171	0
cg11499091	1.35151	0.355547
cg22905511	1.35148	2.717
cg01103911	1.35137	1.90077
cg07464924	1.35124	2.717
cg01351822	1.35113	4.07522
cg25547663	1.35084	2.04356
cg26422465	1.3507	1.63667
cg16071713	1.35067	0
cg14214739	1.35058	3.58823
cg23431175	1.35039	2.0932
cg02804166	1.35037	2.04356
cg08879470	1.35012	4.07822
cg18838701	1.35012	1.43945
cg00315563	1.35002	1.56408
cg15463457	1.34988	2.717
cg02794779	1.34976	0.602994
cg24024661	1.34973	0
cg02743650	1.34966	4.57065
cg19093205	1.34961	3.45399
cg02587153	1.34958	1.06557
cg04714787	1.34931	1.56408
cg23015219	1.34931	0
cg09626521	1.34931	0.713261
cg26815066	1.34891	0.487164
cg07061500	1.34867	0.103394
cg02707799	1.34867	0
cg11867651	1.34857	3.43103
cg03218374	1.3485	0
cg13741802	1.34844	3.45399
cg25536960	1.3483	4.42603
cg16216704	1.3483	3.45399
cg07161993	1.34829	2.04356
cg23061725	1.34825	0.0525681
cg15408080	1.34795	0
cg09820373	1.34775	2.87949
cg26418147	1.34744	0.0525681
cg01737421	1.34696	0.844335
cg16367232	1.34687	2.68575
cg19065177	1.34681	0.122223
cg24258191	1.34628	3.43103
cg20750606	1.3457	3.45459
cg06875740	1.34519	0.638877
cg14437551	1.34471	0
cg16776114	1.34462	3.45399
cg07181891	1.34436	2.04356
cg15870809	1.34434	3.45399
cg21380024	1.34395	0
cg17910679	1.34364	2.04928
cg01009686	1.34326	1.06557
cg10354764	1.34326	2.66828
cg05668580	1.34323	1.56408
cg10489463	1.34306	0
cg00369151	1.34241	1.90873
cg02642549	1.34236	0.713261
cg18598029	1.34234	3.43103
cg21284636	1.3422	2.68575
cg12339131	1.34215	2.04928
cg14917512	1.34196	2.68575
cg22305850	1.34192	3.37394
cg08317289	1.34189	3.05828
cg07657192	1.34188	4.30853
cg12948621	1.34175	1.06557
cg02119840	1.34171	1.18507
cg08085267	1.34162	4.07522
cg07799005	1.34123	0.133262
cg26460530	1.34123	0
cg09981929	1.34109	0.364527
cg02124059	1.34079	1.43945
cg24200083	1.3406	0.445703
cg23127323	1.34058	2.0932
cg01114088	1.34057	3.43103
cg19430489	1.34049	1.58288
cg04918921	1.34045	2.87949
cg10047502	1.3404	2.68575
cg11290168	1.34032	2.04356
cg01891583	1.33961	4.57258
cg17176609	1.33956	0.137454
cg11902777	1.33948	1.19566
cg05254518	1.33926	1.44783
cg26473818	1.33908	0.133262
cg06768944	1.33906	3.05828
cg24602417	1.33904	1.76344
cg04216286	1.33903	3.45399
cg04653083	1.33896	2.04356
cg08424219	1.33856	2.34508
cg13370412	1.33854	2.04356
cg00781658	1.33827	0
cg19749538	1.33826	0.110888
cg21342611	1.33817	2.68575
cg04717802	1.33808	2.04356
cg26294955	1.3379	2.0932
cg01016637	1.33779	0.172994
cg15443403	1.33778	0.388942
cg27129922	1.33773	0
cg01832662	1.33736	2.04928
cg25420101	1.33727	0.713261
cg26114378	1.33716	2.68575
cg24866308	1.33698	1.19566
cg17432513	1.33694	1.19566
cg09762043	1.3369	3.15348
cg07780630	1.33683	0
cg10706590	1.3366	2.04356
cg16219302	1.3366	4.07522
cg22452837	1.3365	3.43103
cg15824287	1.33635	2.04356
cg12737152	1.33631	2.34508
cg22859679	1.33617	0.193201
cg09201327	1.33617	4.20591
cg05945608	1.33607	0
cg16064425	1.33601	4.57258
cg23173586	1.33578	0
cg01817393	1.33573	0.0771914
cg03820205	1.33571	2.34508
cg10516998	1.33567	0.356986
cg17810853	1.33567	2.0932
cg02291020	1.33555	1.58288
cg11066365	1.33548	1.36725
cg23825480	1.33535	0
cg16165575	1.33529	0
cg00442112	1.33505	3.43103
cg21799270	1.33503	0
cg13937627	1.3344	3.45399
cg05057452	1.33391	3.58823
cg11320143	1.3338	2.31338
cg22425474	1.33378	2.0932
cg27419028	1.33375	2.68575
cg07237979	1.3336	0
cg18806997	1.33353	0.126868
cg12252547	1.33323	3.62099
cg03294458	1.33317	2.30754
cg18884368	1.33301	0
cg10432265	1.33301	1.36725
cg16751098	1.33299	0.273501
cg08523384	1.33261	0
cg19836906	1.33255	2.68575
cg02794695	1.3324	0.0345743
cg08375849	1.33231	0.0478017
cg17884739	1.33221	0.124007
cg11701868	1.33207	0
cg17388653	1.33205	2.68575
cg23978242	1.33182	0.921737
cg19998150	1.33161	0.631496
cg12481306	1.33158	2.68575
cg24931092	1.3315	0
cg03817616	1.33127	2.04356
cg17485827	1.33114	2.8627
cg21585162	1.33101	0
cg19638749	1.33098	0.388942
cg24512517	1.33094	2.68575
cg04962480	1.33091	0
cg24018148	1.33079	1.76344
cg11824111	1.33066	2.04356
cg05526804	1.33063	2.68575
cg12513189	1.33048	2.04356
cg01362570	1.33044	3.43103
cg14553504	1.33037	0.0792512
cg13660174	1.33021	0
cg18712352	1.33005	0
cg00781978	1.32966	3.45399
cg20291222	1.32962	3.45459
cg24499627	1.32944	0.364527
cg02101203	1.32943	0.487164
cg11624060	1.32936	0.110888
cg18582260	1.32933	0.133262
cg05985589	1.32922	1.19566
cg08640824	1.32901	0
cg20728490	1.32868	0
cg19504245	1.32862	0.445703
cg01044025	1.32812	0
cg23777956	1.32806	0.0771914
cg05112986	1.32784	1.43664
cg07954885	1.32772	0
cg13692739	1.32767	0
cg26323797	1.32744	2.68575
cg11021247	1.32714	2.68575
cg02072170	1.32694	0.110888
cg22599514	1.32692	0.243681
cg21812670	1.32638	0.0525681
cg09343544	1.32638	0.445703
cg13987972	1.32622	2.68575
cg00942920	1.3258	0
cg13182599	1.32534	0
cg12391372	1.32528	3.58823
cg14871604	1.32507	2.68575
cg14889011	1.32507	0.364527
cg00982136	1.32499	0
cg06921685	1.32495	2.68575
cg17878135	1.32495	2.68575
cg03403720	1.32494	3.43103
cg16114380	1.32472	0
cg15035421	1.32458	0.0792512
cg04455030	1.32455	2.04356
cg06718073	1.32439	0.277287
cg21196747	1.32434	2.717
cg09060588	1.3235	1.18507
cg08460026	1.32337	0
cg06874323	1.32332	0
cg23537415	1.32319	0
cg14539179	1.32317	3.45459
cg20250274	1.32317	1.06557
cg16454902	1.32292	0
cg20098118	1.32271	2.04356
cg18861767	1.32267	4.86554
cg05012902	1.32252	0
cg17711527	1.32243	0
cg08677140	1.32241	0
cg22455616	1.32235	2.68575
cg13078798	1.32234	3.94057
cg14260083	1.32197	0
cg03679005	1.32182	2.68575
cg20939114	1.32178	0
cg05182217	1.32172	1.18507
cg20644981	1.3216	0
cg14886269	1.32156	1.30199
cg00855661	1.32148	0.713261
cg05280698	1.32132	1.06557
cg00146240	1.32131	4.07522
cg03609398	1.3213	0.921737
cg09179723	1.32117	0
cg10790672	1.32112	0
cg16662477	1.32108	0
cg16782885	1.32102	3.05828
cg22366629	1.32004	2.68575
cg15298323	1.31986	2.55046
cg04065108	1.3197	0.205153
cg07681512	1.31958	3.45399
cg25170017	1.31956	0
cg07075512	1.31943	4.30853
cg01048445	1.31939	0.0525681
cg25849068	1.31935	4.42603
cg03454639	1.31922	0.0709788
cg00590063	1.31887	2.68575
cg14029994	1.31886	0.146549
cg19642421	1.31872	0.487164
cg16639637	1.31859	2.04928
cg27211696	1.31858	2.31338
cg12022621	1.31858	0
cg12459719	1.31831	2.68575
cg16173847	1.31829	0
cg00442389	1.31818	0.222416
cg04450994	1.31818	0
cg08915615	1.31813	0
cg26610808	1.318	0
cg18951352	1.318	0.473122
cg25051948	1.31794	3.45399
cg08772796	1.3179	0.276636
cg12178669	1.31783	0.0478017
cg06879828	1.31783	3.45399
cg07741840	1.3177	3.45459
cg18951390	1.31758	0.243681
cg06022561	1.31748	0
cg03388043	1.31737	0
cg10985914	1.31734	0.0525681
cg10031995	1.31726	0
cg11645539	1.31696	1.43664
cg04275695	1.31681	0.356986
cg00815770	1.31678	2.04356
cg00902308	1.31673	2.04356
cg09835024	1.31635	1.43945
cg00213805	1.31631	2.68575
cg06433467	1.31625	0.56271
cg18643093	1.31622	0
cg24730756	1.31618	4.86554
cg18190847	1.3161	0.184481
cg08728825	1.31599	1.90873
cg17583158	1.3159	0.736023
cg25235397	1.31574	3.43103
cg15248972	1.31573	2.717
cg25140783	1.31569	0
cg19249708	1.31569	0.355547
cg13207630	1.31566	0.736023
cg25029264	1.31565	4.07522
cg13761949	1.31559	0.277935
cg24207161	1.31555	2.55046
cg10460864	1.3155	4.42603
cg17865482	1.31549	2.68575
cg12999267	1.31543	0
cg14388993	1.31538	2.68575
cg08438690	1.31536	0
cg13613965	1.31532	1.43664
cg12978040	1.31527	0
cg27058497	1.31527	0
cg17741993	1.3152	0
cg18262028	1.31506	3.43103
cg26135767	1.31499	2.68575
cg24349665	1.31474	0.0345743
cg19748438	1.31471	2.68575
cg05965277	1.31465	1.58288
cg06022838	1.31455	3.45399
cg10031516	1.31452	1.68164
cg11660879	1.3145	1.43945
cg08462055	1.3143	0
cg07531860	1.3141	1.76344
cg11260046	1.3141	4.42603
cg07677157	1.31406	0.277935
cg26176649	1.31385	2.68575
cg15322641	1.31381	2.0932
cg17340957	1.31379	2.68575
cg04916523	1.31374	0.243681
cg26538349	1.31374	3.43103
cg05098566	1.31358	0
cg25555657	1.31337	2.68575
cg01551388	1.31336	4.30853
cg10560079	1.31333	1.06811
cg14017254	1.3132	1.76344
cg03181524	1.31315	0.844335
cg19516279	1.31311	0.0792512
cg25753024	1.31307	2.34508
cg19400179	1.31295	0
cg13974464	1.31281	3.45399
cg11825731	1.31251	3.45399
cg17239019	1.31246	0
cg02161824	1.31242	2.68575
cg09455225	1.31238	3.45399
cg26987645	1.31232	0.525549
cg25755191	1.31225	0.232407
cg10715272	1.3121	0.670647
cg14419102	1.31205	0
cg07214066	1.31198	1.43945
cg00636562	1.31181	2.68575
cg07490070	1.31146	3.94057
cg24038764	1.31144	2.68575
cg22220165	1.31141	0.177184
cg11844660	1.31137	2.04928
cg16269097	1.31129	3.45399
cg04441405	1.311	0.713261
cg04413301	1.3108	4.57258
cg17248267	1.31065	1.63667
cg05600581	1.31056	3.45399
cg18904194	1.31025	2.68575
cg11708328	1.31016	1.43945
cg00745555	1.31013	4.86554
cg14214586	1.31012	3.45399
cg05375800	1.31007	4.20591
cg14832954	1.30999	0.137454
cg04768312	1.30996	1.43945
cg06095699	1.30993	0.751818
cg07450214	1.30992	0.133262
cg08463024	1.30986	0
cg03798942	1.30978	0.172994
cg15459165	1.3097	0
cg03031357	1.30959	3.45399
cg04914231	1.30957	0.132685
cg03068866	1.30953	1.90873
cg27522005	1.30947	0.133262
cg02304092	1.30942	3.43103
cg14548802	1.30941	0
cg15854666	1.30927	1.43945
cg16561057	1.30917	0.083768
cg24858738	1.30914	0.400539
cg21279316	1.309	0
cg27447006	1.30892	0.0525681
cg16883141	1.3089	1.63667
cg18865207	1.30869	0
cg14117219	1.30855	4.71203
cg16506378	1.30836	2.05549
cg08856118	1.30822	0.0478017
cg17460386	1.30818	0
cg01373248	1.3081	0
cg21890646	1.30801	0
cg18649823	1.30791	1.43945
cg26519783	1.30787	3.45399
cg13918312	1.30781	3.45399
cg02016764	1.30777	0
cg15800276	1.30748	4.71203
cg08566044	1.30748	0.56271
cg20691080	1.30739	0.276636
cg13594463	1.30721	0.0478017
cg00892060	1.30714	0.137454
cg18527651	1.30712	0
cg26977811	1.30703	0
cg05605384	1.307	4.42603
cg11831006	1.3069	0
cg19707653	1.30673	3.45399
cg23983887	1.30656	0
cg24849373	1.30648	3.05828
cg15157312	1.3064	0
cg04771154	1.3064	2.68575
cg11986756	1.30633	1.56408
cg05204104	1.30614	0
cg24467349	1.30611	1.63667
cg13248200	1.30611	0
cg06758644	1.30605	0.0525681
cg14407179	1.30575	0
cg00572586	1.3057	2.66828
cg15622989	1.30561	0.222416
cg26944426	1.30557	0.224511
cg22156842	1.30545	0.0792512
cg25325322	1.30545	0
cg02890812	1.30541	3.45399
cg06493829	1.30541	0
cg18833705	1.30534	3.45399
cg23230834	1.30528	2.55046
cg05120085	1.30524	0.670647
cg09121543	1.30494	0
cg16437679	1.30489	2.05549
cg13000496	1.30475	1.76344
cg12413156	1.30466	0
cg13168598	1.30446	0
cg13673094	1.30438	1.90077
cg27153798	1.30423	2.68575
cg10873964	1.3042	2.68575
cg24441922	1.30416	0
cg03892543	1.30413	0.112818
cg04242499	1.30407	0.400539
cg21156383	1.30397	4.42603
cg16694003	1.30397	0.273501
cg14233872	1.30383	3.45399
cg10117369	1.30381	0
cg04698020	1.30356	0.0771914
cg10812634	1.30354	2.0932
cg25140370	1.30349	0.110888
cg21762935	1.30348	2.68575
cg03515869	1.30331	0.137454
cg08644841	1.3033	4.30853
cg27131958	1.30319	0
cg06285575	1.3027	0
cg06614969	1.30239	2.68575
cg26416381	1.30237	2.87949
cg02010442	1.30231	3.45399
cg18949786	1.30225	0
cg23663092	1.30217	2.68575
cg16398051	1.30216	3.58823
cg25597745	1.30197	3.43103
cg12077963	1.30196	0
cg14184907	1.30195	0.0478017
cg15126544	1.30192	3.94057
cg27183791	1.30189	0
cg07956751	1.30166	0.0345743
cg16818768	1.30163	3.45399
cg01169440	1.30153	3.45399
cg24698536	1.30148	0.631496
cg03312117	1.30147	1.90077
cg09034929	1.30098	3.45399
cg17714703	1.30065	0
cg20371650	1.30059	3.45399
cg26852712	1.30026	0
cg12836643	1.30017	0
cg24049841	1.30007	0.445703
cg13976375	1.29998	3.94057
cg09323727	1.29994	2.31338
cg18427856	1.29959	0
cg19404215	1.29957	2.717
cg03705894	1.29948	3.45399
cg19405842	1.2994	2.8627
cg00541544	1.29935	0
cg22730029	1.29911	2.87949
cg18476633	1.29885	3.45399
cg09946139	1.29885	2.68575
cg07232945	1.29881	0.232407
cg23114435	1.29881	0
cg09275137	1.29877	2.68575
cg08549661	1.2986	2.8627
cg13925686	1.29853	0.355547
cg21141329	1.29841	0.514775
cg14473743	1.29812	0.315534
cg18976803	1.29798	2.68575
cg05374809	1.29794	0.514775
cg27639721	1.29772	0
cg04199473	1.29764	2.66828
cg02825052	1.29758	2.87949
cg01546430	1.29743	0
cg26980789	1.29711	0.172994
cg22299467	1.29708	0.304157
cg22609277	1.29703	0.670647
cg13744306	1.29702	2.68575
cg08832851	1.297	0
cg22125926	1.29682	0.193201
cg16278496	1.29669	0
cg02031980	1.29651	4.42603
cg05932042	1.29651	0.899356
cg20741185	1.29651	0.0525681
cg02561912	1.29639	0.304157
cg08331829	1.29636	0.638877
cg15518400	1.2962	0.0525681
cg15225044	1.29619	3.45399
cg14145074	1.29617	0
cg10242496	1.29612	0
cg15360181	1.29611	0
cg11779113	1.29611	0.205153
cg06987246	1.29573	0
cg05304729	1.29571	0
cg21577598	1.29569	0
cg18766080	1.29559	0.315534
cg03493032	1.29546	0.487164
cg04555941	1.29539	0
cg02527198	1.29534	2.8627
cg00519069	1.29529	0
cg21843755	1.29529	0
cg00805874	1.29518	0
cg21867608	1.29515	0.0525681
cg13606829	1.29514	3.45399
cg02402436	1.29507	0
cg04283377	1.29505	3.45399
cg19123356	1.29485	0
cg06065019	1.29479	0
cg17170262	1.29475	0.315534
cg17536720	1.29458	1.06811
cg03553358	1.29455	0.602994
cg05464506	1.29427	0
cg23636682	1.29427	0.355547
cg23778596	1.29421	3.05828
cg03673737	1.2942	2.55046
cg07810091	1.29416	2.68575
cg23053742	1.29405	0.224511
cg24506221	1.29393	3.94057
cg08762424	1.29376	3.43103
cg18779595	1.29373	2.68575
cg05163329	1.29373	0.133262
cg05721476	1.29365	0
cg03211173	1.29365	1.43945
cg20313400	1.29355	1.90873
cg15940237	1.29353	2.04356
cg17972213	1.29349	0
cg14870383	1.29349	4.07822
cg08243524	1.29348	0.0771914
cg06524165	1.29333	0
cg04814784	1.29326	4.62184
cg26745222	1.29325	1.43945
cg08539065	1.29298	3.45399
cg03122511	1.29292	3.45399
cg10831901	1.29292	2.68575
cg24332685	1.29266	0.222416
cg03372852	1.29261	0
cg27500856	1.29252	0.0792512
cg18489994	1.29242	0.110888
cg11969330	1.2921	3.43103
cg26341831	1.29193	0
cg02959759	1.29193	1.36725
cg03514678	1.29187	2.04356
cg24541871	1.29182	1.63667
cg02801583	1.29182	2.04356
cg04756279	1.29174	3.45399
cg19672694	1.29165	0
cg05109065	1.29162	2.68575
cg22410499	1.2916	3.05828
cg21887683	1.29159	3.45399
cg11188103	1.29154	2.31338
cg13589318	1.29154	4.20591
cg04902286	1.29152	4.57065
cg12927730	1.2915	0
cg23343486	1.29147	0.414522
cg03266942	1.29146	3.45399
cg04736217	1.29143	0.122223
cg07375256	1.29138	0
cg00314660	1.29123	0
cg01119763	1.2912	2.68575
cg18733757	1.29093	1.11378
cg11588197	1.2909	0
cg27347434	1.29075	0.0792512
cg23680821	1.2907	0
cg00953793	1.29051	2.68575
cg04772025	1.29045	0.863774
cg13677741	1.29044	0.388942
cg07450406	1.29039	0.205153
cg24391279	1.29037	0
cg27583010	1.29028	0
cg05586384	1.29025	1.11378
cg01911077	1.29017	0
cg03238702	1.29009	0.0823886
cg17056676	1.29006	0
cg05373692	1.29004	2.04356
cg12603453	1.29003	0.0345743
cg19000468	1.28986	1.06557
cg12623364	1.28982	0
cg03291960	1.28971	0.736023
cg17225604	1.28966	4.57258
cg16510010	1.28964	4.42603
cg14255417	1.2896	1.11378
cg03576787	1.28938	0.487164
cg19321684	1.28936	0
cg15611176	1.28936	1.36725
cg09669930	1.28926	2.717
cg21829239	1.28918	0.232407
cg15906692	1.28909	0.355547
cg01913024	1.28882	3.45399
cg14931884	1.2888	0
cg13204375	1.28876	2.04356
cg13129662	1.28862	1.24098
cg12214695	1.28834	0.487164
cg15083015	1.28828	4.57065
cg19743891	1.28814	0
cg14604474	1.28812	3.45399
cg23528751	1.28804	0.713261
cg19734536	1.28804	0.0525681
cg13070193	1.28794	4.71203
cg07475654	1.2878	0.137454
cg24124954	1.28777	0
cg22744480	1.28776	0.0345743
cg04868078	1.28774	3.37394
cg14796406	1.28771	0.356986
cg09761980	1.28768	3.45399
cg07285708	1.2874	0.184481
cg06958535	1.28718	0
cg21776057	1.28716	4.42603
cg21264555	1.28708	4.83277
cg16249105	1.28688	1.90873
cg13554667	1.28673	0.172994
cg17558827	1.28671	2.04356
cg16313807	1.28655	0
cg23224356	1.28652	3.37394
cg12687926	1.28647	4.07822
cg16385415	1.2864	4.42603
cg21055528	1.28634	0
cg10956264	1.28626	3.45399
cg15798883	1.28618	3.45399
cg22069441	1.28617	4.42603
cg01034251	1.28607	0.273501
cg06530441	1.28603	1.43945
cg17517993	1.28602	3.45399
cg20391948	1.28601	0
cg16893618	1.28599	0
cg18918417	1.28595	0.083768
cg19681842	1.28594	0
cg18295068	1.28593	1.06811
cg14398113	1.28583	0.112818
cg22111167	1.28578	0.193201
cg17250262	1.28563	0
cg12939283	1.28555	0.736023
cg14339068	1.28551	3.43103
cg15454483	1.28548	3.45399
cg06908232	1.28536	3.45399
cg18923721	1.28534	0.514775
cg08292569	1.28521	0
cg09032544	1.28515	0
cg24926791	1.28515	0.122223
cg19404184	1.28513	4.07822
cg27054084	1.28502	0
cg27595778	1.28495	4.42603
cg02914501	1.28491	0.670647
cg21517121	1.28486	2.68575
cg10805956	1.28485	0.388942
cg24384816	1.28482	0
cg04740205	1.28472	0
cg02879960	1.28454	4.42603
cg00056489	1.28448	1.36725
cg14001486	1.28442	0
cg22563987	1.28436	0.602994
cg27333993	1.28428	4.42603
cg11406453	1.28423	0
cg10150615	1.28421	4.42603
cg11826008	1.28415	0
cg00748494	1.28415	0.364527
cg05132828	1.28404	0
cg16734817	1.28388	4.42603
cg27258272	1.28387	0.0478017
cg17756730	1.28382	0
cg16987876	1.28369	0
cg18426869	1.28369	3.45399
cg26006214	1.28357	2.04356
cg16036409	1.2835	1.58288
cg14089267	1.28346	1.11378
cg25342059	1.28336	0
cg08005604	1.28334	0.0478017
cg20945764	1.28333	0
cg20151401	1.28327	0.525549
cg21397157	1.28316	2.68575
cg05227616	1.28313	0.400539
cg15891447	1.28309	3.45399
cg22824415	1.28293	3.45399
cg04006143	1.28289	0
cg13565157	1.28287	0.0478017
cg02998394	1.28283	0.122223
cg07143328	1.28275	4.30853
cg18641697	1.28273	0.844335
cg08963013	1.28266	3.37394
cg00346326	1.2824	2.87949
cg03968699	1.28233	3.45399
cg11331837	1.28232	3.58823
cg02880176	1.2823	2.66828
cg20910008	1.28227	0
cg05042743	1.28224	2.34508
cg00179446	1.28214	3.45399
cg22713892	1.28202	3.45399
cg10296410	1.282	4.42603
cg20149337	1.28187	0
cg04519177	1.28178	0.514775
cg21249754	1.28169	0
cg02995055	1.28163	1.11378
cg00467854	1.28147	3.45399
cg22459924	1.28146	0
cg26246880	1.28141	0.0525681
cg03294149	1.28132	3.15348
cg03420670	1.28115	2.31338
cg27536700	1.28096	0.276636
cg21725954	1.28094	0.736023
cg05545777	1.28094	0.0792512
cg07196124	1.28073	0.224511
cg16371538	1.28071	1.06811
cg09554443	1.28057	0
cg05825244	1.28055	2.04356
cg23220823	1.28051	0.224511
cg19038540	1.28021	0.232407
cg11301879	1.28019	0.0478017
cg14771727	1.27996	1.11378
cg05563333	1.27994	2.68575
cg07284339	1.27991	0.277935
cg27473693	1.27983	2.68575
cg03746520	1.27982	0.844335
cg11663421	1.2798	2.68575
cg00523465	1.27977	3.45399
cg17572800	1.27973	2.04356
cg07570055	1.2797	0.525549
cg19529732	1.27956	0
cg11667509	1.27948	2.68575
cg00598664	1.27946	2.04356
cg22381154	1.27939	2.55046
cg26539818	1.2792	4.07522
cg11292044	1.27919	0.487164
cg14085017	1.27916	4.86554
cg15972544	1.27913	0.861831
cg05723989	1.27908	0.137454
cg04764476	1.27905	4.42603
cg00106942	1.27904	1.11378
cg14828865	1.27901	4.42603
cg18770231	1.27888	0.525549
cg00422488	1.27883	1.18507
cg24589459	1.27878	1.63667
cg09135866	1.2787	1.06557
cg06804788	1.27862	2.04356
cg18817318	1.27857	0
cg06267636	1.27849	0.184481
cg23218567	1.2784	0.0509209
cg25840354	1.27839	1.56408
cg24699005	1.27838	0.124007
cg05494459	1.27832	3.45399
cg11612617	1.2783	0.364527
cg23556238	1.27818	2.34508
cg26348243	1.27806	0
cg04029282	1.27805	2.68575
cg14891022	1.27796	0.0771914
cg10789824	1.27776	0
cg08969925	1.27763	0
cg01515515	1.27754	0.388942
cg23687288	1.27749	2.31338
cg16456087	1.27742	0
cg03453431	1.27729	1.76344
cg18812946	1.27717	3.45399
cg25335841	1.27713	3.05828
cg21341586	1.2771	0.713261
cg23358625	1.27704	3.45399
cg27534567	1.27695	2.31338
cg26033526	1.27678	0
cg22044840	1.27664	4.42603
cg19053686	1.27651	0.356986
cg19092293	1.2765	3.45399
cg01978534	1.27644	4.30853
cg22356324	1.27636	0.277935
cg27596707	1.27628	1.58288
cg21654404	1.27628	1.36725
cg07216976	1.27621	0.631496
cg26329274	1.27599	0
cg25247558	1.27593	0
cg20774646	1.27591	0.861831
cg14082886	1.27578	0
cg12119780	1.27571	2.34508
cg23195373	1.27568	0
cg24973755	1.27563	0
cg10985943	1.27553	3.45399
cg22991506	1.27552	0
cg06221393	1.27549	0
cg25575688	1.27547	0.844335
cg25686812	1.27546	0.222416
cg15465743	1.27541	2.34508
cg22917680	1.27518	3.45399
cg16435561	1.27518	3.94057
cg09608858	1.27514	3.43103
cg05618183	1.27513	0
cg13603599	1.2751	0
cg21551185	1.27509	1.90873
cg23378546	1.27509	0.355547
cg19725972	1.27505	0.711397
cg05104476	1.27503	2.04356
cg25224222	1.27501	1.43945
cg13628616	1.27497	3.45399
cg21057323	1.27494	0
cg17137500	1.27487	0
cg04744025	1.27485	4.42603
cg12433559	1.27463	0
cg21006256	1.27458	0.473122
cg14397696	1.27453	1.44783
cg21712678	1.27448	0.124007
cg03858121	1.27438	1.06557
cg13203135	1.27435	0.304157
cg13251666	1.27435	0.146549
cg06373240	1.27432	0
cg03400443	1.27422	3.94057
cg13415831	1.2742	2.55046
cg26357596	1.27419	0.110888
cg02318959	1.27418	4.42603
cg01333849	1.27415	4.42603
cg14743649	1.27415	2.68575
cg07674520	1.27407	2.04356
cg23484380	1.27403	0
cg19755435	1.27402	0.899356
cg05305760	1.27402	3.45399
cg16987556	1.274	0.276636
cg01156747	1.27397	2.05549
cg14217495	1.27392	0
cg27403913	1.2739	4.42603
cg01589580	1.27385	0.638877
cg20737388	1.27377	0.193201
cg21537947	1.27369	4.42603
cg27049094	1.27369	0
cg03469082	1.27361	1.19566
cg00547789	1.2736	4.42603
cg14853467	1.27359	3.62099
cg23214760	1.27356	4.42603
cg27395654	1.27342	0.0345743
cg11150901	1.2734	1.90077
cg20592837	1.2734	1.43945
cg17859448	1.27339	0.126868
cg15904427	1.27336	3.45399
cg02374486	1.27329	0
cg08894629	1.27328	0.400539
cg10310595	1.27322	1.43664
cg24674304	1.27307	0.713261
cg18284427	1.27307	1.06811
cg19239342	1.273	0.56271
cg26872792	1.27299	3.45459
cg21513088	1.27298	0.388942
cg14503291	1.27296	0.132685
cg23181142	1.2729	4.42603
cg17638730	1.27284	0.473122
cg19114820	1.27269	0.751818
cg08528327	1.27252	0.315534
cg25565608	1.27247	2.04356
cg25638993	1.27245	1.43945
cg16992599	1.27245	3.15348
cg15755924	1.27239	4.42603
cg20803293	1.27235	2.8627
cg02668233	1.27233	4.07822
cg03989273	1.27232	0.910322
cg24759859	1.27227	3.62099
cg16354117	1.27226	0.273501
cg25755851	1.2722	2.8627
cg26939525	1.27213	4.42603
cg06303168	1.27212	0
cg01176363	1.27198	1.06557
cg16289210	1.27196	0.670647
cg16180082	1.27196	0.083768
cg05406954	1.27192	0
cg05109049	1.27177	3.15348
cg07489083	1.27171	1.19566
cg16206511	1.27165	0.133262
cg25367647	1.27161	4.42603
cg04340595	1.27142	0
cg18653991	1.27132	3.45399
cg03008339	1.27128	0.276636
cg12510923	1.27121	3.45399
cg07499142	1.27115	0
cg26381742	1.27112	4.42603
cg18920397	1.27109	0
cg27501759	1.27103	3.94057
cg00405086	1.27094	0.586376
cg25246692	1.27082	0
cg09238677	1.27063	2.87949
cg24333845	1.27059	1.19566
cg19709058	1.27058	3.94057
cg17738521	1.27057	1.18507
cg02538330	1.27056	4.42603
cg03984859	1.27054	0.861831
cg14377059	1.27049	0
cg19352062	1.27044	3.05828
cg14331226	1.27041	3.45399
cg26728709	1.27038	0.713261
cg00877056	1.27033	1.43945
cg25210835	1.2701	1.90077
cg19634157	1.27009	2.87949
cg15234550	1.26979	4.42603
cg20584997	1.26977	3.94057
cg10082114	1.26967	2.68575
cg22027471	1.2696	0
cg09119244	1.26952	3.45399
cg21161328	1.26952	4.42603
cg09975044	1.26949	0.273501
cg16701767	1.26949	0
cg09802688	1.26937	0
cg10639435	1.26936	0
cg23491841	1.26936	0
cg08960815	1.26924	0.083768
cg02791948	1.26909	4.42603
cg18298706	1.26908	0.273501
cg14595786	1.26907	2.68575
cg07569288	1.26899	0
cg00698744	1.26898	3.45399
cg01398859	1.26894	3.45399
cg04190784	1.26878	2.04356
cg23280720	1.26876	0
cg27134365	1.26874	0.243681
cg21911968	1.26869	1.68164
cg24274662	1.26862	3.45399
cg10441424	1.26855	0.122223
cg02030958	1.26849	0
cg20797674	1.26838	0.0525681
cg22166739	1.26834	0.0478017
cg02022481	1.26826	1.11378
cg06086316	1.26821	0.078785
cg06135650	1.26814	3.45399
cg04843801	1.26811	0.910322
cg18736101	1.26806	2.34508
cg07092111	1.26804	0
cg03050022	1.26804	0.514775
cg08324796	1.26803	4.42603
cg19942083	1.26802	0
cg16127845	1.26779	0.736023
cg02048922	1.26778	0.146549
cg04573397	1.26764	3.62099
cg05379196	1.2675	4.42603
cg08716255	1.26744	0
cg09081941	1.26743	2.87949
cg20674424	1.26741	0.0792512
cg14500267	1.26732	0.0478017
cg14871870	1.2673	0
cg19800913	1.2673	4.42603
cg14657417	1.26725	2.8627
cg24159575	1.26722	0.184481
cg15202848	1.26713	0.277935
cg08215788	1.26705	0.670647
cg03961551	1.26698	0
cg08058560	1.26695	2.8627
cg01350803	1.26693	3.62099
cg10250177	1.26691	0
cg26955881	1.26691	4.42603
cg16097380	1.26691	4.42603
cg25276892	1.26691	0
cg21380015	1.26686	1.06557
cg09912841	1.26683	3.45399
cg11955641	1.26678	0.56271
cg22157099	1.26673	0.0525681
cg08261032	1.26655	0.525549
cg18596621	1.26648	0
cg08839081	1.26645	2.34508
cg17096807	1.26644	0.0478017
cg21290885	1.26638	3.45399
cg22038907	1.26632	1.43664
cg21889537	1.26625	4.42603
cg13365022	1.26624	2.04356
cg08209483	1.26621	4.42603
cg04875706	1.26619	4.83277
cg02095003	1.26614	4.42603
cg08822227	1.26605	2.0932
cg10696351	1.26602	1.90873
cg14990368	1.26601	4.42603
cg01246520	1.26588	0.132685
cg04135246	1.26583	3.58823
cg05649922	1.26567	0
cg16227775	1.26564	3.45399
cg09850561	1.26559	4.42603
cg22356722	1.26556	1.63667
cg07869461	1.26548	4.42603
cg25250998	1.26545	0.0478017
cg20295248	1.26526	2.68575
cg27449150	1.26523	0
cg26668828	1.26523	4.30853
cg25474235	1.26511	0
cg14522327	1.26505	4.42603
cg13067553	1.26495	0.126868
cg03723123	1.26492	2.68575
cg26187205	1.26488	0.910322
cg11347411	1.26482	2.55046
cg03747309	1.26477	0.273501
cg05270224	1.26468	0
cg24653125	1.26465	0.122223
cg08663201	1.2645	0.0478017
cg08001559	1.26446	0
cg20973735	1.26432	0
cg15609321	1.26432	0
cg08351489	1.26425	0
cg01003666	1.26401	0
cg07711085	1.26399	3.45399
cg11197418	1.26399	0
cg23622129	1.26394	2.31338
cg14542583	1.2639	0.638877
cg06937357	1.26389	0
cg19080354	1.26383	4.07822
cg02946185	1.26379	2.55046
cg16707215	1.26369	1.04212
cg26069719	1.26366	0.222416
cg17230773	1.26366	0
cg17095147	1.26364	0
cg05598678	1.26363	0.083768
cg07215528	1.26361	4.42603
cg16822572	1.26358	4.42603
cg23828851	1.26357	0.222416
cg06901890	1.26349	0
cg12251508	1.26341	3.45399
cg17511968	1.2633	0.184481
cg05888872	1.26329	0.172994
cg19548176	1.26327	3.45399
cg02736602	1.2632	0.315534
cg03573824	1.26316	0.126868
cg21186098	1.26303	0
cg07189381	1.263	1.43945
cg09516200	1.26297	1.04212
cg11775595	1.26295	0.445703
cg13518366	1.26295	0.0771914
cg19393008	1.26293	1.11378
cg22815214	1.26289	0.137454
cg04600055	1.26288	0.0345743
cg26099876	1.26287	2.05549
cg18710053	1.26285	1.19566
cg01225095	1.26276	0.364527
cg02156782	1.26276	4.42603
cg11518359	1.26274	2.8627
cg04667267	1.26272	2.68575
cg12620378	1.26263	2.68575
cg01404988	1.26261	2.04356
cg13924996	1.26247	0.364527
cg04665139	1.26246	4.42603
cg11839020	1.26246	0
cg08610982	1.26245	0.122223
cg21113478	1.26244	0
cg11728928	1.26243	0.273501
cg21109542	1.26234	3.45399
cg16272981	1.26228	0
cg19206486	1.26227	3.45399
cg15919369	1.26224	4.42603
cg02929431	1.26221	0.0478017
cg19770547	1.26215	3.45399
cg24097094	1.26208	2.55046
cg01952913	1.26202	3.62099
cg09043214	1.26196	0
cg10825315	1.26186	0
cg22474435	1.26185	4.30853
cg06774039	1.26182	0.126868
cg25932599	1.2618	2.717
cg08621926	1.26178	2.8627
cg19217735	1.26178	0.670647
cg17380767	1.26177	4.42603
cg21945991	1.2617	3.45399
cg00459623	1.2617	3.37394
cg17484237	1.26168	0.122223
cg07103644	1.26153	4.42603
cg16719560	1.26152	4.43526
cg23828876	1.26151	0
cg11948159	1.26141	0.193201
cg20488123	1.26138	0
cg25242471	1.26137	0.388942
cg17477052	1.26135	3.45459
cg11454606	1.26132	0.277935
cg11296826	1.26131	0.861831
cg08864105	1.2613	2.31338
cg19698084	1.26126	0.193201
cg02050232	1.26123	2.04928
cg02917064	1.26117	0.0345743
cg12661744	1.26111	1.36725
cg17451586	1.26092	0
cg20208600	1.26089	1.11378
cg04893087	1.26089	2.717
cg22872349	1.26085	0.602994
cg22388954	1.26084	4.42603
cg02934281	1.26083	4.42603
cg18289156	1.26079	3.37394
cg12526869	1.26071	2.68575
cg15961920	1.26065	0.222416
cg21945665	1.26064	3.45399
cg03930153	1.26061	0.276636
cg02454309	1.26061	4.42603
cg17876294	1.26057	2.30754
cg21163717	1.26046	0
cg13874070	1.26042	3.15348
cg04987734	1.26029	0
cg13663390	1.26024	4.42603
cg04175739	1.26023	2.31338
cg08058894	1.26006	0.124007
cg24851651	1.26003	3.45459
cg27030482	1.26002	3.05828
cg15606819	1.25992	1.06557
cg10439737	1.2599	0
cg18530240	1.25988	3.45399
cg09238746	1.25976	1.04212
cg22912011	1.25974	4.42603
cg00292568	1.25968	3.43103
cg09473725	1.25968	0
cg04039397	1.25966	0.276636
cg26359958	1.25963	4.42603
cg19638572	1.25954	0
cg04204831	1.25951	2.717
cg11124135	1.25945	1.43664
cg15681597	1.25938	2.04356
cg26943001	1.25931	4.20591
cg14112356	1.25928	0
cg04922020	1.25928	3.45399
cg20888995	1.25927	0.0792512
cg03831206	1.25926	4.42603
cg25852095	1.2592	0.631496
cg19825589	1.25919	0
cg12915715	1.25912	0.146549
cg03128972	1.25908	0.899356
cg16865965	1.25908	4.43526
cg26315918	1.25907	0.110888
cg06936436	1.25897	0.273501
cg08946801	1.25897	1.36725
cg24613558	1.25891	0
cg21293589	1.25889	0.736023
cg11370064	1.25887	0
cg25381017	1.25882	0
cg15540371	1.25881	0.514775
cg26244575	1.2587	0
cg23492399	1.25869	2.0932
cg12710152	1.25869	0
cg00467529	1.25868	0.631496
cg16396284	1.25863	0.083768
cg00245012	1.25862	3.45399
cg09984316	1.25861	0.638877
cg11317199	1.2586	0
cg09914304	1.25859	0
cg16265859	1.25854	0
cg04672837	1.25851	1.44783
cg05687312	1.25841	4.42603
cg17104026	1.25834	0.304157
cg10944833	1.25818	0.110888
cg18158043	1.25814	4.07522
cg25634978	1.25809	3.45399
cg11775828	1.25802	0
cg10380221	1.25796	0
cg13356896	1.25792	0.670647
cg06673536	1.25781	0
cg18694313	1.25767	0.487164
cg25572043	1.25763	3.43103
cg00479463	1.25754	0
cg06016684	1.25748	3.45399
cg21243631	1.25739	0
cg00570635	1.25735	4.43526
cg11871910	1.25734	0.863774
cg24520862	1.25734	0
cg16236143	1.25731	2.68575
cg05857643	1.2573	0
cg06144608	1.25729	4.42603
cg05183538	1.25718	0
cg15858894	1.25698	4.42603
cg22686892	1.25697	4.42603
cg24441068	1.25694	2.34508
cg25675800	1.25693	0
cg10379050	1.2569	2.34508
cg14725109	1.25686	4.42603
cg16300030	1.25679	0.0509209
cg17375396	1.25666	0
cg07623567	1.25654	0
cg01772743	1.25648	0
cg18353226	1.25646	0
cg23367358	1.25645	0.232407
cg24391240	1.25643	3.45399
cg00050496	1.25642	0
cg18107893	1.25642	0.124007
cg06208288	1.25637	0
cg12121318	1.25636	0.276636
cg08857906	1.25634	0.388942
cg07137581	1.25633	4.42603
cg06392169	1.25628	0.713261
cg25386411	1.25626	2.31338
cg20071523	1.25624	2.04928
cg20850602	1.25616	0
cg23719124	1.25609	1.06811
cg10861751	1.25602	1.30199
cg08796342	1.25601	0
cg00782811	1.25598	0
cg05233674	1.25583	1.76344
cg13152690	1.25581	0
cg11200917	1.25572	3.43103
cg06635797	1.25569	2.04356
cg23004099	1.25558	3.37394
cg00357958	1.25546	0
cg24546622	1.25545	4.42603
cg27107144	1.2554	0.304157
cg21160472	1.25537	3.94057
cg13297560	1.25536	0.177184
cg00129827	1.25531	0.224511
cg00636124	1.25531	3.15348
cg14395298	1.2553	1.36725
cg13856340	1.25527	0
cg17005068	1.25527	1.43945
cg19159011	1.25519	0
cg03040210	1.25518	4.42603
cg10546888	1.25517	0
cg15791438	1.25516	0.638877
cg01792601	1.255	2.0932
cg13258563	1.25497	4.86554
cg03479209	1.25491	0
cg12718793	1.25489	2.30754
cg08315613	1.25487	0
cg19874314	1.25484	1.43664
cg02875253	1.25481	0.711397
cg17519206	1.25471	2.717
cg23686831	1.25459	0
cg12202185	1.25458	3.43103
cg23860088	1.25458	4.42603
cg13978689	1.25456	3.37394
cg06873352	1.25454	1.44783
cg22935653	1.25451	0.276636
cg07106881	1.25444	1.19566
cg11836585	1.25443	0
cg08395108	1.25434	4.42603
cg21352959	1.25434	1.68164
cg00715011	1.25434	4.42603
cg20027157	1.25431	1.90873
cg21229184	1.25428	2.0932
cg17776579	1.25418	4.42603
cg21848624	1.25417	1.06557
cg00531137	1.25413	0
cg02513379	1.25411	0
cg11647489	1.25405	4.42603
cg07638320	1.25403	3.45459
cg22050733	1.25402	2.8627
cg08434396	1.25385	4.42603
cg05418506	1.2538	4.42603
cg20793193	1.25379	4.42603
cg21114840	1.25377	0.445703
cg01269795	1.25372	0
cg03411579	1.25371	0
cg05445331	1.25361	4.42603
cg07438586	1.25353	4.30853
cg12622242	1.25346	0
cg04626171	1.25342	4.42603
cg22873412	1.25335	0.473122
cg08302650	1.25334	3.62099
cg10511429	1.25332	0.586376
cg14470998	1.25316	3.05828
cg23474890	1.25305	0
cg03040165	1.25305	0.525549
cg11506821	1.25304	4.42603
cg08517826	1.25288	0.400539
cg01668271	1.25286	4.42603
cg26536949	1.25284	0.414522
cg06520095	1.25282	2.66828
cg05599151	1.25281	4.42603
cg04481077	1.25277	3.62099
cg24290980	1.25275	0.222416
cg04523291	1.25272	0.670647
cg04262428	1.2526	2.34508
cg10438089	1.25253	0
cg12568536	1.25251	4.86554
cg12527112	1.25244	4.42603
cg23882019	1.25239	0.586376
cg14332079	1.2522	3.62099
cg10399944	1.25207	0
cg14728380	1.25203	0
cg09417038	1.25199	2.68575
cg26457179	1.25198	3.45399
cg01488378	1.25196	4.42603
cg21723486	1.25193	0
cg13225177	1.25187	3.45399
cg15711973	1.25185	0.525549
cg02715021	1.25178	1.58288
cg16868497	1.25173	0.638877
cg09788778	1.25171	0
cg04345928	1.25165	4.42603
cg13429095	1.25163	0
cg06401414	1.25155	0
cg06946838	1.2515	0.146549
cg15942979	1.25148	0
cg08560387	1.25143	2.34508
cg16921775	1.25139	0.364527
cg10486069	1.25137	1.90873
cg18221128	1.2513	0.277935
cg12339802	1.25129	1.63667
cg00128197	1.25128	4.42603
cg24704908	1.25126	3.62099
cg15119650	1.2512	1.24098
cg20478934	1.25113	0
cg07811386	1.25112	4.42603
cg20656868	1.25111	1.43945
cg22792862	1.25103	0.177184
cg06943437	1.25097	2.68575
cg06607866	1.25094	0
cg03062944	1.25091	0
cg01182973	1.25078	0.124007
cg22124136	1.25074	0.0478017
cg04999352	1.25071	0.0478017
cg24705404	1.25071	2.8627
cg20215212	1.25069	0
cg05528899	1.25068	0.355547
cg01166930	1.25067	4.42603
cg14278321	1.25061	1.76344
cg24091241	1.2505	3.45399
cg03253831	1.25049	3.43103
cg20080079	1.25046	3.45459
cg06253072	1.25043	0.921737
cg20517444	1.25031	4.42603
cg23082339	1.25029	3.43103
cg22635676	1.25029	3.94057
cg12498580	1.25028	0.0478017
cg11630392	1.25028	0
cg15963463	1.25027	0
cg07621224	1.25026	0
cg23935054	1.25022	0.631496
cg16930349	1.24999	4.42603
[truncated: 1,550 more rows]

## Sheet: normal vs SLE hyper
Data Supplement 3-3		Hypermethylated DNA in SLE LN+ and SLE LN-
CpG sites	Fold Change (SLE LN+ and LN-/NC)	q-value(%)
cg24844518	2.66258	0.568121
cg03816081	2.59725	0.154603
cg16235707	2.51395	1.45163
cg22094750	2.21445	2.51144
cg18557837	2.20401	1.84001
cg05431670	2.19461	1.40457
cg07031797	2.14822	0.255406
cg15172529	2.14083	0.330424
cg20402079	2.13252	1.84001
cg21400802	2.11921	0
cg05935904	2.10477	0.0635828
cg13353337	2.09038	1.69547
cg02506728	2.07532	1.25439
cg10890644	2.01082	0.763041
cg13724780	2.00649	1.84001
cg01558909	1.99611	0.60407
cg09442744	1.97905	1.40139
cg22846741	1.9303	1.69547
cg14541801	1.92769	0
cg15529290	1.91144	1.84001
cg21292033	1.9015	2.51597
cg02606840	1.90109	0.0995259
cg26856631	1.89643	0.87966
cg22984586	1.88424	0.568121
cg04969808	1.87962	2.16883
cg25508118	1.86885	0.405794
cg07227024	1.85638	0.761102
cg00304520	1.83469	0.994458
cg04214459	1.8229	0
cg03429643	1.81918	0.126373
cg05468843	1.81867	0.0737225
cg02491947	1.81826	0.710474
cg22926869	1.80241	0.835829
cg11931646	1.79689	0.330424
cg07313705	1.79632	1.13829
cg20033981	1.79616	0
cg06064964	1.79549	0
cg00587301	1.79343	0
cg13827209	1.7884	0
cg21302017	1.78494	0.718208
cg09363892	1.78379	0
cg22164298	1.76867	0
cg05478497	1.76434	2.45856
cg15948916	1.76296	0.185547
cg11066066	1.76174	0.257555
cg26731119	1.7604	2.56095
cg05475109	1.75766	0.698758
cg26487157	1.7555	0.126373
cg21291856	1.73633	1.14344
cg08611411	1.72912	0.761102
cg13143872	1.71376	0.15619
cg23079782	1.71288	0
cg08250118	1.71171	0.126373
cg04258771	1.71037	2.61959
cg02479782	1.70896	1.26378
cg15265458	1.70353	0.108091
cg12810503	1.69942	0
cg20556702	1.69535	0.545136
cg05973457	1.69081	0.971665
cg15734516	1.68979	0.415614
cg01063759	1.68724	0
cg03971555	1.68498	0
cg20007245	1.68387	0.156891
cg26821115	1.68284	0.415614
cg11017226	1.6724	2.72212
cg27306777	1.67034	0.449925
cg06432309	1.66826	0.735633
cg17429900	1.66445	2.51144
cg16208369	1.66255	2.32054
cg22851875	1.66176	0.568121
cg05775862	1.66089	0.619863
cg07089321	1.65798	0.330424
cg27086308	1.65523	2.3875
cg16051083	1.65244	0.698758
cg13749548	1.65215	0.474794
cg06824394	1.65155	0
cg26864661	1.6427	2.55312
cg00255726	1.64195	0
cg15454820	1.64102	0.763041
cg22311608	1.63771	0.44223
cg08208480	1.63631	2.06026
cg08409113	1.63361	0.545136
cg03272225	1.63251	2.51597
cg23347562	1.62935	2.3875
cg13707894	1.62878	1.45163
cg02953382	1.61915	0.710474
cg27118035	1.61697	0
cg25632883	1.61624	0
cg17225407	1.6159	0.403087
cg25755428	1.61487	0.294028
cg03252313	1.61321	0
cg12229555	1.60924	0.0844922
cg16944964	1.60707	2.32054
cg08726900	1.6042	0
cg23147227	1.60376	0
cg06621309	1.60262	0.21138
cg14825413	1.6021	0.120637
cg07196124	1.60102	1.14344
cg13409575	1.60096	1.87781
cg04918921	1.60089	1.40139
cg09324116	1.59956	0.718208
cg24730756	1.59712	1.21342
cg17279959	1.59483	0.255406
cg16695758	1.59441	0.545136
cg05637266	1.59315	2.82662
cg09619347	1.58844	0
cg00704664	1.58542	2.03383
cg02583620	1.585	0
cg05658887	1.58492	1.26378
cg08058560	1.58443	0.312523
cg25172682	1.58292	0.156891
cg06608376	1.57878	0.534191
cg22790973	1.57831	2.61959
cg09881585	1.57809	0.718208
cg25753024	1.57745	0.308407
cg12060786	1.57693	0.330424
cg15988843	1.57658	2.10946
cg13810673	1.57583	0.139287
cg04671145	1.57573	0.534191
cg12697442	1.57572	0.940537
cg12419862	1.57476	0.403087
cg25518868	1.57436	0.233224
cg22073152	1.5737	0
cg06827234	1.5731	0.233224
cg06699216	1.57143	0
cg06457011	1.57025	0
cg02372404	1.56746	2.45856
cg01534423	1.56738	0.545136
cg05376465	1.56737	0.971665
cg06039729	1.56712	0
cg14457782	1.56369	0.403087
cg00442112	1.5623	0.449925
cg08681904	1.55886	0.257555
cg02101876	1.55862	0
cg21475434	1.55798	1.45163
cg12434944	1.55763	2.08231
cg11671265	1.55742	1.84001
cg01114088	1.55714	0.322896
cg24567694	1.55593	2.08231
cg08550441	1.55527	2.61959
cg02410200	1.55448	2.75152
cg20236089	1.5517	0
cg09734952	1.54657	0.553214
cg21666367	1.54493	0
cg05803631	1.54401	1.87781
cg08879470	1.54391	1.21342
cg05985589	1.54286	0.120541
cg04754652	1.54091	0
cg22203628	1.53654	0
cg23192403	1.53591	0
cg15389183	1.53487	2.55312
cg13056744	1.53313	3.00814
cg05270750	1.53194	2.51597
cg10489124	1.531	0.215514
cg12424598	1.53094	0.126373
cg21785034	1.53008	0
cg14419141	1.52966	0.698758
cg12269161	1.52854	0
cg15421137	1.5285	2.16883
cg15262954	1.5254	0
cg03635442	1.5253	0.330424
cg16884400	1.52447	1.26378
cg01351822	1.52445	1.17653
cg27166718	1.5239	0
cg10590622	1.52346	2.16883
cg06738063	1.52328	0.87966
cg13994730	1.52324	2.08231
cg12014753	1.52272	2.51597
cg16279088	1.52258	2.3875
cg00907427	1.52196	0
cg15022609	1.52132	0.545136
cg12606911	1.52113	0.555181
cg16398051	1.51988	0.405062
cg07119830	1.51872	0
cg06271067	1.51841	0
cg16978043	1.51702	0.60266
cg26043149	1.51669	1.25439
cg08024264	1.51666	1.69547
cg25114630	1.51593	2.75152
cg25553791	1.51536	0
cg14415629	1.51382	0
cg13992444	1.51309	0
cg09315921	1.511	1.40139
cg08662757	1.51095	0.763041
cg26642667	1.51066	0.257555
cg17416730	1.50894	0
cg16204700	1.50893	2.56095
cg24140204	1.50809	2.51597
cg15415945	1.50705	0.0635828
cg18486231	1.50695	0.405062
cg13693517	1.50501	0
cg07025785	1.50374	0.971665
cg09973676	1.50091	0
cg06375761	1.50049	0.108091
cg13636952	1.49814	0
cg04109220	1.49772	2.72212
cg13008538	1.4969	0
cg18923906	1.49667	0
cg19943330	1.49637	0.353626
cg03867607	1.49535	0.084908
cg23919742	1.49515	0.405794
cg24524451	1.49514	0.534191
cg08241307	1.49446	1.72105
cg06718073	1.49334	0
cg22062432	1.4921	2.16883
cg08634464	1.49196	1.25439
cg16414568	1.49183	0.60407
cg13108141	1.49162	0
cg08343300	1.49153	0.255406
cg17638730	1.49088	0.330424
cg04909938	1.49073	1.84001
cg10818676	1.4907	1.87781
cg17858192	1.49022	1.84001
cg06398735	1.48854	0.619863
cg08017880	1.48788	0.308407
cg02527528	1.48778	2.05068
cg08120210	1.48569	0
cg20928777	1.48507	0
cg15322641	1.48472	0.449925
cg12286415	1.48457	0
cg02003183	1.4824	0
cg11424828	1.48203	1.70606
cg25536960	1.48171	0.553214
cg09762043	1.48166	2.28215
cg14304364	1.48133	1.21342
cg22893248	1.48086	1.40457
cg11965913	1.47936	0.994458
cg19789919	1.47894	2.45856
cg27519424	1.47831	2.51597
cg16744438	1.47808	0
cg20460761	1.47715	1.21342
cg06875740	1.47681	0.0844922
cg14089103	1.47669	0.940537
cg14364797	1.47667	0
cg13589318	1.4759	1.72105
cg05783139	1.47478	0.761102
cg22164891	1.47409	0.294028
cg01440489	1.47351	0.971665
cg24525828	1.47338	0.971665
cg02702444	1.4714	0.718208
cg06131755	1.4711	0.185547
cg11716267	1.47073	1.55243
cg07893512	1.47033	1.40139
cg14780132	1.47019	2.56095
cg20025658	1.47018	0
cg15665385	1.46893	1.87781
cg26387458	1.46883	0.940537
cg08261032	1.46879	0.555181
cg08894532	1.46859	0
cg22796922	1.46836	2.08231
cg24698536	1.46795	0.084908
cg17225604	1.46795	0.987859
cg02291020	1.46683	0.215514
cg23431175	1.46356	0.0635828
cg17334225	1.46247	0.718208
cg00750481	1.46162	0.735633
cg16530177	1.46088	0.134396
cg17713010	1.46064	0.987859
cg15298323	1.46061	0.257555
cg02693156	1.45895	0.494861
cg12856521	1.45883	1.43599
cg21805179	1.45882	0
cg22809411	1.45873	2.70686
cg05533953	1.45773	2.56095
cg21264555	1.45753	2.05068
cg17050806	1.45751	0.60407
cg04914231	1.45699	0.221863
cg22410499	1.45687	0.494861
cg27607372	1.45684	0.763041
cg03231163	1.45676	0.217144
cg18263166	1.45673	0
cg25449441	1.45664	0
cg13874070	1.45607	0.710474
cg14214739	1.45567	1.17653
cg08962271	1.45552	0
cg02520639	1.45529	0
cg11632419	1.45481	3.13116
cg05886546	1.45472	0.710474
cg07921777	1.45363	1.17653
cg10861751	1.45355	0.312523
cg20380468	1.45337	0
cg20094343	1.45228	1.69547
cg04657470	1.45221	0.405794
cg03820205	1.45193	0.619863
cg04317588	1.45068	2.08231
cg09581098	1.4505	0.255406
cg09002049	1.45037	0
cg24891846	1.45006	1.69547
cg00978875	1.44936	2.3875
cg16474696	1.4482	0.294028
cg13322252	1.44754	0
cg01589779	1.44749	1.55243
cg10706590	1.44696	0.718208
cg12086773	1.44688	2.32054
cg00853733	1.44674	0
cg20374917	1.44665	0
cg21566433	1.44616	1.40139
cg03661458	1.44591	1.87781
cg25614253	1.44589	1.72105
cg01238044	1.44523	0.545136
cg11395955	1.44487	1.21347
cg11518359	1.44482	1.87781
cg23779604	1.4437	0.0454406
cg05057452	1.44332	0.735633
cg08632164	1.44331	1.14344
cg05254518	1.44247	0.353626
cg00151370	1.44194	0
cg25703541	1.44183	0.403087
cg24631526	1.43989	0
cg01870619	1.4396	0.835829
cg19638749	1.43916	0
cg20658918	1.43845	0.312523
cg00968241	1.43831	1.84001
cg27470213	1.43788	0
cg23987736	1.43769	0
cg17185543	1.4366	0.763041
cg07732037	1.43643	0
cg14595786	1.43616	0.217144
cg19235955	1.436	2.03383
cg27084965	1.43574	2.70686
cg10578938	1.4357	0
cg17840914	1.43534	1.43599
cg09844573	1.43497	0
cg15054274	1.43379	0.568121
cg13415831	1.4337	0.494861
cg23627948	1.43362	0.0454406
cg18098065	1.43353	2.08231
cg02500152	1.43291	0.411593
cg12644885	1.4319	0.761102
cg07681512	1.43178	0.255406
cg22704915	1.43156	0.940537
cg22517705	1.43138	0
cg25465548	1.43134	0
cg16822407	1.43068	0
cg24882621	1.43061	0.60266
cg20250274	1.43056	0.545136
cg25575688	1.43029	0.156891
cg13702222	1.43029	0
cg25096745	1.43024	0
cg13091538	1.42983	2.32054
cg24200083	1.42981	0
cg11474778	1.42938	0.257555
cg21141329	1.42832	0.108552
cg25673948	1.42828	2.08231
cg01218619	1.42807	1.45163
cg05864868	1.42725	2.08231
cg15709536	1.42667	2.55312
cg19715493	1.42663	2.61959
cg08872581	1.42572	0.255406
cg03314029	1.42565	2.55312
cg15551881	1.42465	0
cg08005692	1.42458	0
cg15536947	1.42441	0
cg24488469	1.42379	0
cg26659805	1.4234	1.69547
cg11534293	1.42289	1.55243
cg09006985	1.42256	0.257555
cg24071719	1.42186	1.13829
cg11977716	1.42098	0
cg20320717	1.42072	0.21138
cg19918549	1.42014	0
cg27055313	1.4201	0.60407
cg15457005	1.41995	0.494861
cg09234859	1.41986	3.29601
cg24307368	1.4196	2.06026
cg23127323	1.41942	0.449925
cg02879960	1.41866	0.44223
cg01766191	1.41861	0.940537
cg24091241	1.41852	0.718208
cg09970481	1.41851	0
cg04872402	1.41847	2.10946
cg19114820	1.41826	0.215514
cg23832497	1.4178	0.0454406
cg15939347	1.41773	0.494861
cg08317289	1.41766	0.87966
cg13885357	1.41753	2.61959
cg18105467	1.41743	0.255406
cg21968376	1.41728	0.255406
cg21812670	1.41697	0
cg26416381	1.41678	0.735633
cg13723217	1.41666	2.51597
cg10031516	1.41639	0.60407
cg09339476	1.41635	0
cg09264140	1.41621	0
cg01935060	1.41607	0.405794
cg22986084	1.41564	0.221863
cg26673784	1.41563	2.45856
cg14029686	1.41549	1.45163
cg06102954	1.41544	0.217144
cg19430489	1.41523	0.474794
cg05261289	1.41521	1.87781
cg01997410	1.41476	0.553214
cg06756169	1.41471	2.55312
cg16383001	1.41465	0.126373
cg05571310	1.41464	1.25439
cg04661457	1.41446	0
cg14064762	1.41372	0
cg19856897	1.41306	0
cg04764597	1.41261	0
cg15644837	1.41243	0
cg00359973	1.41239	0.718208
cg09820373	1.41217	1.21342
cg03250911	1.41198	0.60266
cg01008854	1.41155	0.735633
cg20137045	1.41147	1.21347
cg07733481	1.41146	2.56095
cg12033075	1.41126	0
cg08871608	1.41125	0.710474
cg00787726	1.41118	0.411593
cg07791578	1.41082	1.13829
cg02825052	1.41077	0.763041
cg17121412	1.41039	2.05068
cg00361146	1.40979	0.568121
cg14029994	1.40948	0.0635828
cg18115495	1.40876	1.14344
cg17738521	1.40875	0.13334
cg24602417	1.40848	0.330424
cg14657417	1.40815	0.555181
cg01753815	1.40789	0.87966
cg05504194	1.40785	0.698758
cg10182734	1.40781	2.56095
cg05457903	1.4074	0
cg20844861	1.40708	0.255406
cg03704031	1.40691	0.718208
cg24024661	1.40657	0
cg02558026	1.40644	0
cg02733795	1.40604	1.14344
cg06204735	1.40544	1.17653
cg22609277	1.40517	0.15619
cg10040594	1.405	0
cg17183362	1.40439	0.534191
cg07748255	1.40415	0
cg02499214	1.40382	0
cg12481306	1.40381	0.255406
cg25755191	1.40374	0.0634141
cg08864105	1.40371	0.405794
cg06444329	1.40335	0
cg20109054	1.40283	1.70606
cg00151709	1.40188	2.51144
cg02215357	1.40174	0
cg05971148	1.40162	0
cg12046602	1.4015	0.534191
cg16249105	1.4011	0.763041
cg17202948	1.40089	0.545136
cg03204600	1.40083	0.553214
cg15635472	1.40074	0.139287
cg18298706	1.40052	0.405062
cg05249479	1.40041	0.474794
cg05592808	1.40024	0.257555
cg08560387	1.40006	0.308407
cg14133635	1.39979	1.21342
cg15298486	1.39973	0
cg21341586	1.39929	0.120541
cg18221128	1.39904	0.221863
cg15856055	1.39899	0
cg24750887	1.39895	0
cg03172657	1.39878	0
cg02616966	1.39859	1.84001
cg27541349	1.39831	0.405794
cg11547273	1.39817	0
cg03420670	1.39814	0.405794
cg03108070	1.39785	0.108091
cg22452837	1.39755	0.698758
cg12968518	1.39733	0.555181
cg04190784	1.39694	0.294028
cg05668580	1.39645	0.568121
cg08317738	1.39638	0
cg17096807	1.39604	0
cg07167872	1.39568	0.761102
cg19605788	1.39552	0.108552
cg09042952	1.39468	0.235229
cg03948744	1.39443	2.05068
cg17910679	1.39379	0.545136
cg01780754	1.39338	2.70686
cg14733936	1.39316	0.761102
cg16662477	1.39309	0
cg18538332	1.3929	0.710474
cg14683738	1.39249	2.82662
cg03994018	1.3922	1.14344
cg15138986	1.39187	0.494861
cg18476633	1.39111	0.255406
cg02902412	1.3911	0
cg01436664	1.39081	0.568121
cg19109608	1.39054	1.72105
cg00252472	1.39053	0
cg14887563	1.38999	1.14344
cg01016637	1.38993	0
cg03030317	1.38979	2.3875
cg08128826	1.38961	0.761102
cg14640386	1.38959	0.403087
cg04634493	1.38941	0.494861
cg27596707	1.38938	0.411593
cg04814784	1.38929	2.16883
cg13778201	1.38928	0.474794
cg16445399	1.38923	0.763041
cg23905908	1.38915	0.60266
cg08449049	1.38912	1.69547
cg16071713	1.38906	0
cg22087659	1.38894	1.70606
cg10432265	1.38885	0.171226
cg11122148	1.38883	0.474794
cg02452966	1.3888	0.710474
cg10636391	1.38853	0.312523
cg23376870	1.38788	0.971665
cg03750478	1.38783	2.75152
cg14937106	1.38769	0.718208
cg20852226	1.38767	2.06026
cg13554667	1.38752	0.215514
cg04296699	1.38749	0.994458
cg25441771	1.38747	1.84001
cg08620426	1.38722	0
cg01506766	1.38712	0.474794
cg26733140	1.38708	0.494861
cg02031980	1.38626	0.60266
cg19404215	1.38625	0.568121
cg04852348	1.38596	0
cg26748024	1.38586	1.40457
cg07884764	1.38536	0
cg18384926	1.38534	0.405062
cg10379050	1.38513	0.735633
cg10016364	1.385	0
cg09626521	1.38495	0.120541
cg06922569	1.38486	0.60266
cg03185752	1.38464	0
cg11338389	1.38463	0.171226
cg17095652	1.38439	0
cg06267636	1.38436	0.15619
cg14073986	1.38432	2.03383
cg25158622	1.38407	0
cg07114810	1.38384	0
cg25547663	1.38366	0.255406
cg22159557	1.38355	1.17653
cg04432742	1.38339	0
cg13255282	1.38265	0.449925
cg13613965	1.38261	0.619863
cg23053742	1.38234	0
cg03940883	1.38213	1.17653
cg02921003	1.38201	0.353626
cg06713116	1.38172	2.3875
cg17170262	1.38169	0
cg15208375	1.38146	0.545136
cg15942481	1.38139	1.17653
cg20154618	1.38108	0.0844922
cg07484910	1.38106	1.69943
cg00936435	1.381	0.553214
cg19281794	1.38085	0
cg05042743	1.38084	0.494861
cg17064520	1.38076	0.619863
cg27419400	1.38072	0.255406
cg24023453	1.38048	1.40457
cg21196747	1.38048	0.534191
cg15642854	1.38037	0.763041
cg15322570	1.38033	1.21347
cg03963219	1.38027	0
cg06957130	1.38018	0.44223
cg12568536	1.38016	1.21342
cg22995106	1.38009	0
cg05305760	1.38008	0.255406
cg27662789	1.3795	0
cg00177698	1.37941	2.03383
cg17105886	1.37874	2.03383
cg22355463	1.37871	0.568121
cg16007541	1.37854	0
cg01334437	1.37827	3.29601
cg06178669	1.3778	0
cg19516279	1.3777	0
cg17810853	1.37765	0.177858
cg02140097	1.37762	0.735633
cg03798942	1.37742	0
cg04627871	1.37735	2.70686
cg20392240	1.37702	2.70686
cg26797270	1.3766	0.449925
cg16216704	1.37646	0.718208
cg03063639	1.37625	0.60407
cg02736602	1.37598	0.21138
cg04887807	1.37591	0.322896
cg08367083	1.37583	1.43599
cg16394260	1.37583	0.312523
cg14220277	1.3757	0.987859
cg02600875	1.37544	1.14344
cg21985559	1.37505	0.718208
cg03024660	1.37497	0.405062
cg24858738	1.37479	0.233224
cg00297832	1.37474	0
cg20347665	1.37468	0.718208
cg05998639	1.37465	0.494861
cg14660784	1.37442	2.70686
cg19115941	1.37434	0.619863
cg27247650	1.37402	0.411593
cg13523718	1.37397	3.29601
cg22911074	1.37391	0.233224
cg16251333	1.37388	0.718208
cg06699275	1.37368	0.940537
cg13770691	1.37357	0
cg16177032	1.37297	0.60266
cg20410363	1.37287	1.25439
cg27467876	1.37276	2.08231
cg23903465	1.37276	0.322896
cg18294332	1.37235	0.134396
cg03968699	1.37198	0.60266
cg09418612	1.3715	1.69547
cg27129922	1.37149	0
cg23243652	1.3714	0.568121
cg04199473	1.37135	0.971665
cg06038367	1.37131	0
cg24440658	1.37102	0.494861
cg06498272	1.37041	0
cg11247378	1.37016	0.255406
cg10154655	1.37014	2.51597
cg04868078	1.36992	0.994458
cg08517826	1.36992	0.233224
cg12953669	1.3699	0.294028
cg25653638	1.36941	0.555181
cg01044025	1.36934	0
cg06192883	1.36889	0
cg15507690	1.36866	0.177858
cg15606819	1.36844	0.217144
cg00590063	1.3683	0.294028
cg23463608	1.36822	0
cg04349084	1.3681	3.00814
cg07654559	1.36804	0.555181
cg04527840	1.36789	0.449925
cg24866308	1.36771	0.322896
cg06007331	1.36755	2.3875
cg16694003	1.36753	0.084908
cg18642369	1.3672	0
cg03958163	1.36709	0.940537
cg01787285	1.36704	0
cg03576787	1.36698	0.215514
cg12565681	1.3668	0.710474
cg17992056	1.36676	0.21138
cg17735131	1.36666	1.14344
cg20370184	1.36652	1.70606
cg19398112	1.36618	0.545136
cg17309592	1.36595	0.322896
cg18364820	1.36592	1.21347
cg14470869	1.3659	0.60407
cg20440041	1.36578	0
cg00058449	1.3654	0.0454406
cg06185924	1.36518	0.411593
cg13356896	1.36514	0.405794
cg01710146	1.36474	0.60407
cg06653796	1.36469	0
cg07216976	1.36463	0.0737225
cg06591011	1.36453	0
cg16552271	1.36427	0
cg22926554	1.36418	0.60407
cg23048660	1.36405	0.710474
cg19093205	1.36396	1.25439
cg08466051	1.3639	0.405794
cg15722679	1.36366	0
cg17776324	1.36356	0.763041
cg07181891	1.3633	0.255406
cg06794398	1.36328	1.87781
cg13251666	1.36315	0.257555
cg10375559	1.36304	0.084908
cg11499091	1.36302	0.0525567
cg14457132	1.36276	0.449925
cg21155787	1.3627	0.255406
cg18976370	1.36261	0.545136
cg26114378	1.36253	0.553214
cg26562263	1.36193	1.69547
cg15578837	1.36183	2.32054
cg08169020	1.36178	0
cg00055617	1.36164	0.403087
cg08601457	1.36155	0.0635828
cg02053188	1.36148	0.177858
cg02423105	1.36143	0
cg07167594	1.36139	0
cg09357232	1.36127	0.718208
cg07871059	1.36122	0
cg13711528	1.36095	0.710474
cg24099023	1.36061	0.403087
cg00213805	1.36053	0.44223
cg06015525	1.36025	0
cg16046605	1.36022	0.555181
cg26160196	1.36017	0.568121
cg01333849	1.36013	0.60266
cg13638257	1.36002	0
cg01817393	1.36001	0
cg05590257	1.35993	2.03383
cg06079564	1.35991	0
cg09033563	1.35954	0.545136
cg16658931	1.3595	0.987859
cg11869499	1.35937	0
cg26187205	1.35932	0.177858
cg06902219	1.35932	2.70686
cg11779113	1.3592	0
cg27134365	1.35885	0.084908
cg08331345	1.35847	0
cg09044296	1.35825	0.233224
cg18582260	1.35824	0
cg18295068	1.35797	0.405794
cg04232698	1.35792	0.126373
cg11660879	1.35784	0.294028
cg27292835	1.35778	0
cg16506378	1.35772	0.87966
cg26154268	1.35764	0.235229
cg21201401	1.35717	0
cg16474725	1.3569	0
cg13660174	1.35688	0
cg04135246	1.35685	1.40139
cg18951390	1.35682	0
cg16605745	1.35668	0.940537
cg14089267	1.35636	0.221863
cg22044028	1.3563	1.87781
cg19748937	1.35628	0.330424
cg12754824	1.35617	0.763041
cg12539124	1.35615	0.0837539
cg23666278	1.35597	0.21138
cg06853376	1.35589	0.835829
cg20208600	1.35586	0.0737225
cg11793332	1.35586	0.735633
cg17487553	1.35581	0.60266
cg24589459	1.3558	1.26378
cg26159934	1.35574	0.330424
cg07232945	1.35556	0.761102
cg00980410	1.35555	0
cg02201215	1.35535	0.353626
cg10047502	1.35529	0.553214
cg23371584	1.35509	0.994458
cg03569637	1.35476	0
cg13937627	1.35474	0.718208
cg26546864	1.35459	1.40139
cg14489366	1.35452	0.494861
cg06795559	1.35394	0.294028
cg05304729	1.35374	0
cg22078805	1.35364	0.0525567
cg18052123	1.35352	0
cg21127303	1.35348	0.257555
cg04468564	1.35333	0.474794
cg07156563	1.3532	0.718208
cg04991337	1.35316	2.16883
cg07069844	1.35311	0
cg19661328	1.35283	0.710474
cg10423607	1.35283	0
cg26634885	1.35242	0.545136
cg07186032	1.35219	0.835829
cg21551185	1.35199	1.17653
cg20080079	1.35196	1.17653
cg06690686	1.35183	0.494861
cg19749538	1.35177	0
cg09177567	1.35148	2.3875
cg16114380	1.35125	0
cg20320494	1.35103	2.56095
cg02737782	1.35092	1.55243
cg26133301	1.3508	0
cg12435551	1.35079	0.0634141
cg05789250	1.35078	0.0635828
cg11138794	1.35066	0.134396
cg23439966	1.35037	1.84001
cg03530210	1.35036	0.761102
cg06753439	1.3503	0
cg24937727	1.35017	0.545136
cg17865482	1.35016	0.44223
cg09034929	1.35016	0.60266
cg08973717	1.35011	0.698758
cg27097438	1.34995	1.45163
cg21843755	1.34977	0
cg09706180	1.34962	0.405062
cg21206147	1.34954	0.0634141
cg25513531	1.34908	0.619863
cg15059389	1.34894	0.994458
cg17149980	1.3487	0.761102
cg07180360	1.34866	0.255406
cg12603453	1.34858	0
cg08525989	1.34851	1.25439
cg10146807	1.34843	0.763041
cg02717486	1.34842	0.568121
cg15870809	1.34839	0.718208
cg06871772	1.34812	1.69943
cg17134153	1.34812	0
cg03312117	1.34809	0.312523
cg20742366	1.34793	0.718208
cg02585483	1.3479	0.835829
cg05402854	1.34781	0.534191
cg11647489	1.34771	0.718208
cg03294458	1.34768	0.987859
cg22293458	1.34768	0.134396
cg11911399	1.34763	0.312523
cg22730029	1.34756	0.971665
cg12955895	1.34756	0.710474
cg18778986	1.34749	0.44223
cg00437311	1.34743	0.217144
cg06843030	1.34725	0.44223
cg09404428	1.34699	2.08231
cg04653083	1.34615	0.44223
cg09678939	1.346	0.257555
cg06500355	1.34588	0.87966
cg11392858	1.34586	1.69547
cg16241033	1.34584	0
cg07725527	1.3457	0.405062
cg21184585	1.3456	0.126373
cg09157431	1.3455	1.25439
cg21786334	1.34548	2.10946
cg07377985	1.34544	0.763041
cg15463457	1.34535	1.13829
cg02022481	1.34533	0.215514
cg23343486	1.34531	0.0525567
cg08857906	1.34527	0.126373
cg04391186	1.34506	0
cg07741915	1.34505	0.568121
cg26473818	1.34495	0
cg13834670	1.34481	0.154603
cg23815646	1.34476	0.308407
cg22111694	1.34438	0.405794
cg01723291	1.34423	3.00814
cg19595750	1.34408	0.60407
cg19735538	1.34379	1.70606
cg12050982	1.34366	0.555181
cg21654404	1.34352	0.60407
cg10200291	1.34347	1.45163
cg15791438	1.34321	0
cg19251864	1.3432	0.403087
cg15740790	1.3431	0.698758
cg23230834	1.34266	1.14344
cg07376282	1.34256	0.415614
cg12737152	1.34241	0.940537
cg13826447	1.34228	2.03383
cg22686892	1.34214	0.718208
cg01804343	1.34204	0.330424
cg12978040	1.34194	0
cg01963885	1.3418	0.987859
cg04554929	1.3418	3.00814
cg13924996	1.3408	0.0737225
cg07472511	1.3407	0.0525567
cg11021247	1.34061	0.44223
cg09993145	1.34025	0
cg11625868	1.34019	0.221863
cg07055845	1.34018	0.44223
cg27182293	1.34013	0
cg21811592	1.33988	0.44223
cg03050022	1.33984	0.139287
cg03817616	1.3397	0.553214
cg16131748	1.33962	0
cg26640370	1.33959	0.718208
cg20622019	1.33955	0
cg13370412	1.33951	0.553214
cg14317554	1.33945	1.13829
cg09474229	1.33944	0.987859
cg11199428	1.33907	0.353626
cg07204937	1.33906	0.940537
cg23648810	1.33896	0
cg14255417	1.33882	0.308407
cg06727060	1.33853	0.405062
cg19628758	1.33849	0.555181
cg23922134	1.33846	0.15619
cg11454606	1.33842	0.154603
cg07620562	1.33837	0.449925
cg11012953	1.33831	1.40457
cg16855422	1.33829	0.619863
cg17074213	1.33826	0.994458
cg21105477	1.33822	0
cg27147174	1.33808	1.14344
cg22044840	1.33806	0.718208
cg19659125	1.33803	0.403087
cg17609731	1.33794	0.534191
cg05468028	1.33777	1.25439
cg02101203	1.33776	0.120637
cg01978534	1.33769	1.13829
cg11808100	1.33767	2.3875
cg18751588	1.33756	2.06026
cg13744306	1.33755	0.553214
cg12254611	1.33745	0.403087
cg25304775	1.33699	0.763041
cg05293430	1.33698	0.835829
cg13207630	1.33694	0.108091
cg14235350	1.33688	0.0635828
cg22184990	1.33666	0.568121
cg14871604	1.3366	0.553214
cg06494592	1.33658	2.16883
cg15219506	1.33653	0.308407
cg26185531	1.33652	0.494861
cg25834869	1.33631	0.718208
cg23978242	1.33622	0.308407
cg22356061	1.33614	0
cg05096515	1.33596	0.255406
cg13673094	1.33587	0.761102
cg07129253	1.33587	1.14344
cg14986136	1.33578	0.553214
cg22824376	1.3357	1.69943
cg02664664	1.33568	0.940537
cg02794779	1.3356	0.235229
cg24674445	1.33553	0.21138
cg19354750	1.33532	0.987859
cg21712678	1.33527	0
cg05517541	1.33523	0
cg14832954	1.33515	0
cg10098570	1.33498	0.718208
cg18592083	1.33483	1.69547
cg12178669	1.3348	0
cg11421702	1.33468	0
cg05124021	1.33463	0.698758
cg17583158	1.33455	0.0635828
cg24087403	1.33449	0.411593
cg02053340	1.33441	0.710474
cg04387347	1.33415	0
cg01737421	1.33409	0.255406
cg02612007	1.33399	1.40457
cg05698098	1.33385	0.619863
cg00801568	1.33371	0.60407
cg01446963	1.33368	0.405062
cg05873303	1.33339	1.21342
cg17383793	1.33325	1.45163
cg12789522	1.33321	0.221863
cg10526897	1.33294	1.45163
cg02095003	1.33276	0.553214
cg13689560	1.33266	0.217144
cg02861615	1.33239	0
cg00722493	1.33217	0.735633
cg11890437	1.33204	0.134396
cg18833705	1.33196	0.553214
cg03984859	1.33162	0.126373
cg13275176	1.33155	0.15619
cg14233872	1.33139	0.60266
cg26323797	1.33138	0.60266
cg23677363	1.33137	0.405794
cg20424530	1.33128	0.215514
cg19947233	1.33118	0.322896
cg14214586	1.33114	0.60266
cg01952089	1.33105	0.545136
cg15906007	1.33105	0.255406
cg09516200	1.33104	0.0844922
cg03327386	1.331	2.03383
cg01792601	1.3309	0.185547
cg06879828	1.33084	0.718208
cg03774803	1.33084	0.555181
cg22206855	1.33062	0.60266
cg21990144	1.33039	0
cg23613051	1.3301	0.568121
cg13665263	1.32989	1.14344
cg10308137	1.32988	1.21347
cg15793563	1.32975	0.763041
cg20292110	1.32946	0.710474
cg06836849	1.32939	0.084908
cg15697822	1.32939	0.994458
cg26079571	1.32928	0.494861
cg24029308	1.32924	0.568121
cg26980789	1.32923	0
cg18641697	1.32916	0
cg04175739	1.32912	0.405794
cg16178415	1.32904	0.0737225
cg07143052	1.32894	1.21347
cg24167567	1.32892	0.403087
cg14711690	1.32886	0.761102
cg11948159	1.32871	0
cg18806997	1.32863	0
cg09238677	1.32838	0.940537
cg16269097	1.32792	0.718208
cg23667267	1.32782	0.312523
cg05467012	1.32776	1.84001
cg15043283	1.32763	0.60266
cg15978561	1.32749	1.45163
cg00545199	1.32742	0.134396
cg12961080	1.32716	0
cg24674304	1.32704	0.233224
cg09768249	1.32683	1.21347
cg27419028	1.32676	0.718208
cg03292213	1.32666	2.51597
cg03627015	1.32663	0.308407
cg11832281	1.32653	0.411593
cg06177974	1.32649	0.619863
cg07908142	1.32648	0.255406
cg23015219	1.32646	0
cg10460864	1.32632	0.718208
cg07139440	1.32609	0.555181
cg10340038	1.32605	0.0634141
cg06102777	1.32593	0.308407
cg23792308	1.32589	0.403087
cg25029264	1.32574	2.05068
cg06417478	1.32564	2.82662
cg11281912	1.32564	2.82662
cg01954531	1.32561	0.718208
cg05289892	1.32561	0.940537
cg16692998	1.32553	1.25439
cg21799270	1.3254	0
cg06396265	1.32537	0
cg08997628	1.32535	0.735633
cg23404877	1.32535	0.312523
cg24164884	1.32532	0.534191
cg08195247	1.32518	0.15619
cg05964212	1.32506	0
cg02707799	1.32502	0
cg23872179	1.32492	0.44223
cg13136655	1.32485	0.415614
cg09607043	1.32484	0
cg18645906	1.3248	0.177858
cg17984783	1.32463	0.415614
cg02909397	1.32462	0.60266
cg11401214	1.32445	0.405794
cg07799005	1.32436	0
cg27557909	1.32416	0.255406
cg06289138	1.32396	0.87966
cg12453500	1.32393	0.718208
cg03218374	1.32383	0
cg03514678	1.3238	0.255406
cg13063357	1.32371	0.698758
cg05799811	1.32354	0
cg26176649	1.3235	0.60266
cg00124011	1.32323	1.55243
cg13801271	1.32318	2.51597
cg02720697	1.32317	0.294028
cg26333751	1.32308	0.139287
cg16206743	1.32307	1.69943
cg22632840	1.323	1.72105
cg04906816	1.32299	0
cg10909185	1.32289	1.43599
cg03705894	1.32275	0.60266
cg18082788	1.3227	0.698758
cg10575133	1.32257	0.763041
cg09260603	1.32253	0.994458
cg12948621	1.3225	0.294028
cg09238957	1.32247	0.735633
cg06174815	1.32223	0.718208
cg07785726	1.32203	0.735633
cg11260046	1.32203	0.718208
cg25013753	1.32198	2.06026
cg27531470	1.32193	2.06026
cg03599590	1.32186	0
cg23330450	1.32169	0
cg00550498	1.32146	0.710474
cg05605384	1.32137	0.718208
cg00529697	1.32131	0.568121
cg04247720	1.32127	0.449925
cg15798883	1.32125	0.60266
cg06235000	1.32123	0.698758
cg02124059	1.32115	0.553214
cg26288806	1.32106	0
cg04843801	1.32105	0.449925
cg18415585	1.32103	1.17653
cg03623770	1.32063	2.06026
cg25433267	1.32061	0.619863
cg13323752	1.32046	1.43599
cg12339131	1.32039	0.735633
cg14211387	1.32036	0.555181
cg16385415	1.3203	0.60266
cg03701779	1.32025	0.619863
cg10236261	1.31998	0
cg08424219	1.31996	0.940537
cg11200917	1.31994	1.45163
cg23336481	1.31983	1.70606
cg09376854	1.31978	1.43599
cg03747309	1.31975	0
cg25555657	1.31964	0.553214
cg08005604	1.31959	0
cg02279127	1.31958	0.217144
cg16020249	1.31954	0.405794
cg10683527	1.3194	0
cg03679005	1.31939	0.60266
cg15608277	1.31923	2.72212
cg21411942	1.31908	0.718208
cg02890812	1.31905	0.60266
cg17104026	1.31897	0
cg02587153	1.31894	0.255406
cg06134974	1.31873	0.940537
cg16818768	1.31871	1.25439
cg18625627	1.31864	0
cg05526804	1.31864	0.718208
cg07137581	1.31862	0.60266
cg13646859	1.31862	0.108091
cg14260083	1.3185	0
cg06583108	1.31845	1.17653
cg22455616	1.31837	0.718208
cg13308834	1.31833	0.555181
cg17624802	1.31826	0.0525567
cg26146390	1.31821	0.761102
cg08431931	1.31811	0.44223
cg03181300	1.3181	2.08231
cg03448396	1.31798	0.568121
cg20259674	1.31798	1.40139
cg14388993	1.31796	0.60266
cg13092355	1.31789	0.987859
cg04570283	1.31788	0.235229
cg03004371	1.31786	0.084908
cg14959291	1.31777	0.835829
cg23061725	1.31768	0
cg19255477	1.31762	0.994458
cg00741789	1.3175	0.322896
cg26610808	1.31747	0
cg06199058	1.31745	2.28215
cg27609508	1.31742	0.60407
cg04822495	1.3174	0.971665
cg14217495	1.31738	0
cg11962947	1.31738	1.13829
cg21114840	1.31733	0.403087
cg03403720	1.31731	1.70606
cg24512517	1.3173	0.60266
cg19249708	1.31727	0.217144
cg25132230	1.3172	0.761102
cg00953793	1.31718	0.553214
cg05332483	1.31716	0.619863
cg04606170	1.317	0.084908
cg25035392	1.31699	0.735633
cg24118856	1.31693	0.217144
cg08798492	1.31693	0.221863
cg22877428	1.31671	0.084908
cg11190637	1.3167	0.718208
cg20775112	1.31663	0.718208
cg19484093	1.3166	1.45163
cg22857963	1.3164	0.619863
cg16435561	1.31636	1.87781
cg08898873	1.31622	0.545136
cg07991621	1.31614	1.45163
cg04665351	1.31613	0.619863
cg05406954	1.31613	0
cg17340957	1.31609	0.553214
cg26418147	1.31606	0
cg11701868	1.31596	0
cg00106942	1.31589	0.215514
cg25994838	1.31585	0.835829
cg01009686	1.31578	0.255406
cg08963013	1.31559	1.26378
cg23978161	1.31556	0.449925
cg26460530	1.31555	0
cg11862551	1.31546	2.08231
cg22792862	1.31509	0.084908
cg24014020	1.31509	0.60407
cg25652701	1.31508	0.0454406
cg23786580	1.31507	1.14344
cg02946185	1.31503	1.14344
cg04234412	1.31496	0.710474
cg16734817	1.31489	0.718208
cg04042333	1.31482	0
cg01519345	1.31462	0.474794
cg05496383	1.31459	2.56095
cg14397696	1.31452	0.353626
cg19389001	1.3145	2.16883
cg20098118	1.3145	0.44223
cg19254047	1.31449	0
cg16390570	1.31437	2.08231
cg18822411	1.31425	0.474794
cg03989273	1.31415	0.120541
cg06921685	1.31412	0.718208
cg04216286	1.31409	0.718208
cg22473770	1.31384	0.294028
cg00902308	1.31374	0.553214
cg07786657	1.31372	0
cg23943944	1.31372	0.449925
cg03238702	1.31369	0
cg09622121	1.31368	2.3875
cg18837947	1.31356	0.449925
cg09669930	1.31331	0.835829
cg21585162	1.3133	0
cg16788857	1.31323	1.84001
cg13521018	1.31309	0
cg19905587	1.31289	0
cg25771854	1.31284	1.26378
cg22798984	1.31282	0.353626
cg16306115	1.31279	0.568121
cg00596521	1.31275	0.312523
cg25034591	1.3127	0.718208
cg05960182	1.3127	0
cg01016092	1.31266	1.69547
cg22190833	1.31259	0.87966
cg21204379	1.31231	0.308407
cg05012902	1.3123	0
cg22026687	1.31228	0.15619
cg11317199	1.31224	0
cg08728825	1.31221	0.763041
cg04204831	1.3122	0.835829
cg02353937	1.31213	1.21347
cg00446123	1.31202	0
cg26950531	1.31198	0
cg08189615	1.31184	2.10946
cg14891022	1.31183	0
cg25597745	1.31175	1.14344
cg23948993	1.31164	0.718208
cg23220823	1.31141	0
cg09323727	1.31132	0.761102
cg24237439	1.3113	0
cg13518625	1.31127	0.330424
cg06874323	1.31127	0
cg01345841	1.31126	0.474794
cg20977660	1.31123	0.987859
cg11889769	1.31111	2.70686
cg24968283	1.31105	0.0844922
cg26841507	1.31103	0.735633
cg11120736	1.31102	0.474794
cg27133224	1.31094	0
cg25342059	1.31085	0
cg18779595	1.31083	0.60266
cg04811114	1.31074	0.555181
cg20151401	1.31072	0
cg11331837	1.31066	1.25439
cg00624332	1.31061	0.940537
cg06953601	1.3106	1.40457
cg04219247	1.31054	3.00814
cg15922174	1.31044	1.72105
cg13918312	1.3104	0.60266
cg17111597	1.31027	0.221863
cg21929744	1.31017	0.761102
cg11867012	1.31012	0.710474
cg19676328	1.31012	0.619863
cg25628310	1.3101	0.449925
cg02959759	1.30981	0.215514
cg17878135	1.30975	0.60266
cg09122096	1.3097	0.619863
cg00356811	1.30961	0.403087
cg17788570	1.30949	0.120541
cg27506442	1.30943	0
cg25420101	1.30934	0.177858
cg17451422	1.30927	0.21138
cg23758485	1.30922	1.17653
cg04856590	1.30913	1.40457
cg21911968	1.30897	0.474794
cg25634978	1.30889	0.60266
cg21878902	1.30877	0
cg10692753	1.30876	0.60407
cg05950094	1.30868	0.718208
cg07010946	1.30858	1.14344
cg12513189	1.30847	0.60266
cg06936436	1.30838	0.0844922
cg05109065	1.30819	0.553214
cg02586212	1.30814	0.312523
cg06095699	1.30809	0.235229
cg15583012	1.30804	0.405794
cg07657192	1.30802	2.70686
cg05151241	1.30788	1.40139
cg17970282	1.30787	0.553214
cg00810292	1.30785	0
cg21860629	1.30785	1.26378
cg01917164	1.30784	0.215514
cg27194049	1.30776	1.14344
cg23485307	1.30771	2.56095
cg12879425	1.3077	1.13829
cg26141063	1.30748	0.710474
cg20691080	1.30746	0
cg16277306	1.30744	0.474794
cg16047279	1.30736	0
cg05280698	1.30735	0.217144
cg24902557	1.30729	0.474794
cg18679504	1.30718	0.60266
cg23417203	1.30713	0.449925
cg21945991	1.3071	0.60266
cg02878701	1.30707	0.545136
cg11143796	1.30698	0.177858
cg02610550	1.30683	0.405062
cg07568841	1.30673	0.0454406
cg08483723	1.3066	0.568121
cg20893203	1.30655	0.0635828
cg10099732	1.30655	0
cg14278321	1.30647	0.494861
cg21152671	1.30635	0.0737225
cg10724632	1.30633	1.55243
cg24333845	1.30629	0.233224
cg22377142	1.30626	2.10946
cg08375849	1.30625	0
cg13698153	1.30619	0.474794
cg22038907	1.30615	0.698758
cg15033153	1.30611	0
cg07814289	1.3061	0.308407
cg21887683	1.30598	0.718208
cg19172750	1.30598	0.987859
cg16896539	1.30589	0
cg11826008	1.30583	0
cg07780630	1.30583	0
cg13499468	1.30582	0.555181
cg19955521	1.30569	0.763041
cg11469325	1.30562	0.308407
cg22599514	1.30562	0.084908
cg15518400	1.30562	0
cg18817318	1.30555	0
cg01463139	1.30554	0.994458
cg14500267	1.30545	0
cg07522422	1.30543	0.405062
cg10311104	1.30541	0.698758
cg20027157	1.30539	0.494861
cg08404221	1.30528	1.25439
cg23709988	1.30519	0.735633
cg00458681	1.30517	0
cg11680857	1.30515	0.312523
cg08455275	1.30511	0.940537
cg04408576	1.305	0.735633
cg27515255	1.305	0.255406
cg21156383	1.30499	0.718208
cg23537415	1.30499	0
cg24227481	1.30495	0.698758
cg16445596	1.30491	0.710474
cg13746414	1.30472	0
cg20426524	1.30464	0.21138
cg27333274	1.30462	0.60407
cg14345882	1.30461	0.330424
cg03768687	1.30458	0.718208
cg09241929	1.30443	2.82662
cg07913096	1.30442	2.10946
cg01169440	1.3044	0.718208
cg00813603	1.30427	1.25439
cg08340572	1.30427	1.17653
cg25968835	1.30425	1.17653
cg06908232	1.30419	0.60266
cg04595653	1.30419	0.353626
cg08626932	1.30414	0.294028
cg20849893	1.30404	2.70686
cg23492399	1.30393	0.233224
cg11995506	1.30392	0.257555
cg15544650	1.30377	0.761102
cg06825163	1.3037	0.555181
cg04941728	1.30364	0.405062
cg17762035	1.30357	0.449925
cg13775054	1.30351	0.545136
cg21037180	1.30345	0
cg06297958	1.30344	0.474794
cg12193484	1.3034	0.835829
cg25386151	1.30326	0
cg16367232	1.30321	0.718208
cg14073663	1.3032	0.308407
cg22829821	1.30317	1.70606
cg21399203	1.3031	0
cg23195675	1.30308	0.987859
cg13525276	1.30307	0
cg14167982	1.30299	0.120637
cg14214321	1.30295	0
cg26294955	1.30291	0.835829
cg03211173	1.30291	0.217144
cg15653194	1.30278	0.185547
cg26085966	1.30275	0.735633
cg01589580	1.30261	0
cg22696252	1.30261	1.13829
cg13888710	1.3026	0.449925
cg09560365	1.30253	0.698758
cg10296410	1.30241	0.718208
cg24037166	1.30235	0.763041
cg11199036	1.3023	0.322896
cg15405432	1.30228	0.568121
cg00982136	1.30224	0
cg18107893	1.30223	0
cg14332223	1.30219	0.987859
cg24158363	1.30199	0.156891
cg24510518	1.30194	0.154603
cg00531400	1.30186	1.17653
cg08134678	1.30175	0
cg22518696	1.3017	1.55243
cg06604102	1.30167	0.221863
cg15907464	1.30165	0.60266
cg24722577	1.30165	2.16883
cg10932289	1.30158	0.545136
cg07489083	1.30157	0.233224
cg11347411	1.30156	0.87966
cg07810091	1.30154	0.60266
cg24931092	1.30152	0
cg09696044	1.3015	0
cg14892037	1.30147	0.718208
cg00314660	1.30144	0
cg05700333	1.30134	0.322896
cg03651613	1.30131	0.405062
cg15227911	1.3013	0.108552
cg10873964	1.30124	0.60266
cg09741240	1.30123	0.233224
cg22859679	1.30122	0.120637
cg06192753	1.30121	0.156891
cg19042883	1.30117	0.215514
cg20805133	1.30116	0
cg03084184	1.30106	1.72105
cg20793193	1.30093	0.718208
cg10592090	1.30093	0.568121
cg18683143	1.30081	1.13829
cg02625942	1.30078	0.15619
cg11825731	1.30075	0.718208
cg04823168	1.30068	0.60407
cg17517993	1.30064	0.718208
cg04756279	1.30062	0.710474
cg22425474	1.3006	0.87966
cg15650240	1.30048	0.761102
cg25220063	1.30046	0.312523
cg18523979	1.30046	0.835829
cg03553358	1.30045	0.735633
cg12339802	1.3003	0.21138
cg00942920	1.30025	0
cg17859835	1.30022	0.545136
cg07952815	1.30016	0.353626
cg10574074	1.30013	0.411593
cg25930738	1.30011	0.553214
cg14796406	1.30009	0.0635828
cg02804166	1.29993	0.60266
cg13031210	1.29989	0.763041
cg17711527	1.2998	0
cg00002028	1.29979	0.761102
cg03181524	1.29973	0.108552
cg22935262	1.29973	0.322896
cg23173586	1.29969	0
cg07954885	1.29961	0
cg21470947	1.2996	0
cg18096620	1.29958	0.217144
cg22229076	1.29945	0.185547
cg08521989	1.29943	2.56095
cg07916071	1.29943	0.761102
cg05098566	1.29939	0
cg17001333	1.29935	2.10946
cg13974464	1.2993	0.710474
cg17687970	1.29914	0.534191
cg10296153	1.29902	0.835829
cg24077593	1.299	2.06026
cg20371650	1.29893	0.60266
cg05598678	1.2989	0
cg15697160	1.29882	0.405794
cg18766080	1.29872	0.126373
cg14315334	1.2987	0.619863
cg00781658	1.29859	0
cg11738485	1.29849	3.13116
cg24195365	1.29844	0.718208
cg08856118	1.29836	0
cg13761949	1.29836	0.171226
cg11867651	1.2983	2.08231
cg14993456	1.29827	1.21347
cg15646763	1.29823	0.761102
cg17334114	1.29823	0.835829
cg01892655	1.29823	0.449925
cg04761648	1.29812	0.474794
cg25927711	1.29811	0.718208
cg17703220	1.29806	0.553214
cg17954957	1.29806	0.545136
cg23680821	1.29786	0
cg01740020	1.29784	0.154603
cg15825916	1.29782	2.03383
cg21380024	1.29781	0
cg19725972	1.2978	0.474794
cg06221861	1.29778	0.534191
cg08627825	1.29775	1.21347
cg17823667	1.29774	1.21347
cg27089226	1.29763	0
cg22747650	1.29758	2.08231
cg19491207	1.29752	0
cg00317680	1.2975	0.534191
cg04391722	1.29744	1.14344
cg10489463	1.29743	0
cg10387543	1.29732	2.32054
cg03040165	1.29725	0.21138
cg21517121	1.29712	0.553214
cg16058797	1.29701	0.698758
cg15119650	1.297	0.156891
cg14473743	1.29691	0.0837539
cg06943437	1.29683	0.255406
cg08624648	1.29681	1.14344
cg26578373	1.29665	0.718208
cg14823429	1.29648	0.835829
cg19092293	1.29637	0.718208
cg16588073	1.29633	0.994458
cg19245011	1.29632	0.0995259
cg24902039	1.29631	0.0837539
cg07554231	1.29629	1.25439
cg24371383	1.29623	0.171226
cg17647431	1.29618	0.449925
cg22336107	1.29613	2.51597
cg08260760	1.29604	0.294028
cg23023394	1.29602	0.545136
cg06659073	1.29596	0.698758
cg08677140	1.29593	0
cg22713892	1.29582	0.718208
cg07375256	1.2958	0
cg22824415	1.29575	0.718208
cg16965475	1.29572	0.761102
cg14197205	1.2957	0.403087
cg09139047	1.29566	1.70606
cg03130180	1.29553	0.698758
cg05193411	1.29553	0.233224
cg11890239	1.2955	0.698758
cg21575308	1.29531	1.69943
cg05826677	1.29522	3.00814
cg23285761	1.29514	0.698758
cg02010442	1.2949	0.718208
cg21537947	1.29482	0.718208
cg05197032	1.29459	0.322896
cg02161824	1.29454	0.718208
cg04248234	1.29452	0.698758
cg07254537	1.29452	0.619863
cg15880762	1.29447	0.474794
cg05747376	1.29447	0.233224
cg15677368	1.29447	0.312523
cg24349665	1.29439	0
cg13000496	1.2943	1.14344
cg13374867	1.29427	1.45163
cg11624060	1.29423	0
cg15755924	1.29422	0.718208
cg01461856	1.29407	0.0844922
cg19748438	1.29406	0.718208
cg26668828	1.29406	1.45163
cg04345928	1.29402	0.718208
cg11645539	1.294	0.698758
cg15289427	1.29398	0.835829
cg11612617	1.2939	0.084908
cg07312556	1.29388	0.763041
cg16528022	1.29386	0.60407
cg05227616	1.29384	0.13334
cg24336718	1.29377	1.13829
cg04075973	1.2935	0.120637
cg04902826	1.29347	0.763041
cg13184886	1.29341	0.994458
cg26767154	1.2934	0.322896
cg24391240	1.29338	0.545136
cg00796416	1.29337	1.17653
cg05424366	1.29332	0.718208
cg12882103	1.2933	2.08231
cg05687312	1.29329	0.718208
cg08693344	1.29328	0.353626
cg06470626	1.29322	0.405062
cg14725109	1.29313	0.718208
cg13653328	1.29312	1.45163
cg22328457	1.29312	0.718208
cg19711783	1.29304	0.710474
cg02286623	1.29297	0.718208
cg11790681	1.29285	1.72105
cg01373262	1.29284	1.25439
cg00042246	1.29279	0.835829
cg04065108	1.29278	0
cg01442398	1.29275	0.405062
cg26821498	1.29239	0
cg05109049	1.29236	1.25439
cg08925066	1.29229	0.084908
cg23181142	1.29227	0.718208
cg16920189	1.29223	0.60407
cg23460210	1.29223	0.294028
cg04222842	1.29222	0.761102
cg16257494	1.29211	0.718208
cg07450406	1.29207	0
cg18106434	1.29207	1.69943
cg13524991	1.29205	1.21347
cg07653728	1.29205	0.718208
cg07674403	1.29204	0
cg13690588	1.292	0.555181
cg15233711	1.29198	0.308407
cg21342611	1.29197	0.718208
cg08852033	1.29195	0.322896
cg21284636	1.29193	0.718208
cg26539818	1.29192	2.51597
cg26511840	1.29191	0.322896
cg06303744	1.29175	0.698758
cg06909469	1.29169	0.0634141
cg18888461	1.29168	0.0737225
cg07031794	1.29164	0.0634141
cg03291960	1.29151	0.257555
cg07450214	1.2915	0
cg21055528	1.2915	0
cg05494459	1.29148	0.60266
cg10881128	1.29138	0.405794
cg26853401	1.29132	0.177858
cg16097380	1.29121	0.718208
cg26846943	1.29115	0.330424
cg08625416	1.29114	0.698758
cg07161993	1.29111	0.718208
cg23825830	1.29104	0
cg11699593	1.29104	1.14344
cg17884739	1.29097	0
cg11133001	1.29095	1.84001
cg09343544	1.29092	0.0844922
cg25736982	1.29089	0.415614
cg17729873	1.29087	0.718208
cg07858069	1.29084	0.718208
cg21347733	1.29075	0.312523
cg05626226	1.29065	0
cg01182973	1.29065	0
cg18640564	1.2906	0.415614
cg15174951	1.29055	2.3875
cg23224356	1.29054	1.55243
cg14570006	1.29044	0.494861
cg27011024	1.29043	0.710474
cg27558594	1.29036	2.3875
cg24049841	1.29033	0.0525567
cg07845873	1.29033	0.0837539
cg17082662	1.29021	0.177858
cg12836643	1.29017	0
cg08839081	1.29011	0.763041
cg05257202	1.29008	0
cg00744351	1.29004	1.69547
cg10713951	1.29004	0.835829
cg21736411	1.28999	2.82662
cg27473693	1.28984	0.710474
cg01298004	1.28969	0.449925
cg07786668	1.28951	2.55312
cg09000178	1.28935	2.55312
cg04214573	1.28923	0.308407
cg07207937	1.28917	1.84001
cg13517567	1.28916	0.257555
cg09069694	1.28913	0.735633
cg18192146	1.28911	1.45163
cg13176741	1.28911	0.718208
cg16173847	1.28909	0
cg01836441	1.28909	1.69943
cg15576492	1.28908	2.32054
cg18518074	1.28896	0
cg25052320	1.28894	0.185547
cg03831206	1.28884	0.718208
cg08946801	1.28882	0.353626
cg14061423	1.28882	0.718208
cg15910486	1.28881	1.45163
cg00586537	1.2888	0.971665
cg20174066	1.28874	1.17653
cg22857567	1.28865	0.15619
cg16328033	1.28865	0.718208
cg11150901	1.28864	1.26378
cg11845111	1.28858	1.87781
cg02758155	1.28852	0.322896
cg02071292	1.28845	2.05068
cg17237506	1.28845	0.534191
cg02776933	1.28828	0.87966
cg24694675	1.28823	0.405794
cg04533189	1.28823	0.403087
cg07262585	1.28819	0.545136
cg13120771	1.28812	0.403087
cg21126344	1.28804	2.51597
cg17334686	1.28797	0.215514
cg11515215	1.28797	0.494861
cg08762424	1.28789	1.40457
cg20513976	1.28786	0
cg14398113	1.28774	0
cg24007312	1.28773	1.84001
cg21117678	1.28772	0.87966
cg09580244	1.28771	0.60407
cg17738613	1.28766	2.05068
cg21829239	1.28764	0.0634141
cg26327118	1.28762	1.70606
cg10082114	1.28761	0.553214
cg04455030	1.28761	0.60266
cg15800276	1.2876	3.29601
cg13131519	1.28758	0.87966
cg00805874	1.28755	0
cg05791153	1.28748	1.14344
cg19583388	1.28746	0.255406
cg14771727	1.2874	0.411593
cg24073023	1.28738	0.154603
cg08797242	1.28734	0.257555
cg26345971	1.28724	1.40139
cg05128566	1.28717	1.14344
cg04962480	1.2871	0
cg06873457	1.28709	1.21347
cg01373248	1.28705	0
cg14787155	1.28704	1.13829
cg22806587	1.28701	0.735633
cg19012731	1.28695	0.534191
cg19800913	1.28687	0.718208
cg04522931	1.28683	0.330424
cg11824111	1.28683	0.718208
cg02149323	1.28675	0.735633
cg06022561	1.28669	0
cg09791681	1.28662	2.55312
cg00547789	1.28659	0.718208
cg06552549	1.28658	0.545136
cg02801583	1.28658	0.553214
cg02915015	1.28658	0.835829
cg11290168	1.28651	0.718208
cg04275695	1.28651	0.257555
cg00422488	1.28648	0.308407
cg08450017	1.28644	0
cg18404925	1.28644	0.330424
cg25572043	1.28621	1.13829
cg12967624	1.2861	0.718208
cg23855566	1.28606	0.312523
cg09202227	1.28604	0.735633
cg02583091	1.28601	0.763041
cg27258272	1.28597	0
cg23097686	1.28586	0.971665
cg27131958	1.28574	0
cg05930400	1.28573	0.555181
cg14607812	1.28561	0.835829
cg00056489	1.28556	0.235229
cg21556389	1.28556	0.987859
cg13692739	1.28552	0
cg26745222	1.28552	0.403087
cg14503291	1.28551	0.0844922
cg13741802	1.28547	0.718208
cg03999872	1.28545	2.51597
cg06130354	1.28544	0.217144
cg09533473	1.2854	0.0737225
cg03043296	1.2854	1.17653
cg24928043	1.28536	1.14344
cg20591407	1.28525	0.940537
cg16356987	1.28524	0.718208
cg17714703	1.28517	0
cg01392313	1.28515	2.08231
cg24916358	1.28502	0
cg02668233	1.28495	2.05068
cg09835024	1.28493	0.553214
cg10902427	1.28485	0.177858
cg04122068	1.28475	1.55243
cg26723570	1.28467	0.13334
cg16921775	1.28466	0.120637
cg03609398	1.28462	0.411593
cg02880176	1.28461	1.69547
cg14359486	1.28459	1.21342
cg04737361	1.28458	0.761102
cg12480053	1.28458	0.221863
cg03691818	1.28453	0.940537
cg08462055	1.2845	0
cg23402769	1.28442	0
cg20905902	1.28438	0.217144
cg08079518	1.28438	0.545136
cg22395299	1.28433	0.294028
cg01225095	1.28424	0.0737225
cg13987972	1.28415	0.718208
cg14222479	1.28405	0.835829
cg05594230	1.28389	0.553214
cg20997028	1.28389	0
cg00631702	1.28386	0.0635828
cg16217313	1.28382	0.185547
cg19569208	1.2838	0.555181
cg16668394	1.2837	1.72105
cg07148744	1.2837	1.87781
cg26069719	1.28363	0
cg27522005	1.28361	0.0737225
cg08915615	1.28354	0
cg04638655	1.28352	0.474794
cg12938017	1.28352	0.698758
cg05288927	1.28349	0.718208
cg25565608	1.28347	0.553214
cg25170017	1.28342	0
cg15443403	1.28337	0.233224
cg11723766	1.28333	0.553214
cg06100147	1.28318	1.14344
cg09665351	1.28309	0.60266
cg14363494	1.28308	1.14344
cg20584997	1.28308	1.87781
cg06907418	1.28307	0.545136
cg08463024	1.28307	0
cg05134736	1.28305	2.45856
cg21139150	1.28303	2.51597
cg03183936	1.283	0.449925
cg05676789	1.28292	1.17653
cg24911064	1.28289	0.835829
cg18637847	1.28284	1.13829
cg23777956	1.28266	0.0844922
cg16068669	1.28256	0.87966
cg20544410	1.28251	0.294028
cg13401911	1.28251	1.55243
cg10047026	1.28247	0.987859
cg03961010	1.28245	0.120637
cg26198700	1.28235	0.449925
cg13950403	1.2823	0.177858
cg11478273	1.2823	0.619863
cg07971636	1.28223	0.494861
cg20644981	1.28219	0
cg10409799	1.28218	2.32054
cg16561543	1.28215	0.353626
cg03031357	1.28212	0.718208
cg09364756	1.28205	0.87966
cg01832662	1.28203	1.17653
cg16888752	1.28199	1.21347
cg26396086	1.28199	0.405794
cg23686831	1.28196	0
cg05656210	1.28196	2.56095
cg10632328	1.28189	0.217144
cg08969925	1.28176	0
cg14114535	1.28167	0.215514
cg25233139	1.28164	1.17653
cg01885071	1.28161	0
cg04555941	1.28159	0
cg19385725	1.28148	0.403087
cg24019599	1.28144	1.13829
cg18013408	1.28144	0.0635828
cg27054084	1.28144	0
cg19548176	1.28143	0.718208
cg07106881	1.28128	0.177858
cg00164282	1.28123	0.545136
cg17776579	1.28106	0.718208
cg24182293	1.28105	1.45163
cg06065019	1.28105	0
cg20728490	1.28105	0
cg23505966	1.28102	1.13829
cg22643189	1.28099	0.330424
cg14116162	1.28091	0.494861
cg18386163	1.28076	0.308407
cg24728912	1.28072	0.322896
cg15519065	1.28062	0.761102
cg12073436	1.28056	0
cg23953831	1.28056	0.761102
cg04097963	1.28047	0.60407
cg16791186	1.2804	0.221863
cg18158043	1.28039	1.69943
cg02870950	1.28029	0.171226
cg18596621	1.28024	0
cg15133824	1.28021	0.555181
cg15038811	1.28021	0
cg09110292	1.28014	0.411593
cg01853632	1.28003	0
cg08320164	1.27999	0.294028
cg19098017	1.27997	0.534191
cg10181330	1.27996	1.40457
cg06016684	1.27994	0.718208
cg22069441	1.27992	0.718208
cg00790928	1.2799	0.0634141
cg19698084	1.27987	0
cg00052772	1.27985	0
cg10313417	1.27982	0.555181
cg09899173	1.27982	2.70686
cg17561891	1.2798	0.87966
cg13248200	1.27979	0
cg24332685	1.27958	0.0635828
cg26976390	1.27958	0.940537
cg07370464	1.27951	0.108552
cg12022621	1.27944	0
cg04860329	1.27941	0.555181
cg07199894	1.2794	0.474794
cg22305850	1.27936	2.10946
cg10019844	1.27933	0.405794
cg22691505	1.27929	0.534191
cg25675800	1.27927	0
cg24462596	1.27917	0.215514
cg10748086	1.27908	0.322896
cg11815796	1.27902	0
cg02318959	1.27901	0.718208
cg15345580	1.27897	0.718208
cg01404988	1.2789	0.255406
cg10242496	1.27885	0
cg00796187	1.27881	1.17653
cg15966229	1.2788	1.25439
cg14419102	1.27878	0
cg20517444	1.27865	0.718208
cg22273042	1.27864	0.415614
cg19244855	1.27855	0.403087
cg09041756	1.27847	1.40457
cg26815066	1.27846	0.411593
cg00474734	1.27838	0.763041
cg26349554	1.27835	0.619863
cg24641737	1.27832	0.761102
cg14828865	1.27828	0.718208
cg27614445	1.27826	1.13829
cg15891447	1.27822	0.718208
cg02072170	1.27809	0
cg19972859	1.27805	2.56095
cg26794364	1.27804	0.449925
cg25820224	1.27802	0.405794
cg11838227	1.27798	1.21342
cg22399096	1.27794	0.718208
cg23240149	1.27794	1.72105
cg06870609	1.27792	0.474794
cg07871636	1.27788	0.545136
cg15854666	1.27788	0.60266
cg18770231	1.27782	0.15619
cg17230773	1.27777	0
cg21384371	1.27771	0.312523
cg16701767	1.27771	0
cg22215783	1.27767	0.735633
cg19681842	1.27759	0
cg12211867	1.27759	0.994458
cg07562483	1.27756	2.45856
cg00139244	1.27755	0.308407
cg23376554	1.27753	0.718208
cg22254681	1.27752	0.233224
cg27403913	1.27748	0.718208
cg02104700	1.27732	0.835829
cg26619043	1.2773	1.25439
cg01913024	1.27729	0.718208
cg08453281	1.27727	0.233224
cg01123957	1.27717	0.971665
cg16165575	1.27707	0
cg18786969	1.27702	0.449925
cg07214066	1.277	0.44223
cg18940588	1.277	0.217144
cg05104476	1.27696	0.553214
cg03305305	1.27694	0.139287
cg20363904	1.27693	0.415614
cg23595396	1.2769	2.3875
cg07929406	1.27689	0.718208
cg13732083	1.27682	2.51597
cg01938887	1.27678	0.718208
cg05570258	1.27675	0.13334
cg01141043	1.27674	0.353626
cg12141611	1.2767	0.139287
cg06774039	1.2767	0.0634141
cg04554131	1.27664	0
cg16906375	1.27663	0.308407
cg22163130	1.27661	0.60407
cg10448227	1.27653	0.971665
cg06614969	1.2765	0.718208
cg04698434	1.2765	0.994458
cg13606829	1.27641	0.718208
cg10117369	1.27638	0
cg14170545	1.27635	2.06026
cg02939364	1.27634	0.718208
cg01602621	1.27632	0.0844922
cg25333225	1.27631	0.545136
cg10892324	1.27628	1.40139
cg23178517	1.27624	0.449925
cg05551025	1.27615	0.718208
cg21050234	1.27611	0
cg00369151	1.27608	1.72105
cg25857090	1.27606	0.294028
cg16561057	1.27604	0.0635828
cg22947532	1.27603	0.308407
cg05157912	1.27596	0.971665
cg19836906	1.27595	0.718208
cg05143954	1.27592	0.13334
cg04509559	1.27591	1.17653
cg10057264	1.27587	0.568121
cg26668129	1.27587	0.994458
cg25142308	1.27585	0.718208
cg12023589	1.27585	0.835829
cg08539065	1.27583	0.718208
cg24499627	1.27582	0.215514
cg16822572	1.27567	0.718208
cg22264898	1.27563	0.710474
cg27465531	1.27561	0.718208
cg23495116	1.27558	0.698758
cg22669787	1.27554	1.87781
cg20074774	1.27544	0.718208
cg12703194	1.27537	0.735633
cg14145074	1.27526	0
cg14728380	1.27523	0
cg14990368	1.27516	0.718208
cg12614702	1.27514	0.718208
cg08695062	1.27514	0.177858
cg21140353	1.27508	0.568121
cg08570472	1.275	0.555181
cg24014558	1.27496	2.06026
cg05945608	1.27494	0
cg06467462	1.27493	0.718208
cg04855977	1.27493	0.718208
cg07195508	1.27492	0.21138
cg08001559	1.27492	0
cg23898859	1.27489	0.718208
cg13487185	1.27488	0.761102
cg09275137	1.27483	0.718208
cg16776114	1.27482	0.718208
cg23444101	1.2748	0.322896
cg14970695	1.27471	2.06026
cg06901890	1.27467	0
cg25367647	1.27467	0.718208
cg12145552	1.27467	0.987859
cg07870854	1.27458	1.69943
cg09133562	1.27456	0.0634141
cg02623604	1.27456	1.21347
cg13629388	1.27454	0.257555
cg26646392	1.27449	0.403087
cg06027835	1.27446	0.718208
cg03930153	1.27439	0
cg07258983	1.27437	2.03383
cg05184682	1.27434	0.718208
cg21240523	1.27434	0.940537
cg22366629	1.27431	0.718208
cg22905511	1.27428	1.84001
cg26981201	1.27428	1.45163
cg05172693	1.27428	0.718208
cg10956264	1.27413	0.718208
cg13892954	1.274	0.761102
cg20939114	1.27397	0
cg01365762	1.27394	0.257555
cg16523424	1.27393	0.718208
cg18025438	1.27392	0.761102
cg02376269	1.2739	1.17653
cg26291818	1.27383	1.14344
cg24503407	1.2737	0.405794
cg19555075	1.2737	1.17653
cg27500856	1.27368	0
cg17178900	1.27366	0.761102
cg17000128	1.27366	0.619863
cg22166739	1.27363	0
cg21161328	1.27361	0.718208
cg09556042	1.27361	3.29601
cg03321043	1.27355	1.13829
cg14242460	1.27351	1.45163
cg20792284	1.27348	1.26378
cg21890646	1.27341	0
cg04510639	1.27341	0.987859
cg08093211	1.27339	0.718208
cg09743261	1.27336	0.60266
cg02146966	1.27327	0.403087
cg21952313	1.27325	0.735633
cg17176609	1.27323	0.126373
cg24124954	1.2732	0
cg00815770	1.27319	0.718208
cg02342337	1.27312	2.08231
cg02683314	1.27312	1.25439
cg20010130	1.2731	0.718208
cg05663122	1.27307	0.710474
cg21898346	1.27305	0.0635828
cg11631334	1.27302	0.449925
cg27478603	1.2729	0.987859
cg08843517	1.27289	1.69943
cg09458566	1.27289	0.940537
cg26886231	1.27288	0.545136
cg04677508	1.27287	0.718208
cg08285934	1.27287	0.735633
cg08324796	1.27282	0.718208
cg11669284	1.27282	0
cg26657240	1.27277	2.28215
cg03122511	1.27273	0.718208
cg09973416	1.27272	1.40139
cg15662246	1.2726	0.60266
cg01678714	1.2726	0.233224
cg22621695	1.27254	0.735633
cg27540367	1.27254	0.217144
cg10196042	1.2725	1.26378
cg25849068	1.27247	1.21347
cg22299467	1.27245	0.0844922
cg14472251	1.27238	0.735633
cg12234922	1.27238	0.718208
cg08566044	1.27237	0.330424
cg02724127	1.27237	0.449925
cg14374521	1.27235	0.0737225
cg17593958	1.27233	0
cg14056993	1.27231	0.835829
cg12214695	1.27231	0.171226
cg22015966	1.27223	0.494861
cg11923788	1.27207	0.718208
cg15821562	1.27198	0.221863
cg16082737	1.27191	0.735633
cg27153798	1.2718	0.718208
cg05559648	1.27179	0
cg13916322	1.2717	0.763041
cg20912211	1.27168	1.14344
[truncated: 4,224 more rows]

## Sheet: 1813 common sites of hypermethy
Data Supplement 3-4		The complete list of hypermethylated DNA CpG sites in SLE
CpG sites
cg03816081
cg21292033
cg26731119
cg15172529
cg05973457
cg01558909
cg21400802
cg07313705
cg11066066
cg05935904
cg16235707
cg21302017
cg13409575
cg07031797
cg02953382
cg15948916
cg01063759
cg22164298
cg25508118
cg13143872
cg14541801
cg11931646
cg20033981
cg09363892
cg26821115
cg23079782
cg04214459
cg20007245
cg07089321
cg07227024
cg00587301
cg27118035
cg03971555
cg00255726
cg13827209
cg00304520
cg12419862
cg09324116
cg22311608
cg06827234
cg20556702
cg08611411
cg08250118
cg12810503
cg20928777
cg22203628
cg14415629
cg25465548
cg06457011
cg12060786
cg06608376
cg06039729
cg14419141
cg22073152
cg03252313
cg23192403
cg16695758
cg05468843
cg02101876
cg24525828
cg23147227
cg13810673
cg06064964
cg02583620
cg08409113
cg06375761
cg22926869
cg02606840
cg13749548
cg01238044
cg03429643
cg20658918
cg05376465
cg08726900
cg03948744
cg06699216
cg17416730
cg08120210
cg21475434
cg18263166
cg23627948
cg09619347
cg12269161
cg17713010
cg25553791
cg09315921
cg24631526
cg12424598
cg04657470
cg22517705
cg25632883
cg27306777
cg20236089
cg26487157
cg06824394
cg13008538
cg23987736
cg13108141
cg08871608
cg25755428
cg14457782
cg27055313
cg06621309
cg23779604
cg21785034
cg16007541
cg12286415
cg13992444
cg15454820
cg02003183
cg07748255
cg18486231
cg05658887
cg07119830
cg16978043
cg26043149
cg03185752
cg01753815
cg01534423
cg06432309
cg16530177
cg21805179
cg04754652
cg22851875
cg17050806
cg10040594
cg15942481
cg02520639
cg20460761
cg03024660
cg26856631
cg09973676
cg00907427
cg02499214
cg15415945
cg11977716
cg25703541
cg03172657
cg00853733
cg16744438
cg11247378
cg17225407
cg07893512
cg09264140
cg02423105
cg13693517
cg07025785
cg18923906
cg14364797
cg25449441
cg14937106
cg04852348
cg07055845
cg27419400
cg12033075
cg25518868
cg08005692
cg06498272
cg16474725
cg07732037
cg20025658
cg18642369
cg20374917
cg21201401
cg20410363
cg06178669
cg11625868
cg22111694
cg08620426
cg09581098
cg00252472
cg27292835
cg05457903
cg04764597
cg01787285
cg09881585
cg21985559
cg24164884
cg23919742
cg19605788
cg24488469
cg02053188
cg07114810
cg00297832
cg08169020
cg19281794
cg07484910
cg07069844
cg03108070
cg24750887
cg09993145
cg15322570
cg02452966
cg13702222
cg09339476
cg21666367
cg22293458
cg05971148
cg09042952
cg15536947
cg05886546
cg04661457
cg02921003
cg01440489
cg03963219
cg24118856
cg09970481
cg20347665
cg27470213
cg06653796
cg00359973
cg02902412
cg03867607
cg19918549
cg09844573
cg03204600
cg14825413
cg15262954
cg13322252
cg12606911
cg23463608
cg06102954
cg17840914
cg08894532
cg09734952
cg10578938
cg00446123
cg20380468
cg25158622
cg27557909
cg04468564
cg13136655
cg24440658
cg27506442
cg00980410
cg15298486
cg08962271
cg13770691
cg01218619
cg00124011
cg11474778
cg16474696
cg14089103
cg10423607
cg05789250
cg00151370
cg10236261
cg11965913
cg09678939
cg04432742
cg15265458
cg03231163
cg00810292
cg17183362
cg02693156
cg06753439
cg20893203
cg10683527
cg10375559
cg21206147
cg25096745
cg07186032
cg07884764
cg19254047
cg08343300
cg13638257
cg10200291
cg05960182
cg13521018
cg08872581
cg12229555
cg20154618
cg18625627
cg19856897
cg18052123
cg03599590
cg16896539
cg02558026
cg23371584
cg06591011
cg15722679
cg20805133
cg27166718
cg16047279
cg16822407
cg23832497
cg22995106
cg08626932
cg13636952
cg15551881
cg05799811
cg04906816
cg19595750
cg06192883
cg09002049
cg27133224
cg22164891
cg03569637
cg18294332
cg15856055
cg06131755
cg07786657
cg23648810
cg20292110
cg07376282
cg26133301
cg17095652
cg12453500
cg04391186
cg18778986
cg19491207
cg20844861
cg05783139
cg20440041
cg13525276
cg00361146
cg06015525
cg16131748
cg00458681
cg27089226
cg16177032
cg05517541
cg26154268
cg21470947
cg10311104
cg09607043
cg06909469
cg08601457
cg10489124
cg16552271
cg27182293
cg03004371
cg25386151
cg00545199
cg24882621
cg06922569
cg14064762
cg07568841
cg01954531
cg16241033
cg17729873
cg06836849
cg23872179
cg15644837
cg22356061
cg08317738
cg20513976
cg21399203
cg21990144
cg21860629
cg07871059
cg00750481
cg06271067
cg17776324
cg03250911
cg21968376
cg07858069
cg10099732
cg07180360
cg22206855
cg11190637
cg15405432
cg05504194
cg11869499
cg14345882
cg27662789
cg17279959
cg05332483
cg24237439
cg06038367
cg19245011
cg18105467
cg15043283
cg16328033
cg08331345
cg25034591
cg23330450
cg08431931
cg05257202
cg02861615
cg24674445
cg02215357
cg06738063
cg10016364
cg07139440
cg07814289
cg20622019
cg23825830
cg10098570
cg11547273
cg08450017
cg07167872
cg02909397
cg17134153
cg20320717
cg06396265
cg12073436
cg05096515
cg00055617
cg04387347
cg07167594
cg18679504
cg06444329
cg23905908
cg21105477
cg12435551
cg18837947
cg09238957
cg09696044
cg25172682
cg05964212
cg00936435
cg04554131
cg26950531
cg04042333
cg06079564
cg11499091
cg01351822
cg25547663
cg16071713
cg14214739
cg23431175
cg02804166
cg08879470
cg15463457
cg02794779
cg24024661
cg19093205
cg02587153
cg23015219
cg09626521
cg26815066
cg02707799
cg03218374
cg13741802
cg25536960
cg16216704
cg07161993
cg23061725
cg09820373
cg26418147
cg01737421
cg16367232
cg06875740
cg16776114
cg07181891
cg15870809
cg21380024
cg17910679
cg01009686
cg05668580
cg10489463
cg21284636
cg12339131
cg08317289
cg12948621
cg07799005
cg26460530
cg02124059
cg24200083
cg23127323
cg01114088
cg19430489
cg04918921
cg10047502
cg11290168
cg17176609
cg05254518
cg26473818
cg24602417
cg04216286
cg04653083
cg08424219
cg13370412
cg00781658
cg19749538
cg21342611
cg01016637
cg15443403
cg27129922
cg01832662
cg25420101
cg26114378
cg24866308
cg07780630
cg10706590
cg22452837
cg12737152
cg22859679
cg05945608
cg23173586
cg01817393
cg03820205
cg17810853
cg02291020
cg16165575
cg00442112
cg21799270
cg13937627
cg05057452
cg11320143
cg22425474
cg27419028
cg18806997
cg03294458
cg10432265
cg19836906
cg08375849
cg17884739
cg11701868
cg23978242
cg12481306
cg24931092
cg03817616
cg21585162
cg19638749
cg24512517
cg04962480
cg11824111
cg05526804
cg12513189
cg13660174
cg18712352
cg24499627
cg02101203
cg11624060
cg18582260
cg05985589
cg20728490
cg01044025
cg23777956
cg07954885
cg13692739
cg26323797
cg11021247
cg02072170
cg22599514
cg21812670
cg09343544
cg13987972
cg00942920
cg13182599
cg14871604
cg00982136
cg06921685
cg17878135
cg16114380
cg04455030
cg06718073
cg21196747
cg06874323
cg23537415
cg20250274
cg20098118
cg05012902
cg17711527
cg08677140
cg22455616
cg14260083
cg03679005
cg20939114
cg20644981
cg05280698
cg03609398
cg09179723
cg16662477
cg22366629
cg15298323
cg04065108
cg07681512
cg25170017
cg01048445
cg25849068
cg00590063
cg14029994
cg12022621
cg12459719
cg16173847
cg08915615
cg26610808
cg12178669
cg06879828
cg18951390
cg06022561
cg03388043
cg11645539
cg04275695
cg00815770
cg00902308
cg09835024
cg00213805
cg24730756
cg08728825
cg17583158
cg25140783
cg19249708
cg13207630
cg13761949
cg10460864
cg17865482
cg14388993
cg13613965
cg12978040
cg17741993
cg24349665
cg19748438
cg06022838
cg10031516
cg11660879
cg08462055
cg11260046
cg26176649
cg15322641
cg17340957
cg04916523
cg05098566
cg25555657
cg14017254
cg03181524
cg19516279
cg25753024
cg19400179
cg13974464
cg11825731
cg02161824
cg25755191
cg10715272
cg14419102
cg07214066
cg00636562
cg16269097
cg05600581
cg18904194
cg11708328
cg14214586
cg14832954
cg06095699
cg07450214
cg08463024
cg03798942
cg15459165
cg03031357
cg04914231
cg27522005
cg14548802
cg15854666
cg16561057
cg24858738
cg18865207
cg16506378
cg08856118
cg17460386
cg01373248
cg21890646
cg13918312
cg08566044
cg20691080
cg13594463
cg18527651
cg05605384
cg11831006
cg04771154
cg11986756
cg13248200
cg14407179
cg22156842
cg02890812
cg18833705
cg23230834
cg09121543
cg12413156
cg13673094
cg27153798
cg10873964
cg21156383
cg16694003
cg14233872
cg10117369
cg03515869
cg27131958
cg06285575
cg06614969
cg26416381
cg02010442
cg18949786
cg16398051
cg25597745
cg12077963
cg27183791
cg16818768
cg01169440
cg24698536
cg03312117
cg09034929
cg17714703
cg20371650
cg12836643
cg24049841
cg09323727
cg19404215
cg03705894
cg00541544
cg22730029
cg18476633
cg07232945
cg09275137
cg21141329
cg14473743
cg05374809
cg04199473
cg02825052
cg01546430
cg26980789
cg22299467
cg22609277
cg13744306
cg08832851
cg02031980
cg05932042
cg20741185
cg15518400
cg15225044
cg14145074
cg10242496
cg15360181
cg11779113
cg05304729
cg21577598
cg18766080
cg04555941
cg00519069
cg21843755
cg00805874
cg13606829
cg04283377
cg06065019
cg17170262
cg03553358
cg03673737
cg07810091
cg23053742
cg18779595
cg03211173
cg17972213
cg08243524
cg06524165
cg04814784
cg26745222
cg08539065
cg03122511
cg24332685
cg27500856
cg02959759
cg03514678
cg24541871
cg02801583
cg04756279
cg19672694
cg05109065
cg22410499
cg21887683
cg13589318
cg12927730
cg23343486
cg03266942
cg07375256
cg00314660
cg23680821
cg00953793
cg04772025
cg07450406
cg24391279
cg27583010
cg05586384
cg03238702
cg17056676
cg05373692
cg12603453
cg19000468
cg12623364
cg03291960
cg17225604
cg16510010
cg14255417
cg03576787
cg09669930
cg21829239
cg01913024
cg12214695
cg24124954
cg04868078
cg14796406
cg07285708
cg06958535
cg21776057
cg21264555
cg16249105
cg13554667
cg17558827
cg16313807
cg16385415
cg21055528
cg10956264
cg15798883
cg22069441
cg17517993
cg20391948
cg18918417
cg19681842
cg18295068
cg14398113
cg22111167
cg17250262
cg15454483
cg06908232
cg18923721
cg27054084
cg21517121
cg10805956
cg24384816
cg04740205
cg02879960
cg00056489
cg14001486
cg11406453
cg11826008
cg00748494
cg16734817
cg27258272
cg18426869
cg14089267
cg25342059
cg08005604
cg20945764
cg20151401
cg21397157
cg05227616
cg15891447
cg22824415
cg04006143
cg13565157
cg18641697
cg08963013
cg03968699
cg11331837
cg02880176
cg05042743
cg00179446
cg22713892
cg10296410
cg20149337
cg21249754
cg22459924
cg26246880
cg03294149
cg03420670
cg05545777
cg07196124
cg16371538
cg09554443
cg05825244
cg23220823
cg19038540
cg14771727
cg07284339
cg27473693
cg17572800
cg07570055
cg19529732
cg11667509
cg00598664
cg04764476
cg00106942
cg14828865
cg18770231
cg00422488
cg24589459
cg06804788
cg18817318
cg06267636
cg05494459
cg11612617
cg04029282
cg14891022
cg08969925
cg01515515
cg21341586
cg22044840
cg19092293
cg01978534
cg27596707
cg21654404
cg07216976
cg26329274
cg25247558
cg14082886
cg06221393
cg25575688
cg22917680
cg05618183
cg13603599
cg21551185
cg19725972
cg05104476
cg13628616
cg04744025
cg12433559
cg14397696
cg21712678
cg13251666
cg13415831
cg26357596
cg02318959
cg01333849
cg14743649
cg19755435
cg05305760
cg14217495
cg27403913
cg01589580
cg20737388
cg21537947
cg27049094
cg00547789
cg11150901
cg20592837
cg15904427
cg02374486
cg24674304
cg14503291
cg23181142
cg17638730
cg19114820
cg25565608
cg25638993
cg15755924
cg03989273
cg16354117
cg25755851
cg26939525
cg06303168
cg16180082
cg05406954
cg05109049
cg07489083
cg16206511
cg25367647
cg18653991
cg03008339
cg07499142
cg25246692
cg09238677
cg24333845
cg17738521
cg02538330
cg03984859
cg14377059
cg26728709
cg00877056
cg15234550
cg10082114
cg21161328
cg16701767
cg10639435
cg18298706
cg14595786
cg00698744
cg01398859
cg04190784
cg27134365
cg21911968
cg24274662
cg02030958
cg20797674
cg22166739
cg02022481
cg04843801
cg07092111
cg03050022
cg08324796
cg05379196
cg20674424
cg14500267
cg14871870
cg19800913
cg14657417
cg15202848
cg08215788
cg08058560
cg16097380
cg21380015
cg08261032
cg18596621
cg08839081
cg17096807
cg21290885
cg22038907
cg21889537
cg02095003
cg14990368
cg04135246
cg09850561
cg22356722
cg27449150
cg26668828
cg14522327
cg13067553
cg26187205
cg11347411
cg03747309
cg24653125
cg08001559
cg20973735
cg06937357
cg02946185
cg26069719
cg17230773
cg05598678
cg07215528
cg16822572
cg06901890
cg12251508
cg17511968
cg05888872
cg19548176
cg02736602
cg03573824
cg21186098
cg09516200
cg01225095
cg02156782
cg11518359
cg12620378
cg01404988
cg13924996
cg04665139
cg21113478
cg16272981
cg19770547
cg09043214
cg06774039
cg19217735
cg17380767
cg21945991
cg00459623
cg07103644
cg11948159
cg11454606
cg08864105
cg19698084
cg02917064
cg12661744
cg17451586
cg20208600
cg22872349
cg02934281
cg18289156
cg12526869
cg21945665
cg03930153
cg02454309
cg21163717
cg13874070
cg13663390
cg04175739
cg08058894
cg15606819
cg10439737
cg18530240
cg09473725
cg26359958
cg04204831
cg04922020
cg20888995
cg03831206
cg25852095
cg12915715
cg03128972
cg06936436
cg08946801
cg24613558
cg11370064
cg25381017
cg23492399
cg00245012
cg09984316
cg11317199
cg09914304
cg04672837
cg05687312
cg17104026
cg10944833
cg18158043
cg25634978
cg11775828
cg10380221
cg13356896
cg18694313
cg25572043
cg06016684
cg11871910
cg05857643
cg06144608
cg15858894
cg22686892
cg25675800
cg10379050
cg14725109
cg07623567
cg18353226
cg23367358
cg24391240
cg18107893
cg08857906
cg07137581
cg06392169
cg20071523
cg10861751
cg00782811
cg05233674
cg11200917
cg06635797
cg00129827
cg14395298
cg13856340
cg03040210
cg10546888
cg15791438
cg01792601
cg23686831
cg23860088
cg13978689
cg07106881
cg08395108
cg21352959
cg00715011
cg20027157
cg17776579
cg11647489
cg05418506
cg20793193
cg21114840
cg01269795
cg03411579
cg05445331
cg04626171
cg22873412
cg23474890
cg03040165
cg11506821
cg08517826
cg01668271
cg05599151
cg12568536
cg14728380
cg01488378
cg13225177
cg09788778
cg04345928
cg08560387
cg16921775
cg18221128
cg12339802
cg00128197
cg15119650
cg07811386
cg20656868
cg22792862
cg06943437
cg01182973
cg24705404
cg01166930
cg14278321
cg24091241
cg03253831
cg20080079
cg20517444
cg15963463
cg07621224
cg10340038
cg18828303
cg07508609
cg16778620
cg23875045
cg00052772
cg11107468
cg14892037
cg24737783
cg03958163
cg25930738
cg26642667
cg09909221
cg26720073
cg18013408
cg11143796
cg20477259
cg04855977
cg13664654
cg07253552
cg03309722
cg07362537
cg03501666
cg03185704
cg14986136
cg26055054
cg23065174
cg16315447
cg26288806
cg11792786
cg11016420
cg26567496
cg12375308
cg19428430
cg21648914
cg26220594
cg17178900
cg03418876
cg07311024
cg13751956
cg22999268
cg07105596
cg20426524
cg00299736
cg14127907
cg17337668
cg24834889
cg24388424
cg21280014
cg22017733
cg04880751
cg13408344
cg24826812
cg27133780
cg16178415
cg23352030
cg23954206
cg11833003
cg19905587
cg20399011
cg20792206
cg12614702
cg25713370
cg04222842
cg17082662
cg01999076
cg18016370
cg04887807
cg16664472
cg08128826
cg08681904
cg20804072
cg00029931
cg07824128
cg01123957
cg00375691
cg15054274
cg22399096
cg12961080
cg07750402
cg19911179
cg15490840
cg02714202
cg08061598
cg06072560
cg10831285
cg12280317
cg26510526
cg25067702
cg19115941
cg00253811
cg25254170
cg08195247
cg23903465
cg10582608
cg12539124
cg22986084
cg27511678
cg02149323
cg04383058
cg11816360
cg21811592
cg11815796
cg23042151
cg26934362
cg02717486
cg02232922
cg18516687
cg01353788
cg23072086
cg24524451
cg10156217
cg08437835
cg17479100
cg03938580
cg26791257
cg00257455
cg21195914
cg27513289
cg11120736
cg26503877
cg18966819
cg03026311
cg07929406
cg05551217
cg09213574
cg04414720
cg20584415
cg19257537
cg17788570
cg22926554
cg16444607
cg20010130
cg20023102
cg23326607
cg17658468
cg27513667
cg02678356
cg27277403
cg16414568
cg16383389
cg10881128
cg01353486
cg09006985
cg01029685
cg20997028
cg01697163
cg21350349
cg04214573
cg05626226
cg09922117
cg06289138
cg08591489
cg19992190
cg24283019
cg15769969
cg11439393
cg00816548
cg17970282
cg11423096
cg06174815
cg12480053
cg21139772
cg27246280
cg16316624
cg00115511
cg01654446
cg18837035
cg06362282
cg26083458
cg27515255
cg12932046
cg04077141
cg04811114
cg26634885
cg23402769
cg17992056
cg09160589
cg03635442
cg15511898
cg00787726
cg21050234
cg06470626
cg21878902
cg17611742
cg04527840
cg21037180
cg15635472
cg15922174
cg20254718
cg21899461
cg27607372
cg19516340
cg21282997
cg03891050
cg03364121
cg25673948
cg04677508
cg25852925
cg03177323
cg13655660
cg16888658
cg25612754
cg06268875
cg19943330
cg14132731
cg15507690
cg22643189
cg02146966
cg07472511
cg14267065
cg07340025
cg21179831
cg18645906
cg20824939
cg17703220
cg10297211
cg03661458
cg13255282
cg25771854
cg12329216
cg05392495
cg11867195
cg26335568
cg08797242
cg23815646
cg01283435
cg01325958
cg24976080
cg22569627
cg24847625
cg16503724
cg01798157
cg08623691
cg14823429
cg16017420
cg25880781
cg16383001
cg09086179
cg22660483
cg07907315
cg00768487
cg16879549
cg03055372
cg17804112
cg24468804
cg16069331
cg00481999
cg03751162
cg15022609
cg17837192
cg26797270
cg13771263
cg22796922
cg16859555
cg01047124
cg04925858
cg00634642
cg07890553
cg07654559
cg11138794
cg15033153
cg15448144
cg22036538
cg22662205
cg09703824
cg03790236
cg11923788
cg09743261
cg02201215
cg19603571
cg22527050
cg16356987
cg24674703
cg16359563
cg01710146
cg20022223
cg03661529
cg26821498
cg04638655
cg00569896
cg09700990
cg19676328
cg03117412
cg17758583
cg15662246
cg26668129
cg25961816
cg03183936
cg14235350
cg21270243
cg01348293
cg17033047
cg26408565
cg01403030
cg12811871
cg18660898
cg24968283
cg27170260
cg20167074
cg01637169
cg23194060
cg22238863
cg04908588
cg04506569
cg13824191
cg02745912
cg15895359
cg13517567
cg00550725
cg04192740
cg05493561
cg08134678
cg00437311
cg24690094
cg15519065
cg07986199
cg07718321
cg25652701
cg08662757
cg06102777
cg12419383
cg11723766
cg23922134
cg22507354
cg09706180
cg09427809
cg09234578
cg00917413
cg26815229
cg24503407
cg20930202
cg00955808
cg20065832
cg20792978
cg00117908
cg17309592
cg01850135
cg14640386
cg00992117
cg23076370
cg07467062
cg06500355
cg23364656
cg04065210
cg04490290
cg26815454
cg12879425
cg23786580
cg01185530
cg06706159
cg20472746
cg04958703
cg16798761
cg14114535
cg11856215
cg20424530
cg00790928
cg18939543
cg08684879
cg26559804
cg11867012
cg11995506
cg22877428
cg17847861
cg03603530
cg17111597
cg19367859
cg18866106
cg05249479
cg06212224
cg07570421
cg22184990
cg23495116
cg12184221
cg03772253
cg13499468
cg03503758
cg19927836
cg23404877
cg12792931
cg15219506
cg06939307
cg00297702
cg25095814
cg02819992
cg23324086
cg19583388
cg22776597
cg02634083
cg01382502
cg14875131
cg24902039
cg24711407
cg03244036
cg21929744
cg09354738
cg08449049
cg09741240
cg01056373
cg06727060
cg15823064
cg09817636
cg17593958
cg05369942
cg16785387
cg06192753
cg23541923
cg02500152
cg17603461
cg25132230
cg08925066
cg26873935
cg22437221
cg15756507
cg22335801
cg15038811
cg26657240
cg15429134
cg21054968
cg11421702
cg15867166
cg15023571
cg20591407
cg17344149
cg17973147
cg11793332
cg21407899
cg17026303
cg13646859
cg04392554
cg20975593
cg14721618
cg24694675
cg20511807
cg02780120
cg19677267
cg13746414
cg07700062
cg06130354
cg10671066
cg01309671
cg25484319
cg27094076
cg22365240
cg23213876
cg01804343
cg20792284
cg14573876
cg11669284
cg12161460
cg01502872
cg07376541
cg13903756
cg17984783
cg00934997
cg23829577
cg22898082
cg22163130
cg01741041
cg08453281
cg23245432
cg18221429
cg09893570
cg19478381
cg20891225
cg05260852
cg25035392
cg03969070
cg13834670
cg07522422
cg16553024
cg11832281
cg03000848
cg27523218
cg06976598
cg00551609
cg11122148
cg01446963
cg18154493
cg13778201
cg13275603
cg15276500
cg20091523
cg04391722
cg24605046
cg08017880
cg13878456
cg03558177
cg23719950
cg01952953
cg07725527
cg22742943
cg19308663
cg24766429
cg02734358
cg14470869
cg02962499
cg07007550
cg16432908
cg08733824
cg05726118
cg04662010
cg03818034
cg25597833
cg16058797
cg10778655
cg01616956
cg24798305
cg15694180
cg13079949
cg13249591
cg17184704
cg02660097
cg05700142
cg24073023
cg16985952
cg25248094
cg01110147
cg00891599
cg23666278
cg07674403
cg04248312
cg12024906
cg26209676
cg07707379
cg26853401
cg00696567
cg03627015
cg02782630
cg15672022
cg07915516
cg15982906
cg03814093
cg24087403
cg00328227
cg01572979
cg06533408
cg14010619
cg02879223
cg25052320
cg12050982
cg10960055
cg07850415
cg27147350
cg03769939
cg15740790
cg12141611
cg12808359
cg23313885
cg08103220
cg26005146
cg20425293
cg25129124
cg06008401
cg07314148
cg14197205
cg13868393
cg22935262
cg04947339
cg25560327
cg23572578
cg22971153
cg08162465
cg16817070
cg22056094
cg00637745
cg09202227
cg24319613
cg21808055
cg08591265
cg06583108
cg21941821
cg26297688
cg07140188
cg12882103
cg00631702
cg15573846
cg18888461
cg03269218
cg24266261
cg06640241
cg05791153
cg26223654
cg08798492
cg02870950
cg22264898
cg01587630
cg05668429
cg00049323
cg16963286
cg20024403
cg02585790
cg08852033
cg22625568
cg07894334
cg21184585
cg23937960
cg23782952
cg17237506
cg02257675
cg04283868
cg25595005
cg27086157
cg19118569
cg08512353
cg06398735
cg22417613
cg02570593
cg03401902
cg23159857
cg14374521
cg10054641
cg08321576
cg20081364
cg01853632
cg04856590
cg12593764
cg16920189
cg16370772
cg07370464
cg13772414
cg04522931
cg24939196
cg14167982
cg05469225
cg20137147
cg26011210
cg25857333
cg12953669
cg05263479
cg01461856
cg26159934
cg23262351
