# Supplementary material for: Whole-genome transcription and DNA methylation analysis of peripheral blood mononuclear cells identified aberrant gene regulation pathways in systemic lupus erythematosus
Source: Arthritis Res Ther. 2016 Jul 13;18:162. doi: 10.1186/s13075-016-1050-x (PMC4942934; doi:10.1186/s13075-016-1050-x)
Supplement: Additional file 4: Table S4. — Hypomethylated CpG sites in PBMC of SLE patients comparing normal controls by genome-wide DNA methylation analysis. Three group comparisons, SLE LN+ vs. NC (S4-1), SLE LN− vs. NC (S4-2), and SLE (LN− and LN+) vs. NC (S4-3), were performed to identify hypomethylated CpG sites by fold change (FC) > 1.2 and q value < 5% within each comparison. The 3785 common hypomethylated sites identified in each of the three group comparisons were then selected and listed in S4-4. (XLSX 1843 kb) [file 13075_2016_1050_MOESM4_ESM.xlsx]

## Sheet: 3785 common sites of hypomethyl
Data Supplement 4-4		The complete list of hypomethylated DNA CpG sites in SLE compare to NC
CpG sites
cg16457574
cg24764979
cg00728398
cg08855623
cg10974632
cg27244379
cg23413809
cg07639520
cg22224625
cg21258596
cg26685195
cg04924185
cg01342746
cg19768599
cg11910375
cg03518058
cg00746386
cg19155932
cg09234474
cg21332334
cg25631746
cg19973659
cg06120404
cg03523945
cg05739757
cg04856043
cg02378501
cg01027937
cg14567287
cg08193467
cg05207526
cg03689277
cg18400845
cg22490255
cg12524179
cg18513624
cg14461582
cg13828499
cg02893231
cg08145067
cg12030002
cg15827505
cg22920300
cg15681577
cg00511674
cg01091117
cg02607802
cg22536554
cg11390905
cg27109482
cg01754028
cg15031780
cg26108594
cg11176493
cg05214404
cg14637002
cg22513901
cg12596505
cg13706544
cg02449373
cg02456087
cg04023369
cg20961943
cg10392054
cg05221455
cg19344013
cg11846956
cg12914965
cg06204711
cg10816489
cg01930356
cg25927164
cg26751469
cg09636063
cg25084525
cg19987768
cg02639634
cg05560302
cg22711777
cg24806126
cg00858855
cg17125477
cg03598754
cg19742055
cg14183384
cg26674943
cg23064601
cg09618953
cg20679955
cg05592406
cg19109120
cg06739029
cg04011206
cg19375123
cg15638055
cg01401460
cg14357535
cg25485084
cg01543300
cg27177983
cg11413581
cg01283300
cg08318505
cg01935960
cg07942598
cg07512734
cg15044760
cg26946259
cg22069098
cg09672358
cg26022526
cg02606423
cg27341472
cg08202494
cg01307387
cg09584801
cg11204099
cg24875484
cg27352639
cg06921573
cg10953487
cg04309212
cg04685743
cg01452873
cg23928513
cg07483304
cg27581965
cg09648933
cg18738857
cg21029761
cg04465834
cg12952136
cg13053505
cg17550582
cg21487207
cg19363579
cg15412102
cg05404227
cg21528204
cg26562417
cg26500142
cg00917251
cg01471196
cg11944757
cg15266508
cg04219946
cg00459975
cg24809407
cg09105802
cg10003267
cg25242756
cg12044828
cg08471800
cg11673092
cg26521562
cg22371227
cg11142489
cg01463565
cg09795588
cg26649384
cg03072286
cg26788916
cg22597733
cg15811719
cg06201642
cg27536028
cg25428451
cg00099869
cg11353035
cg17284804
cg12668902
cg13406746
cg00052684
cg00884606
cg09192377
cg07791516
cg09816507
cg00284173
cg26926221
cg15423035
cg03111498
cg20215112
cg10201574
cg09996797
cg18113780
cg04239375
cg08481732
cg03182113
cg25403174
cg13415073
cg10818339
cg26626185
cg04439128
cg07408114
cg09004287
cg18132090
cg24021649
cg22061628
cg03139057
cg10107725
cg06324785
cg08024114
cg21848371
cg16617910
cg04922566
cg27266176
cg14854901
cg15963563
cg01790346
cg09285418
cg08303922
cg23787873
cg25950278
cg08539179
cg01424460
cg11777321
cg04307508
cg06369522
cg09636671
cg01257828
cg24753473
cg05611805
cg08392199
cg22100873
cg05053689
cg16012041
cg21658277
cg09233651
cg15191744
cg07525445
cg05417985
cg06095270
cg14663264
cg06618866
cg03656899
cg02727227
cg18447876
cg06306219
cg01495321
cg07693931
cg11699845
cg08275025
cg04831490
cg24054649
cg21773142
cg07865517
cg17430167
cg15404858
cg15458504
cg06033659
cg12670347
cg08031368
cg19190269
cg01119523
cg07413547
cg16771578
cg18217252
cg13795948
cg21433125
cg23649379
cg17512365
cg10995082
cg24659201
cg21784541
cg17456704
cg21840041
cg11640773
cg03635300
cg10211019
cg00554682
cg10321973
cg07545640
cg08669018
cg12438034
cg17052170
cg09450828
cg17651317
cg14803765
cg26434983
cg10420517
cg00483562
cg25881723
cg04569608
cg27638727
cg25801701
cg03599357
cg04713453
cg20787219
cg05625471
cg16429505
cg18160072
cg01517384
cg00469856
cg00927429
cg03091752
cg08508988
cg15820574
cg26249873
cg15738605
cg03053575
cg02291403
cg19642470
cg20461196
cg22719308
cg06512974
cg20465794
cg05437692
cg01082299
cg06710900
cg10127483
cg15415136
cg17393917
cg27141871
cg05403071
cg17180386
cg26426938
cg12526025
cg21060085
cg26577348
cg23967873
cg09199698
cg09225948
cg21619846
cg22111038
cg19609242
cg03554552
cg11737676
cg20298098
cg27024876
cg19604907
cg13108646
cg26373663
cg15846316
cg26795730
cg18664899
cg14737286
cg07050616
cg05470523
cg05752819
cg05157516
cg22237200
cg16884042
cg00660608
cg24668990
cg10024063
cg00452257
cg14158573
cg09027651
cg02650017
cg23355992
cg04304770
cg05021896
cg26133068
cg07207220
cg18832632
cg03084724
cg16771406
cg23982858
cg21752211
cg01731685
cg26360484
cg14219620
cg07387383
cg04835846
cg13765368
cg06347083
cg03816687
cg04337928
cg07687610
cg24038158
cg09440298
cg26112014
cg06263461
cg09732486
cg18221021
cg15448064
cg08450404
cg05098732
cg22646528
cg04523524
cg25999442
cg20940661
cg20838009
cg19375479
cg00998438
cg13036802
cg14183329
cg09774917
cg02252323
cg11762018
cg04624228
cg06685319
cg17653824
cg09151521
cg25590181
cg03091010
cg25203031
cg22083684
cg13481638
cg15404276
cg25148025
cg04555779
cg06814792
cg23170771
cg14589466
cg19822343
cg04215703
cg12061357
cg21878149
cg14346208
cg26614154
cg13363138
cg14824848
cg06812991
cg03656055
cg00973876
cg03330485
cg16447012
cg11291745
cg21169914
cg02251742
cg06889607
cg09720833
cg05062178
cg09838285
cg05418150
cg06200092
cg02367696
cg24819835
cg08225642
cg01383401
cg21552242
cg16428251
cg16851417
cg09812623
cg15883716
cg03120116
cg05987030
cg22211092
cg08243728
cg16221875
cg23254393
cg16651877
cg06621373
cg27134386
cg21336235
cg21589115
cg16620526
cg26503073
cg07972488
cg03441409
cg03146062
cg07354861
cg03062991
cg05364307
cg13620051
cg16290335
cg15437651
cg17368808
cg24470447
cg11192975
cg24336089
cg00800383
cg05511886
cg26371771
cg14893456
cg22055427
cg05662404
cg20375690
cg10838091
cg22099723
cg07003542
cg01555853
cg11423684
cg22605303
cg07611334
cg02808829
cg10243301
cg14122300
cg02677946
cg22372930
cg02038273
cg09921610
cg24509668
cg17083560
cg13467672
cg22837321
cg23621418
cg11400774
cg05030680
cg06405222
cg26377242
cg19615721
cg18321976
cg08659667
cg10127275
cg04304705
cg24411648
cg24415208
cg00453111
cg13508911
cg04291888
cg13011104
cg11756214
cg19162158
cg03714773
cg06792340
cg17168456
cg11694968
cg02886033
cg18391899
cg03520342
cg24745495
cg11958128
cg27328245
cg05799256
cg18417373
cg02556393
cg00960305
cg26685557
cg08739188
cg00255821
cg01981027
cg22531371
cg05951521
cg23704023
cg03157027
cg10755235
cg15335436
cg12388064
cg07850982
cg14225544
cg01422476
cg00189101
cg05694921
cg06103746
cg10155853
cg13403689
cg27553162
cg21116934
cg27486427
cg17059658
cg22674717
cg09622447
cg13181928
cg07528097
cg06040590
cg11738895
cg10120657
cg09213124
cg25861285
cg09209510
cg02740582
cg07474022
cg18396157
cg18567174
cg23448054
cg18435449
cg02100373
cg04425920
cg15000232
cg05702218
cg02905198
cg16556442
cg08669447
cg00960260
cg20566897
cg06593715
cg13361779
cg20125424
cg18299835
cg02930664
cg20918243
cg20683815
cg23676480
cg19151121
cg25105234
cg02770313
cg09217079
cg05640721
cg19188182
cg02439311
cg05506365
cg13876960
cg02278437
cg06050341
cg01130127
cg12782654
cg04128045
cg07102072
cg12486308
cg21940042
cg14689953
cg21868031
cg21735648
cg19698348
cg10567810
cg14193156
cg05361262
cg15681628
cg04678219
cg00738629
cg07179033
cg07919466
cg10421002
cg02922601
cg02249713
cg27136740
cg15379633
cg14084689
cg04343891
cg24774271
cg24878887
cg05736236
cg26355573
cg12502441
cg17991823
cg01037082
cg13694400
cg03603214
cg01590314
cg17778382
cg18886444
cg06187947
cg20236513
cg26660002
cg19270050
cg18128969
cg17971015
cg03405909
cg15461335
cg00357610
cg21595709
cg13694746
cg24731597
cg19792581
cg22983083
cg05421673
cg27407147
cg12726110
cg20755820
cg01860328
cg16410579
cg03108139
cg25283284
cg16391955
cg01333131
cg05784157
cg21887345
cg05426485
cg01404518
cg26423876
cg10050816
cg21204804
cg27302963
cg22855900
cg11119746
cg03293697
cg00425708
cg14606067
cg16276063
cg14732248
cg21096399
cg01243879
cg12076463
cg14500945
cg05929882
cg19021221
cg07046969
cg19181132
cg17280228
cg01208243
cg01176947
cg19063972
cg12346284
cg10712606
cg00078318
cg10469100
cg25660036
cg18080046
cg12058185
cg05317714
cg26601073
cg27136241
cg01334682
cg06266514
cg16420939
cg17332326
cg21237959
cg22471255
cg07034632
cg07960841
cg25625146
cg01316047
cg03647367
cg04681368
cg23582408
cg16966043
cg12412075
cg03388293
cg03147002
cg13973820
cg00980978
cg26140911
cg19764436
cg05876917
cg27106513
cg23161794
cg21954370
cg09231514
cg26534938
cg05187508
cg04982401
cg08148553
cg24826644
cg15696627
cg08328671
cg12214908
cg24592912
cg13438834
cg07152755
cg14248553
cg27102864
cg18018828
cg04169403
cg25363789
cg24533913
cg22457238
cg14122138
cg15185794
cg18612461
cg24765658
cg00850683
cg13343687
cg26296762
cg01853561
cg06624310
cg21754400
cg10628818
cg07245641
cg17465616
cg27488348
cg01942127
cg05394800
cg02997111
cg17733331
cg01791410
cg02101773
cg02467765
cg18311537
cg00121640
cg19094555
cg01130192
cg19827780
cg10018632
cg13708301
cg03568858
cg20515377
cg08537367
cg19563107
cg05996795
cg11755796
cg10261191
cg27045062
cg01869193
cg15637484
cg21433429
cg23044079
cg21480043
cg07191594
cg09575258
cg00252442
cg02337836
cg18181196
cg24575234
cg10099364
cg26575057
cg09578254
cg21147626
cg11594498
cg23572459
cg21495622
cg06712559
cg21004042
cg08539067
cg00320035
cg10490206
cg25439496
cg00955828
cg21974239
cg04267691
cg00431699
cg13117164
cg17838427
cg20887073
cg23005057
cg10887366
cg01826211
cg23748737
cg20518511
cg20119106
cg08455778
cg10139651
cg03546163
cg26425321
cg17112958
cg09700701
cg25756470
cg24911113
cg12556134
cg01049530
cg22490254
cg15274684
cg17351154
cg14638840
cg03525049
cg13652336
cg18789841
cg25032848
cg03209684
cg03178748
cg25866173
cg10505415
cg08865350
cg00499475
cg04207385
cg22362636
cg15845673
cg04707408
cg10294822
cg11678461
cg11540735
cg24361291
cg20918069
cg11808228
cg00657582
cg01950958
cg08129017
cg09078517
cg24632756
cg21610836
cg25851597
cg17169289
cg14745622
cg14909464
cg25638611
cg23031103
cg23937138
cg05573262
cg07250222
cg25554935
cg18419358
cg15484532
cg01492470
cg19837259
cg00762613
cg19779799
cg24811290
cg23750151
cg26800771
cg01999260
cg06755992
cg01689053
cg00599770
cg02945192
cg20370678
cg07973246
cg00083262
cg00673251
cg14254720
cg14570291
cg27375206
cg08086728
cg02119363
cg02397768
cg03077453
cg24214152
cg04889072
cg06116806
cg07014438
cg21443659
cg26321644
cg18759209
cg19977966
cg07554474
cg00558156
cg19184934
cg04270048
cg15579370
cg11435087
cg18948722
cg22344727
cg18616091
cg13025668
cg24618514
cg14107807
cg06410746
cg05019307
cg11730458
cg03088990
cg08856420
cg02690968
cg18394340
cg09121695
cg27610941
cg07552707
cg16046561
cg03320441
cg04340651
cg09190188
cg02792655
cg14606382
cg18989081
cg08874609
cg09767822
cg23590202
cg10851251
cg02363950
cg22279027
cg18972811
cg23365482
cg01309328
cg17265788
cg05357039
cg00051068
cg10440583
cg22995692
cg26827893
cg05668372
cg07874329
cg10231737
cg26712548
cg02426071
cg11029475
cg20218614
cg12743978
cg13765303
cg04395071
cg27140058
cg23222039
cg22377486
cg07356771
cg12990116
cg09324514
cg05691152
cg02446106
cg06751243
cg08560874
cg13796218
cg26301565
cg02630604
cg11693364
cg02996142
cg02722532
cg11827182
cg26985686
cg06744574
cg06995715
cg06158040
cg05230054
cg09623400
cg15229481
cg07790169
cg14036495
cg00442282
cg02469095
cg12916710
cg00955769
cg04101351
cg22345692
cg15651394
cg07139762
cg23165623
cg12075659
cg01683883
cg07510423
cg04871364
cg24401490
cg26977045
cg27314998
cg01305913
cg13136510
cg01908010
cg03188495
cg06108181
cg25318809
cg23953174
cg02416716
cg12271981
cg08598296
cg15169077
cg20585038
cg19134705
cg06961122
cg10398774
cg18048655
cg20052751
cg26298281
cg27553637
cg06882591
cg02348151
cg23154059
cg07013552
cg01971407
cg14147151
cg01819512
cg02247591
cg12315892
cg18670373
cg16787652
cg10560245
cg00247557
cg13411554
cg18097532
cg12078929
cg00486998
cg18533225
cg27027427
cg15154002
cg16348470
cg15426734
cg18466859
cg24674635
cg13671919
cg08696107
cg13374726
cg03251079
cg05352161
cg09596674
cg07924081
cg05511503
cg22569340
cg20639400
cg06877762
cg13982529
cg05617039
cg20184238
cg09796640
cg09182678
cg22278296
cg00457913
cg10206344
cg16652063
cg01247628
cg24376266
cg13973436
cg09522854
cg07655025
cg06800840
cg14400354
cg02771381
cg09597470
cg17656260
cg01957400
cg06653507
cg22851125
cg03347671
cg11572655
cg18716979
cg26524263
cg23831735
cg24204740
cg06319713
cg15444597
cg02203380
cg23188579
cg13708995
cg27177158
cg27006764
cg15245625
cg25802424
cg15409939
cg22443982
cg19083634
cg16418800
cg00148114
cg04353171
cg23960750
cg08748184
cg01770755
cg11622162
cg16635314
cg14963447
cg11268739
cg23340350
cg09596116
cg17820459
cg22209624
cg03992259
cg15550398
cg03144922
cg17285325
cg15405439
cg10158541
cg04649627
cg23438841
cg11296498
cg08621843
cg21238818
cg10313673
cg19396878
cg04602992
cg18423103
cg04614760
cg17914753
cg05836788
cg19834071
cg25314902
cg19654195
cg10790747
cg04105511
cg07924892
cg17846194
cg17307280
cg21254939
cg22500132
cg26855801
cg17475381
cg14654533
cg25676471
cg21469278
cg15975802
cg10543363
cg01062930
cg00500936
cg02674352
cg11631271
cg06591185
cg05596347
cg18853775
cg23697855
cg10767350
cg00192220
cg02430935
cg08509172
cg00383384
cg16271720
cg17549100
cg21266559
cg16332610
cg14126601
cg00901320
cg01070794
cg13874466
cg08244262
cg09881510
cg21068094
cg06390536
cg02997755
cg09626894
cg00662782
cg21926708
cg19188881
cg25839023
cg11654900
cg20599798
cg09767587
cg14225485
cg24083496
cg07616374
cg25882366
cg26796679
cg13533151
cg15718066
cg03654299
cg02863842
cg18655384
cg17585615
cg03938432
cg06870470
cg04992127
cg02290168
cg22301854
cg24391854
cg19470652
cg08168897
cg13316854
cg18337324
cg01815529
cg15658306
cg27529628
cg10709246
cg05668894
cg02935338
cg04584301
cg09484019
cg15506477
cg07107453
cg09147985
cg13825375
cg01674036
cg21158502
cg04280397
cg12441967
cg20550677
cg23407475
cg27482605
cg14556677
cg16757821
cg05896042
cg24805239
cg27542552
cg11393185
cg08005774
cg05428946
cg15890754
cg26335299
cg08079694
cg20876010
cg21012296
cg18447727
cg09141835
cg09450367
cg08748948
cg08089518
cg15033068
cg09899868
cg12983285
cg12013713
cg16226669
cg16721582
cg15929276
cg21951729
cg19143990
cg18686155
cg03467725
cg04811945
cg00622375
cg06555971
cg17111837
cg03973663
cg03434847
cg03449108
cg08909806
cg02805890
cg20638016
cg12421755
cg12829325
cg03238359
cg01078276
cg09918296
cg07357987
cg19639184
cg04521004
cg17542751
cg11293190
cg16807061
cg19697558
cg01190666
cg23587449
cg06697600
cg07452312
cg21408763
cg00800512
cg08218061
cg25425784
cg18780217
cg12377139
cg24713204
cg21058391
cg06296503
cg18094781
cg21816539
cg00865356
cg11527913
cg01561916
cg19242851
cg25471923
cg08639843
cg03629943
cg18786995
cg17700915
cg09314708
cg04594598
cg16595760
cg19049165
cg06296514
cg23500059
cg02944857
cg14470647
cg12451153
cg11991058
cg22220467
cg15783064
cg00329039
cg19472098
cg05290394
cg06858555
cg21645848
cg06321376
cg06167664
cg07990546
cg22514173
cg00107488
cg20862669
cg23262134
cg17536822
cg08539620
cg18742893
cg21036194
cg21942490
cg05592398
cg08818207
cg12998614
cg13640100
cg25576818
cg04209727
cg20051033
cg03048889
cg12506903
cg23947039
cg20674891
cg02653557
cg13601496
cg00616687
cg26365534
cg09049660
cg06217245
cg19788317
cg04881125
cg14912728
cg19545623
cg14561834
cg24392889
cg24874977
cg24508974
cg10906284
cg26072749
cg17475918
cg21263196
cg01626681
cg02017282
cg22235873
cg27295118
cg20107395
cg25688568
cg11510523
cg19863760
cg01508428
cg23885415
cg25306087
cg07417284
cg06464008
cg21653184
cg07273803
cg06499647
cg21739400
cg18181034
cg07189401
cg08966624
cg11011938
cg00055557
cg02347074
cg08694680
cg17172593
cg05250797
cg03828121
cg07314829
cg25916993
cg07681938
cg03105222
cg00625776
cg00862117
cg19699088
cg13317687
cg09279240
cg15065340
cg06969287
cg04664153
cg01138839
cg14284952
cg23624321
cg08099136
cg00630794
cg01088070
cg03370738
cg20496643
cg15159104
cg07727884
cg02774856
cg10698355
cg01450390
cg01287707
cg13107760
cg03506944
cg03546687
cg02442436
cg16600119
cg16028753
cg21072025
cg09147777
cg06547959
cg16928044
cg12808661
cg23496260
cg10806009
cg20557202
cg09253581
cg01105256
cg24065770
cg08158408
cg17811778
cg16553500
cg09956302
cg14550518
cg14270581
cg14910534
cg19556343
cg10156366
cg03844506
cg04111071
cg19555886
cg15244327
cg02856109
cg15162330
cg13140564
cg08830553
cg17789800
cg18382422
cg03247892
cg14062468
cg25584626
cg00500705
cg21561970
cg09820011
cg11782550
cg13777717
cg01005439
cg09009074
cg07055993
cg04768697
cg18311360
cg01636582
cg10655258
cg05142272
cg09424526
cg02249490
cg14683125
cg22355517
cg09110148
cg00371418
cg09121047
cg20956815
cg21697851
cg05890019
cg09314984
cg08077673
cg26833120
cg19863542
cg22660447
cg22001533
cg26864028
cg06503171
cg22860775
cg23996071
cg25145687
cg22708738
cg04742345
cg05144285
cg24360651
cg06385087
cg19818890
cg25085950
cg15452426
cg03470073
cg06875488
cg17507671
cg00872726
cg00695416
cg07675169
cg02548238
cg25405145
cg24431872
cg27214030
cg06245154
cg25112366
cg09299055
cg23850899
cg04021497
cg03171478
cg08321942
cg13558754
cg13872950
cg09515947
cg09785099
cg26129417
cg09643313
cg05040232
cg17475987
cg02530437
cg20703137
cg13539395
cg19505136
cg04126760
cg07279963
cg21730493
cg01375976
cg01718116
cg00912598
cg00952322
cg03743008
cg24453118
cg13285862
cg11007759
cg07664454
cg05627522
cg16513215
cg00429107
cg02486904
cg25653204
cg13709894
cg00898683
cg24383507
cg26271891
cg26120251
cg04645545
cg16378352
cg19371916
cg24931632
cg16378421
cg16082401
cg01519765
cg24073122
cg21898424
cg07684796
cg15415507
cg04728310
cg00822451
cg02336521
cg09560979
cg19502867
cg09559823
cg20253994
cg20169506
cg01558960
cg14489570
cg00878605
cg23969311
cg10643691
cg12080687
cg20182358
cg10851698
cg22235417
cg21970554
cg14254080
cg27510832
cg01373911
cg17985912
cg26971042
cg26724018
cg19657875
cg19488093
cg16000331
cg13383058
cg06655771
cg03242926
cg03321508
cg21578541
cg25216196
cg13342435
cg05670348
cg08946575
cg00279790
cg10142848
cg00547103
cg02835421
cg18114235
cg08698718
cg02632229
cg20688651
cg27634724
cg01185433
cg09915396
cg22395019
cg21844856
cg12835118
cg09612786
cg08887961
cg04062391
cg20337753
cg04910877
cg26098650
cg20281309
cg06970744
cg19839655
cg12301823
cg01654582
cg15481370
cg20414262
cg03763796
cg17696160
cg14065115
cg10836392
cg10542562
cg11155687
cg21572316
cg03374559
cg12836959
cg07681748
cg18124063
cg07599225
cg00546005
cg13637654
cg12345982
cg05128414
cg12973930
cg06605158
cg27297088
cg25604883
cg17929770
cg11149409
cg09290866
cg12713583
cg02966574
cg16731488
cg04886642
cg18679410
cg10417567
cg02081976
cg05774756
cg24768649
cg16866373
cg04113418
cg17250701
cg09490603
cg18330675
cg19797376
cg10805880
cg11773346
cg09152582
cg03386144
cg10864319
cg13957126
cg03660710
cg23500132
cg11581706
cg02675946
cg00636368
cg11263351
cg21603891
cg26735353
cg00901765
cg21228517
cg19267596
cg07820742
cg05475667
cg25043629
cg14693194
cg03343063
cg18809600
cg20870559
cg12621315
cg25806307
cg23509641
cg08892370
cg16228286
cg23776012
cg14439476
cg21451869
cg10074544
cg19485202
cg02086310
cg14784497
cg05048976
cg00250811
cg08013557
cg11323198
cg01501009
cg18629427
cg23585979
cg04895387
cg08095852
cg23572163
cg26435254
cg25509872
cg15288800
cg16541031
cg15529692
cg19146124
cg14304336
cg25178683
cg25957451
cg02146001
cg13824156
cg09987562
cg26926138
cg23712030
cg00204465
cg09183742
cg20018344
cg14046477
cg00650809
cg12461141
cg14871932
cg13449778
cg20852250
cg17619823
cg12582959
cg27021986
cg16013543
cg11630411
cg17319007
cg14822490
cg26724450
cg02372786
cg05228404
cg17198929
cg22794078
cg19579160
cg07973967
cg11007406
cg25220896
cg21669326
cg17381377
cg09350141
cg16670497
cg11876048
cg27533704
cg16749578
cg16963144
cg26573704
cg18293662
cg03958038
cg02854288
cg03482682
cg01820777
cg08334984
cg17697633
cg26162564
cg04573276
cg24465469
cg06118126
cg01557989
cg26294667
cg18766864
cg10632000
cg20714110
cg25017304
cg21437548
cg03218479
cg11324999
cg21235334
cg05216814
cg24627332
cg00182758
cg25716814
cg21143560
cg04305621
cg23413697
cg10842095
cg04655520
cg18770635
cg08156775
cg21165064
cg15302296
cg21164131
cg22847221
cg02251014
cg27254482
cg02187231
cg06118384
cg03148858
cg21939017
cg20203041
cg00089091
cg12471986
cg23448139
cg00379720
cg07245341
cg06124528
cg07285983
cg17793776
cg15703690
cg09542111
cg15602074
cg09712683
cg05986933
cg12041848
cg14273126
cg09251764
cg08120226
cg19753138
cg23337382
cg10392172
cg03036452
cg19304410
cg06804433
cg25023709
cg22041033
cg20387815
cg12697325
cg01609559
cg03252986
cg04663622
cg10269476
cg07862554
cg06688396
cg03323696
cg07193234
cg01924596
cg04703174
cg10954363
cg08142344
cg22633280
cg23752696
cg14354895
cg04168670
cg14738670
cg02285922
cg00247471
cg14293575
cg18357048
cg06945399
cg17133774
cg18359530
cg06619766
cg01760983
cg14219599
cg04678793
cg07382923
cg21481775
cg18517195
cg04298953
cg02931810
cg02370605
cg22629111
cg15560495
cg10132208
cg05697909
cg21254755
cg26559209
cg26385172
cg20837557
cg00813890
cg03949996
cg14236976
cg02028751
cg25978487
cg04290579
cg00665405
cg03589296
cg05265512
cg06358171
cg21686694
cg11217218
cg15734553
cg10274022
cg02576468
cg25319791
cg25152136
cg17123676
cg02127209
cg12518442
cg23340017
cg10711778
cg22500261
cg19678828
cg00024989
cg15712559
cg14736905
cg00089464
cg16646909
cg25267072
cg26116485
cg14742079
cg27404606
cg22689690
cg26736540
cg25514273
cg24924779
cg06293108
cg16403344
cg08675664
cg09166085
cg05852537
cg05468171
cg09515953
cg25250358
cg12180703
cg12514789
cg07293947
cg17990365
cg08145177
cg10640333
cg07461772
cg23820945
cg26810816
cg08183141
cg22856141
cg25114611
cg07497911
cg10763374
cg11258404
cg01255414
cg13153190
cg21601405
cg07021644
cg21428681
cg11448068
cg25061914
cg06737981
cg11397854
cg08545268
cg13166577
cg27533237
cg17541142
cg25724441
cg23629998
cg04567445
cg07607355
cg17114584
cg15871544
cg10253457
cg10941747
cg09386971
cg03730533
cg02916102
cg07053014
cg19797308
cg25800166
cg18366919
cg03698956
cg08146323
cg27532187
cg13375984
cg01703896
cg01431908
cg09177518
cg01939681
cg12169233
cg26363196
cg24350752
cg16367976
cg18547942
cg06899530
cg10465680
cg09960553
cg25488669
cg00196671
cg22557662
cg26996175
cg17173227
cg17000899
cg06000883
cg04353251
cg22684041
cg24037813
cg09421468
cg17929951
cg01422881
cg27573841
cg05890620
cg17661462
cg16476975
cg15372508
cg12412390
cg23697410
cg04542030
cg15309006
cg04116545
cg07756483
cg19466372
cg16846645
cg10328171
cg00192031
cg12117660
cg00069860
cg12588890
cg08305436
cg01143454
cg11097541
cg27278017
cg04979811
cg17179568
cg27172866
cg13080379
cg02403395
cg04549090
cg11074232
cg25353896
cg07962303
cg07988820
cg09301294
cg00685836
cg00860090
cg13507964
cg23052615
cg07577579
cg05915981
cg17950169
cg24421668
cg21465180
cg19675223
cg14868574
cg13140167
cg08318842
cg19270197
cg01172150
[truncated: 1,787 more rows]

## Sheet: Normal vs SLE LN+ hypo
Data Supplement 4-1		Hypomethylated DNA CpG sites in SLE LN+ compare to NC
CpG sites	Fold Change (SLE LN+/NC)	q-value(%)
cg06263461	0.833329	5.01661
cg22372930	0.833284	4.54581
cg10968554	0.833254	4.54581
cg01543300	0.833234	4.54581
cg14984684	0.83323	4.02281
cg03706893	0.833207	4.94666
cg03182113	0.8332	2.18334
cg04569608	0.833195	3.4108
cg08959216	0.83308	3.3791
cg16656895	0.83294	4.40385
cg26426938	0.83284	4.19665
cg04865692	0.832812	1.4788
cg18080046	0.832721	3.10693
cg03362053	0.832694	2.8339
cg22719308	0.832604	3.47147
cg04927889	0.832444	4.86029
cg05215806	0.832399	4.71396
cg07239153	0.832217	3.92797
cg24755163	0.83221	2.82522
cg02449373	0.832072	4.71396
cg25428451	0.83199	4.58522
cg08318505	0.831974	3.85771
cg16108864	0.831968	3.4108
cg01565824	0.831968	2.65118
cg18311537	0.831962	4.44829
cg23262134	0.831914	5.01661
cg21258596	0.831774	4.0405
cg02998992	0.831734	4.02281
cg15335436	0.831719	3.62806
cg10838091	0.831716	4.58522
cg27425193	0.831696	4.44829
cg02606423	0.831659	4.58522
cg02367930	0.831591	4.54581
cg09199698	0.831586	4.0405
cg09783874	0.831561	4.94666
cg12044828	0.831507	4.02281
cg19768599	0.831493	1.9739
cg26108594	0.831466	4.0405
cg10507028	0.831451	1.8851
cg27479400	0.831416	5.01661
cg03330485	0.831378	3.92797
cg03698702	0.831348	3.47623
cg04446345	0.831329	4.71396
cg06438815	0.831235	5.01661
cg17887993	0.831194	4.94666
cg21752211	0.831182	3.3791
cg06043315	0.831163	3.92797
cg03505117	0.831075	4.86029
cg23359394	0.831044	4.71396
cg18959007	0.831024	3.62916
cg23960750	0.830944	4.19959
cg27302963	0.830903	4.26522
cg16552437	0.830886	4.26522
cg11654900	0.830817	4.19665
cg10392054	0.830789	4.50006
cg00622375	0.830704	0.815299
cg11297107	0.830695	5.01661
cg09004287	0.830693	4.26522
cg02909793	0.83066	4.19959
cg15829728	0.830519	4.54581
cg18533225	0.830454	1.34741
cg02198983	0.830448	4.19665
cg21784541	0.830339	3.30861
cg11367841	0.830256	4.40385
cg14493161	0.830234	4.40385
cg15384453	0.83022	4.86029
cg02664349	0.83021	3.62916
cg23254393	0.830184	1.9739
cg16306498	0.830143	4.71396
cg04835846	0.83008	2.46407
cg01461770	0.830075	4.40385
cg20585038	0.829996	2.65118
cg14845282	0.829985	3.62806
cg13767306	0.829972	3.30861
cg13694400	0.829955	1.69688
cg20696478	0.829891	4.19959
cg20218614	0.829887	3.92797
cg21336235	0.829865	4.26522
cg03816687	0.829841	4.94666
cg24066316	0.829838	3.62916
cg05418150	0.829814	3.62916
cg08669447	0.829789	5.01661
cg09629657	0.829722	2.40237
cg24212420	0.829706	4.94666
cg22215453	0.829635	5.01661
cg22061628	0.829584	4.19665
cg08392199	0.829523	4.26522
cg13008315	0.829388	1.92884
cg16428251	0.829192	4.26522
cg02252323	0.829184	4.58522
cg12463600	0.829162	3.92797
cg17255214	0.829125	4.71396
cg01220440	0.829097	3.47147
cg00107488	0.829064	4.0405
cg24053721	0.829032	2.06952
cg05403071	0.829028	4.19959
cg08874609	0.829025	4.26522
cg10115632	0.829008	2.46407
cg01981027	0.828967	4.72579
cg24642372	0.828944	1.9739
cg04190807	0.828862	2.31102
cg27024876	0.828849	3.47623
cg13185545	0.828818	4.0405
cg11548411	0.828801	3.85771
cg19956606	0.82872	4.26522
cg15828645	0.828678	4.54581
cg09114441	0.828627	4.54581
cg15482500	0.828598	2.49818
cg03471893	0.828562	3.10693
cg26926221	0.828522	2.82522
cg10974632	0.828394	3.62916
cg23624321	0.828392	3.85771
cg15031780	0.828341	4.58522
cg19151121	0.828309	3.4108
cg23666170	0.828238	4.71396
cg15458504	0.828155	4.58522
cg14015503	0.828121	3.10441
cg21093368	0.828113	4.02281
cg10180406	0.828093	2.46407
cg24034347	0.828091	3.47147
cg08748184	0.828088	4.19665
cg10313673	0.828085	5.01661
cg26601073	0.828005	2.31102
cg09774917	0.827911	4.26522
cg26285605	0.82789	4.40385
cg11676325	0.827852	5.01661
cg14750551	0.827847	0
cg03546687	0.827749	4.02281
cg00492118	0.827748	4.26522
cg27397287	0.827685	4.19959
cg03995982	0.827684	3.30861
cg10545682	0.827655	4.58522
cg22339278	0.827643	3.47623
cg21152177	0.827633	3.10441
cg05527996	0.827571	3.85771
cg20337093	0.827503	4.40385
cg15746583	0.827501	1.67775
cg14273126	0.827474	4.71396
cg09590094	0.827464	5.01661
cg18160072	0.827423	1.9739
cg00192220	0.827406	4.02281
cg08681869	0.827361	4.86029
cg07114353	0.827313	4.02281
cg12492359	0.827233	2.00412
cg06550057	0.827087	1.67775
cg22001211	0.827072	2.92431
cg08598296	0.827069	2.49818
cg13913012	0.827044	1.1938
cg17251319	0.827043	2.40237
cg21235334	0.827007	5.01661
cg08440556	0.826913	4.26522
cg15988792	0.826895	4.71396
cg23730027	0.826884	4.26522
cg06921573	0.826827	2.92431
cg04899282	0.826736	3.21797
cg06591185	0.82668	4.58522
cg18612461	0.826651	3.62916
cg21197678	0.826566	3.3791
cg01189783	0.826536	3.3791
cg09915396	0.826457	4.50006
cg07639520	0.826404	3.4108
cg21743569	0.826387	5.01661
cg02551244	0.826375	4.19665
cg16256504	0.82637	4.58522
cg03175653	0.826362	4.71396
cg01928076	0.826309	2.31102
cg01935960	0.82627	3.62916
cg25962210	0.826264	1.47948
cg06094642	0.826257	4.50006
cg03101021	0.82622	4.44829
cg16281796	0.82622	4.54581
cg12131828	0.826205	2.65118
cg21773142	0.826194	3.3791
cg05655001	0.826177	2.82522
cg23284720	0.826112	3.4108
cg18120376	0.826086	4.26522
cg00452257	0.826061	5.01661
cg25363789	0.825972	4.40385
cg15963563	0.825893	3.10693
cg22856141	0.825847	4.72579
cg15035143	0.825802	3.62916
cg16189954	0.825797	4.54581
cg19029904	0.825783	4.40385
cg05142272	0.825639	3.62916
cg02713524	0.825595	4.19959
cg06817917	0.825585	3.85771
cg06439370	0.825508	4.94666
cg02984193	0.825491	4.50006
cg11985424	0.825477	1.10818
cg01820777	0.825411	4.44829
cg05702218	0.825364	2.46407
cg26577348	0.825348	3.30861
cg05989054	0.82532	5.01661
cg18466859	0.825282	4.50006
cg08129017	0.825273	2.31102
cg14036495	0.825268	4.40385
cg18849517	0.825225	4.40385
cg19155932	0.825181	4.94666
cg17833980	0.825161	4.86029
cg01383401	0.82516	0.543533
cg02773433	0.825128	3.4108
cg03274991	0.825106	2.8339
cg17307280	0.825023	4.86029
cg22246636	0.82501	2.44604
cg05142373	0.82497	3.3791
cg11353035	0.824955	1.86482
cg19049316	0.824952	4.86029
cg24021649	0.8249	5.01661
cg01307387	0.824851	4.58522
cg00053073	0.824844	4.19959
cg20887073	0.824821	4.26522
cg14606067	0.824813	4.71396
cg03238359	0.824785	3.85771
cg05882426	0.824757	4.19959
cg01538960	0.824755	4.50006
cg13361779	0.824707	4.94666
cg25332298	0.824624	4.0405
cg27266176	0.824561	2.10146
cg21433125	0.824545	4.44829
cg21100077	0.824526	2.8339
cg16620526	0.824526	4.86029
cg13853591	0.824521	2.00412
cg22571530	0.82452	3.47147
cg20961943	0.824476	2.31102
cg03599357	0.824385	4.19959
cg18245652	0.824382	4.0405
cg03727373	0.824375	2.49818
cg13497301	0.824314	2.92431
cg02695969	0.824284	4.0405
cg26804185	0.824254	4.86029
cg05428781	0.824196	4.86029
cg01653445	0.824164	3.47147
cg13895979	0.824144	1.91753
cg10058779	0.824124	3.62916
cg09506504	0.82412	1.77398
cg17615007	0.824064	4.19959
cg08857039	0.823927	3.3791
cg19791630	0.823926	4.71396
cg03139057	0.823763	4.19959
cg04307508	0.823718	2.18334
cg04352304	0.823716	2.49818
cg18368297	0.823691	3.4108
cg26140911	0.82366	4.44829
cg07972541	0.823626	3.21797
cg26627408	0.823536	3.85771
cg12829325	0.823509	5.01661
cg06347083	0.823484	2.43149
cg13125364	0.823462	2.44604
cg18593668	0.823446	4.0405
cg00761787	0.823409	2.46407
cg25148025	0.823351	4.58522
cg02456087	0.823306	2.82522
cg06245154	0.823276	4.19959
cg13638849	0.823223	4.50006
cg11870560	0.823127	1.69688
cg08159663	0.823116	0
cg14219620	0.823085	3.3791
cg02131399	0.823041	4.40385
cg26712548	0.822922	4.71396
cg01424460	0.822909	4.26522
cg01826211	0.822845	3.62916
cg06889607	0.822803	3.21797
cg08321942	0.822768	4.0405
cg06812991	0.822665	4.86029
cg22514173	0.822627	4.0405
cg03763796	0.822569	5.01661
cg17138984	0.82256	3.62806
cg12526025	0.822543	5.01661
cg17786844	0.822522	3.47147
cg01038720	0.822514	4.44829
cg05320183	0.82236	1.92884
cg25757017	0.822213	4.40385
cg13240598	0.822199	3.47147
cg12668902	0.822156	4.86029
cg15033068	0.822117	4.94666
cg06074958	0.821983	3.4108
cg16712575	0.82197	2.49818
cg07924892	0.821948	3.21797
cg04839422	0.821921	4.54581
cg24155429	0.821914	4.26522
cg03036452	0.821912	4.94666
cg08909806	0.821903	4.54581
cg05588972	0.821754	4.58522
cg19824334	0.821751	2.65118
cg16045662	0.821725	4.54581
cg18844301	0.821688	3.47147
cg24809407	0.821657	2.82522
cg03532554	0.821607	5.01661
cg03111498	0.821596	4.0405
cg21383280	0.821543	4.86029
cg13160874	0.821518	3.47147
cg09698981	0.821513	3.4108
cg18191200	0.821497	1.4788
cg04048218	0.82146	4.58522
cg05825523	0.821426	2.18334
cg18547299	0.821399	5.01661
cg23235965	0.82136	1.9739
cg17169289	0.821329	4.71396
cg17173227	0.82122	4.0405
cg26705574	0.821163	3.62916
cg08225642	0.821149	4.58522
cg09416501	0.821106	4.54581
cg21789674	0.821091	1.49283
cg00863353	0.821038	4.71396
cg00554682	0.821022	1.67775
cg15044760	0.821001	1.3529
cg15266508	0.820954	3.30861
cg07942598	0.820912	4.54581
cg02941859	0.820912	4.44829
cg20863698	0.82088	2.46407
cg18417954	0.820875	5.01661
cg03642362	0.820861	4.71396
cg11945717	0.820846	4.71396
cg07483304	0.820825	0
cg26827893	0.820738	1.4788
cg01200060	0.820684	2.18334
cg16043651	0.820671	4.71396
cg22684041	0.820643	4.71396
cg00955828	0.820622	2.46407
cg14233355	0.820613	3.4108
cg15820574	0.820451	4.19665
cg06033659	0.82043	2.44604
cg13278334	0.820418	4.94666
cg10111786	0.820402	2.40237
cg21595709	0.820368	3.47623
cg15379633	0.820336	5.01661
cg08183141	0.82025	5.01661
cg23064601	0.82018	4.26522
cg00920691	0.820173	5.01661
cg05470523	0.820116	3.92797
cg00850683	0.82009	4.0405
cg10207428	0.820078	1.2243
cg07874329	0.820077	3.92797
cg07552707	0.820064	4.71396
cg00053373	0.81993	4.02281
cg02038273	0.819873	1.69688
cg08524344	0.819775	3.47623
cg13652336	0.819772	3.3791
cg13706544	0.819712	3.3791
cg24000908	0.819691	4.86029
cg21188533	0.819546	2.40237
cg03171478	0.81953	4.71396
cg04239375	0.819497	1.91753
cg23974819	0.819328	2.49818
cg07838272	0.819307	3.92797
cg06832449	0.819297	4.40385
cg27652464	0.819257	4.94666
cg27141871	0.81921	3.10441
cg05511886	0.819187	4.58522
cg23528933	0.819172	3.47623
cg09811123	0.819038	4.58522
cg09648933	0.819004	2.31102
cg00625776	0.818995	3.85771
cg03812067	0.81896	4.19959
cg02886033	0.818883	3.3791
cg08074820	0.818837	4.71396
cg12567315	0.818817	1.91753
cg09444637	0.818813	3.21797
cg01870249	0.81881	4.19959
cg02893231	0.818805	2.92431
cg02249713	0.818795	4.86029
cg07485198	0.818731	2.06193
cg02771240	0.818712	4.86029
cg13120519	0.81854	4.94666
cg10231737	0.818539	3.92797
cg26203328	0.818539	2.65118
cg21443659	0.818515	0
cg03518058	0.81838	4.26522
cg16028753	0.818365	4.19665
cg11953868	0.818345	3.10441
cg10802379	0.818314	3.62806
cg19624799	0.818305	2.92431
cg04373435	0.818272	3.47147
cg13053505	0.81825	4.86029
cg12872693	0.818231	3.62806
cg22569340	0.818203	3.30861
cg08988282	0.818125	2.8339
cg00973876	0.818087	1.8851
cg16226669	0.818086	4.26522
cg11789534	0.818068	4.71396
cg02062480	0.817946	3.92797
cg00083262	0.817933	1.42571
cg02730156	0.817919	5.01661
cg21004042	0.817913	2.92431
cg12412075	0.817886	4.94666
cg15435996	0.817873	0.463334
cg02920218	0.81783	0.815299
cg17006677	0.817806	3.21797
cg26940261	0.817742	3.4108
cg06155356	0.817716	3.47147
cg01447185	0.817711	3.62806
cg27328245	0.817672	3.92797
cg18396157	0.817664	2.44604
cg27109482	0.817659	2.44604
cg21665000	0.817645	3.21797
cg06875488	0.817643	2.06952
cg24875484	0.817604	3.62806
cg12080687	0.817588	3.47147
cg23846712	0.817554	3.47623
cg11228876	0.817511	3.47147
cg10176137	0.817473	3.62806
cg13708497	0.817449	2.65118
cg00511674	0.81738	4.02281
cg27244379	0.817311	2.40237
cg18321976	0.817264	2.49818
cg20668222	0.817245	4.71396
cg23355992	0.817145	1.4788
cg12075659	0.817098	4.71396
cg09700701	0.817094	4.40385
cg14737286	0.817085	3.85771
cg05036846	0.817062	3.47147
cg03936721	0.817029	3.62916
cg04280397	0.817007	4.54581
cg02835421	0.816986	2.46407
cg24806126	0.816984	3.62806
cg01151135	0.816939	1.92884
cg13784621	0.816911	4.26522
cg19363579	0.816898	3.3791
cg22041635	0.816862	1.53729
cg20549620	0.816823	4.19665
cg14439476	0.816764	4.44829
cg06341027	0.81675	4.26522
cg23177714	0.816705	3.3791
cg17430167	0.816641	1.10818
cg21147626	0.816616	4.40385
cg14254720	0.816589	1.67775
cg03554552	0.816564	2.18334
cg11808228	0.816546	4.19665
cg10324419	0.816482	2.40237
cg26626185	0.816416	4.02281
cg25676471	0.816337	2.44604
cg18449734	0.816306	2.18334
cg10560245	0.816264	4.72579
cg09578254	0.816256	3.85771
cg14195122	0.816217	2.44604
cg11808885	0.81621	4.71396
cg19835246	0.816203	3.21797
cg16651877	0.816194	1.21528
cg05221455	0.816169	2.49818
cg07313597	0.816083	3.62916
cg14711067	0.816049	4.94666
cg21268650	0.816018	3.92797
cg15738605	0.816001	3.62806
cg19855366	0.815951	4.40385
cg00864768	0.815918	4.54581
cg23500132	0.815903	4.40385
cg22734480	0.815876	4.0405
cg00099869	0.815872	2.49818
cg06616879	0.815843	4.19959
cg03169715	0.815825	4.02281
cg23699700	0.815812	3.62916
cg25591573	0.815812	4.71396
cg19579160	0.815766	4.58522
cg19788317	0.815738	4.86029
cg16851417	0.815716	4.54581
cg21169914	0.815701	4.26522
cg14854901	0.81567	2.40237
cg20755820	0.815601	4.19665
cg14606382	0.815592	5.01661
cg01243879	0.815489	4.44829
cg05668372	0.815482	3.30861
cg12441967	0.815439	4.71396
cg19601674	0.815414	5.01661
cg18132090	0.815399	2.00412
cg02727227	0.815367	2.92431
cg27634724	0.815359	3.30861
cg13036802	0.815356	3.3791
cg14328669	0.815287	4.54581
cg19162158	0.815284	2.82522
cg07442639	0.815224	4.40385
cg06369522	0.815198	1.92884
cg19116429	0.815191	1.91057
cg02048416	0.814974	3.47147
cg04332373	0.814969	1.9739
cg07152755	0.814935	4.19665
cg07625840	0.81493	4.26522
cg08450404	0.814927	4.71396
cg19756790	0.814924	2.46407
cg00615473	0.814883	4.94666
cg22427120	0.814874	3.47147
cg17351154	0.814861	4.71396
cg14193156	0.814817	4.02281
cg19343871	0.814797	3.30861
cg24391854	0.814793	3.4108
cg27115340	0.814715	3.4108
cg08274589	0.814683	4.02281
cg19555886	0.814681	4.0405
cg14839404	0.814582	1.4788
cg02294249	0.814523	4.72579
cg16556442	0.814409	3.47623
cg01283300	0.814375	4.0405
cg21882300	0.814356	2.31102
cg22605303	0.814311	2.92431
cg07924081	0.814285	4.54581
cg00973653	0.814105	2.92431
cg07655025	0.814094	5.01661
cg07972488	0.814094	5.01661
cg10433048	0.814085	4.02281
cg10643691	0.813994	4.44829
cg10953487	0.813977	1.44516
cg11756214	0.813944	4.71396
cg27341472	0.813929	3.92797
cg27138584	0.813918	4.19665
cg10365447	0.813908	3.62806
cg21589115	0.813889	2.44604
cg24092179	0.813855	4.94666
cg04624228	0.813834	2.82522
cg19375123	0.813824	3.47623
cg07191594	0.813817	2.18334
cg25425784	0.813792	5.01661
cg18547659	0.813755	2.82522
cg19237753	0.813682	4.71396
cg14570291	0.81368	4.40385
cg21816539	0.813606	4.71396
cg20423183	0.813581	4.0405
cg14270581	0.813545	1.8851
cg09147985	0.813527	4.40385
cg26955476	0.813379	3.47623
cg05270688	0.813255	3.47147
cg24179850	0.813231	3.47623
cg02915261	0.813218	3.30861
cg24508974	0.813205	3.4108
cg22111038	0.813196	2.06952
cg06469229	0.813141	1.9739
cg04023369	0.813115	1.85466
cg27106513	0.813107	3.3791
cg08955609	0.813066	5.01661
cg06777853	0.812999	3.62916
cg15159104	0.812896	3.21797
cg25145687	0.812896	3.4108
cg02203380	0.812819	2.82522
cg13352495	0.812789	2.40237
cg19767562	0.812781	2.82522
cg01860328	0.812674	3.62806
cg00247557	0.812648	4.02281
cg04304705	0.812608	4.94666
cg04523524	0.812553	2.40237
cg22457238	0.812553	5.01661
cg20518511	0.812544	1.77398
cg04134048	0.812524	4.44829
cg14158573	0.812506	1.92884
cg01638213	0.812506	3.30861
cg09618953	0.812493	4.0405
cg19455840	0.812421	4.40385
cg22583967	0.812337	3.47623
cg10127483	0.812334	1.67775
cg11594498	0.812318	4.0405
cg25353896	0.812295	4.71396
cg03573679	0.812269	1.2243
cg15811719	0.812192	4.54581
cg21495622	0.81216	3.10441
cg01581974	0.812103	2.49818
cg12782654	0.812081	2.8339
cg15409939	0.812065	4.0405
cg24745495	0.812041	3.10441
cg15382095	0.812023	3.21797
cg06792340	0.811858	2.40237
cg02783318	0.811825	3.47623
cg02709032	0.811772	4.71396
cg26189067	0.811763	3.47147
cg10042178	0.811758	4.58522
cg05244720	0.811689	1.91057
cg26116447	0.811681	3.10693
cg25203031	0.811658	2.92431
cg18299835	0.811642	2.18334
cg21263196	0.811626	4.54581
cg20215112	0.811477	4.02281
cg00500705	0.811451	2.20652
cg17495154	0.81136	1.53729
cg08537367	0.811307	2.65118
cg14910534	0.811303	3.47623
cg20679955	0.811301	2.31102
cg22513901	0.811294	3.30861
cg02905198	0.811274	4.72579
cg11603463	0.811272	2.06193
cg22237200	0.811264	4.02281
cg17465616	0.811157	1.67775
cg06200092	0.811141	3.62916
cg01037082	0.811121	5.01661
cg16966043	0.811117	4.71396
cg10206344	0.811115	2.10146
cg24937696	0.811066	3.47147
cg02808829	0.811064	3.30861
cg00980978	0.811004	4.71396
cg10763374	0.810975	4.44829
cg05421673	0.810907	3.62916
cg03371205	0.810835	4.58522
cg09290866	0.810832	4.44829
cg10328171	0.810814	4.02281
cg13403689	0.810739	3.62806
cg06603074	0.810713	0
cg09924165	0.810518	2.46407
cg18513624	0.810472	3.30861
cg05021896	0.810383	2.65118
cg26537478	0.81025	2.00412
cg17031198	0.810235	4.0405
cg05437692	0.810162	1.1938
cg18760621	0.810137	4.19665
cg05394800	0.810001	4.72579
cg09596674	0.809989	3.62806
cg04768697	0.809962	5.01661
cg23787873	0.809956	4.94666
cg04823455	0.809914	3.62806
cg25693349	0.80986	2.40237
cg15033511	0.809846	4.02281
cg04353171	0.809808	3.10693
cg10581445	0.809746	2.65118
cg21176993	0.809735	4.40385
cg27536028	0.809733	4.71396
cg02462195	0.809727	5.01661
cg17550582	0.80971	4.94666
cg15001615	0.80969	5.01661
cg10099364	0.809609	3.47623
cg22732253	0.809582	0.941234
cg27404606	0.809568	3.47623
cg01754028	0.809519	1.47525
cg10098010	0.809481	3.92797
cg15890754	0.809325	4.58522
cg22597733	0.809325	3.10693
cg23500059	0.809247	4.40385
cg12851570	0.809229	4.50006
cg24878887	0.809159	3.47623
cg01942127	0.809156	3.62806
cg21735648	0.809132	4.19959
cg26500142	0.809104	4.44829
cg24496978	0.809033	4.19959
cg11910375	0.80895	2.82522
cg06860277	0.808941	3.10441
cg02064158	0.808927	4.02281
cg04871364	0.808922	3.47147
cg19604907	0.808863	4.40385
cg17585615	0.808848	4.71396
cg10449070	0.808732	3.85771
cg22280705	0.808714	2.92431
cg21096399	0.808669	1.69688
cg06618866	0.808665	4.26522
cg07359545	0.808593	4.0405
cg15191744	0.808567	4.71396
cg03320441	0.808461	1.67775
cg04854343	0.808429	2.44604
cg07960841	0.80839	3.85771
cg27553637	0.808389	4.0405
cg03731797	0.808274	4.71396
cg08079694	0.808222	4.71396
cg09767822	0.808218	1.91057
cg24002003	0.808117	1.26272
cg01577933	0.808095	4.19665
cg06615189	0.808077	3.47623
cg25745452	0.808074	3.85771
cg01342746	0.807992	4.26522
cg14167629	0.807944	2.46407
cg06103746	0.807863	4.44829
cg18070470	0.807862	4.86029
cg05044401	0.807848	2.06952
cg11584690	0.807844	4.71396
cg20184238	0.807593	1.8851
cg20510724	0.807529	4.02281
cg03635300	0.807417	4.94666
cg24119481	0.80726	4.71396
cg05989628	0.807227	4.86029
cg04685743	0.807193	3.30861
cg23761264	0.807192	4.54581
cg14589466	0.807139	4.50006
cg25801701	0.807068	4.26522
cg12645220	0.806979	1.92884
cg13948074	0.806951	4.58522
cg07717763	0.806903	4.19665
cg17112958	0.806829	4.19665
cg00055557	0.806733	4.0405
cg27581965	0.806664	4.54581
cg07474022	0.806646	4.0405
cg24054649	0.806618	0.526132
cg27638727	0.806551	3.62806
cg13400168	0.806506	4.19959
cg09182678	0.8065	5.01661
cg07160574	0.806482	3.62806
cg04335714	0.806322	5.01661
cg04267691	0.8063	1.15492
cg12150111	0.806237	1.9739
cg10709246	0.806115	2.44604
cg25861285	0.806103	4.19959
cg01517384	0.806021	2.40237
cg12301823	0.805979	2.46407
cg10816489	0.80597	3.92797
cg09816507	0.805953	3.3791
cg15423035	0.80582	2.8339
cg04304770	0.805796	3.62916
cg01091117	0.805775	4.26522
cg18419358	0.80555	3.3791
cg26778001	0.805509	4.0405
cg20331288	0.805504	0.543533
cg17285325	0.805423	4.94666
cg14948434	0.805379	1.91753
cg25950278	0.805376	2.49818
cg09217079	0.80534	2.43149
cg16218721	0.805237	1.53729
cg24674635	0.805202	5.01661
cg24350752	0.805158	4.94666
cg10211019	0.805132	3.47623
cg23937138	0.805062	4.71396
cg09049660	0.80502	4.71396
cg06697600	0.805	3.10693
cg03105222	0.80489	5.01661
cg11827182	0.804887	4.19665
cg15448064	0.804858	4.19959
cg15352367	0.804761	4.19959
cg12582959	0.804731	3.47623
cg09636671	0.804716	2.00412
cg18359530	0.804668	4.26522
cg13345299	0.8046	4.94666
cg12214908	0.804575	4.71396
cg21878149	0.804561	1.47525
cg06775869	0.804527	3.21797
cg27352639	0.804515	3.10693
cg16429505	0.804504	3.92797
cg01234645	0.80448	2.40237
cg04128045	0.804424	4.19665
cg06621373	0.804348	3.47623
cg05799256	0.804342	4.0405
cg07949612	0.804327	4.19665
cg22444720	0.804314	3.92797
cg00442282	0.804269	2.31102
cg02367696	0.80425	2.8339
cg25881723	0.804233	4.19665
cg05606136	0.804215	5.01661
cg18984486	0.804184	3.47147
cg20799963	0.80417	1.4788
cg03887163	0.804133	2.92431
cg24128931	0.804114	4.71396
cg01790346	0.804102	2.82522
cg13876960	0.804072	3.92797
cg10018632	0.804035	2.18334
cg01759761	0.803979	3.62806
cg18113780	0.80397	4.94666
cg15288800	0.803938	4.50006
cg10490206	0.803923	4.19959
cg05144285	0.80379	2.82522
cg17368808	0.80378	2.44604
cg14021375	0.803749	1.4788
cg26435254	0.803744	2.92431
cg15412102	0.803717	2.82522
cg12346284	0.803707	2.10146
cg05157516	0.803686	3.10693
cg06506598	0.803612	4.26522
cg25756470	0.803549	4.71396
cg19188182	0.803476	3.4108
cg26930006	0.803276	4.50006
cg12524179	0.803152	4.02281
cg03293697	0.803136	4.71396
cg05605921	0.803131	3.47147
cg12076463	0.80312	4.26522
cg20974724	0.8031	3.3791
cg19014435	0.803093	4.40385
cg01334682	0.802846	4.86029
cg07607355	0.802842	4.19959
cg23856413	0.802652	4.44829
cg11782550	0.802641	4.54581
cg08639843	0.802566	2.8339
cg21219785	0.802528	2.82522
cg03928874	0.802405	4.86029
cg22709217	0.802388	2.44604
cg03043228	0.802387	4.19665
cg14979620	0.802382	3.47147
cg10155853	0.80238	4.19665
cg02639634	0.802368	1.91753
cg15444597	0.802354	2.49818
cg21332334	0.802332	3.3791
cg21974239	0.802315	4.19959
cg11558731	0.802279	5.01661
cg14461582	0.802241	2.49818
cg02945192	0.802192	3.30861
cg01285391	0.802156	4.0405
cg14803765	0.80211	2.82522
cg16260977	0.802101	4.19959
cg11142489	0.802072	3.10693
cg05214404	0.802058	2.40237
cg09704159	0.802053	2.10146
cg23026602	0.802038	4.0405
cg26685557	0.80201	4.0405
cg25019989	0.80195	3.62806
cg10767350	0.801947	3.92797
cg11471062	0.801916	2.20652
cg16721582	0.801831	3.3791
cg11413581	0.801812	3.10693
cg12743978	0.801802	1.92884
cg15415136	0.801776	3.10441
cg17733331	0.801738	4.02281
cg20550677	0.801708	4.0405
cg18759209	0.801707	4.19959
cg16000331	0.801694	3.47623
cg14909464	0.801671	3.4108
cg14708080	0.801667	4.71396
cg14556677	0.801635	0.543533
cg21942490	0.801616	3.3791
cg25554935	0.8016	4.94666
cg06540636	0.801568	3.47623
cg26614154	0.801534	3.47147
cg24336089	0.801528	3.92797
cg19822343	0.801438	1.9739
cg25032848	0.801389	3.10693
cg07727884	0.801368	3.21797
cg26685195	0.801316	2.92431
cg17332326	0.80126	5.01661
cg01495321	0.801242	2.00412
cg20203041	0.801177	4.50006
cg11846956	0.801151	4.54581
cg02733847	0.801123	1.9739
cg04672450	0.800795	2.46407
cg00547103	0.800685	4.26522
cg10363975	0.800633	4.44829
cg16695483	0.800598	2.31102
cg06870470	0.80055	4.71396
cg24774271	0.800527	2.8339
cg00469856	0.800507	1.53729
cg02096397	0.800429	2.49818
cg17700915	0.800419	4.94666
cg05739757	0.800309	3.47147
cg07408114	0.800291	4.19959
cg16739796	0.80023	3.4108
cg08148553	0.800227	4.71396
cg01853561	0.800178	4.71396
cg19973659	0.800175	3.10693
cg08168897	0.800175	2.92431
cg13828499	0.800148	2.10146
cg00630794	0.800134	5.01661
cg08653747	0.800112	2.18334
cg26135012	0.800097	2.49818
cg09486902	0.800042	2.8339
cg10003267	0.800008	1.63313
cg14742079	0.799912	4.94666
cg19764436	0.799906	1.92884
cg23590202	0.79981	3.3791
cg06737981	0.799802	4.94666
cg22983903	0.799745	4.26522
cg00457913	0.799704	3.3791
cg14225544	0.799643	4.86029
cg22853526	0.799608	4.19665
cg06078469	0.79958	4.02281
cg05373723	0.799567	3.10693
cg04707408	0.799545	2.82522
cg00429107	0.799474	4.0405
cg13481638	0.799452	2.49818
cg25485084	0.79941	4.40385
cg00284173	0.799358	1.67775
cg14403130	0.799315	2.92431
cg06758670	0.799228	4.02281
cg13363138	0.799176	2.46407
cg20125424	0.799156	4.71396
cg17284804	0.799149	4.58522
cg11698035	0.799113	4.50006
cg11204099	0.799091	2.49818
cg03188495	0.79908	3.10441
cg26995244	0.799073	4.19959
cg06187947	0.798977	1.67775
cg18587340	0.798939	4.94666
cg15845673	0.798938	3.85771
cg21012296	0.798911	5.01661
cg16771406	0.798882	3.3791
cg19021221	0.798814	3.47147
cg26503073	0.798774	2.82522
cg07413547	0.798753	4.54581
cg13795948	0.798709	4.44829
cg22069098	0.798582	3.10693
cg10818339	0.798579	3.47147
cg04856043	0.798516	1.21528
cg12980692	0.798494	1.60598
cg01655831	0.798452	3.62916
cg03598754	0.798303	2.65118
cg22536554	0.798267	3.85771
cg01622437	0.798248	2.49818
cg08855623	0.79823	3.62806
cg11011938	0.798189	4.26522
cg23676480	0.798161	3.30861
cg02188185	0.798117	4.26522
cg07687610	0.798116	2.49818
cg26788916	0.798091	2.18334
cg08156775	0.79809	4.94666
cg01700462	0.798054	4.94666
cg15114328	0.798031	4.19665
cg19270050	0.79797	4.71396
cg11247103	0.797902	3.47147
cg21058391	0.797867	1.9739
cg10790747	0.797866	3.10441
cg09996797	0.797818	4.86029
cg10505415	0.797788	3.47147
cg11006812	0.797772	2.46407
cg16420939	0.797763	2.20652
cg14147151	0.797753	3.92797
cg21653184	0.797744	4.54581
cg12621315	0.79764	4.19665
cg15918701	0.797611	3.10693
cg09897639	0.797512	1.53729
cg24715735	0.797485	4.71396
cg17393917	0.797439	3.4108
cg11029475	0.797405	2.18334
cg26377242	0.797397	4.26522
cg16797777	0.797341	1.91753
cg17656260	0.797298	2.44604
cg03147691	0.79726	4.54581
cg03199575	0.797181	4.58522
cg00884606	0.796901	2.31102
cg06858555	0.796855	2.31102
cg13458651	0.796833	4.19959
cg02439438	0.796716	1.67775
cg15795630	0.796699	3.10693
cg18500192	0.796675	2.46407
cg11690979	0.796624	3.47147
cg07616374	0.79662	2.46407
cg27302296	0.796619	1.91753
cg17568996	0.796501	4.71396
cg02677946	0.796469	2.49818
cg05546034	0.796415	3.85771
cg18181196	0.796412	4.19665
cg22041033	0.796405	3.62916
cg17594334	0.796282	4.50006
cg20804831	0.796258	2.40237
cg09350141	0.796226	4.71396
cg15229481	0.796225	1.92884
cg23704023	0.796195	3.4108
cg05364307	0.796194	2.20652
cg03455458	0.79615	2.00412
cg24894629	0.796004	4.0405
cg23241878	0.795988	4.71396
cg10851251	0.79595	3.21797
cg00460235	0.795805	1.91753
cg02774856	0.795671	4.71396
cg24361291	0.795583	3.30861
cg11553066	0.795559	4.0405
cg19211934	0.795498	4.19665
cg05191175	0.795491	3.62806
cg21561970	0.795399	4.71396
cg27201673	0.795398	4.54581
cg19675223	0.795391	4.19665
cg11079969	0.795336	1.86482
cg02576468	0.795327	4.71396
cg04383128	0.795313	4.26522
cg07046969	0.795254	5.01661
cg27172866	0.795237	4.19959
cg08509172	0.795236	4.71396
cg04465834	0.795231	2.49818
cg12030002	0.79518	4.26522
cg17125477	0.795098	4.19959
cg03036514	0.795053	2.92431
cg06498720	0.79497	2.46407
cg09147777	0.794913	3.4108
cg23825905	0.794845	2.20652
cg07611334	0.794843	3.47623
cg09584801	0.794828	4.50006
cg08328671	0.794797	4.50006
cg20787219	0.794772	1.77398
cg03084724	0.794771	2.8339
cg25043629	0.794656	4.54581
cg03656899	0.79465	4.44829
cg20515377	0.79458	1.91753
cg18400845	0.794486	4.40385
cg05528102	0.794483	2.06952
cg01999260	0.794334	4.86029
cg19987768	0.794309	4.02281
cg21487207	0.794222	2.8339
cg01138839	0.794165	4.19665
cg13601496	0.794164	4.71396
cg11527913	0.794112	1.53729
cg01452873	0.79409	4.19665
cg24713204	0.794077	4.0405
cg27486427	0.794027	4.86029
cg17549100	0.794009	4.26522
cg01305913	0.794	3.3791
cg11293190	0.793992	4.54581
cg26521562	0.793987	4.54581
cg07960806	0.793895	1.11131
cg21500909	0.793887	4.71396
cg20028974	0.793851	3.3791
cg05053689	0.79382	4.19665
cg03131732	0.793765	2.49818
cg16155655	0.79369	4.58522
cg18105854	0.793689	4.86029
cg14346208	0.793635	4.72579
cg10127275	0.79363	4.26522
cg00458833	0.793592	1.2243
cg05611805	0.793579	4.44829
cg12194701	0.793492	3.92797
cg05592398	0.793481	2.43149
cg01708552	0.793445	3.92797
cg18217252	0.793445	4.44829
cg00078318	0.793413	3.47147
cg18616091	0.793338	2.31102
cg07189401	0.793329	3.85771
cg24731597	0.793282	3.47147
cg16788099	0.793242	3.85771
cg11958128	0.793229	3.85771
cg07962303	0.793206	4.19959
cg23365482	0.7932	4.02281
cg24592912	0.793168	3.10693
cg04343891	0.79312	3.62806
cg27610941	0.793098	4.02281
cg24764979	0.793079	4.50006
cg20837557	0.79303	3.92797
cg24057642	0.793002	3.30861
cg10152131	0.792996	4.0405
cg06324785	0.79296	4.0405
cg08865350	0.79294	3.47623
cg20918243	0.7929	2.8339
cg13108646	0.792823	4.19959
cg00952322	0.792755	4.0405
cg17542751	0.792706	4.19959
cg09593402	0.792683	3.10693
cg25638611	0.792674	4.72579
cg18766864	0.792662	4.71396
cg04011206	0.792635	4.02281
cg25242756	0.79262	1.69688
cg07605620	0.792556	4.94666
cg20852250	0.792449	4.26522
cg01316047	0.792445	4.94666
cg10644544	0.792438	3.62916
cg27407147	0.792424	3.62916
cg21116934	0.792421	4.19665
cg08005774	0.792404	2.92431
cg21578541	0.792376	3.10693
cg08305436	0.792367	4.71396
cg11217218	0.792349	4.02281
cg03656055	0.792344	4.26522
cg25471923	0.79214	2.82522
cg19545623	0.792137	3.10693
cg11789444	0.792101	3.10693
cg18888464	0.791964	1.86482
cg14078309	0.79195	4.71396
cg14126601	0.791946	0
cg04542030	0.791779	2.92431
cg15883716	0.791707	4.19665
cg18057548	0.7917	4.0405
cg16046561	0.791667	4.19665
cg16617910	0.791662	3.3791
cg20914725	0.791582	4.58522
cg12556134	0.791516	0.693507
cg08539179	0.791489	4.58522
cg13508911	0.791448	3.21797
cg21619846	0.791428	4.26522
cg18948722	0.791419	4.72579
cg24753473	0.791208	4.19665
cg01082299	0.791205	1.9739
cg25625146	0.791194	4.54581
cg19609242	0.791155	3.62806
cg06645648	0.791136	4.44829
cg09209510	0.7911	2.65118
cg06204711	0.791099	3.47147
cg01731685	0.791062	4.71396
cg16786712	0.791013	4.26522
cg26795730	0.790992	1.53729
cg22235873	0.790971	4.40385
cg01815529	0.79097	3.47623
cg22814256	0.790934	3.30861
cg12061357	0.790903	4.19959
cg24765658	0.790863	1.9739
cg04291888	0.790814	4.19959
cg02997983	0.790803	4.71396
cg19779799	0.790754	4.19665
cg10245752	0.790686	2.18334
cg19792581	0.790602	3.10441
cg07622193	0.790569	4.71396
cg14893456	0.790566	4.19665
cg22711777	0.790552	4.19665
cg23967873	0.790537	1.07765
cg00302479	0.790531	4.58522
cg06201642	0.790495	2.46407
cg14084689	0.790464	0
cg26296762	0.790452	4.58522
cg14831174	0.790407	2.18334
cg10695325	0.790401	3.62806
cg21266559	0.790359	4.71396
cg09614653	0.790314	2.06193
cg26836696	0.790295	4.26522
cg21836627	0.790276	4.26522
cg18853775	0.790246	4.94666
cg09105802	0.79024	1.44516
cg26133068	0.790194	4.0405
cg14284952	0.790194	3.3791
cg00483562	0.790162	4.26522
cg02127209	0.790061	4.71396
cg20077393	0.790055	3.47147
cg14637002	0.789986	2.82522
cg01636582	0.789934	1.69688
cg25085950	0.7899	3.30861
cg21059475	0.789882	3.62916
cg09767736	0.789814	4.0405
cg00822451	0.789788	4.02281
cg05207526	0.789722	2.82522
cg04678219	0.789711	3.47623
cg06739029	0.789705	4.26522
cg02378501	0.789622	4.40385
cg04679712	0.78961	3.92797
cg23855030	0.789501	0.876027
cg08031368	0.789455	2.92431
cg02486904	0.78937	3.47147
cg16321048	0.789343	1.26272
cg11777321	0.789298	4.71396
cg12970724	0.789292	4.71396
cg09978533	0.78929	4.94666
cg23188579	0.789228	1.9739
cg12983285	0.789183	4.71396
cg02387803	0.789182	3.10693
cg00960305	0.789152	4.94666
cg15169077	0.789068	3.92797
cg19375479	0.789067	3.47623
cg04831490	0.789053	4.44829
cg07533630	0.789028	4.0405
cg09253581	0.788955	2.44604
cg01557989	0.788887	5.01661
cg02608801	0.788823	1.2243
cg26562171	0.788758	4.19959
cg24720441	0.788756	4.71396
cg01401460	0.788751	1.91057
cg22708738	0.788691	3.47623
cg19557537	0.788653	4.44829
cg16917290	0.788634	4.44829
cg07207220	0.788628	3.10693
cg20043466	0.788593	4.54581
cg03072286	0.788579	1.2243
cg18018828	0.788505	3.92797
cg06319713	0.788485	2.46407
cg23889772	0.788413	4.0405
cg16745829	0.788371	4.02281
cg03199058	0.788262	4.58522
cg15734911	0.788214	4.44829
cg00252442	0.78818	1.67775
cg05404227	0.788084	2.20652
cg05784157	0.788047	1.8851
cg02113429	0.788004	4.71396
cg26534938	0.787905	3.85771
cg12502441	0.787879	3.30861
cg13796218	0.787824	1.53729
cg05062178	0.787819	3.10693
cg24392889	0.787726	2.10146
cg20688651	0.787719	3.4108
cg17168456	0.787582	2.00412
cg23953174	0.78755	4.0405
cg11944757	0.787535	2.49818
cg15658306	0.787436	3.92797
cg18083248	0.787371	1.15492
cg08417728	0.787349	4.54581
cg01581222	0.787344	4.71396
cg04735719	0.787297	3.62916
cg10107725	0.787291	4.19665
cg18670373	0.787125	3.62806
cg19446990	0.787065	4.40385
cg03405909	0.787047	3.85771
cg02347074	0.786981	2.92431
cg00746386	0.78695	3.10693
cg24911113	0.78694	4.0405
cg15404858	0.786899	3.47623
cg19678828	0.786893	4.19959
cg22581219	0.786856	3.47147
cg15244327	0.786839	3.92797
cg17653824	0.786817	2.20652
cg09285418	0.786778	1.67775
cg23969311	0.786764	2.43149
cg17489086	0.786764	1.67775
cg20862669	0.78676	3.47147
cg10806009	0.786718	4.19665
cg09150239	0.786604	2.92431
cg04658021	0.786484	3.62916
cg06358171	0.786481	4.19665
cg00459975	0.786479	3.3791
cg21940042	0.786365	4.0405
cg24162630	0.786311	3.30861
cg04274487	0.786284	2.65118
cg19837259	0.786209	2.8339
cg04029168	0.786131	4.50006
cg03973663	0.786095	3.3791
cg02100373	0.786048	4.26522
cg25716814	0.78601	4.54581
cg01505870	0.78601	2.92431
cg03157027	0.785965	3.3791
cg08510205	0.785939	5.01661
cg06306219	0.785879	3.62806
cg22371227	0.785857	4.58522
cg11510523	0.785841	4.0405
cg19742055	0.785771	4.72579
cg17179568	0.78566	4.94666
cg00911370	0.785575	4.94666
cg05962239	0.785574	2.40237
cg03053575	0.785562	4.71396
cg11540735	0.785562	4.54581
cg19834071	0.785392	4.71396
cg17845279	0.785351	3.62916
cg19485202	0.785348	4.54581
cg01450390	0.785345	5.01661
cg02770313	0.785323	0
cg14225485	0.785301	3.47147
cg23748737	0.785249	1.4788
cg05369166	0.785233	1.53729
cg04924185	0.785132	2.31102
cg16612742	0.785082	3.10441
cg19642470	0.785017	2.00412
cg17607231	0.784998	3.47147
cg14732248	0.784737	4.26522
cg11324999	0.78469	2.00412
cg10274022	0.784677	4.0405
cg22837321	0.784663	4.50006
cg24204740	0.784659	3.92797
cg12808661	0.784633	3.10693
cg26810816	0.784535	3.10441
cg04309212	0.7845	4.19665
cg05876917	0.7844	4.02281
cg06512974	0.784398	1.8851
cg12726110	0.784396	3.62806
cg17602126	0.784369	4.19665
cg13973820	0.784317	4.44829
cg15405439	0.784247	4.86029
cg15921779	0.784213	3.62806
cg17838427	0.784193	1.53729
cg18394340	0.784176	2.06952
cg02816923	0.784173	3.62916
cg21237959	0.784085	4.02281
cg05352161	0.784003	4.19665
cg09732486	0.783992	3.4108
cg08182072	0.783974	2.43149
cg10201574	0.783904	2.43149
cg27482605	0.783766	5.01661
cg00453111	0.783683	2.65118
cg11699845	0.783565	0.815299
cg25653204	0.783544	4.94666
cg26116485	0.783471	4.26522
cg27140058	0.783454	3.62806
cg09314984	0.783429	1.10818
cg07047068	0.78339	4.72579
cg26660002	0.78332	2.00412
cg09151521	0.783298	4.86029
cg00051068	0.78326	4.19959
cg04857672	0.783193	4.0405
cg02473540	0.783148	4.19959
cg20461196	0.783129	4.94666
cg02630604	0.783081	3.3791
cg09890699	0.783077	4.58522
cg18786995	0.783073	3.30861
cg12486308	0.783053	3.47623
cg01070794	0.783025	4.19665
cg02556393	0.783004	0
cg06685319	0.782977	4.86029
cg27136740	0.782974	4.58522
cg02348151	0.782928	4.94666
cg24575234	0.782899	3.3791
cg04215703	0.782875	3.85771
cg14230378	0.782847	3.10693
cg08089518	0.782781	2.31102
cg02251742	0.78278	3.10693
cg23413809	0.782742	4.19665
cg14824848	0.782733	3.10693
cg26751469	0.782706	0
cg12990116	0.782695	3.92797
cg11473104	0.782683	4.40385
cg09121695	0.782548	4.44829
cg22083684	0.782517	2.82522
cg15783064	0.782508	2.49818
cg09484019	0.782442	1.8851
cg11074232	0.782331	2.92431
cg18972811	0.782248	4.86029
cg22100873	0.782222	4.71396
cg16012041	0.782163	4.26522
cg06710900	0.782133	2.00412
cg01519765	0.782118	3.62806
cg08938793	0.782021	0.815299
cg08383063	0.781974	3.4108
cg12345982	0.781923	3.3791
cg08244085	0.781896	3.4108
cg10987625	0.781845	1.53729
cg04113418	0.78181	2.44604
cg11119746	0.781774	2.06193
cg17180386	0.781767	2.10146
cg18561930	0.781663	2.49818
cg07250222	0.781661	3.85771
cg08243728	0.781655	4.54581
cg25999442	0.781584	4.71396
cg23836456	0.781578	3.47623
cg17991823	0.781439	4.02281
cg26249873	0.781385	2.82522
cg11258404	0.781298	4.26522
cg08218061	0.781248	4.86029
cg19109120	0.781148	2.49818
cg09141835	0.78114	1.15492
cg09363735	0.78113	4.44829
cg17456704	0.781127	2.44604
cg18780217	0.780982	4.40385
cg26296408	0.780965	3.3791
cg01257828	0.780956	1.9739
cg25468529	0.780888	3.30861
cg13982529	0.78086	3.10693
cg07791516	0.780844	4.44829
cg01886988	0.780835	1.27198
cg23222039	0.780821	2.44604
cg07721365	0.780814	2.92431
cg02607802	0.780809	2.49818
cg07003542	0.780784	3.62806
cg16884042	0.780736	2.00412
cg04439128	0.780675	1.47525
cg13104128	0.780674	3.10693
cg17651317	0.780498	4.72579
cg02363950	0.780459	3.47147
cg14248553	0.780457	4.58522
cg01869193	0.780453	2.20652
cg07865517	0.780441	2.31102
cg13415073	0.780438	4.02281
cg04614760	0.780429	1.4788
cg03252986	0.780412	4.71396
cg07681748	0.780385	3.62806
cg01228355	0.780299	4.26522
cg20593518	0.780279	4.50006
cg10887366	0.780273	3.85771
cg18875357	0.780206	3.21797
cg18221021	0.780194	4.72579
cg06751243	0.780156	4.71396
cg17929770	0.780128	5.01661
cg01663725	0.780108	2.8339
cg24415208	0.780097	4.71396
cg08146323	0.780064	4.94666
cg26106778	0.780025	3.10693
cg21658277	0.780025	2.18334
cg19977966	0.779891	4.72579
cg00998438	0.779851	4.19665
cg26946259	0.779835	2.00412
cg03525049	0.779815	3.92797
cg06105694	0.779666	4.50006
cg00331096	0.779646	1.11131
cg13316854	0.779633	4.19665
cg09234474	0.779581	4.50006
cg08856420	0.779563	4.26522
cg11762018	0.779459	2.44604
cg15975802	0.779441	2.20652
cg04728310	0.779434	5.01661
cg13558754	0.779398	4.0405
cg10567810	0.779387	2.65118
cg04337928	0.779364	4.50006
cg06547959	0.7793	3.62916
cg01747077	0.779192	4.19665
cg15681577	0.779112	3.4108
cg12379775	0.779068	3.47623
cg16653538	0.779017	3.4108
cg26649384	0.778977	4.19665
cg12058185	0.778967	2.40237
cg03654299	0.778967	2.49818
cg03743008	0.778964	4.58522
cg12013713	0.778962	0
cg16749578	0.778909	3.30861
cg21868031	0.778906	4.19665
cg09918296	0.778896	4.54581
cg09110148	0.778825	1.53729
cg01928078	0.778818	3.47623
cg24703661	0.778809	2.18334
cg07107453	0.778736	0
cg24540114	0.778691	3.3791
cg07675169	0.778595	4.19959
cg14683125	0.778532	1.77398
cg23621418	0.778433	2.49818
cg11390905	0.778427	3.3791
cg06410746	0.77842	3.3791
cg15703690	0.77838	4.44829
cg01130192	0.778365	2.82522
cg01427575	0.778347	4.19959
cg15437651	0.778284	4.86029
cg23031103	0.778179	0.693507
cg24644201	0.778147	2.49818
cg02335804	0.778143	2.31102
cg02722532	0.778112	2.65118
cg01518219	0.778101	4.26522
cg08202494	0.778095	2.06193
cg21939017	0.778005	4.50006
cg12078929	0.777895	3.10441
cg23342718	0.777894	2.8339
cg03091752	0.777737	4.71396
cg03120116	0.777638	0
cg22920300	0.77762	3.10693
cg22757101	0.777602	3.30861
cg03144922	0.777575	4.26522
cg02690968	0.777486	3.85771
cg26022526	0.77747	4.26522
cg02187231	0.777455	2.92431
cg26072749	0.777453	3.62916
cg08318212	0.777429	4.71396
cg04811945	0.777427	4.26522
cg01119523	0.777397	2.00412
cg10139651	0.777331	4.71396
cg19977428	0.777275	4.19959
cg14638840	0.777274	1.77398
cg26575057	0.77726	1.91753
cg27380499	0.777221	3.47147
cg26831119	0.777207	2.40237
cg09450828	0.777165	4.50006
cg04374654	0.777	1.27198
cg07420484	0.776992	1.47525
cg21552242	0.776939	3.10693
cg18293662	0.776844	3.62806
cg03146062	0.776821	2.10146
cg19181132	0.776818	3.85771
cg25439496	0.776747	3.3791
cg03048535	0.776706	4.72579
cg02912127	0.776705	4.0405
cg24659201	0.776703	0.941234
cg05506365	0.776678	4.58522
cg10243301	0.776653	4.19959
cg00558156	0.77662	3.3791
cg02856109	0.776578	3.47147
cg18886444	0.776544	4.26522
cg20288129	0.776535	4.86029
cg20956815	0.776499	4.86029
cg24811290	0.776473	4.86029
cg07693931	0.776371	1.85466
cg14567287	0.77637	2.82522
cg19863542	0.776331	3.4108
cg04681368	0.776324	5.01661
cg15896696	0.776192	4.44829
cg14561834	0.776068	1.67775
cg21848371	0.776024	1.53729
cg24533913	0.775952	3.47623
cg09838285	0.775923	2.18334
cg24442609	0.775812	5.01661
cg19505136	0.775799	4.58522
cg02297936	0.775788	4.54581
cg15659828	0.775785	3.4108
cg25488669	0.775753	5.01661
cg02692390	0.775734	1.9739
cg08158408	0.775732	4.19665
cg12914965	0.77569	2.00412
cg18961944	0.775584	5.01661
cg20052751	0.775568	4.26522
cg10392172	0.775548	1.91057
cg26360484	0.775503	2.92431
cg23448054	0.775481	4.94666
cg20337753	0.775478	1.60598
cg06095270	0.775459	3.3791
cg03954411	0.775366	1.53729
cg22660447	0.775316	2.31102
cg03088990	0.775308	1.92884
cg21411490	0.77523	4.19959
cg00148114	0.775179	2.43149
cg25927164	0.775152	4.02281
cg23566401	0.775132	4.02281
cg20310100	0.775105	4.40385
cg25604883	0.775095	2.46407
cg19344013	0.775085	2.31102
cg01462607	0.774995	4.94666
cg18437710	0.774914	4.19959
cg13406746	0.774912	0
cg12952136	0.774904	4.26522
cg18447876	0.774846	3.10693
cg04602992	0.774841	1.8851
cg15789607	0.774792	5.01661
cg25590181	0.774776	1.1938
cg05697909	0.774692	3.47147
cg03523945	0.774674	4.86029
cg05736236	0.774622	1.67775
cg22471255	0.774562	4.71396
cg18609578	0.774561	4.58522
cg10010393	0.774559	4.71396
cg02249490	0.774547	4.02281
cg26434983	0.774544	2.31102
cg12998614	0.774538	1.92884
cg04437762	0.774415	2.46407
cg27476456	0.774409	4.54581
cg01422476	0.774377	4.02281
cg04906656	0.774353	1.9739
cg14183384	0.774347	1.71022
cg20683815	0.77433	3.47147
cg10711778	0.774327	4.58522
cg09101151	0.774323	2.65118
cg15154002	0.774288	1.92884
cg13765368	0.774205	3.62916
cg06311778	0.774177	3.85771
cg07106394	0.774154	4.02281
cg18366919	0.774077	3.30861
cg12596505	0.774071	2.46407
cg22344727	0.773999	4.72579
cg09636063	0.773953	3.92797
cg27134386	0.773951	3.62806
cg09623400	0.773917	4.94666
cg05098732	0.773908	3.30861
cg27177983	0.773896	3.62806
cg05752819	0.773881	1.60597
cg17059658	0.773833	4.50006
cg05426485	0.773797	1.91057
cg10469100	0.773718	2.40237
cg06116806	0.773484	5.01661
cg15681628	0.773463	3.47623
cg01172150	0.773432	4.50006
cg27465566	0.773425	4.26522
cg01606023	0.773359	1.63313
cg24411648	0.773337	1.34741
cg16807061	0.773332	3.62916
cg18391899	0.773317	4.44829
cg16652063	0.773284	1.8851
cg18181034	0.773247	1.91753
cg18738857	0.773212	1.10818
cg00762613	0.773181	2.49818
cg10294822	0.773036	3.62806
cg13438834	0.772982	4.19959
cg00599770	0.77293	1.49283
cg25800166	0.772904	0
cg24085039	0.772885	2.8339
cg24227984	0.772861	3.47623
cg01681881	0.772861	3.85771
cg00927429	0.772849	3.92797
cg02429459	0.772826	2.44604
cg20496643	0.772817	2.65118
cg18753594	0.772745	2.82522
cg10132208	0.77262	4.71396
cg13694746	0.772609	4.86029
cg00738629	0.772597	2.40237
cg18980733	0.772543	3.10693
cg07245641	0.772491	3.47147
cg11678461	0.772446	2.8339
cg13342435	0.772435	4.40385
cg21739400	0.772428	3.92797
cg14357535	0.772396	1.67775
cg13825375	0.772272	2.65118
cg02997111	0.771905	4.71396
cg08880423	0.771838	4.72579
cg13539395	0.771762	4.19959
cg01104047	0.771717	3.62806
cg04169403	0.771704	3.10441
cg22301854	0.771686	4.26522
cg07066898	0.771667	3.30861
cg06748831	0.771658	5.01661
cg08806632	0.771487	5.01661
cg15712559	0.771465	5.01661
cg05417985	0.771448	1.44516
cg12363375	0.771443	5.01661
cg09559823	0.771439	3.62916
cg09522854	0.771427	4.0405
cg12518442	0.771399	4.71396
cg03449108	0.771392	3.47147
cg02311432	0.771362	2.20652
cg27254482	0.771319	4.71396
cg07919466	0.771248	1.4788
cg02653557	0.771237	4.54581
cg22362636	0.771211	3.10693
cg19242851	0.771022	2.65118
cg10805880	0.770981	4.54581
cg01208243	0.770881	4.40385
cg21870229	0.770835	4.0405
cg00728398	0.770823	4.19665
cg16731488	0.770779	4.58522
cg19134705	0.770736	2.92431
cg26855801	0.770541	2.46407
cg15827505	0.770537	4.0405
cg14822490	0.770534	2.49818
cg20298098	0.770532	4.26522
cg23587449	0.770515	4.86029
cg14041283	0.770424	3.92797
cg20934596	0.770388	4.71396
cg00878605	0.770372	1.11131
cg01404518	0.770326	4.94666
cg04555779	0.770268	3.3791
cg14429427	0.770202	2.43149
cg01930356	0.770149	1.21528
cg02017323	0.770144	3.21797
cg22557662	0.770111	4.94666
cg08273640	0.76998	4.26522
cg12670347	0.769958	4.40385
cg06118126	0.769927	3.47623
cg06405222	0.769912	1.85466
cg02935338	0.76988	2.65118
cg25216196	0.769813	2.65118
cg08946575	0.769775	4.19665
cg25792593	0.769738	4.94666
cg01819512	0.76972	0
cg17083560	0.769719	4.72579
cg00189101	0.769709	1.67775
cg07554474	0.769651	2.00412
cg09251764	0.769623	0
cg08145067	0.769604	2.44604
cg07354861	0.769531	3.85771
cg19371916	0.769493	3.47147
cg22855900	0.769492	4.86029
cg03077453	0.769459	4.71396
cg27532187	0.769425	3.62806
cg15579370	0.769393	5.01661
cg21528204	0.769377	2.43149
cg00371453	0.76935	4.0405
cg10851698	0.769328	1.34741
cg17369406	0.769239	4.71396
cg15092561	0.7692	4.71396
cg01501009	0.769127	5.01661
cg10024063	0.769122	1.91057
cg01880463	0.769096	4.19959
cg08120226	0.768986	1.9739
cg00255821	0.768903	4.58522
cg14663264	0.768773	1.53729
cg13376120	0.76877	2.00412
cg18337324	0.76875	4.26522
cg08086728	0.768684	3.92797
cg01488300	0.76866	2.92431
cg09233651	0.768619	1.91057
cg13772218	0.768606	5.01661
cg21926708	0.768581	1.69688
cg24421668	0.768504	3.62806
cg19654195	0.768499	4.71396
cg27530576	0.768441	2.82522
cg25105234	0.768384	2.10146
cg17296729	0.768372	3.21797
cg19470652	0.768343	1.69688
cg23044079	0.768338	2.46407
cg23337382	0.768264	3.62806
cg15929276	0.768205	3.3791
cg04742345	0.768192	2.82522
cg00552318	0.768101	3.30861
cg00901320	0.768011	4.40385
cg05238769	0.76791	4.71396
cg15638055	0.767859	1.2243
cg13343687	0.767795	2.40237
cg16290335	0.767766	1.71022
cg09720833	0.767763	2.06952
cg06358250	0.767674	4.26522
cg02922601	0.767647	3.47623
cg02453146	0.767645	3.47147
cg16928044	0.767629	4.58522
cg21032292	0.767613	5.01661
cg27553162	0.767587	1.60598
cg13787987	0.767559	3.4108
cg18686155	0.76754	3.21797
cg01770755	0.767494	2.65118
cg22443982	0.767374	4.40385
cg10261191	0.767289	1.91057
cg13025668	0.767262	4.19665
cg20339720	0.767187	5.01661
cg15846316	0.767154	1.9739
cg18048655	0.767135	3.21797
cg11631271	0.767077	4.71396
cg09796640	0.767066	4.50006
cg08130912	0.767036	4.02281
cg24924779	0.766992	4.71396
cg02243630	0.766917	4.26522
cg02439311	0.766892	3.92797
cg13740339	0.766859	4.44829
cg12261451	0.766818	4.72579
cg04111071	0.766788	3.92797
cg05774756	0.766742	3.62806
cg03062991	0.766682	3.92797
cg04270048	0.766646	2.18334
cg14400354	0.76655	3.3791
cg05030680	0.766542	3.62806
cg27375206	0.766514	4.71396
cg25882366	0.766494	3.62916
cg26562417	0.766483	2.8339
cg00096447	0.766401	3.10693
cg08894153	0.766379	5.01661
cg15000232	0.76632	2.44604
cg13796250	0.766302	2.82522
cg11861709	0.766262	3.85771
cg01471196	0.766235	1.92884
cg00121640	0.766135	3.92797
cg25283284	0.766111	4.58522
cg06800840	0.766085	3.85771
cg13031097	0.765926	0.876027
cg20721917	0.765907	4.02281
cg11037424	0.765906	1.92884
cg22674717	0.765885	3.62916
cg24419528	0.765786	2.82522
cg00657582	0.765775	3.62916
cg14973797	0.765757	1.21528
cg14354895	0.765744	4.71396
cg09812623	0.765661	3.21797
cg00732815	0.76566	1.34741
cg21060085	0.765619	3.10693
cg02273797	0.765605	2.92431
cg17265788	0.765527	2.00412
cg23340017	0.765507	4.72579
cg18664899	0.76538	1.8851
cg01329151	0.765178	4.71396
cg01529637	0.765167	4.54581
cg05987030	0.765164	2.06952
cg26335299	0.765159	2.31102
cg00813890	0.76496	3.10441
cg15415507	0.764881	4.19665
cg05596347	0.76482	2.65118
cg00538248	0.7648	3.10441
cg03251079	0.764769	2.8339
cg08739188	0.764766	1.71022
cg17493815	0.76471	3.62806
cg01463565	0.764703	4.50006
cg06655771	0.764575	4.40385
cg10508317	0.764573	2.65118
cg09560979	0.764565	3.92797
cg13297960	0.764535	4.94666
cg08060645	0.764526	3.92797
cg09146459	0.764516	4.86029
cg25112366	0.764482	4.26522
cg19563107	0.764473	4.50006
cg06040590	0.764423	3.10693
cg13759852	0.764304	2.65118
cg11291745	0.764302	4.02281
cg11640773	0.764297	2.10146
cg05290394	0.764286	3.85771
cg18716979	0.764273	4.26522
cg11572655	0.764256	2.40237
cg26938272	0.76423	4.71396
cg04521004	0.764069	3.10693
cg09767587	0.764037	2.00412
cg00024989	0.76403	1.60598
cg11087049	0.764005	2.65118
cg03467725	0.763986	4.02281
cg04567445	0.763977	4.19665
cg27657983	0.763897	3.62916
cg17172593	0.763815	1.8851
cg02805890	0.763786	4.26522
cg21480043	0.763755	3.10441
cg14689953	0.763723	4.26522
cg10321973	0.763667	1.50977
cg01130127	0.763658	4.0405
cg16457574	0.763592	3.4108
cg16052198	0.763536	5.01661
cg02467765	0.763399	3.10693
cg20465794	0.763391	3.4108
cg08966624	0.7633	4.26522
cg02381279	0.763281	4.71396
cg06605158	0.763262	4.71396
cg25246158	0.763166	4.94666
cg07545640	0.76311	3.21797
cg01333131	0.763107	4.02281
cg16846645	0.763032	4.58522
cg26800771	0.762949	3.47147
cg27315333	0.762931	1.67775
cg00850039	0.762856	4.19959
cg13865060	0.762802	4.0405
cg09672358	0.762791	3.47147
cg24284497	0.762774	2.40237
cg02217815	0.762774	4.54581
cg08241318	0.762762	4.19665
cg24668990	0.762688	2.06193
cg10628818	0.762668	4.19665
cg05376469	0.762664	2.46407
cg07512734	0.762643	1.47525
cg01674036	0.762618	4.72579
cg17928286	0.76259	4.19665
cg26363196	0.762532	2.92431
cg02426071	0.762504	2.10146
cg12713583	0.762465	4.94666
cg05929882	0.76245	4.40385
cg13461178	0.76242	4.71396
cg03714773	0.762355	3.3791
cg09956302	0.762336	4.50006
cg26112014	0.762317	2.00412
cg19190269	0.762302	2.31102
cg02674352	0.7623	3.85771
cg03520342	0.762293	3.62806
cg07461772	0.76227	4.02281
cg07528097	0.76223	3.10693
cg26796542	0.762157	3.92797
cg16553500	0.762044	2.00412
cg03108139	0.762022	1.49283
cg06503171	0.761992	3.62806
cg13084536	0.761919	4.26522
cg01908010	0.761902	4.50006
cg01265860	0.761887	3.47623
cg06555971	0.761804	2.10146
cg09549015	0.761787	3.47147
cg01105256	0.761783	4.72579
cg25631746	0.761744	3.30861
cg03689277	0.761729	1.39429
cg27295118	0.76171	4.02281
cg22345692	0.761496	4.86029
cg21164131	0.761481	2.8339
cg26196531	0.761449	4.54581
cg09921610	0.761444	3.10693
cg04126760	0.761417	1.91753
cg12421755	0.76136	3.62916
cg15119221	0.761289	3.21797
cg04298953	0.761271	2.06193
cg05128414	0.761142	4.58522
cg07193234	0.76114	3.62916
cg02247591	0.761128	1.60598
cg20639400	0.761064	4.54581
cg07314829	0.761054	3.47147
cg08091707	0.760949	3.47623
cg26572165	0.760909	3.47147
cg14288091	0.760903	3.3791
cg19146124	0.760892	2.06952
cg21207028	0.76087	5.01661
cg25303150	0.760796	2.20652
cg17846194	0.760777	1.91057
cg13181928	0.760763	4.02281
cg22983083	0.760727	2.18334
cg18567174	0.760725	3.62916
cg05852537	0.76072	4.71396
cg18770635	0.760719	0
cg04130185	0.760575	1.91057
cg06197482	0.760565	4.71396
cg25061914	0.760562	4.0405
cg03434847	0.760503	2.92431
cg14434062	0.760409	4.50006
cg10864952	0.760407	4.44829
cg24931632	0.760344	3.47147
cg05187508	0.760303	3.10693
cg00917251	0.760287	2.00412
cg17914753	0.760275	4.94666
cg26977045	0.760265	2.8339
cg21818713	0.760254	2.00412
cg10050816	0.760215	3.62916
cg12030667	0.760127	4.86029
cg03388293	0.760119	2.8339
cg23170771	0.76006	3.3791
cg26007223	0.760031	2.8339
cg22995692	0.759984	3.62806
cg22377486	0.759983	4.50006
cg20281309	0.759943	2.8339
cg20370678	0.759936	1.8851
cg01176947	0.759934	3.62806
cg24618354	0.759925	3.85771
cg13824156	0.75986	4.54581
cg04886642	0.759846	3.62916
cg06624310	0.759756	2.00412
cg13709894	0.759753	4.40385
cg13580286	0.75961	2.82522
cg15696627	0.759549	3.10693
cg17799946	0.759509	4.19665
cg05019307	0.759444	4.71396
cg22395019	0.75944	2.46407
cg21238818	0.759425	1.91057
cg00204465	0.759385	3.62916
cg23407475	0.759374	2.8339
cg26301953	0.759213	3.62806
cg26524263	0.759113	4.0405
cg00425708	0.759105	4.72579
cg08505473	0.759088	4.50006
cg05317714	0.759087	3.92797
cg11155687	0.759072	3.85771
cg19188881	0.759058	4.50006
cg12973930	0.759046	4.54581
cg19701540	0.759045	3.4108
cg06296514	0.759045	4.0405
cg05405572	0.758975	3.21797
cg21408763	0.75897	2.43149
cg27408285	0.758952	2.49818
cg08659667	0.758928	2.00412
cg15129506	0.7589	2.46407
cg05357039	0.7589	1.69688
cg00993674	0.758899	1.92884
cg11694968	0.75874	3.10441
cg20981127	0.758676	3.10441
cg06321376	0.75866	1.85466
cg23928513	0.758654	2.49818
cg25584626	0.758651	3.10693
cg01247628	0.75862	3.62916
cg04922566	0.758546	1.9739
cg08471800	0.758404	1.42571
cg14046477	0.758358	3.92797
cg09027651	0.758323	1.39429
cg07050616	0.758231	3.4108
cg23982858	0.758142	3.85771
cg15889106	0.758132	4.50006
cg16751764	0.758061	2.49818
cg23582408	0.758002	4.94666
cg11173131	0.757999	4.54581
cg10716163	0.757821	4.71396
cg03091010	0.757818	4.50006
cg06050341	0.757806	3.92797
cg15602074	0.757777	3.3791
cg26983177	0.75769	4.71396
cg26371771	0.75763	2.82522
cg05890019	0.757618	3.10693
cg09324514	0.75759	2.31102
cg04340651	0.757498	4.02281
cg17344048	0.757489	4.19959
cg00955769	0.757445	4.26522
cg21254755	0.757382	3.85771
cg26806924	0.757303	4.19959
cg24182521	0.757284	4.0405
cg27136241	0.757252	4.26522
cg04664153	0.757217	4.19665
cg03589296	0.757188	2.00412
cg02492778	0.757086	1.42571
cg12018403	0.757062	4.19959
cg06359394	0.75704	3.47147
cg16391955	0.757036	4.19665
cg26833120	0.757032	1.53729
cg20301308	0.757029	4.19665
cg05603292	0.757018	3.10693
cg20638016	0.756995	2.8339
cg21686694	0.756959	1.67775
cg00858855	0.756823	4.26522
cg12438034	0.756658	1.9739
cg09213124	0.756513	2.31102
cg07102072	0.756508	2.31102
cg06969287	0.756504	4.71396
cg06732228	0.756459	3.30861
cg10479431	0.756443	3.62916
cg15674825	0.756415	3.62806
cg17950169	0.756406	2.00412
cg06995715	0.75635	1.8851
cg22279027	0.756324	2.92431
cg26298281	0.756261	3.62806
cg19863760	0.756211	4.19665
cg06744574	0.756211	2.46407
cg14784497	0.756166	3.47147
cg13671919	0.756115	4.50006
cg26325209	0.756086	2.82522
cg01027937	0.756072	2.40237
cg24889512	0.756028	4.71396
cg22328895	0.75602	5.01661
cg23340350	0.755964	4.26522
cg20940661	0.755916	1.53729
cg17512365	0.755806	1.1938
cg03730533	0.755791	2.82522
cg25321720	0.75575	5.01661
cg11930926	0.755704	3.10693
cg08059845	0.755692	4.19959
cg26373663	0.755691	1.47525
cg02771381	0.755668	1.8851
cg13080379	0.755663	2.00412
cg17123676	0.755662	2.46407
cg23856536	0.755574	2.82522
cg26926138	0.75548	3.10693
cg24794531	0.755425	4.26522
cg08481732	0.755234	1.8851
cg05640721	0.755227	4.02281
cg01689053	0.7552	2.40237
cg00772407	0.755182	4.40385
cg06899530	0.755122	4.58522
cg19049165	0.755067	1.85466
cg23095743	0.755007	3.4108
cg21645268	0.755002	3.92797
cg07990546	0.754928	3.47147
cg01259360	0.7549	2.49818
cg05668894	0.754793	4.19959
cg16996144	0.75475	4.58522
cg22490255	0.754702	3.4108
cg00320035	0.75469	1.91753
cg00383384	0.754676	1.91057
cg10142848	0.75465	2.46407
cg24826644	0.75462	4.26522
cg02469095	0.754609	3.3791
cg04395071	0.754584	4.40385
cg21545313	0.754571	4.26522
cg23572163	0.754552	3.47623
cg01590314	0.75448	3.92797
cg16660661	0.754388	4.86029
cg09450367	0.754354	4.58522
cg12451153	0.754193	4.71396
cg09712683	0.754193	3.47147
cg09314708	0.754176	3.85771
cg09192377	0.754043	3.85771
cg04175292	0.754019	1.49283
cg02311540	0.753955	4.02281
cg27368911	0.753879	3.92797
cg19797376	0.753857	2.46407
cg06385087	0.753803	4.71396
cg19270197	0.753782	2.44604
cg26395331	0.753771	2.40237
cg11991058	0.753761	2.46407
cg05915981	0.753726	1.91753
cg23279538	0.753679	2.92431
cg06702850	0.753645	3.92797
cg09515947	0.753631	4.50006
cg19753138	0.753593	4.26522
cg10069809	0.753549	4.58522
cg23999422	0.753542	3.47623
cg04982401	0.753538	3.92797
cg20706071	0.753487	4.19959
cg00192031	0.753447	2.06193
cg07417284	0.753441	1.8851
cg21669326	0.7534	0.543533
cg21840041	0.753387	2.00412
cg09595912	0.753365	1.47948
cg15237494	0.753356	4.54581
cg27214030	0.753297	2.06952
cg13765303	0.753292	4.26522
cg13117164	0.75327	4.26522
cg11876048	0.753242	2.31102
cg24752267	0.753224	4.71396
cg00912598	0.753195	2.92431
cg03172947	0.753152	3.47623
cg20876010	0.753055	2.00412
cg01422881	0.753008	2.92431
cg26355573	0.753008	4.50006
cg03347671	0.752923	2.00412
cg12461141	0.752904	0
cg21610836	0.752897	1.9739
cg00960260	0.752866	3.92797
cg14632729	0.752635	3.92797
cg17971015	0.752621	4.19959
cg04528038	0.752603	3.21797
cg15302296	0.75258	2.82522
cg23438841	0.75256	3.85771
cg22490254	0.752548	1.42571
cg08835847	0.752493	1.86482
cg24632756	0.752404	2.31102
cg25390658	0.752349	3.3791
cg21970554	0.752302	4.71396
cg08244262	0.752188	0
cg02966574	0.752088	0.526132
cg08621843	0.752074	4.19665
cg02798144	0.752044	4.0405
cg18447727	0.751922	3.10693
cg00664609	0.75187	4.50006
cg08024114	0.751865	4.54581
cg18742893	0.751784	4.26522
cg10755235	0.751768	3.62916
cg23398076	0.751683	4.19665
cg02215171	0.75167	1.1938
cg21754400	0.751657	1.60597
cg11007406	0.751649	2.00412
[truncated: 2,422 more rows]

## Sheet: Normal vs SLE LN- hypo
Data Supplement 4-2		Hypomethylated DNA CpG sites in SLE LN- compare to NC
CpG sites	Fold Change(SLE LN-/NC)	q-value(%)
cg22875823	0.833324	0
cg06689918	0.833315	0.713261
cg06086731	0.833315	0.670647
cg19524362	0.833308	1.18507
cg02383154	0.8333	3.58823
cg16079958	0.833294	2.0932
cg20525088	0.833291	1.68164
cg04061752	0.83328	4.57065
cg18656829	0.833276	3.15348
cg23085846	0.833274	0.445703
cg20740029	0.833273	3.45459
cg23285825	0.833268	0.400539
cg16767979	0.833254	3.62099
cg15296664	0.833252	2.87949
cg17465423	0.833252	0.863774
cg09419352	0.833247	1.90873
cg15412772	0.833222	0.602994
cg23883058	0.833221	1.06811
cg00197313	0.833211	1.76344
cg01088863	0.833198	0.133262
cg04682905	0.833193	0.921737
cg09814633	0.833182	0.910322
cg10768206	0.833176	2.0932
cg14919250	0.833173	2.05549
cg13207501	0.833148	0.670647
cg06544405	0.833147	2.68575
cg27621576	0.833143	1.43664
cg11813455	0.833141	2.55046
cg26824516	0.833131	1.44783
cg17227156	0.833128	3.45399
cg08285151	0.833125	0.586376
cg16101739	0.833122	0.525549
cg10134833	0.83312	0.910322
cg19826211	0.833115	1.90873
cg23283875	0.833114	2.55046
cg16457574	0.833114	1.36725
cg01424107	0.83311	0.863774
cg25968571	0.833107	1.36725
cg18368807	0.833105	1.24098
cg23556923	0.833105	0.711397
cg14647287	0.83309	1.19566
cg17954373	0.833088	0.56271
cg23030111	0.833081	3.94057
cg06023243	0.833077	0.177184
cg17427096	0.833073	1.63667
cg24764979	0.833055	1.68164
cg00728398	0.833052	2.31338
cg03882167	0.833043	1.30199
cg21607030	0.83304	1.76344
cg02926266	0.833036	0.670647
cg05413277	0.83302	1.63667
cg03898631	0.833017	4.07522
cg03603951	0.833016	2.31338
cg17357797	0.833015	0.751818
cg09656389	0.83301	2.87949
cg06697175	0.833007	3.45459
cg25423174	0.832996	0.315534
cg09390137	0.832994	3.94057
cg04914562	0.832994	2.31338
cg03347590	0.832993	2.717
cg11376215	0.832985	0.638877
cg22652378	0.832981	1.04212
cg17606155	0.832976	0.304157
cg23032674	0.832972	1.18507
cg26072123	0.832969	1.19566
cg20540209	0.832965	1.44783
cg11787160	0.832965	0.751818
cg22695906	0.832956	1.43945
cg02909136	0.832956	4.42603
cg25732426	0.832951	0.844335
cg19410732	0.832951	0.400539
cg25387487	0.832949	1.56408
cg02301805	0.832946	1.76344
cg15573040	0.832933	4.57258
cg19930288	0.832928	0.713261
cg01310829	0.832919	4.20591
cg04438525	0.832915	2.66828
cg14296561	0.832913	0.863774
cg24422316	0.832891	0.277935
cg12445422	0.83289	0.0743366
cg14781922	0.83289	3.37394
cg15140465	0.832887	0.0743366
cg16529477	0.832885	2.8627
cg04878745	0.832882	3.05828
cg19673155	0.832882	1.58288
cg14044282	0.832881	2.0932
cg08160643	0.832876	4.64973
cg11490446	0.832869	1.24098
cg22928016	0.832866	2.34508
cg22359664	0.832854	0.602994
cg13177873	0.832849	0.844335
cg05707458	0.832841	0.525549
cg04603976	0.83284	1.43945
cg04595835	0.832828	1.56408
cg17078253	0.832812	0.315534
cg08855623	0.832804	1.19566
cg23770271	0.832798	0.602994
cg10974632	0.832795	0.243681
cg07124520	0.832787	2.87949
cg27123256	0.832781	0
cg08688773	0.832777	1.11378
cg05437446	0.832762	3.58823
cg01597387	0.832753	2.30754
cg03320255	0.832753	3.45399
cg04510512	0.83274	4.57258
cg08625851	0.832738	1.19566
cg10979547	0.832736	0.315534
cg23226852	0.83273	1.30199
cg14831946	0.832725	0.921737
cg00755950	0.832724	4.62184
cg13763550	0.832723	1.68164
cg05507566	0.832712	1.30199
cg17032602	0.83271	4.78629
cg06263843	0.8327	0.711397
cg19916212	0.832687	0.631496
cg07735586	0.832683	0.713261
cg17682541	0.832683	2.0932
cg11590700	0.832672	2.717
cg23959705	0.832661	0.315534
cg21661347	0.832661	0.0771914
cg08194313	0.832645	1.36725
cg27050153	0.832643	0.132685
cg16040993	0.83264	3.45399
cg04534077	0.832631	1.19566
cg04911669	0.832626	0.224511
cg04030615	0.832622	1.90077
cg13024368	0.832617	1.90873
cg26075074	0.832611	0.364527
cg00381076	0.832609	1.43945
cg24607755	0.832603	1.90873
cg20526672	0.832602	1.58288
cg05151458	0.832597	0.514775
cg07145366	0.832589	1.68164
cg01866431	0.832581	1.11378
cg27244379	0.83258	0.222416
cg25990647	0.832577	1.18507
cg07647771	0.832576	4.57258
cg10774361	0.832573	0.0792512
cg12087801	0.83257	0.487164
cg13688769	0.83257	0.400539
cg08416875	0.832568	1.18507
cg15021439	0.832566	2.8627
cg10425861	0.832559	0.899356
cg10941566	0.832557	2.04356
cg22840076	0.832528	2.04356
cg23413809	0.832523	1.30199
cg04371726	0.832517	4.62184
cg01020696	0.832515	0.388942
cg20438306	0.832512	4.30853
cg04892170	0.83251	4.86554
cg07073391	0.832508	1.11378
cg20269359	0.832506	1.43945
cg23971638	0.832502	4.07822
cg16667251	0.832495	4.43526
cg03791917	0.832492	1.06557
cg07639520	0.832485	0.751818
cg10575219	0.832484	0.103394
cg15355859	0.83248	2.87949
cg20702559	0.832479	2.55046
cg16600634	0.832456	0.56271
cg00260634	0.832451	2.8627
cg15892784	0.832449	0.184481
cg26804128	0.832447	0.861831
cg11142389	0.832439	0.713261
cg07151747	0.832428	1.30199
cg25645064	0.832424	1.19566
cg21321815	0.832422	0.844335
cg01029347	0.832409	1.04212
cg04206517	0.832409	0.713261
cg21662263	0.832405	0.711397
cg03646234	0.832387	3.43103
cg02297541	0.832381	0.277287
cg22224625	0.832373	1.90873
cg17719053	0.832363	3.37394
cg24130711	0.832358	1.06811
cg19451845	0.832346	3.94057
cg22319984	0.832332	0.364527
cg04455180	0.832319	0.670647
cg20311846	0.832315	1.19566
cg25081106	0.832314	4.86554
cg15718289	0.832314	0.631496
cg21258596	0.832308	1.06557
cg03538436	0.832304	2.34508
cg01758805	0.832296	1.56408
cg26472225	0.832292	0.222416
cg23125492	0.832292	0.364527
cg25287272	0.832292	0.137454
cg22679728	0.832292	0.232407
cg22942200	0.832284	0.356986
cg05977002	0.832277	0.713261
cg19510318	0.832274	1.90873
cg05884394	0.832267	0.921737
cg00990350	0.832261	0.364527
cg27513573	0.832252	1.36725
cg20935483	0.832252	0.0792512
cg08261525	0.832238	0.078785
cg08384171	0.832237	1.44783
cg18161890	0.832223	0.277935
cg03167389	0.832198	0.400539
cg26685195	0.832197	0.388942
cg03503516	0.832194	3.45399
cg07990749	0.832178	0.631496
cg09965258	0.832176	2.05549
cg24600895	0.832173	0.56271
cg09859456	0.832173	4.57065
cg01981760	0.83217	0.0823886
cg03411372	0.83216	1.06557
cg05853632	0.832159	1.19566
cg24865637	0.832157	1.04212
cg25302419	0.832153	1.19566
cg24953321	0.832145	0.0792512
cg24084422	0.832143	0.400539
cg18392783	0.832138	4.07822
cg16144317	0.83213	3.94057
cg13897416	0.832125	0.638877
cg04129736	0.83212	1.43945
cg13372458	0.83211	0.751818
cg18503679	0.832105	2.0932
cg01005211	0.832104	0.56271
cg00113225	0.832098	0.172994
cg14414464	0.832085	2.34508
cg23605284	0.832074	4.57065
cg04464946	0.832066	0.751818
cg04924185	0.832064	0.514775
cg01342746	0.832062	0.910322
cg01494702	0.832062	4.57258
cg12973479	0.832057	0.586376
cg17651625	0.832056	0.445703
cg03167633	0.832034	0.525549
cg08261858	0.832033	1.90077
cg03819900	0.832029	0.751818
cg19768599	0.832026	0.122223
cg23698269	0.832021	2.87949
cg12799077	0.83199	1.90873
cg17930361	0.83199	4.57258
cg22820316	0.831972	0.670647
cg04152629	0.83197	4.86554
cg06554200	0.831959	0.736023
cg11910375	0.831956	0.586376
cg18750167	0.831948	2.0932
cg09424759	0.831948	1.63667
cg18933494	0.831948	0.863774
cg13944468	0.831946	1.56408
cg08121755	0.831941	2.87949
cg01863510	0.831941	3.58823
cg24863642	0.831937	2.8627
cg11781718	0.831933	1.56408
cg18027174	0.831926	0.276636
cg01283289	0.831923	1.36725
cg00196827	0.831921	0.844335
cg16103712	0.831919	1.18507
cg24691910	0.831915	3.45459
cg23115933	0.831888	0.112818
cg24035164	0.831875	1.11378
cg15439442	0.831873	1.06557
cg11828621	0.83187	0.400539
cg05362669	0.831865	0.400539
cg00910882	0.831862	1.04212
cg19909787	0.831855	2.87949
cg06682039	0.831854	4.20591
cg12516686	0.83185	4.86554
cg21505923	0.83185	0.713261
cg26113636	0.831849	3.43103
cg02330432	0.831847	3.62099
cg10881774	0.831843	3.94057
cg21834463	0.831837	0.921737
cg02126788	0.831829	2.31338
cg03555730	0.831826	2.04928
cg12388007	0.831826	1.56408
cg24604749	0.831822	1.06811
cg24507762	0.831791	0.124007
cg16145324	0.831787	0.356986
cg06966839	0.831778	0.899356
cg07987890	0.831773	0.132685
cg02980075	0.83177	0.355547
cg03757387	0.831764	0.56271
cg08280383	0.831761	0.602994
cg22855860	0.831753	2.34508
cg11679177	0.831751	1.30199
cg17924415	0.831749	0.177184
cg00028013	0.831748	0.0709788
cg24202381	0.831747	0.910322
cg23432345	0.831738	0.921737
cg17516539	0.831728	3.43103
cg07310259	0.831726	0.863774
cg21646199	0.831726	1.63667
cg24997298	0.831721	2.30754
cg22815110	0.831715	0.388942
cg08407114	0.831712	0.910322
cg18178715	0.831708	3.37394
cg05043627	0.8317	2.04928
cg21902187	0.831697	1.30199
cg25351565	0.831695	0.193201
cg02039815	0.831692	3.94057
cg26459819	0.831678	0.631496
cg19861741	0.831677	3.43103
cg03705396	0.831675	0.276636
cg19442415	0.831673	1.36725
cg19991948	0.831665	3.45459
cg23097534	0.831656	2.0932
cg23455440	0.831651	2.05549
cg09126273	0.831645	2.87949
cg12949760	0.831644	0.631496
cg17413078	0.83162	1.06557
cg18485596	0.831618	0.146549
cg16693313	0.831617	0.364527
cg07142010	0.831609	1.30199
cg11699435	0.831607	0.631496
cg12134633	0.8316	1.24098
cg13870102	0.831587	0.525549
cg15237923	0.831585	0.473122
cg00311035	0.831585	0.0345743
cg14901205	0.831582	0.751818
cg08831744	0.83158	1.76344
cg01642653	0.83158	4.57065
cg17986181	0.831577	0.921737
cg11793269	0.831574	1.56408
cg06520812	0.831569	0.124007
cg19464804	0.831555	0.243681
cg00421139	0.831549	4.71203
cg02572463	0.831533	2.55046
cg24754277	0.831526	0.736023
cg13584882	0.831521	0.487164
cg12627074	0.831517	0.736023
cg18270629	0.831504	1.36725
cg05965745	0.831498	3.37394
cg02273392	0.831496	2.05549
cg15736338	0.831493	2.87949
cg07286341	0.831491	0.0792512
cg00782708	0.831487	0.137454
cg03518058	0.831457	0.713261
cg00358880	0.831449	1.30199
cg01898964	0.831447	0.670647
cg22908679	0.831446	2.30754
cg06786219	0.831426	0.56271
cg03433642	0.831426	0.711397
cg02501779	0.831424	0
cg13378934	0.831423	3.45399
cg12563372	0.83142	3.05828
cg21283832	0.831418	4.42603
cg02363630	0.831405	0.0743366
cg23645199	0.831403	3.37394
cg02400449	0.831392	2.04356
cg02691506	0.83138	4.64973
cg13016179	0.831379	2.717
cg00978912	0.831375	2.34508
cg16517172	0.831374	0.751818
cg14933494	0.83137	0.736023
cg24150051	0.831365	1.90077
cg27577928	0.831361	0.110888
cg17503456	0.83136	1.56408
cg11323506	0.83135	0.276636
cg16639540	0.831348	0.863774
cg21297704	0.831347	2.87949
cg16532497	0.831342	4.30853
cg18902978	0.831339	0.921737
cg14692377	0.831338	2.66828
cg16913789	0.831336	1.18507
cg19358493	0.831335	2.34508
cg16604243	0.831332	0.56271
cg25638602	0.831327	0.193201
cg03844121	0.831325	0.273501
cg07809027	0.831318	0
cg09355771	0.83131	1.06811
cg08685096	0.831308	4.42603
cg21074260	0.831305	0.751818
cg01565438	0.831305	0.514775
cg24025550	0.831304	4.07522
cg25425140	0.831302	0.910322
cg12042587	0.831301	2.0932
cg05824594	0.831294	0.631496
cg08620044	0.831269	2.0932
cg23732845	0.831261	0.232407
cg26127479	0.831256	0.083768
cg24436906	0.831254	0.525549
cg11694262	0.831249	1.68164
cg13860849	0.831245	0.0743366
cg05884870	0.831244	0.711397
cg05455720	0.831243	0.277287
cg21531604	0.831225	0.083768
cg06676637	0.831223	0.638877
cg14714629	0.831222	2.55046
cg02336323	0.831221	2.0932
cg24611446	0.83121	4.57065
cg24079051	0.831208	4.78629
cg04184232	0.831207	4.07522
cg27054162	0.831201	2.04928
cg18096987	0.8312	0.137454
cg23642833	0.831199	2.04356
cg25755575	0.831199	1.30199
cg12293132	0.831198	1.43664
cg23676151	0.831197	1.43664
cg24052359	0.831194	1.76344
cg12824192	0.831192	3.45459
cg24530795	0.831185	0.133262
cg05943996	0.831184	0.414522
cg00152322	0.831174	1.04212
cg21852992	0.831171	0.586376
cg07529754	0.831169	0.861831
cg25400746	0.831168	0
cg02639927	0.831158	3.37394
cg24092282	0.83115	0.243681
cg13716104	0.83114	1.44783
cg13711950	0.831138	2.68575
cg23185829	0.831135	1.43664
cg17218713	0.831124	1.30199
cg17476910	0.831121	0.232407
cg00746386	0.831119	1.19566
cg04056576	0.831113	0.910322
cg01377305	0.83109	2.717
cg15013019	0.831082	2.68575
cg10474597	0.831079	0.364527
cg19929126	0.831063	3.05828
cg14254918	0.831054	0.861831
cg07431199	0.831045	0.514775
cg01356829	0.83102	1.90077
cg17627654	0.831019	2.34508
cg09123188	0.831018	3.58823
cg02187889	0.831016	1.63667
cg27380915	0.831013	0.277287
cg05743346	0.830992	4.20591
cg20742981	0.830992	2.68575
cg15168727	0.830987	0.713261
cg19155932	0.830975	3.45399
cg01013324	0.830966	3.58823
cg00797278	0.830957	0.713261
cg13533061	0.830954	3.15348
cg26780333	0.830953	3.58823
cg23532246	0.830952	3.45399
cg06009330	0.830952	1.63667
cg09234474	0.830951	1.24098
cg12394377	0.83094	2.8627
cg08040836	0.830935	0.078785
cg11073558	0.83093	3.62099
cg07967717	0.830915	1.30199
cg15913680	0.830899	0.631496
cg11857704	0.830896	1.06811
cg00695391	0.830893	0.184481
cg18984724	0.830874	2.31338
cg04711050	0.830874	0.921737
cg24847259	0.830869	0.56271
cg13347257	0.830869	4.78629
cg01837969	0.830867	1.24098
cg17137182	0.830861	1.18507
cg27656786	0.830859	0.146549
cg03403155	0.830851	3.62099
cg18182399	0.830849	2.8627
cg13779868	0.830843	0.863774
cg24359188	0.830839	3.58823
cg21046967	0.830835	2.04928
cg06397837	0.830832	0.586376
cg21442881	0.830826	0
cg21052682	0.830819	2.87949
cg00733728	0.830819	3.45459
cg10073856	0.830816	2.717
cg18109941	0.830809	1.58288
cg08856601	0.830806	3.94057
cg06041677	0.830801	2.04928
cg26468336	0.830789	0.400539
cg05611719	0.830789	0.711397
cg23843812	0.830787	0.083768
cg12112529	0.830786	4.57065
cg14173147	0.830782	0.921737
cg13080716	0.83078	0.083768
cg24352369	0.83076	0.126868
cg16947394	0.830754	0.110888
cg24968721	0.83075	0.222416
cg22657059	0.83075	0.56271
cg23801012	0.830743	1.56408
cg01810863	0.830729	0.277935
cg14377594	0.830727	2.55046
cg24435879	0.830716	0.736023
cg01257171	0.830715	2.717
cg12859211	0.830713	0.631496
cg20705781	0.830713	2.87949
cg25104621	0.830711	3.45459
cg19734190	0.830709	0.276636
cg14200834	0.830672	0.445703
cg17980283	0.830669	0.525549
cg18055125	0.830669	3.45459
cg03784353	0.830662	0.711397
cg04832177	0.830658	1.90873
cg02160530	0.830658	2.66828
cg21332334	0.830656	0.921737
cg18740893	0.830641	2.0932
cg06191068	0.830636	0.273501
cg02753029	0.830619	4.07822
cg25631746	0.830619	4.42603
cg16860004	0.830607	1.76344
cg24426691	0.830601	1.36725
cg20952652	0.830592	0.232407
cg11081729	0.830587	4.42603
cg21426239	0.830583	2.0932
cg14501061	0.830551	1.68164
cg19973659	0.830544	0.56271
cg06120404	0.830537	0.388942
cg23254538	0.830537	0
cg15468180	0.830502	0.137454
cg22820108	0.830501	0.0743366
cg18670767	0.830493	0.638877
cg20786514	0.830487	0.861831
cg01025398	0.830482	2.717
cg03523945	0.830475	2.717
cg17036427	0.830474	0.711397
cg03411082	0.830467	3.58823
cg03848675	0.830461	1.56408
cg00032205	0.83046	3.62099
cg04138112	0.830455	4.43526
cg03470772	0.830454	1.56408
cg05785753	0.830444	1.36725
cg02111032	0.830437	4.71203
cg18242131	0.830435	2.87949
cg24408313	0.830433	0.205153
cg08189801	0.830429	0.711397
cg02270332	0.830429	2.55046
cg05492071	0.830428	1.30199
cg23147574	0.830424	2.717
cg05739757	0.830421	0.388942
cg27264049	0.830416	2.0932
cg04796162	0.830415	0.146549
cg10035737	0.830408	0.414522
cg22572908	0.830404	1.06811
cg00063703	0.830393	0.193201
cg20716119	0.830389	0.112818
cg09676684	0.830376	2.34508
cg01947224	0.830373	2.04356
cg10575075	0.830364	0.364527
cg06252985	0.830354	0.751818
cg17958423	0.830344	4.07822
cg05904716	0.830341	2.0932
cg00360761	0.830338	3.94057
cg06728260	0.830332	1.43945
cg06091881	0.830331	4.42603
cg04282694	0.830324	0.910322
cg04098270	0.830313	2.30754
cg05552183	0.830306	4.71203
cg05075118	0.830297	3.43103
cg16024904	0.830296	2.68575
cg14196840	0.830292	0.473122
cg27405791	0.830288	2.717
cg22589778	0.830288	4.83277
cg24238409	0.830275	0.0743366
cg26463621	0.830275	0.638877
cg09100654	0.830274	1.06811
cg13073773	0.830274	4.97503
cg26982104	0.830273	3.58823
cg05588015	0.830252	1.56408
cg04856043	0.830245	0.184481
cg20493497	0.83024	4.07522
cg03476000	0.830235	0.670647
cg04131431	0.830234	3.94057
cg04997606	0.83023	0.713261
cg04099803	0.830226	3.37394
cg17709953	0.830225	0.193201
cg14096415	0.830223	1.63667
cg06569284	0.830217	1.19566
cg14186066	0.830217	2.30754
cg01611721	0.830216	0.602994
cg09604569	0.830212	0.861831
cg01314034	0.830212	0.586376
cg07664990	0.830202	3.62099
cg06951245	0.830199	2.8627
cg14288424	0.830199	0.356986
cg08534016	0.830197	0.276636
cg02087954	0.830189	1.18507
cg23071120	0.830185	4.62184
cg22087390	0.830161	0.921737
cg00229368	0.830148	2.0932
cg23964682	0.830142	4.90883
cg09820716	0.830136	3.62099
cg07933720	0.830135	0.56271
cg23738760	0.83013	0.487164
cg02378501	0.830123	1.11378
cg00622799	0.830119	2.04356
cg24339470	0.830115	1.04212
cg15202954	0.830088	1.68164
cg16489193	0.830086	0.473122
cg01690182	0.830083	0.602994
cg13009662	0.830077	2.0932
cg12488447	0.830072	0.921737
cg13382661	0.830071	0.844335
cg09616959	0.83007	1.76344
cg18342462	0.830068	0.364527
cg22017726	0.830057	2.04356
cg07365960	0.830051	4.97503
cg22034855	0.830035	0.126868
cg02454595	0.83003	3.15348
cg16102040	0.830023	0.400539
cg04438814	0.829997	1.18507
cg00745389	0.829988	0.736023
cg26828839	0.829986	1.58288
cg06830981	0.829985	0.388942
cg14254748	0.829974	1.90077
cg13899718	0.829972	4.43526
cg04745161	0.829972	0.172994
cg09234378	0.829968	2.30754
cg27118825	0.829959	1.06557
cg01064373	0.829948	0.222416
cg14703605	0.829946	4.20591
cg15092168	0.82994	2.717
cg00946187	0.829937	0.132685
cg12189551	0.829932	4.83277
cg03048314	0.829929	3.37394
cg00902847	0.829927	4.30853
cg13996155	0.829923	3.43103
cg26227186	0.829921	1.63667
cg01027937	0.829919	1.19566
cg25541653	0.829914	4.57065
cg10747118	0.829911	1.56408
cg07095530	0.82989	0.103394
cg20704148	0.82989	4.07822
cg03202034	0.829875	0.132685
cg25277868	0.829867	0.388942
cg10030843	0.829861	2.34508
cg02989521	0.829859	4.57065
cg05760402	0.829855	3.45399
cg18832140	0.829855	1.04212
cg03611868	0.829854	0.487164
cg20483374	0.829843	0.078785
cg11673291	0.829838	0.670647
cg03555227	0.829837	0.713261
cg04030690	0.829834	4.42603
cg07272654	0.829823	0.243681
cg27388911	0.829813	0.713261
cg15769184	0.829812	0.861831
cg19482049	0.829806	1.56408
cg00364357	0.829801	1.44783
cg14567287	0.829799	0.586376
cg10141801	0.829798	0.751818
cg00084770	0.829796	1.11378
cg01815538	0.829794	4.20591
cg14709292	0.829793	0.713261
cg07824422	0.829785	0.078785
cg13203507	0.829768	0.304157
cg10168457	0.829768	2.30754
cg05172956	0.829763	0.525549
cg18508125	0.829762	3.05828
cg13644317	0.82976	2.68575
cg23380399	0.829759	4.07522
cg16449251	0.829747	0.400539
cg08193467	0.829745	0.910322
cg17049621	0.829744	0.602994
cg15038110	0.829735	1.56408
cg17082634	0.829711	0.243681
cg03177600	0.82971	0.910322
cg14411103	0.829705	2.34508
cg03820024	0.829686	3.37394
cg05704960	0.829683	1.36725
cg20306863	0.82968	4.90883
cg21293464	0.829667	1.58288
cg02493939	0.829661	0.205153
cg00744431	0.829651	0.487164
cg21920507	0.82965	0.921737
cg25482755	0.829645	0.137454
cg13622546	0.829636	0.146549
cg01487683	0.829634	3.43103
cg13369325	0.829624	0.910322
cg03746823	0.8296	1.58288
cg02233216	0.829586	3.94057
cg05207526	0.829581	0.736023
cg26955132	0.829573	1.11378
cg23773252	0.829569	1.18507
cg03257179	0.829569	1.44783
cg23609985	0.829568	1.06811
cg03689277	0.829564	0.56271
cg24233426	0.829561	1.18507
cg24648594	0.829555	1.63667
cg05252626	0.829553	0.751818
cg09828265	0.829551	4.30853
cg09439204	0.829547	0.0743366
cg22282405	0.829542	1.18507
cg02272993	0.829536	0.861831
cg14865393	0.829536	4.90883
cg15394142	0.829529	4.57065
cg21901153	0.829507	0.711397
cg27638615	0.829502	0.670647
cg22534617	0.829497	1.18507
cg25174290	0.829483	3.45459
cg03840694	0.829481	0.277287
cg18400845	0.829472	1.90873
cg13541353	0.82946	0.083768
cg21585733	0.829451	0.751818
cg19116814	0.829447	0.400539
cg18131548	0.829444	0.525549
cg03754250	0.829436	2.87949
cg01821854	0.829436	0.400539
cg14309111	0.829435	0.631496
cg02364236	0.829428	2.717
cg06511678	0.829427	0.638877
cg17107572	0.829421	1.63667
cg00651401	0.829419	1.19566
cg01709473	0.829412	0.910322
cg12026956	0.82941	2.717
cg27603915	0.829408	2.34508
cg24404630	0.829404	2.68575
cg03009363	0.8294	2.717
cg12535715	0.829398	0.586376
cg03764381	0.829396	3.15348
cg08310837	0.829394	0.273501
cg15914463	0.829384	0.222416
cg15234627	0.829383	1.58288
cg03720572	0.829373	0.177184
cg03890222	0.829373	1.63667
cg21217024	0.829367	3.45459
cg20948486	0.829363	4.43526
cg20346912	0.829358	4.42603
cg22490255	0.829356	2.34508
cg15044453	0.829352	2.05549
cg09026379	0.829341	1.58288
cg02619205	0.829337	0.103394
cg26681139	0.829331	0.184481
cg02273970	0.829322	0.736023
cg16455791	0.829317	4.86554
cg04920761	0.829317	0.861831
cg12869229	0.829313	1.90873
cg19274606	0.829306	1.43664
cg23701759	0.829276	1.43945
cg03715143	0.829274	0.56271
cg11921270	0.829271	4.42603
cg13347044	0.829268	0.388942
cg02455706	0.829263	0.899356
cg02653559	0.829261	0.910322
cg04949225	0.829252	4.57065
cg19584875	0.829244	4.07522
cg18522690	0.829243	2.68575
cg17390350	0.829243	1.76344
cg04882188	0.829239	1.36725
cg12524179	0.829236	0.899356
cg10905495	0.829235	3.05828
cg23505344	0.829232	0.414522
cg10895547	0.829223	1.06811
cg24074477	0.829214	0
cg25549459	0.82921	4.64973
cg16904859	0.82921	0.0705575
cg07997936	0.829207	2.717
cg18791773	0.829206	0.487164
cg11287899	0.829192	0.631496
cg23632985	0.829189	1.90873
cg09840840	0.829189	2.66828
cg27252164	0.829183	4.57065
cg00207226	0.829181	0.0792512
cg17603132	0.829171	0.631496
cg12745203	0.829158	2.55046
cg11260097	0.829153	0.0509209
cg25640822	0.82915	3.43103
cg14445366	0.829147	4.07522
cg03008693	0.829144	3.43103
cg02371408	0.829143	0.276636
cg09971811	0.82914	4.42603
cg06336535	0.829125	0.304157
cg03476860	0.829124	1.11378
cg01286930	0.829118	2.8627
cg25734842	0.829101	0.388942
cg22337128	0.8291	4.07522
cg05645755	0.829098	0.844335
cg16399136	0.829086	4.62184
cg23464698	0.829082	1.04212
cg22647546	0.829079	0.670647
cg04921068	0.829071	0.0792512
cg19327615	0.829066	0.205153
cg03411507	0.82906	1.36725
cg17498101	0.829059	1.18507
cg03396354	0.829053	2.68575
cg18513624	0.829048	0.638877
cg12684668	0.829042	0.56271
cg19254119	0.829038	2.68575
cg09942248	0.829038	0.670647
cg24292665	0.829031	0.631496
cg09176539	0.829027	0.751818
cg25181144	0.829026	3.58823
cg18644191	0.829023	0.315534
cg02042712	0.829018	2.66828
cg01143068	0.829018	0.0823886
cg06327727	0.829015	0.56271
cg08151731	0.829015	0.711397
cg01435230	0.829012	2.87949
cg12606409	0.829008	0.232407
cg25442239	0.829008	1.19566
cg24311382	0.829001	4.20591
cg05728754	0.828995	1.36725
cg18673401	0.828995	3.15348
cg27306678	0.828991	4.90883
cg27312652	0.828977	2.04356
cg18353837	0.828975	0.273501
cg04263163	0.828969	2.717
cg11911305	0.828956	0
cg15909319	0.828954	4.83277
cg13981545	0.828954	0.193201
cg09266149	0.828943	2.8627
cg21875423	0.828937	2.8627
cg15540602	0.828937	1.44783
cg17940013	0.828935	0.126868
cg11322464	0.828925	0.736023
cg13906669	0.828924	1.36725
cg04276005	0.828923	3.94057
cg07307078	0.82892	1.43945
cg15588215	0.828911	0.0792512
cg22163059	0.828903	0.078785
cg22070991	0.82889	2.0932
cg02489958	0.828887	1.19566
cg09963640	0.828877	1.06557
cg25061843	0.828871	2.55046
cg16927242	0.828866	1.90077
cg13672078	0.828856	2.717
cg11841771	0.828855	4.07822
cg18315963	0.828852	0.56271
cg00701741	0.828852	0.861831
cg07233159	0.828838	0.222416
cg13848707	0.828834	2.34508
cg15917625	0.828834	0.631496
cg22812413	0.828815	1.44783
cg11657615	0.828814	0.0823886
cg14461582	0.828813	0.193201
cg12355180	0.828806	2.8627
cg13475665	0.828805	1.19566
cg11399100	0.8288	0.445703
cg20371891	0.828784	2.30754
cg17723958	0.828782	0.863774
cg05140648	0.828778	3.45459
cg22750364	0.828774	0.844335
cg12947447	0.828763	0.751818
cg22698744	0.828752	0.638877
cg11426726	0.828749	0.711397
cg13905258	0.828748	2.8627
cg13828499	0.82874	0.638877
cg12973118	0.82874	0.861831
cg07493858	0.828717	1.56408
cg05323725	0.828716	3.15348
cg11937033	0.828711	0.103394
cg15463803	0.828704	0.910322
cg13987042	0.828699	1.90873
cg13074203	0.828695	3.62099
cg05293738	0.828691	2.55046
cg07723659	0.828676	0.304157
cg10912240	0.828666	0.132685
cg15160263	0.828664	2.717
cg07889505	0.828663	4.83277
cg05492904	0.828654	0.602994
cg11045524	0.828652	0.586376
cg09810466	0.828646	2.05549
cg14382750	0.828642	0.921737
cg04352977	0.82864	1.04212
cg26466145	0.828621	0.110888
cg18771737	0.828619	0.110888
cg14499532	0.828618	0.514775
cg17525411	0.828604	0.487164
cg20294320	0.828596	1.19566
cg03276408	0.828595	2.04928
cg25558103	0.828592	2.04928
cg10124413	0.828581	3.45399
cg09863247	0.828581	2.04356
cg20283477	0.828579	0.861831
cg04164058	0.828567	0.243681
cg19742789	0.828567	2.717
cg23662138	0.828562	0.304157
cg09743437	0.828556	2.0932
cg07655636	0.828555	3.45399
cg04390523	0.828554	3.45459
cg05833158	0.828552	3.37394
cg13202845	0.828552	4.71203
cg14623306	0.828551	0
cg03365548	0.828549	0.276636
cg21537214	0.828546	0.388942
cg11071231	0.828544	1.18507
cg06449486	0.828503	3.43103
cg23937816	0.828496	0.736023
cg04884908	0.828495	0.525549
cg11229533	0.828488	2.31338
cg13059411	0.828484	1.90077
cg13223682	0.828483	0.137454
cg25097904	0.828479	0.400539
cg01495122	0.828474	2.55046
cg17639394	0.828466	1.56408
cg08306513	0.828464	1.36725
cg19448816	0.828451	0.122223
cg01546378	0.828451	0.670647
cg25523538	0.828449	1.58288
cg14507337	0.828445	3.15348
cg23221723	0.828441	1.18507
cg06046369	0.828435	0.861831
cg26132320	0.828431	1.43945
cg02656560	0.828429	2.04928
cg05501742	0.828427	0.514775
cg10133935	0.828426	0.844335
cg20959676	0.82842	1.30199
cg04434339	0.828419	4.62184
cg21540810	0.82841	0.844335
cg23361355	0.82841	1.19566
cg10077401	0.828407	4.57258
cg06434732	0.828403	0.0823886
cg09364020	0.828403	0.921737
cg08345372	0.828386	2.66828
cg21388029	0.828374	0.670647
cg01372434	0.828374	0.56271
cg05015306	0.828363	1.43945
cg20633317	0.828362	1.58288
cg27566858	0.82836	1.63667
cg20731798	0.828359	2.34508
cg03177551	0.828358	1.24098
cg11625946	0.828349	2.34508
cg19225688	0.828347	2.31338
cg27309142	0.828345	0.921737
cg15652178	0.828343	1.18507
cg19052355	0.828343	4.62184
cg06602847	0.828337	0.224511
cg23257569	0.828336	0.861831
cg18566672	0.828331	0
cg16657103	0.828331	1.43664
cg20641465	0.828323	1.90873
cg02893231	0.82832	0.670647
cg23548438	0.828314	0.222416
cg23194596	0.828288	1.76344
cg16290515	0.828285	1.56408
cg08145067	0.828267	1.06557
cg17295225	0.828264	0.921737
cg02621130	0.828261	2.05549
cg12444390	0.828255	3.45399
cg11899201	0.82825	3.43103
cg18710929	0.828229	0.736023
cg07584066	0.828225	1.24098
cg03160135	0.828215	0.146549
cg12030002	0.828208	0.910322
cg16174680	0.828202	3.62099
cg14859417	0.828199	0.364527
cg23926598	0.828199	0.232407
cg15017278	0.828182	0.243681
cg26562772	0.828181	0.0705575
cg14184400	0.828172	0.110888
cg23328556	0.82817	2.87949
cg05385434	0.828167	0.232407
cg07104660	0.828166	4.20591
cg03431655	0.828164	0.713261
cg01482645	0.828161	0.356986
cg13554818	0.82816	0.638877
cg06564388	0.828146	0.400539
cg16751938	0.828138	1.30199
cg15827505	0.828136	2.04356
cg22590761	0.828128	0.0823886
cg14310703	0.828121	2.717
cg21924449	0.828112	0.514775
cg27034576	0.828112	4.07822
cg08555552	0.82811	2.0932
cg07423149	0.828105	1.06811
cg25079544	0.828092	0.602994
cg09042277	0.82809	0.751818
cg05862438	0.828083	4.71203
cg05275752	0.828083	0.861831
cg20039048	0.828077	1.36725
cg20077028	0.828076	0.751818
cg03023089	0.828073	0.304157
cg25378003	0.828073	2.05549
cg06976312	0.828072	1.90077
cg08492619	0.828064	1.11378
cg09222749	0.82806	3.37394
cg03457729	0.828057	4.07522
cg11022432	0.828055	2.0932
cg00227225	0.828054	4.07522
cg19243721	0.82804	4.20591
cg13457172	0.828029	0.631496
cg00213123	0.828029	0.602994
cg04684656	0.828029	2.68575
cg01158822	0.828015	1.56408
cg02974928	0.828014	0.670647
cg15038938	0.828012	1.76344
cg22048474	0.828004	0.586376
cg15133351	0.828003	0.670647
cg22066108	0.828002	0.56271
cg15065139	0.828001	0.132685
cg16458671	0.827998	1.06557
cg24849872	0.827993	0.514775
cg21349674	0.82799	4.57065
cg08496953	0.827989	0.273501
cg20419735	0.827985	1.04212
cg15699623	0.827983	0
cg21667069	0.827981	0.863774
cg11702942	0.827976	0
cg20627754	0.827973	0.232407
cg11667020	0.827971	4.42603
cg18313340	0.82797	1.68164
cg12486710	0.82797	0.0705575
cg22920300	0.827964	0.910322
cg07434402	0.82796	3.45459
cg23558601	0.827954	2.30754
cg21205855	0.827948	0.473122
cg23288973	0.827936	1.19566
cg05359853	0.827936	0.0743366
cg02726121	0.82793	0.277287
cg08368654	0.827928	2.0932
cg27287167	0.827916	0
cg26937868	0.827916	0.137454
cg01335367	0.827915	0.364527
cg06634552	0.827898	0.122223
cg24725576	0.827885	0.711397
cg23276598	0.827877	1.06811
cg13668314	0.82787	0.277287
cg25151916	0.827862	0.355547
cg12863169	0.827861	1.06811
cg11801411	0.827855	0.177184
cg04494800	0.827847	0.146549
cg12160258	0.827838	0.172994
cg01940964	0.827837	0.921737
cg21256649	0.827836	0.0709788
cg00256767	0.827829	0.670647
cg20808234	0.827818	3.43103
cg24859623	0.827817	1.90077
cg13070763	0.827808	1.56408
cg23543785	0.827804	2.87949
cg00109356	0.827794	0.863774
cg21994579	0.827792	3.15348
cg08137236	0.827792	2.34508
cg14070647	0.827791	2.55046
cg04394267	0.827789	0.56271
cg27570256	0.827787	1.11378
cg08876103	0.827783	0.137454
cg27262850	0.82778	3.45399
cg20175390	0.827779	0.232407
cg23785940	0.827774	0.670647
cg13066016	0.827771	2.31338
cg12111783	0.827771	2.68575
cg15681577	0.82777	1.58288
cg06418959	0.827765	2.0932
cg23650801	0.827757	1.90077
cg04848925	0.827755	0.273501
cg21077684	0.827747	1.44783
cg02808233	0.827742	0.638877
cg00511674	0.827734	0.355547
cg09838568	0.827729	1.06557
cg09864185	0.827709	4.20591
cg04054600	0.827701	1.11378
cg21735256	0.827697	0.910322
cg13935558	0.827696	0.277287
cg24868305	0.827693	0.388942
cg11331678	0.827688	4.42603
cg09881545	0.827682	1.63667
cg16494530	0.827679	0.146549
cg17828689	0.827676	1.56408
cg01091117	0.827676	0.713261
cg06264679	0.827666	0.0792512
cg25739875	0.827665	0.910322
cg02841844	0.827654	1.36725
cg04774711	0.827651	4.42603
cg24803730	0.827646	2.68575
cg22639768	0.827635	4.57065
cg02657836	0.827631	1.19566
cg17825709	0.827623	3.05828
cg08478039	0.827622	0.0543893
cg00088844	0.827612	0.364527
cg18221028	0.827606	0.910322
cg26402169	0.827604	0
cg09730349	0.827601	0.711397
cg08106706	0.8276	1.90077
cg06136573	0.827598	0.631496
cg02311725	0.827591	0.0771914
cg13985445	0.827585	0.146549
cg18422443	0.82758	4.86554
cg00984997	0.82758	0.514775
cg01201519	0.82757	0.224511
cg01783662	0.827569	1.19566
cg24305970	0.827567	0.910322
cg04376123	0.827566	1.43664
cg04609482	0.827554	0.355547
cg22147446	0.827545	0.445703
cg13067714	0.827537	0.0823886
cg02607802	0.827534	1.11378
cg22536554	0.82752	0.863774
cg12118843	0.827519	0.910322
cg12122034	0.827509	1.63667
cg00613649	0.827507	2.0932
cg27664496	0.827502	0.631496
cg17681527	0.827496	2.55046
cg11390905	0.827495	1.18507
cg07941017	0.827495	1.56408
cg00725089	0.827488	0.232407
cg24693341	0.827475	1.56408
cg13467628	0.827471	0.388942
cg10791260	0.827459	1.43664
cg08304190	0.827455	3.45399
cg18145759	0.82744	0.388942
cg00742603	0.827434	1.24098
cg27577907	0.827431	0
cg12464638	0.827423	0.0743366
cg13339791	0.82742	2.31338
cg07897248	0.827408	0.638877
cg27109482	0.827401	0.844335
cg21984150	0.827397	3.43103
cg03609614	0.827379	1.56408
cg07354581	0.827378	4.83277
cg01052477	0.827377	0.736023
cg09307468	0.827359	3.05828
cg22891862	0.827353	0
cg24856726	0.827351	3.45459
cg13902189	0.827345	1.90077
cg27048639	0.827335	0.638877
cg15142477	0.827335	0.445703
cg15564590	0.82733	0.844335
cg08706873	0.827324	0.631496
cg02515233	0.827322	0.736023
cg01509065	0.827322	3.05828
cg03505346	0.827313	0.921737
cg07698523	0.827313	0.0823886
cg03181582	0.827302	4.07822
cg16665765	0.827301	0
cg14412322	0.827301	0.56271
cg02058552	0.82729	0.751818
cg23089825	0.82729	1.90077
cg17080163	0.82729	0.232407
cg12769599	0.827283	1.11378
cg24853978	0.827282	0.736023
cg09321817	0.827281	4.71203
cg10457397	0.827277	0.56271
cg14186816	0.827274	2.04356
cg14942952	0.827273	0.205153
cg15246085	0.82727	0.122223
cg12915695	0.827269	0.277935
cg07116997	0.827254	0.356986
cg03340408	0.82725	2.31338
cg27059140	0.82725	0
cg16403669	0.82724	2.31338
cg01056478	0.827231	2.30754
cg16966992	0.827228	1.68164
cg12927990	0.827218	3.45399
cg20747380	0.827215	0
cg07933552	0.82721	2.68575
cg20583872	0.827202	0.525549
cg27226424	0.827192	0.56271
cg04815334	0.827181	0.0743366
cg14441538	0.827172	2.87949
cg16984553	0.827161	2.717
cg13137458	0.827159	2.34508
cg03950166	0.827155	1.68164
cg03322424	0.827154	3.43103
cg23396786	0.827151	1.90077
cg19403014	0.827146	2.31338
cg06881310	0.827138	4.20591
cg04611203	0.827134	0.844335
cg04100595	0.827129	4.57065
cg26232187	0.827121	0.602994
cg07844518	0.827119	0
cg25042346	0.82711	0.400539
cg04784315	0.827108	0.736023
cg04631202	0.827108	1.30199
cg01754028	0.827084	0.137454
cg14702655	0.827078	0.414522
cg08332908	0.827072	0.514775
cg10186733	0.82707	4.97503
cg20812988	0.827068	0.670647
cg22495058	0.827057	0.315534
cg25167643	0.827056	0.473122
cg03944810	0.827055	1.30199
cg19690214	0.827055	1.76344
cg12508624	0.827051	1.90873
cg11939496	0.82705	0.388942
cg12907379	0.827047	0.514775
cg17151991	0.827041	3.45399
cg19457763	0.82704	0.863774
cg13398482	0.827032	0.921737
cg24719396	0.827029	0.713261
cg11824921	0.827027	0.736023
cg12742799	0.827022	2.04356
cg11589932	0.827019	0.273501
cg20991421	0.827015	0.103394
cg18896072	0.82701	0.713261
cg06624337	0.827001	0.602994
cg22442168	0.826987	1.43945
cg02699167	0.826985	1.56408
cg24071200	0.826973	2.717
cg18805457	0.826971	0.713261
cg26831415	0.826967	1.76344
cg05982271	0.826952	4.30853
cg17824465	0.82695	0
cg09978077	0.826946	0.124007
cg26294995	0.826945	0.910322
cg14571552	0.826929	3.43103
cg24876786	0.826922	4.42603
cg18717423	0.826907	0.400539
cg22103909	0.826899	0.184481
cg14453949	0.826892	3.43103
cg15031780	0.826886	0.525549
cg02574509	0.826879	1.06811
cg08221207	0.826877	0.0743366
cg21068480	0.826871	0.525549
cg24643102	0.826859	1.63667
cg23976652	0.826857	1.58288
cg16853842	0.826852	1.36725
cg20997661	0.82685	0.487164
cg06535441	0.826848	1.30199
cg04844714	0.826844	4.71203
cg03590668	0.826844	0.0543893
cg08716982	0.826843	1.56408
cg08457898	0.826837	0.124007
cg17361203	0.826826	0.631496
cg26108594	0.82681	2.04356
cg05859777	0.826802	1.11378
cg08998967	0.826797	0.146549
cg11176493	0.826778	4.90883
cg03945700	0.826777	0.473122
cg13439596	0.826768	0.232407
cg05214404	0.826768	0.276636
cg21926138	0.826768	1.63667
cg15321288	0.826763	1.76344
cg03238797	0.826751	4.57258
cg00286125	0.826749	3.45399
cg14605999	0.826739	3.05828
cg02214623	0.826726	0.0792512
cg25705508	0.826724	1.30199
cg05015176	0.826721	2.04356
cg14423417	0.826712	0.304157
cg14762024	0.826707	3.45459
cg16106360	0.826703	1.68164
cg02127589	0.826703	0.224511
cg22871002	0.826699	2.30754
cg16097655	0.826692	0.0792512
cg22870775	0.826683	1.76344
cg07722220	0.826677	0.388942
cg23049458	0.826676	1.90077
cg18767058	0.826665	0.276636
cg27240020	0.826665	1.36725
cg17633234	0.826665	0.414522
cg16561756	0.826663	0.122223
cg01514415	0.826658	1.63667
cg04159302	0.826651	0.222416
cg02264288	0.826646	1.19566
cg15916554	0.826643	2.04928
cg19391029	0.826643	3.45459
cg25960834	0.826618	0.0771914
cg12858577	0.826616	4.83277
cg17083209	0.826612	4.64973
cg25983589	0.826596	1.43945
cg13000082	0.826593	2.31338
cg10200388	0.82659	0.670647
cg23229395	0.826589	3.45399
cg07168232	0.82658	0.670647
cg20793532	0.826569	0.56271
cg13575925	0.826566	4.57065
cg26067250	0.826563	0.315534
cg00558702	0.826559	0.751818
cg14009588	0.82655	1.56408
cg14637002	0.826549	0.473122
cg08453036	0.826544	0.670647
cg14542968	0.826538	1.04212
cg24186674	0.826531	2.87949
cg16915653	0.826531	0.487164
cg23367608	0.826531	0.586376
cg13899017	0.826522	2.8627
cg25756066	0.826518	0.670647
cg17082661	0.826517	2.717
cg07546814	0.826509	4.57065
cg19619387	0.826499	3.15348
cg15562780	0.826493	1.11378
cg07520752	0.82648	1.43664
cg00997611	0.826475	4.78629
cg14111928	0.826474	1.58288
cg09502619	0.82647	4.57258
cg13851904	0.826469	0.0705575
cg04938966	0.826463	1.24098
cg27089125	0.826463	4.42603
cg15735417	0.826453	0.586376
cg14930642	0.826442	3.58823
cg00642494	0.826434	3.43103
cg17204275	0.826434	3.37394
cg26841048	0.826433	0
cg16801720	0.826415	3.05828
cg07706375	0.826415	3.45399
cg05641903	0.826408	0.445703
cg25146434	0.8264	0.122223
cg10442729	0.826398	0.670647
cg17570006	0.826396	1.76344
cg10675276	0.826387	1.43664
cg02336762	0.826385	4.57065
cg18155720	0.826378	0.304157
cg11788465	0.826362	1.19566
cg19360104	0.826354	0.388942
cg17286253	0.826351	1.06811
cg07340580	0.826344	0.473122
cg22097768	0.826343	4.07522
cg00625334	0.826327	2.04356
cg13685951	0.826322	0.861831
cg11763094	0.826322	3.58823
cg07540421	0.826321	0.670647
cg09763373	0.82632	1.44783
cg19767959	0.826315	0.355547
cg26254792	0.826309	3.94057
cg18772376	0.826308	1.58288
cg09405083	0.826299	0.487164
cg18535415	0.826292	0.525549
cg22277972	0.826288	1.11378
cg11657808	0.826288	2.31338
cg04991728	0.826287	2.717
cg21115430	0.826278	1.18507
cg04413397	0.826278	1.63667
cg20327845	0.826277	2.55046
cg00674628	0.826277	0.711397
cg14376467	0.826274	2.0932
cg02930996	0.826272	1.43945
cg14228238	0.826267	2.0932
cg06793867	0.826266	0.844335
cg04305764	0.826233	1.90077
cg25970120	0.826229	3.37394
cg16273175	0.826228	1.43664
cg20541723	0.826224	0.400539
cg04291430	0.82622	0.177184
cg03467087	0.826216	3.62099
cg02518245	0.82621	1.68164
cg26650064	0.826206	2.66828
cg18902090	0.826205	0.713261
cg03025061	0.826199	0.736023
cg15406010	0.826199	0.736023
cg06288696	0.82619	3.05828
cg13021841	0.826175	0.861831
cg22711111	0.826173	0.910322
cg24766229	0.826173	0.514775
cg12644285	0.826166	0
cg07379574	0.826163	0.844335
cg19764854	0.826161	0.414522
cg02415431	0.82616	0.205153
cg14918927	0.826155	0.277935
cg10271192	0.826152	0.126868
cg03681335	0.82615	0.388942
cg16886895	0.826136	2.8627
cg20510745	0.826133	2.87949
cg05207834	0.826121	4.83277
cg03739832	0.826118	0.122223
cg10426951	0.826118	1.06811
cg22513901	0.826106	0.445703
cg04072323	0.826101	3.37394
cg18194945	0.826075	0.276636
cg12258093	0.826074	0.193201
cg10492953	0.826069	0.910322
cg12596505	0.826069	1.63667
cg00631482	0.826068	0.184481
cg03148658	0.826055	3.05828
cg05965334	0.82605	2.8627
cg13939602	0.826047	4.57065
cg10722226	0.826045	0.315534
cg26337312	0.826043	0.861831
cg21950534	0.826042	0.586376
cg13706544	0.826031	0.736023
cg13266631	0.826027	2.55046
cg24033330	0.826024	4.42603
cg09597767	0.826011	0.0743366
cg17465305	0.826008	0.276636
cg22224704	0.826002	0.078785
cg16555909	0.825994	0.184481
cg08190979	0.825991	1.11378
cg15600488	0.825981	0.277287
cg05009389	0.825978	2.66828
cg13779687	0.825958	2.04356
cg13390867	0.825944	4.20591
cg22352078	0.825938	3.05828
cg14911132	0.825935	0.751818
cg01811325	0.82593	0.193201
cg19582316	0.825928	1.44783
cg06578069	0.825912	0.400539
cg00791253	0.825909	1.11378
cg12776966	0.825904	2.04356
cg27405960	0.825894	2.68575
cg21471199	0.825892	1.06811
cg14686012	0.82589	0.525549
cg12230795	0.825885	1.43945
cg06964230	0.825867	0.602994
cg21199165	0.825867	0.861831
cg01294028	0.82586	0.304157
cg22370006	0.825854	0.277287
cg06101180	0.82585	0.126868
cg23555120	0.825844	0.751818
cg27485596	0.825837	2.30754
cg02449373	0.825832	1.43945
cg22268760	0.825831	1.68164
cg24569447	0.825824	0.711397
cg00209037	0.825813	0.445703
cg08183303	0.825806	0.899356
cg24496666	0.825788	0.525549
cg23174607	0.825788	1.18507
cg24105287	0.825786	1.63667
cg09240119	0.825757	1.06557
cg16181396	0.82575	0.400539
cg16696270	0.825743	2.05549
cg04719819	0.825739	1.90873
cg20483857	0.825737	4.78629
cg16006349	0.825731	0.863774
cg25947544	0.825719	2.717
cg11118422	0.825719	0.910322
cg07129523	0.825716	0.713261
cg05332629	0.825711	0.0709788
cg22271921	0.825711	1.18507
cg09693004	0.82571	1.19566
cg18771173	0.825709	1.30199
cg10285466	0.825702	2.66828
cg17154605	0.825692	1.30199
cg02405530	0.82569	0.400539
cg08783300	0.825681	4.20591
cg02456087	0.825679	0.0509209
cg07509155	0.825673	0.315534
cg22421766	0.825667	0.184481
cg00196372	0.825662	0.586376
cg09208611	0.825646	0.751818
cg26244738	0.825643	1.19566
cg21055684	0.825642	2.0932
cg18151345	0.825632	1.36725
cg03566418	0.825632	3.62099
cg26470479	0.82563	0.711397
cg09111223	0.82563	1.56408
cg23841467	0.825623	1.43945
cg10150813	0.825613	0
cg17802949	0.825595	0.124007
cg11785933	0.825595	0.863774
cg04023369	0.825593	0.222416
cg11343289	0.825593	1.30199
cg10953655	0.82559	0
cg14175690	0.825582	1.63667
cg08383315	0.825581	4.07822
cg14587065	0.825575	0.243681
cg01354961	0.825575	3.05828
cg01128642	0.825573	3.37394
cg07642043	0.825569	2.30754
cg06163371	0.825568	1.90077
cg09166091	0.825557	1.90077
cg25556330	0.825553	1.43664
cg25727366	0.825551	0.315534
cg24274579	0.825551	1.68164
cg13084429	0.825549	1.58288
cg16091981	0.825544	4.43526
cg08425479	0.825539	2.717
cg22299454	0.825536	0.713261
cg19020830	0.825524	1.11378
cg20961943	0.825518	0.355547
cg04265576	0.825515	4.71203
cg10392054	0.825511	0.273501
cg16649052	0.825508	2.68575
cg25806655	0.825507	1.43945
cg27537290	0.825496	0.921737
cg06531129	0.825486	1.63667
cg04286194	0.825485	1.56408
cg11983977	0.825478	2.31338
cg03438101	0.82547	4.57065
cg15892280	0.825469	0
cg17657618	0.825465	3.37394
cg23136139	0.825463	0.172994
cg10762882	0.82546	4.57258
cg21243919	0.825453	2.31338
cg01699819	0.825432	0.103394
cg03094134	0.825427	2.0932
cg24713529	0.825425	2.68575
cg07164133	0.825423	1.56408
cg05221455	0.825422	0.172994
cg10155817	0.825409	3.43103
cg26259171	0.8254	0.638877
cg05461841	0.825396	0
cg10286380	0.825381	0.124007
cg03565274	0.825372	0
cg24865110	0.825361	0.414522
cg05162032	0.825361	0.586376
cg16038636	0.82536	0
cg07625131	0.825358	3.45459
cg16489809	0.825353	0.277935
cg11267410	0.825353	2.04928
cg16321280	0.825347	1.11378
cg22167515	0.825337	3.37394
cg08839267	0.825337	0.222416
cg10008501	0.825334	3.05828
cg11635839	0.825333	0.863774
cg17671157	0.825327	2.04928
cg22452236	0.825323	0.124007
cg22863744	0.825323	3.45459
cg19344013	0.825311	1.06557
cg09114581	0.825299	2.0932
cg01490578	0.825287	1.90077
cg05804948	0.825287	2.04356
cg18396403	0.825279	3.45399
cg27511169	0.825278	0.473122
cg11846956	0.825278	1.06557
cg11332928	0.825271	1.63667
cg07959046	0.82525	1.06811
cg10406124	0.82525	0.487164
cg01893212	0.825234	2.55046
cg24770624	0.82523	1.06811
cg00539908	0.825221	1.90077
cg04941721	0.82522	0.910322
cg14565725	0.825214	1.90077
cg17092939	0.825204	2.0932
cg12937159	0.825201	0.315534
cg16220183	0.825181	0.132685
cg17293641	0.825179	0.473122
cg09902029	0.825178	1.90077
cg20535646	0.825169	2.8627
cg26040903	0.825169	3.45459
cg26913248	0.825166	1.90077
cg02145701	0.825164	0.132685
cg23351584	0.825158	1.36725
cg27582124	0.825151	0.388942
cg22799141	0.825151	0.631496
cg05768620	0.825146	0.631496
cg21553596	0.825135	4.42603
cg22537604	0.825128	0.205153
cg07733031	0.825126	2.0932
cg08621203	0.825119	0.277287
cg12914965	0.825101	0.670647
cg07770777	0.8251	0.414522
cg10245915	0.825093	1.58288
cg08134417	0.825079	2.34508
cg03471150	0.825079	0.0705575
cg07369190	0.825066	0.670647
cg15130102	0.82506	0.670647
cg06447424	0.825056	4.86554
cg12856646	0.825048	2.55046
cg18956933	0.825046	2.0932
cg26282384	0.825029	3.43103
cg08061040	0.825023	0.473122
cg06621126	0.825021	0.132685
cg13446474	0.825007	1.43664
cg09038794	0.825006	4.20591
cg00327947	0.825005	0
cg10362172	0.825004	0.910322
cg11479165	0.824999	0.355547
cg19448822	0.824998	0.713261
cg22091421	0.824994	4.71203
cg18557131	0.824993	1.04212
cg25741023	0.824992	0.863774
cg01907098	0.824991	0.205153
cg09321758	0.82499	2.34508
cg07769015	0.824978	0.356986
cg13359689	0.824975	0.232407
cg12398338	0.824975	0.56271
cg24672173	0.824974	2.717
cg21908344	0.824973	3.15348
cg06204711	0.824952	0.861831
cg02489202	0.824951	0.400539
cg10816489	0.824936	0.921737
cg05638287	0.824923	3.37394
cg01434562	0.824919	2.34508
cg25146557	0.824914	0.388942
cg01930356	0.824912	0.137454
cg26870584	0.824904	0.586376
cg26467774	0.824903	0.713261
cg25202269	0.824893	0
cg11267630	0.824889	0.602994
cg10029130	0.824888	1.06811
cg04151278	0.824884	1.19566
cg18747408	0.824872	0.078785
cg08393070	0.824865	2.04928
cg02981443	0.824859	0.414522
cg16837973	0.824856	0.112818
cg25927164	0.824845	1.44783
cg02643054	0.824842	0.921737
cg03399905	0.82483	4.07522
cg12159189	0.824829	1.06557
cg21646598	0.824828	0.844335
cg18056303	0.824819	4.97503
cg06672560	0.824814	1.43945
cg09350414	0.824799	1.19566
cg04910041	0.824798	0.146549
cg11841394	0.824793	3.45459
cg08743392	0.824791	0.124007
cg12181133	0.824787	2.55046
cg13917151	0.824779	1.63667
cg23563104	0.824773	1.43945
cg20062691	0.824763	0
cg19594156	0.824743	1.68164
cg22402121	0.824741	3.58823
cg00631221	0.824732	4.20591
cg13716034	0.824724	1.43945
cg26254169	0.824724	1.68164
cg09762242	0.824723	1.11378
cg25961099	0.824723	2.87949
cg04991036	0.824722	0.0543893
cg00313876	0.824715	0.078785
cg18507146	0.824707	0.844335
cg24250393	0.824701	0.0823886
cg23660755	0.824692	0.514775
cg26751469	0.82469	0
cg17580045	0.824687	0.863774
cg07633851	0.824683	0.56271
cg21437028	0.824682	4.30853
cg15963552	0.824677	2.717
cg14659771	0.824672	0.525549
cg22774605	0.82467	0.146549
cg15335297	0.824664	0.277935
cg05651903	0.824657	0.910322
cg16761390	0.824652	3.05828
cg25150021	0.824645	2.31338
cg16601143	0.824642	0.736023
cg02512920	0.824639	2.34508
cg06903031	0.82463	0.315534
cg03506502	0.824624	1.56408
cg11381282	0.824616	0.193201
cg04812475	0.824616	3.05828
cg10241809	0.824614	2.68575
cg16871519	0.824606	2.0932
cg25244722	0.824605	0
cg07370141	0.824605	0.276636
cg09461395	0.824598	0.514775
cg17430979	0.824598	0.122223
cg02458929	0.824597	3.43103
cg14793086	0.824597	2.05549
cg02076785	0.824587	3.94057
cg26378183	0.82458	0.899356
cg13787438	0.82457	0.713261
cg01933228	0.824569	0.315534
cg26032489	0.824565	4.62184
cg23538854	0.824543	0.356986
cg16732616	0.824542	2.8627
cg17010394	0.824541	0.670647
cg08892236	0.824529	1.90077
cg25409499	0.824527	1.19566
cg01202358	0.824518	0.276636
cg04923928	0.824516	4.71203
cg19905251	0.824514	2.717
cg19723805	0.824503	1.19566
cg24557058	0.824498	2.8627
cg18956549	0.824478	0.751818
cg12640000	0.824478	2.31338
cg22699026	0.824475	2.8627
cg09636063	0.824473	0.921737
cg15076145	0.824471	2.0932
cg19228848	0.824463	0.364527
cg19734228	0.824463	1.18507
cg05874732	0.824461	2.04356
cg25077558	0.824441	0.276636
cg19469357	0.824427	2.05549
cg01656955	0.824411	2.8627
cg01015663	0.824406	0.184481
cg08863459	0.824404	2.8627
cg20339715	0.824402	2.55046
cg02084046	0.8244	2.717
cg16638540	0.824395	1.43945
cg17918501	0.824395	3.94057
cg01078989	0.824391	0.364527
cg22202786	0.82439	0
cg23975840	0.824387	0.172994
cg24433287	0.824386	0.525549
cg24184636	0.824385	1.18507
cg20190772	0.824379	0.224511
cg25084525	0.824379	0.713261
cg19987768	0.824377	1.68164
cg11432943	0.824372	1.36725
cg07695566	0.824365	0
cg24616539	0.82436	0.863774
cg03333330	0.824357	0.356986
cg05045130	0.824356	0.751818
cg13436155	0.82435	1.68164
cg20670085	0.824343	0.638877
cg19174211	0.824332	3.05828
cg06620837	0.824331	2.31338
cg07689821	0.824321	3.62099
cg18277754	0.824315	1.06811
cg00501765	0.824315	1.30199
cg12650490	0.82431	1.06557
cg13944084	0.824303	2.0932
cg21807694	0.824299	0
cg05129325	0.824297	0.670647
cg14286514	0.824296	0
cg10068417	0.824289	0.751818
cg18836626	0.824287	0.863774
cg03709792	0.824286	2.34508
cg07964848	0.824276	4.07822
cg21697198	0.824268	1.58288
cg22160448	0.824266	0.910322
cg26227411	0.824258	0.910322
cg08897388	0.824256	0.0345743
cg02639634	0.824256	0.146549
cg07197785	0.824255	4.64973
cg01435766	0.824252	1.68164
cg02455383	0.824251	0.445703
cg16472050	0.824237	0.861831
cg21642176	0.824228	0.670647
cg19295951	0.824211	4.57258
cg03577052	0.824198	3.45399
cg25612183	0.824195	0.861831
cg26642224	0.824188	0.110888
cg07297964	0.82418	0.0743366
cg12055114	0.824176	1.06557
cg20994660	0.824175	0.670647
cg16280141	0.824171	0.910322
cg26379383	0.824152	0.844335
cg02048890	0.824151	1.06557
cg26130488	0.82415	2.04928
cg14596967	0.824149	0.364527
cg11725581	0.824145	0.736023
cg08682153	0.824126	0.56271
cg09559021	0.824108	0.315534
cg24596132	0.824101	4.83277
cg00495775	0.824097	0.388942
cg14304515	0.824096	0.0771914
cg26180015	0.824093	1.44783
cg15313332	0.824092	1.11378
cg13546414	0.824089	1.04212
cg11664251	0.824083	1.06811
cg21542842	0.824083	0.0792512
cg05560302	0.824076	1.06811
cg18782604	0.824063	2.55046
cg17739428	0.824061	0.638877
cg22711777	0.824057	1.06811
cg01282174	0.824056	2.87949
cg03263730	0.824052	4.90883
cg04295372	0.824046	0.315534
cg24806126	0.824042	0.276636
cg17327067	0.824038	0.277287
cg00960263	0.824033	1.19566
cg03851878	0.824021	0.273501
cg18158391	0.824021	1.30199
cg09357350	0.824015	0.713261
cg18083597	0.824013	2.68575
cg12661316	0.82401	3.94057
cg08851719	0.824009	2.55046
cg23880581	0.82399	1.04212
cg03509106	0.823987	1.56408
cg03399933	0.82398	1.76344
cg18758906	0.823974	1.44783
cg26307926	0.823968	0.861831
cg03433699	0.823962	4.07522
cg05588496	0.823927	0.304157
cg02043159	0.823925	0.222416
cg00858855	0.823922	2.0932
cg19006003	0.823898	0.487164
cg27403265	0.823897	1.68164
cg02368812	0.823893	0.713261
cg17125472	0.823878	0.172994
cg01832892	0.823877	0.751818
cg16015031	0.823851	2.717
cg02577108	0.82384	2.66828
cg24711649	0.82383	1.90873
cg05583831	0.82382	1.56408
cg17098147	0.823812	3.45459
cg22488857	0.8238	2.05549
cg24313303	0.823798	4.90883
cg22121570	0.823795	3.15348
cg04387396	0.823792	2.34508
cg04141806	0.823791	0.713261
cg11919558	0.823789	1.90077
cg17125477	0.823789	2.68575
cg03598754	0.823782	0.355547
cg23603376	0.82378	1.18507
cg24617568	0.823779	1.76344
cg00076325	0.823777	0.315534
cg22082046	0.823768	0.473122
cg16046465	0.823762	0.711397
cg00318756	0.823741	0.670647
cg19691563	0.82374	2.55046
cg17955599	0.823723	0.445703
cg10711857	0.823722	1.19566
cg14981137	0.823719	0.713261
cg15912040	0.823701	0.0792512
cg17506553	0.823694	1.58288
cg26849331	0.823688	3.43103
cg17826594	0.823687	1.06811
cg14405924	0.823687	0.078785
cg01965939	0.823682	0
cg09537031	0.823674	4.71203
cg13685314	0.823662	2.05549
cg16092330	0.823658	0.602994
cg10021819	0.823653	1.24098
cg15134628	0.823646	2.68575
cg17283453	0.823645	2.68575
cg24080008	0.823636	1.06811
cg26775191	0.823631	1.06557
cg00888463	0.823629	0.473122
cg18649028	0.823621	0.146549
cg12149911	0.823615	0.0509209
cg01338955	0.823612	1.19566
cg03174507	0.823602	0.0743366
cg25456549	0.823596	1.90077
cg27336026	0.823596	2.0932
cg12336777	0.82358	4.43526
cg11485152	0.823576	1.30199
cg09161455	0.823564	2.66828
cg05767404	0.823561	3.94057
cg05026102	0.823561	2.87949
cg27134139	0.823555	3.45459
cg07838106	0.823549	1.90077
cg26859841	0.823546	0.670647
cg19735590	0.823539	3.43103
cg02260839	0.82353	1.43945
cg14788242	0.82353	1.56408
cg13390022	0.823528	0.525549
cg01869273	0.823527	0.670647
cg21928095	0.823521	1.43945
cg01765461	0.823515	0.304157
cg22260958	0.823503	0
cg23493016	0.823497	1.11378
cg22444610	0.823495	0.315534
cg14857764	0.823493	1.58288
cg21624311	0.82349	2.8627
cg05516537	0.82347	2.66828
cg22541755	0.823462	3.94057
cg24166893	0.823462	1.63667
cg08170427	0.823459	0.356986
cg25758217	0.823458	0.525549
cg19742055	0.823453	1.11378
cg16629702	0.823449	4.07522
cg16170614	0.823448	1.19566
cg16392213	0.823445	1.18507
cg02489956	0.823442	0.273501
cg22130145	0.823439	2.0932
cg14215970	0.823437	0.921737
cg01948978	0.823429	0.0705575
cg27449200	0.823427	3.58823
cg23640002	0.82341	1.18507
cg21569006	0.823408	2.68575
cg19815327	0.823405	2.717
cg10763234	0.823388	4.97503
cg03370752	0.823378	0.193201
cg17177006	0.82337	1.63667
cg26290716	0.823369	0.414522
cg04193820	0.823354	0.273501
cg08687386	0.823353	0.713261
cg14183384	0.823348	0.276636
cg11155784	0.823338	0.0705575
cg07773060	0.823336	4.71203
cg11554266	0.82333	1.36725
cg26674943	0.823327	4.57258
cg07671858	0.823311	1.58288
cg06636427	0.823309	3.62099
cg22478261	0.823296	3.45399
cg26308477	0.823294	0.844335
cg05398903	0.823293	1.58288
cg07628404	0.823291	3.05828
cg22490454	0.823289	2.31338
cg08484526	0.823288	2.34508
cg13595212	0.823281	1.58288
cg00690082	0.823277	0.132685
cg00143249	0.823264	1.43664
cg23064601	0.823262	0.56271
cg25234732	0.823246	2.55046
cg18179075	0.823245	2.05549
cg03495195	0.823235	1.58288
cg04297067	0.823223	4.97503
cg24592906	0.823222	0.473122
cg05689600	0.823218	2.0932
cg12069379	0.823205	0.277935
cg16151503	0.823203	0.193201
cg09618953	0.823196	0.844335
cg08428545	0.823196	1.19566
cg20773479	0.823194	0.400539
cg11163901	0.823173	1.11378
cg04599026	0.823163	2.05549
cg16545079	0.823163	0.132685
cg10437806	0.823153	0.487164
cg12664940	0.823153	2.717
cg12797594	0.823152	1.43945
cg01733438	0.823148	0.132685
cg10138630	0.823145	0.0823886
cg14818701	0.823142	0.736023
cg22543992	0.823137	0.921737
cg16918905	0.823136	4.64973
cg08758996	0.823128	1.68164
cg03244997	0.823126	0.112818
cg20789933	0.823124	1.18507
cg11060907	0.823119	1.90873
cg07690882	0.823113	0.631496
cg12062782	0.823111	3.45459
cg26755141	0.823109	0.146549
cg10556636	0.823104	1.11378
cg21187352	0.823099	1.30199
cg20679955	0.823099	0.0771914
cg26509211	0.823089	2.34508
cg25394505	0.823079	1.36725
cg07161061	0.823077	0.751818
cg27390819	0.823075	2.68575
cg14957718	0.823073	2.0932
cg24121424	0.823072	1.43664
cg13361007	0.823066	1.44783
cg05287314	0.823065	0.844335
cg02993533	0.823059	2.04356
cg09577455	0.823059	0.222416
cg22650648	0.823057	0.222416
cg22201381	0.823055	4.90883
cg05592406	0.823054	0.631496
cg14154973	0.823051	2.30754
cg17009842	0.82305	2.717
cg23723903	0.823049	4.43526
cg09279169	0.823046	0.205153
cg02006203	0.823046	2.05549
cg27557829	0.82304	0
cg08678154	0.823038	1.44783
cg18247042	0.823038	3.15348
cg25955180	0.823038	1.19566
cg19109120	0.823036	0.751818
cg20272619	0.823025	1.06811
cg22826874	0.823022	1.56408
cg15605235	0.823014	0.137454
cg15397076	0.82301	0.751818
cg17271428	0.823005	3.45459
cg06739029	0.823	0.910322
cg07328519	0.822999	2.04356
cg26062223	0.822997	0.586376
cg04011206	0.822997	1.06557
cg21566689	0.822994	2.0932
cg18058949	0.822989	4.43526
cg27451484	0.822984	1.43664
cg09251429	0.822976	0.487164
cg06202585	0.822973	1.30199
cg25613641	0.822962	4.30853
cg06829969	0.822961	0.670647
cg25902187	0.82296	0.899356
cg00738919	0.822959	0.0345743
cg24844000	0.822947	0.243681
cg05890898	0.822937	0.445703
cg02605634	0.822936	0.124007
cg11811212	0.822936	2.8627
cg23470850	0.822936	1.04212
cg15120333	0.822918	0.910322
cg01568998	0.822914	0.586376
cg16660547	0.822905	0.487164
cg00797821	0.822902	2.66828
cg19375123	0.822899	0.844335
cg08343042	0.822898	1.06811
cg27239280	0.822897	0.112818
cg14438453	0.822895	0.146549
cg23032129	0.822894	0.388942
cg08797471	0.822885	4.20591
cg23884076	0.822881	4.30853
cg11896271	0.822879	0.638877
cg08718490	0.822877	0.400539
cg01219553	0.822866	0.137454
cg19855470	0.822862	0
cg09182189	0.822861	0
cg08687825	0.822836	0.921737
cg16348358	0.822829	0.126868
cg05674199	0.822819	0.638877
cg00005619	0.822807	0.0743366
cg22380033	0.822801	4.78629
cg02566775	0.822796	0.277287
cg19646112	0.822795	4.83277
cg08372619	0.822794	0.586376
cg01891966	0.822792	0
cg12749636	0.822792	3.94057
cg09294077	0.822789	2.30754
cg25992874	0.822782	0.083768
cg03703707	0.82278	0.273501
cg09567915	0.822773	0.276636
cg15638055	0.822773	0.224511
cg01945183	0.82277	2.0932
cg09076720	0.822768	0.525549
cg13185177	0.822766	0
cg17359629	0.822758	2.66828
cg01034993	0.822752	1.68164
cg20995450	0.822743	0.921737
cg23513168	0.822742	0.713261
cg01517740	0.822736	1.43664
cg00679731	0.822736	1.63667
cg26301788	0.822717	0.400539
cg09075925	0.822713	0.315534
cg05936516	0.822694	0.276636
cg23445772	0.82269	0.146549
cg23679769	0.82269	0.232407
cg19011826	0.822685	0.713261
cg17444738	0.822666	0.400539
cg11691844	0.822661	0.631496
cg02227623	0.822661	0.670647
cg21210041	0.82266	1.04212
cg13806106	0.822657	0.921737
cg07204353	0.822654	4.42603
cg24293044	0.822641	4.71203
cg20203469	0.822638	0.751818
cg12730468	0.822629	1.68164
cg13142700	0.822627	3.37394
cg19619956	0.822619	0.713261
cg25366141	0.822619	3.43103
cg04454050	0.822619	0.083768
cg19601636	0.822617	0.445703
cg01705587	0.822605	1.63667
cg05670991	0.822599	0.304157
cg22533606	0.822579	0.0543893
cg17020562	0.822577	0.844335
cg10096145	0.822576	2.717
cg05781999	0.822574	0.736023
cg09226262	0.822571	1.06557
cg08991339	0.822563	1.43664
cg05107500	0.822545	0.273501
cg20335672	0.822542	0.243681
cg24438145	0.822528	3.15348
cg01833689	0.822518	2.0932
cg11080651	0.822508	2.0932
cg15105703	0.822494	2.30754
cg14011486	0.822492	4.43526
cg02179652	0.822482	1.11378
cg23781495	0.822481	0.146549
cg23818870	0.82248	1.63667
cg10118093	0.82248	0.861831
cg01401460	0.822472	0.364527
cg15531512	0.822467	1.18507
cg04709771	0.82246	0.355547
cg18506744	0.822459	2.68575
cg14357535	0.822458	0.184481
cg25983531	0.822456	2.05549
cg18561589	0.822454	0.863774
cg19885761	0.822452	3.43103
cg07063351	0.82245	1.43945
cg09601505	0.822447	0.193201
cg08128274	0.822445	1.90077
cg01834022	0.822441	2.717
cg21875330	0.822434	1.04212
cg20764116	0.822428	4.07822
cg16810605	0.822428	0.473122
cg22215728	0.822428	0.276636
cg19204131	0.822428	0.400539
cg13390284	0.822418	0.184481
cg07475000	0.822416	0.736023
[truncated: 24,577 more rows]

## Sheet: Normal vs SLE LN+&LN- hypo
Data Supplement 4-3		Hypomethylated DNA CpG sites in SLE LN+ and SLE LN- compare to NC
CpG sites	Fold Change (SLE LN+ and LN-/NC)	q-value(%)
cg04352304	0.833331	0.154603
cg03749016	0.833326	1.70606
cg11526928	0.83332	1.13829
cg13074866	0.833308	1.26378
cg16143804	0.833306	1.40457
cg03979284	0.833305	1.45163
cg18446441	0.8333	2.75152
cg04493247	0.833296	2.08231
cg12699327	0.83329	0.233224
cg03473518	0.833289	4.24792
cg00637230	0.83328	0.971665
cg14531663	0.833272	4.24188
cg09953499	0.833267	3.71954
cg25741487	0.833264	2.56095
cg04523268	0.833263	1.72105
cg04739460	0.833261	3.39414
cg14157855	0.83326	0.994458
cg04022108	0.833243	0.534191
cg25965774	0.833238	2.91934
cg00701064	0.833235	1.45163
cg09344183	0.833214	1.55243
cg20848988	0.833211	0.87966
cg13554086	0.833206	1.45163
cg12899421	0.833201	0.405794
cg10433048	0.833187	0.235229
cg15800421	0.833187	0
cg27061249	0.833183	4.08526
cg05580073	0.833181	0.710474
cg27143082	0.83317	0.698758
cg13990947	0.833167	1.21342
cg03598338	0.833163	1.69943
cg02570563	0.833159	0.555181
cg24071927	0.833149	2.70773
cg17356733	0.833147	3.13116
cg27405960	0.833143	1.25439
cg21100077	0.833141	0.123043
cg18443253	0.833139	4.41234
cg11439004	0.833137	2.03383
cg14604568	0.833134	4.5242
cg25739938	0.833134	2.51144
cg04789529	0.833129	1.14344
cg08129312	0.833127	1.21342
cg23349790	0.833124	2.70773
cg10947831	0.833108	3.68912
cg22429121	0.833101	0.126373
cg27663938	0.833095	3.97265
cg19515239	0.833087	1.84001
cg18801691	0.833079	0.987859
cg15433309	0.833077	0.322896
cg17483411	0.833069	0
cg12225226	0.833059	0.971665
cg02021919	0.833045	2.56095
cg09140281	0.833041	3.37356
cg10516701	0.833039	0.761102
cg11115235	0.833035	2.16883
cg07569994	0.833034	1.55243
cg02630790	0.833029	0.710474
cg00965578	0.833028	1.59696
cg09840840	0.83302	0.710474
cg20633875	0.83302	2.51144
cg11248450	0.833015	0.415614
cg05146756	0.833006	1.43599
cg13464915	0.832995	1.25439
cg07949612	0.832993	0.312523
cg05922057	0.832977	0.710474
cg15555970	0.83297	4.64495
cg25410117	0.832968	0.545136
cg08362102	0.832961	2.85769
cg02428119	0.83296	2.51597
cg16264035	0.832957	2.32054
cg23939875	0.832957	4.5083
cg07479491	0.832937	1.13829
cg25276412	0.832915	3.81231
cg09904497	0.832915	0.403087
cg20264966	0.832905	2.72212
cg02160530	0.832904	2.05068
cg01064373	0.832903	0.108091
cg23251057	0.832903	2.75152
cg04006323	0.832902	0.835829
cg01357892	0.8329	3.37356
cg02456288	0.832887	0.139287
cg02397727	0.832885	0.555181
cg22341256	0.832885	1.55243
cg25757598	0.832885	1.14344
cg12566756	0.832882	3.32446
cg18250846	0.832875	0.994458
cg09444637	0.832874	0.235229
cg09761310	0.832863	0.940537
cg21757127	0.832857	0.403087
cg08734740	0.832854	3.00318
cg05479618	0.832854	3.41409
cg19620994	0.832852	2.70773
cg18702197	0.83284	0.312523
cg20383299	0.832826	2.16883
cg02664349	0.832825	0
cg01994205	0.832821	0.971665
cg26152017	0.83282	0.154603
cg12972233	0.832818	0.940537
cg26607748	0.832818	0.619863
cg21735374	0.832817	0.545136
cg08843850	0.83281	2.84266
cg06880612	0.832802	1.55243
cg17338816	0.832799	1.40457
cg08198102	0.832798	3.23516
cg21274857	0.832796	0.735633
cg27567401	0.832791	2.3875
cg03310242	0.832787	2.06026
cg14530290	0.832782	0.940537
cg02532341	0.832782	0.449925
cg25151916	0.832773	0.0844922
cg13500720	0.832769	2.3875
cg01728493	0.832767	0.312523
cg03936104	0.832767	0.940537
cg21190228	0.832764	3.37356
cg15836660	0.832762	0.735633
cg14319893	0.832752	2.08231
cg20336172	0.83275	3.66512
cg02459604	0.832746	3.48138
cg21600537	0.832746	1.25439
cg07099388	0.832746	0.619863
cg00590670	0.832735	1.26378
cg05904716	0.832733	1.13829
cg05645755	0.832727	0.156891
cg10155261	0.832721	0.971665
cg27274706	0.832714	0.154603
cg21614735	0.832703	1.40457
cg17491622	0.832695	0.761102
cg26130488	0.832691	0.987859
cg07264124	0.832689	2.51597
cg17966192	0.832674	2.51144
cg11977693	0.832669	1.17653
cg09938511	0.832668	2.70686
cg03078339	0.832668	1.40139
cg07466983	0.832662	3.48104
cg06758539	0.832659	0.568121
cg06701191	0.832658	1.30977
cg10110474	0.832658	2.82662
cg00177388	0.832648	2.56095
cg04319659	0.832646	1.40457
cg18884137	0.832643	2.51597
cg00464095	0.832642	3.29601
cg21883598	0.832641	2.75152
cg20525088	0.83264	0.735633
cg05210412	0.832628	3.48138
cg02039022	0.83262	1.45163
cg12623782	0.832616	4.10963
cg26259171	0.832615	0.403087
cg16061498	0.832611	0.403087
cg25273602	0.832608	1.26378
cg15225364	0.832604	0.330424
cg14844236	0.832597	0.971665
cg18351939	0.832596	3.2387
cg11576590	0.832588	2.32054
cg08330183	0.832586	2.05068
cg18566883	0.832571	3.39414
cg14510333	0.832569	2.05068
cg01686975	0.832568	3.80104
cg24869336	0.832557	0.233224
cg24853978	0.832555	0.698758
cg14487292	0.832555	0.545136
cg09294077	0.832544	1.40139
cg24575676	0.832542	1.55243
cg21509821	0.832531	1.69943
cg05871136	0.832529	0.619863
cg02150218	0.832528	0.0774431
cg20119487	0.832521	0.494861
cg19099050	0.832521	1.84001
cg06211724	0.832508	1.55243
cg14780416	0.832497	1.70606
cg24453699	0.832491	2.10946
cg24865637	0.832487	0.217144
cg21228270	0.832486	1.72105
cg16232674	0.832485	2.91791
cg17344091	0.83248	4.08526
cg27178940	0.832469	1.69547
cg16116512	0.832466	2.51144
cg07773060	0.832463	2.70686
cg20952768	0.83246	0.312523
cg17491368	0.832457	3.16514
cg01220440	0.832452	0.134396
cg02371408	0.832446	0.0837539
cg14936778	0.832442	2.70686
cg24496978	0.832438	0.294028
cg05853159	0.832437	0.698758
cg13718185	0.832433	0.0774431
cg11059483	0.832423	2.05068
cg14766620	0.832417	3.896
cg05146536	0.832417	3.37356
cg03811629	0.832416	0.120541
cg13062301	0.832416	1.17653
cg15457899	0.832415	0.308407
cg08576185	0.832404	0.60407
cg13942016	0.832403	4.10963
cg13791131	0.8324	3.02059
cg07732755	0.8324	0.21138
cg14690197	0.832394	3.48104
cg03330678	0.83238	2.82662
cg05877497	0.832369	0.761102
cg06515159	0.832367	3.13116
cg06596654	0.832365	2.93697
cg20078972	0.832361	3.59266
cg07536144	0.832358	1.13829
cg14744898	0.832355	1.13829
cg10935762	0.832353	1.84001
cg00544449	0.832353	2.05068
cg18081940	0.832351	3.58352
cg19456540	0.832333	2.55312
cg06613111	0.83231	0.545136
cg00327355	0.832306	0.449925
cg24886257	0.832306	2.82662
cg10569606	0.832304	0.308407
cg27076139	0.832301	2.3875
cg09727210	0.832298	4.9455
cg26705574	0.832294	0.235229
cg13445593	0.832294	4.77203
cg06840743	0.832293	0.534191
cg12194701	0.832285	0.534191
cg22402121	0.832277	2.75152
cg21920570	0.832274	1.21342
cg03880841	0.832266	0.0873349
cg16751764	0.832259	2.72212
cg14408465	0.832258	2.75152
cg02168303	0.832255	1.70606
cg02436004	0.832254	0.568121
cg20098887	0.832244	3.48104
cg01049417	0.832241	1.13829
cg00033668	0.832241	2.45856
cg22986770	0.832224	3.29601
cg20159885	0.832219	1.70606
cg14068796	0.83221	1.70606
cg07504763	0.832199	0
cg25814293	0.832194	0.108091
cg15137369	0.832182	0.534191
cg13015710	0.832181	0.60407
cg13361007	0.832176	0.735633
cg08137236	0.832175	1.17653
cg01956781	0.832172	0.415614
cg02108033	0.832164	1.45163
cg02386311	0.832161	2.05068
cg08621957	0.83216	2.32054
cg11474701	0.832156	0.308407
cg22018086	0.832154	1.62151
cg21208682	0.832152	4.05879
cg07835051	0.832144	3.93487
cg08598221	0.83214	0
cg09486902	0.832139	0.353626
cg13817952	0.832132	3.75618
cg00302983	0.832122	0.405062
cg20210482	0.832121	3.23516
cg22489510	0.832104	1.26378
cg27641961	0.832102	1.69943
cg16108230	0.832102	2.08231
cg00602811	0.832096	0.0995259
cg18715793	0.832091	1.25439
cg16962008	0.832081	0.534191
cg24490542	0.832077	1.87781
cg02612963	0.832072	2.72212
cg13398482	0.83207	0.494861
cg16831055	0.832069	1.34092
cg07528595	0.832066	0
cg24663256	0.83206	0.568121
cg12133048	0.832056	0.449925
cg10775792	0.832053	1.26378
cg18229767	0.832049	2.06026
cg25784308	0.832049	0.312523
cg10243398	0.832044	0.449925
cg21258596	0.832041	0.217144
cg12355110	0.832037	0.108552
cg24599065	0.832035	0.994458
cg24129390	0.832026	0.474794
cg04941721	0.832024	0.568121
cg04735908	0.832024	0.405062
cg15914463	0.832012	0.0837539
cg05464302	0.832011	3.43001
cg11163975	0.83201	3.62136
cg13088432	0.832002	3.48104
cg14078309	0.831996	1.34092
cg14211915	0.831992	1.72105
cg03744440	0.831983	1.69547
cg07814567	0.831983	0.568121
cg01104250	0.83198	1.17653
cg23445859	0.831977	3.90713
cg21059475	0.831976	0.60407
cg02096397	0.831968	0.171226
cg12125614	0.831966	3.48138
cg23265096	0.831958	0.156891
cg17327067	0.831957	0.171226
cg17231690	0.831956	0.545136
cg16307705	0.831955	1.21342
cg11480278	0.831953	4.28148
cg18121981	0.831948	1.70606
cg08473858	0.831947	1.21342
cg19660812	0.831938	3.29601
cg15251311	0.831924	0.13334
cg00369414	0.831924	2.05068
cg07557342	0.831921	0.322896
cg02266731	0.831918	3.49415
cg21655969	0.831913	0.405062
cg25755575	0.831908	0.555181
cg23524735	0.831898	2.70773
cg13726843	0.831884	0.710474
cg16174121	0.83188	3.94923
cg26690592	0.831877	2.83802
cg14423417	0.83187	0.341149
cg06173520	0.831867	2.05068
cg26537478	0.831862	0.126373
cg14507088	0.831858	1.43599
cg01105963	0.831851	0.971665
cg17411135	0.831843	0.835829
cg11873311	0.831842	1.87781
cg26189067	0.831842	0.15619
cg15228694	0.831841	2.72212
cg11667258	0.83184	3.62136
cg25711575	0.831839	0.312523
cg02553663	0.831838	3.13116
cg07014673	0.831838	2.56095
cg09176957	0.831832	0.940537
cg02868338	0.831824	0.940537
cg22562942	0.831818	3.93985
cg20113012	0.831803	0.294028
cg09942999	0.831802	2.10946
cg24894629	0.831802	0.403087
cg00951869	0.831791	1.69943
cg24033871	0.831788	0.235229
cg14549976	0.831785	0.710474
cg09963123	0.831785	0.568121
cg10112017	0.831785	1.13829
cg21466150	0.831781	0.108091
cg14634534	0.831772	0.994458
cg14452121	0.831771	3.02059
cg15015109	0.831768	1.69547
cg09287629	0.831764	1.87781
cg05657656	0.831763	3.2387
cg19768599	0.83176	0
cg23856413	0.831759	0.257555
cg21321248	0.831757	0.698758
cg06890747	0.831753	3.48104
cg23222472	0.831749	3.66512
cg06179159	0.831734	0.940537
cg16152753	0.831714	2.61959
cg26849331	0.83171	1.70606
cg13464448	0.831696	2.06026
cg22711917	0.831689	0.474794
cg25397922	0.831686	0.835829
cg18395466	0.831682	0.403087
cg19237691	0.831677	0.761102
cg22271921	0.831673	0.698758
cg00119279	0.831672	0.568121
cg23215729	0.831671	0.330424
cg21735256	0.831662	0.322896
cg02232320	0.831661	2.05068
cg15565081	0.831658	0.763041
cg08687386	0.831657	0.415614
cg05876883	0.831646	4.46723
cg05350411	0.831642	1.45163
cg11499681	0.831634	3.13116
cg14799457	0.831633	0.545136
cg02630214	0.831631	0.835829
cg01697902	0.831626	2.28215
cg19339902	0.831621	0.449925
cg22348673	0.831621	1.14344
cg23032032	0.831621	2.28215
cg08685085	0.831611	0.60407
cg07188523	0.831606	1.70606
cg14675881	0.831605	3.16514
cg02527527	0.831596	1.30977
cg00699986	0.83158	2.03383
cg11470941	0.831574	1.45163
cg02495310	0.831557	1.13829
cg12258093	0.831556	0.0873349
cg03586820	0.831553	0.994458
cg18902978	0.831551	0.619863
cg11006812	0.83155	0.15619
cg23284720	0.831547	0.120637
cg01850449	0.831544	0.555181
cg13391638	0.831544	1.40457
cg04919274	0.831519	3.00318
cg01886556	0.831518	1.13829
cg00689492	0.831518	3.37356
cg07042267	0.831497	2.93697
cg22828383	0.831492	0.474794
cg25701164	0.83148	0.405062
cg10961753	0.831479	0.763041
cg02909136	0.831475	1.25439
cg08238215	0.831469	0.994458
cg13216331	0.831462	2.84266
cg09398200	0.831461	0.353626
cg07833420	0.831457	0.87966
cg06473276	0.831449	1.14344
cg11027127	0.831438	3.39414
cg27143370	0.831432	2.82662
cg00825252	0.831422	3.48502
cg07335556	0.831418	0.123043
cg22016995	0.831413	0
cg15928093	0.831405	4.31215
cg02320474	0.831403	3.64687
cg22376856	0.831401	0
cg05989628	0.8314	0.322896
cg07557690	0.831398	0.994458
cg19235026	0.831396	3.2387
cg00584713	0.831393	2.10946
cg25017777	0.831388	0.312523
cg05494269	0.83138	2.70686
cg18259915	0.831373	0.156891
cg19856728	0.831371	0.177858
cg06603074	0.83137	0
cg01873886	0.83137	4.41234
cg20843052	0.83137	3.02589
cg17404534	0.831369	0.698758
cg09628962	0.831368	2.85769
cg04994084	0.831366	0.545136
cg01087254	0.831362	3.64687
cg05608790	0.83136	0.13334
cg08177359	0.831357	0.405062
cg08522176	0.831356	2.06026
cg02755525	0.831356	3.97265
cg04641171	0.83135	0.353626
cg02126031	0.831348	1.69943
cg11829870	0.831347	0
cg03874358	0.831341	2.03383
cg25181144	0.831335	1.69547
cg09977376	0.831325	0
cg22198603	0.831315	0.415614
cg00719668	0.831312	2.82662
cg24882551	0.831309	2.16883
cg04451880	0.831307	0
cg02130040	0.831301	1.84001
cg26132320	0.831286	0.403087
cg05597001	0.831286	0.87966
cg17656267	0.831285	2.06026
cg01750157	0.831266	0.987859
cg26475649	0.831263	1.17653
cg25939853	0.831262	2.75152
cg22078572	0.83126	0.403087
cg15749870	0.831258	2.08231
cg22769941	0.831257	3.02059
cg18581173	0.831255	0.474794
cg25262656	0.831248	0.15619
cg02956542	0.831247	2.84266
cg08845123	0.83124	3.02589
cg13918518	0.831238	0.217144
cg00674304	0.831229	0.761102
cg23229770	0.831226	1.87781
cg22460896	0.831217	2.85769
cg27024932	0.831215	0.710474
cg00379420	0.831211	0.449925
cg20194314	0.831208	3.32446
cg21944443	0.831203	1.25439
cg18417954	0.831203	1.69547
cg06309788	0.8312	3.49415
cg03411507	0.831199	0.940537
cg08196758	0.831183	0.156891
cg03082779	0.831176	3.13116
cg21912060	0.831169	1.84001
cg10244340	0.831168	0.987859
cg04679712	0.831164	0.415614
cg16177732	0.831161	3.59266
cg04084354	0.831142	2.70773
cg08007465	0.831139	2.82662
cg07673230	0.831131	0
cg09868035	0.831125	1.25439
cg22370006	0.831121	0.13334
cg20830514	0.831119	1.40457
cg17389504	0.831118	0.411593
cg11244037	0.831116	1.45163
cg23470850	0.831108	0.294028
cg06496344	0.831099	4.23221
cg19108881	0.831098	0.322896
cg17990197	0.831088	1.69547
cg08483876	0.831077	0.215514
cg23965061	0.831075	2.3875
cg25473438	0.831074	0.87966
cg19432851	0.831073	0.294028
cg05418487	0.831058	2.06026
cg10738119	0.831056	3.29601
cg25556330	0.831051	0.415614
cg05064683	0.831044	2.03383
cg05929019	0.831043	1.87781
cg13707951	0.831035	1.72105
cg13574488	0.831027	0.940537
cg22990967	0.831017	3.93985
cg05870072	0.831013	3.64687
cg03005293	0.831011	2.32054
cg20004634	0.831007	0.987859
cg24351410	0.831005	1.26378
cg25495685	0.830994	0.87966
cg18173058	0.830993	1.40139
cg23881601	0.83099	0.126373
cg24393055	0.830988	0.835829
cg14612544	0.830982	3.41409
cg24526499	0.830973	0.405794
cg00460235	0.830968	0.108091
cg09216650	0.830963	3.64687
cg12016746	0.830958	2.45856
cg04592811	0.830956	3.13116
cg23296791	0.830953	4.05856
cg09914404	0.830951	3.71954
cg21406461	0.830949	1.55243
cg16408771	0.830933	2.51597
cg06143522	0.83093	3.90713
cg02084046	0.830928	1.13829
cg02550961	0.830914	0.971665
cg02889774	0.830912	0.534191
cg07729130	0.83091	0.411593
cg25893275	0.83091	0.312523
cg09193479	0.830907	3.48702
cg23447233	0.830907	3.93565
cg03685886	0.830906	3.49415
cg00331096	0.830905	0.108552
cg02048416	0.830899	0.761102
cg10952190	0.830893	0.761102
cg14564076	0.830885	3.00814
cg04490714	0.830884	2.28215
cg08022281	0.830876	3.00814
cg10432620	0.830862	0.60407
cg04844714	0.830859	3.29601
cg19082496	0.830859	2.10946
cg20994660	0.830859	0.312523
cg21784036	0.830851	2.83802
cg11081729	0.83085	0.710474
cg24969820	0.830847	1.84001
cg04135106	0.830842	0.294028
cg03198009	0.83084	4.37266
cg19657174	0.830827	2.82662
cg10617763	0.830821	1.72105
cg16589299	0.830806	3.45153
cg13001495	0.830804	1.13829
cg08086720	0.830797	0.474794
cg07973162	0.830796	4.52683
cg16822035	0.830795	0.971665
cg15258696	0.830789	0.710474
cg24155427	0.83077	0.555181
cg12215294	0.830766	0.835829
cg20567047	0.830764	2.06026
cg02435083	0.830763	2.93697
cg01276475	0.83075	0
cg22322343	0.830747	0.0844922
cg04730825	0.830733	0.405062
cg16922167	0.830731	1.26378
cg09186006	0.830726	3.23516
cg24913349	0.830724	1.45163
cg02768785	0.83072	2.51597
cg19490868	0.830719	2.28215
cg04315646	0.830718	4.37266
cg22246636	0.830716	0
cg13274254	0.830713	2.10946
cg04274487	0.830712	0.217144
cg21185662	0.830711	0.619863
cg01116059	0.830708	2.16883
cg06312813	0.830701	0.322896
cg10058779	0.8307	0.139287
cg03967521	0.8307	1.45163
cg00017062	0.830673	3.97265
cg14167629	0.830672	0.126373
cg26033586	0.83066	0.322896
cg09877744	0.830657	1.34918
cg11630404	0.830651	1.84001
cg17201760	0.830645	0.233224
cg01610979	0.830637	3.2387
cg03479715	0.830621	2.28215
cg13324103	0.83062	3.68912
cg16450590	0.830618	0.761102
cg18368297	0.830612	0.123043
cg17199247	0.830609	2.56095
cg01560972	0.830607	0.763041
cg00183107	0.8306	0.322896
cg10974632	0.830594	0.139287
cg01969916	0.830591	2.72212
cg17160751	0.830582	2.16883
cg03573945	0.830579	1.40457
cg25137372	0.830574	3.32446
cg18561589	0.830573	0.494861
cg10241484	0.830573	0.474794
cg25082487	0.830567	2.06026
cg24477401	0.830564	0.294028
cg10332700	0.830537	3.48138
cg12730047	0.830532	2.56095
cg13382694	0.830527	1.69547
cg04136610	0.830525	1.13829
cg01031400	0.83052	0.698758
cg09614653	0.830506	0.215514
cg16475478	0.830495	3.29601
cg24015249	0.83048	2.72212
cg04672450	0.830478	0.21138
cg18200741	0.830478	0.761102
cg05990549	0.830469	0.134396
cg09531892	0.830466	0.87966
cg09908042	0.830465	4.59758
cg01949993	0.830464	1.55243
cg21545535	0.830461	0.233224
cg27375378	0.830461	1.69547
cg23762465	0.830456	1.25767
cg16403854	0.830451	0.156891
cg16019809	0.830451	0.940537
cg08720028	0.830446	4.03487
cg23730027	0.830437	0.120541
cg02461011	0.830426	2.55312
cg14991984	0.830422	1.55243
cg21485704	0.830411	0.405062
cg03962691	0.830405	1.55243
cg07694975	0.830405	2.45856
cg05928051	0.830396	0.545136
cg10098010	0.830395	0.257555
cg26782108	0.830391	0.108552
cg09540612	0.830387	2.51597
cg20101352	0.830386	2.08231
cg12431483	0.830383	0.835829
cg16155655	0.83038	0.555181
cg15504662	0.83038	1.76348
cg00343906	0.830379	2.84266
cg05984508	0.830374	0.619863
cg05898953	0.830371	2.83802
cg03847716	0.83035	1.21347
cg27504802	0.830349	1.26378
cg27237706	0.830342	0.123043
cg01004056	0.830338	1.55243
cg05882426	0.830336	0.294028
cg08383315	0.830334	2.06026
cg16653538	0.83033	0.735633
cg12265829	0.830329	2.93697
cg14429847	0.830322	1.87781
cg17495154	0.830318	0
cg03182917	0.830317	2.10946
cg11071207	0.830313	0.21138
cg14345154	0.830312	2.93697
cg10362172	0.830296	0.233224
cg05053562	0.830295	0.405794
cg06444755	0.830293	0.330424
cg18230771	0.830282	2.93697
cg15009090	0.830281	3.02059
cg02009651	0.830279	2.16883
cg16776065	0.830277	1.21342
cg19511844	0.830263	0.156891
cg23125506	0.830254	0.60407
cg09257735	0.830251	0.60407
cg04386206	0.830242	1.84001
cg10839823	0.830241	0.177858
cg25079915	0.830236	2.10946
cg26298814	0.830235	0.449925
cg03502791	0.830234	0.971665
cg00885682	0.830233	2.28215
cg05016408	0.830228	2.56095
cg26554353	0.830225	3.11238
cg22418909	0.830217	2.08231
cg11698035	0.830215	0.403087
cg17305181	0.830214	3.00814
cg18282455	0.830202	0.735633
cg02719752	0.830199	0.835829
cg19815327	0.830195	1.45163
cg04674315	0.830191	0
cg04794690	0.830189	3.62195
cg25179876	0.830188	3.45153
cg18784558	0.830177	2.08231
cg06268694	0.830177	1.76348
cg10442325	0.830171	2.70773
cg13633497	0.830169	3.59266
cg16003102	0.830167	2.51144
cg13241077	0.830166	0.353626
cg12097883	0.830165	4.05856
cg15860732	0.830155	2.05068
cg10718809	0.830147	1.43599
cg26128079	0.830142	1.40139
cg26717554	0.83013	4.23221
cg04002618	0.830124	3.66512
cg05833158	0.830121	1.45163
cg22081371	0.830119	1.55243
cg22105145	0.830115	0.294028
cg16956426	0.830106	3.93985
cg26386740	0.830105	0.405794
cg02039815	0.830096	1.55243
cg17566735	0.830083	3.81231
cg04332373	0.830076	0.0837539
cg03077671	0.830073	3.48138
cg02827112	0.830072	0.233224
cg03786327	0.830071	1.40139
cg26819611	0.830069	2.28215
cg20477147	0.830067	0.217144
cg10146277	0.830062	0.405062
cg16938363	0.83006	0.568121
cg20482698	0.830054	3.16514
cg17636752	0.830051	2.08231
cg01083633	0.830047	4.05879
cg05524529	0.830046	0.835829
cg08345372	0.830037	1.17653
cg23054840	0.830035	2.45856
cg15491461	0.830034	1.40139
cg21250356	0.830027	1.70606
cg20004910	0.830024	4.24792
cg19748424	0.830021	1.13829
cg03568017	0.830015	0.545136
cg23422463	0.830005	3.81231
cg27551605	0.829989	0.294028
cg08711067	0.829987	4.08526
cg06193383	0.829982	3.32446
cg03764381	0.829979	1.40139
cg23049458	0.829969	0.761102
cg25044514	0.829969	2.32054
cg08623277	0.829963	0.405794
cg13300202	0.829962	0.0873349
cg27270541	0.82996	3.48138
cg02973469	0.829955	3.75618
cg21675115	0.829953	2.93697
cg18799217	0.829944	0.177858
cg19027424	0.829916	2.16883
cg22793735	0.829914	1.84001
cg15909981	0.829914	1.84824
cg00779065	0.82991	0.60407
cg16249454	0.82991	2.56095
cg06153623	0.829894	2.55312
cg01671895	0.829879	2.45856
cg00593536	0.829873	3.02589
cg00334063	0.829843	0.322896
cg23065934	0.829841	2.16883
cg11908131	0.829828	3.02589
cg22048474	0.829819	0.330424
cg15795630	0.82981	0.233224
cg12150111	0.829804	0.0837539
cg00017157	0.8298	4.14889
cg08675869	0.8298	2.75152
cg09580393	0.829791	2.03383
cg26178163	0.829775	0.835829
cg13557668	0.829769	3.62136
cg10676084	0.829763	1.17653
cg06168950	0.829759	2.16883
cg26659079	0.829757	0.15619
cg20431250	0.829756	2.08231
cg04261496	0.829751	2.3875
cg03595286	0.829742	2.45856
cg16173191	0.829739	2.16883
cg21546184	0.829736	1.40457
cg15418499	0.829727	2.45856
cg23903252	0.829726	0.534191
cg15091323	0.829718	1.55243
cg04514255	0.829717	0
cg11474864	0.829713	1.25439
cg14930642	0.829707	2.05068
cg17241776	0.829697	3.77932
cg17960516	0.829696	1.13829
cg00144186	0.829695	0.940537
cg26675753	0.829694	1.17653
cg25556432	0.829691	0.233224
cg01606023	0.829691	0.474794
cg12423584	0.829683	3.80104
cg26105956	0.829683	2.84266
cg10694152	0.829675	0.474794
cg07365960	0.829672	2.51597
cg26489413	0.829661	1.43599
cg10390926	0.829658	1.55243
cg00508543	0.829657	1.13829
cg25773585	0.829656	3.64687
cg16404865	0.829649	2.61959
cg03244277	0.829645	3.00318
cg20342184	0.829644	0.534191
cg23542902	0.829639	1.84001
cg06204938	0.829637	0.235229
cg16180531	0.829633	0.403087
cg08498942	0.829632	0.108091
cg01581018	0.829625	1.13829
cg21713473	0.829623	0.233224
cg21739530	0.829621	3.00318
cg26255807	0.829617	1.72105
cg26311610	0.829616	3.93985
cg16608348	0.829612	2.70773
cg12786548	0.829608	1.43599
cg08655686	0.829606	0.21138
cg09288789	0.829606	3.29601
cg11299459	0.829602	3.2387
cg08851719	0.829593	1.70606
cg16739796	0.829587	0.405062
cg10228555	0.82958	0.735633
cg23998645	0.829575	0.87966
cg02506984	0.829571	2.70686
cg09547099	0.829569	2.56095
cg09897639	0.829558	0.0995259
cg18397864	0.829555	0.545136
cg19317715	0.829547	0.403087
cg07092212	0.829546	3.45153
cg06806638	0.829539	2.70686
cg04594452	0.829524	0
cg13477614	0.829517	0.0525567
cg05750029	0.829515	0.940537
cg06095752	0.829514	0.126373
cg13981425	0.829502	1.25439
cg11808885	0.829501	0.710474
cg02127888	0.8295	2.28215
cg03848381	0.829499	0.60407
cg24465943	0.829497	2.10946
cg03405315	0.829479	2.83802
cg11653519	0.829476	3.68912
cg02919960	0.829473	0.330424
cg20492922	0.829471	1.26378
cg00955967	0.829466	3.00318
cg10428345	0.829464	0.568121
cg11749010	0.829461	3.71954
cg21707311	0.829456	2.3875
cg06713632	0.829454	3.48138
cg07639520	0.829445	0.235229
cg17518931	0.829443	0.411593
cg09920228	0.829442	3.97265
cg14519323	0.829432	0.308407
cg14709292	0.829432	0.233224
cg08531644	0.829431	1.55243
cg03642518	0.82942	4.37266
cg05564090	0.829413	0.13334
cg11789444	0.829411	0.233224
cg01833689	0.829409	0.835829
cg04474277	0.829403	2.70686
cg06368558	0.829393	0.761102
cg03594246	0.829389	1.17653
cg08771731	0.82938	0.449925
cg12744820	0.829363	2.70686
cg22111078	0.829359	3.00318
cg04274288	0.829349	0.534191
cg08894594	0.829347	1.55243
cg11107212	0.829343	2.08231
cg22948808	0.829337	0.619863
cg25478113	0.829334	3.00814
cg24077501	0.829328	2.3875
cg07596065	0.829305	0
cg01763719	0.829303	3.37356
cg08481112	0.829295	3.48138
cg21950534	0.829295	0.185547
cg11097433	0.829295	3.02059
cg19736503	0.829288	0.257555
cg01264765	0.829288	0.971665
cg03773789	0.82928	2.45856
cg07241084	0.82928	3.66512
cg02348634	0.829271	2.10946
cg21505925	0.829264	3.39414
cg00201760	0.829255	0.971665
cg14441538	0.829254	1.43599
cg19756790	0.829252	0.0995259
cg03261272	0.829251	2.83802
cg04046364	0.82923	2.85769
cg03625177	0.829222	3.00318
cg03078269	0.829217	3.45153
cg22807449	0.829204	0.987859
cg09462826	0.829202	1.72105
cg10074727	0.829199	1.13829
cg14286514	0.829186	0
cg02742906	0.829179	2.28215
cg20789933	0.829178	0.415614
cg16081281	0.82917	0.185547
cg12542656	0.829167	0.15619
cg10966580	0.829166	1.84001
cg25409499	0.829158	0.322896
cg04903089	0.829153	3.00814
cg04835051	0.829138	4.08526
cg26108594	0.829138	0.294028
cg21925310	0.829135	1.30977
cg24157892	0.829127	3.39414
cg02771240	0.829123	0.322896
cg23411440	0.829123	1.40139
cg09470907	0.829122	4.37266
cg24275315	0.82912	0.233224
cg19435835	0.829111	0.555181
cg04003136	0.829096	1.26378
cg17465752	0.82909	0.534191
cg01078989	0.829073	0.215514
cg12367389	0.82907	1.69943
cg07491589	0.829064	2.72212
cg18478531	0.829043	3.00814
cg10096145	0.829035	1.13829
cg01757124	0.829029	0.156891
cg22218573	0.829026	0.534191
cg22159815	0.829023	0.0995259
cg12645220	0.829015	0.0525567
cg06369992	0.829013	2.06026
cg04131431	0.82901	1.26378
cg19152255	0.829009	0.987859
cg13944084	0.829008	0.835829
cg16166796	0.829004	2.10946
cg03840496	0.829004	0.698758
cg12636169	0.828994	0.761102
cg01759761	0.828991	0.233224
cg02748419	0.828981	1.84001
cg10343447	0.828977	0.405062
cg14162940	0.828969	4.52842
cg15241501	0.828969	2.61959
cg13267195	0.828963	1.72105
cg02449373	0.828952	0.217144
cg06087019	0.828946	1.45163
cg06684088	0.828939	4.08526
cg18988498	0.828937	0.215514
cg08740524	0.828932	0.763041
cg22240472	0.82893	2.72212
cg17656474	0.828929	0.171226
cg09187054	0.828915	0.710474
cg26013579	0.828912	0.698758
cg11955474	0.828909	2.51144
cg03123370	0.828909	1.55243
cg17571559	0.828908	2.56095
cg05217983	0.828903	1.70606
cg24859623	0.828901	0.761102
cg10042178	0.828893	0.405794
cg24568579	0.828889	2.28215
cg05294112	0.828887	2.05068
cg13556511	0.828881	0.353626
cg07068756	0.828876	2.16883
cg01436372	0.82887	0.21138
cg15701313	0.82887	1.69943
cg15981195	0.82887	0.940537
cg23931558	0.828866	2.10946
cg26678920	0.828866	2.72212
cg13491644	0.828865	2.06026
cg15727463	0.828864	0.835829
cg13005999	0.828853	3.49415
cg04546041	0.828853	0.710474
cg22930445	0.828847	2.93697
cg02854331	0.828845	0.0634141
cg21180599	0.828844	0.108552
cg07897690	0.828841	0.994458
cg03434029	0.828839	0.0634141
cg25025545	0.828833	3.00318
cg07888347	0.828827	2.51597
cg19235966	0.828826	1.26378
cg24595580	0.828821	2.75152
cg13321077	0.828797	0.21138
cg26697320	0.828796	2.08231
cg02589685	0.828783	0.763041
cg18567682	0.82878	1.45163
cg17360854	0.828779	3.62195
cg09963640	0.828776	0.294028
cg02978297	0.828774	1.87781
cg14285150	0.828758	0.0525567
cg13514778	0.82874	2.51597
cg02433671	0.828738	0.294028
cg01510278	0.828734	4.19241
cg03642463	0.828728	0.710474
cg08828286	0.828725	1.25439
cg13298466	0.828721	1.43599
cg24501381	0.828714	2.10946
cg27436118	0.828712	2.93697
cg09910876	0.82871	0.235229
cg24427660	0.828709	2.45856
cg00960395	0.828707	0.0844922
cg27430493	0.828689	0.555181
cg06558014	0.828689	3.00814
cg23402444	0.828677	0.619863
cg07276379	0.828676	1.49716
cg18760621	0.82867	0.21138
cg06219793	0.828668	0.257555
cg15873149	0.82866	0.449925
cg04920474	0.828652	3.58352
cg12383352	0.828648	0.698758
cg08078204	0.828644	0.15619
cg00043819	0.828638	3.81231
cg13252307	0.828637	1.40139
cg22065498	0.828632	0.403087
cg11468193	0.828625	3.13116
cg20035980	0.82862	2.82662
cg15165154	0.828615	1.84001
cg15294607	0.828608	2.32054
cg12268575	0.8286	1.26378
cg25047056	0.828595	4.10963
cg00156072	0.82859	1.26378
cg23997339	0.828585	0.405794
cg23024343	0.828579	4.37266
cg21348406	0.828573	0.710474
cg09247175	0.828572	0.761102
cg03902462	0.828569	3.29601
cg27199384	0.828565	0.971665
cg23206873	0.828561	0.710474
cg14627172	0.828558	1.40457
cg01737026	0.828551	0.534191
cg25090510	0.828544	2.16883
cg06625767	0.828543	0.233224
cg25918080	0.828527	0.233224
cg05608541	0.828522	2.83802
cg02587643	0.828508	3.2387
cg21128951	0.828482	1.14344
cg23564243	0.82848	0.341149
cg09802818	0.828476	2.06026
cg24805411	0.828469	0.0844922
cg20531872	0.828455	2.56095
cg14268557	0.828454	3.48104
cg20133901	0.828451	1.45163
cg10997718	0.828447	1.55243
cg04906656	0.828446	0.185547
cg07410339	0.828443	1.72105
cg26682904	0.828433	0.619863
cg09161455	0.828427	1.25439
cg24618413	0.828406	1.30977
cg00181432	0.828404	0.134396
cg26840770	0.828391	1.72105
cg16219246	0.828388	0.568121
cg04398983	0.828378	0.735633
cg26514623	0.828373	1.45163
cg11741189	0.82837	0.940537
cg04473569	0.828358	0.185547
cg17986181	0.828356	0.330424
cg01556552	0.828354	1.55243
cg16745829	0.82835	0.735633
cg17930361	0.828348	2.05068
cg17451941	0.828345	2.51144
cg08721026	0.828344	3.16514
cg15580458	0.828338	2.61959
cg04379738	0.828337	2.55312
cg06374962	0.828335	3.00318
cg01818151	0.828323	1.69547
cg16792632	0.828321	0.735633
cg03320827	0.82832	0.322896
cg08582356	0.828315	0.87966
cg04407063	0.828315	2.61959
cg03106958	0.828303	0.156891
cg24498885	0.828298	0.235229
cg14560364	0.828297	0.308407
cg15215560	0.828296	1.69547
cg13583162	0.828295	0.411593
cg02938926	0.828288	2.05068
cg23693683	0.828287	0.233224
cg00697992	0.82828	2.70773
cg05398903	0.828273	0.971665
cg03634479	0.82827	3.45153
cg07403899	0.828268	0.710474
cg05991454	0.828267	2.56095
cg18302606	0.828263	0.545136
cg00552318	0.828261	0.718208
cg22051636	0.828259	3.45153
cg02742971	0.828259	0.126373
cg07477922	0.828254	1.72105
cg25687894	0.828249	0
cg17397150	0.828247	0.534191
cg08799922	0.828239	0.940537
cg03278514	0.82823	3.64687
cg09177519	0.828227	2.03383
cg13037201	0.828227	2.93697
cg25888881	0.8282	1.21342
cg09076337	0.828183	0.735633
cg06358608	0.828182	4.08526
cg23929674	0.828177	2.05068
cg11201710	0.828174	0.134396
cg17078116	0.828169	4.24188
cg08530838	0.828169	3.93565
cg20057066	0.828164	1.40139
cg13827179	0.828161	0.312523
cg15296856	0.82816	1.25439
cg10392054	0.82815	0.123043
cg07560401	0.828143	3.00814
cg00018606	0.828134	1.87781
cg03137522	0.82813	0.330424
cg05680531	0.828126	3.29601
cg05769349	0.828109	0.235229
cg13899420	0.828109	1.21342
cg10832938	0.828094	0.312523
cg19155932	0.828078	0.710474
cg22840780	0.82807	2.28215
cg22784954	0.82806	3.62136
cg22479546	0.828059	0.940537
cg07145366	0.828058	0.735633
cg23976652	0.828043	0.763041
cg10482024	0.82804	0.405794
cg23078268	0.828032	2.61959
cg04030401	0.828028	0.235229
cg07383757	0.828025	1.72105
cg12702981	0.82802	0.568121
cg15839448	0.828017	2.3875
cg22962883	0.828017	0.619863
cg23757738	0.828014	2.56095
cg13075951	0.828008	1.70606
cg01435678	0.828005	1.55243
cg11581627	0.828005	0.710474
cg13670833	0.827998	0.0525567
cg03301200	0.827993	1.14344
cg17959722	0.827989	0.494861
cg07082201	0.827988	0.405794
cg25390349	0.827979	2.61959
cg18717102	0.827972	0.120637
cg24489015	0.82797	3.39414
cg06993714	0.827965	0
cg03116642	0.827963	0.405794
cg05718036	0.827958	1.45163
cg13302154	0.827956	0.763041
cg18517266	0.827949	1.25439
cg24678502	0.827946	1.45163
cg08760493	0.827937	1.84001
cg02516288	0.827926	1.87781
cg04756491	0.827922	2.85769
cg04870460	0.827919	3.62195
cg07204353	0.827914	1.25767
cg18438944	0.827911	2.05068
cg13713172	0.827906	3.94923
cg09043127	0.827904	3.48104
cg01873234	0.827898	4.91649
cg26730369	0.827885	1.70606
cg08422844	0.827882	0.405062
cg14805347	0.82788	3.49415
cg00997611	0.82788	2.51144
cg21520950	0.82787	0.294028
cg14745871	0.827866	0.568121
cg17614262	0.827864	2.06026
cg19270739	0.827862	0.0634141
cg16295145	0.82786	1.70606
cg17699374	0.827842	2.00713
cg12400336	0.827828	1.40139
cg07485916	0.827819	0.123043
cg19968631	0.827818	1.13829
cg02482603	0.827801	0.0995259
cg01543300	0.8278	0.403087
cg20969424	0.827798	3.2387
cg03411082	0.82779	2.05068
cg00133909	0.827788	0.735633
cg15491247	0.827781	0.761102
cg22624022	0.827778	0.534191
cg14028140	0.827759	1.49716
cg19381811	0.827757	0.568121
cg21282131	0.827754	1.40457
cg16884902	0.82775	2.83802
cg21179618	0.827744	0.619863
cg03467087	0.827744	2.70686
cg13599613	0.82773	2.61959
cg24770624	0.82773	0.405794
cg15176829	0.827728	2.32054
cg22065500	0.827725	0.415614
cg21426239	0.827724	0.568121
cg18494272	0.827721	0.971665
cg17817532	0.827709	2.06026
cg00996758	0.827705	0.449925
cg19024969	0.827701	2.03383
cg05057534	0.827691	2.32054
cg15248035	0.827689	2.72212
cg13465477	0.827682	1.21342
cg22007163	0.827678	0.534191
cg10439456	0.827674	0.139287
cg07676145	0.827674	1.21342
cg05031016	0.827674	0.60407
cg17105834	0.82767	1.55243
cg09391333	0.827668	1.70606
cg15929078	0.827662	2.3875
cg08946713	0.82765	1.26378
cg22425806	0.827639	0.15619
cg18054172	0.827638	1.43599
cg20591472	0.82762	0.126373
cg26930006	0.827615	0.405062
cg15031780	0.827614	0.126373
cg05476568	0.827606	3.00318
cg23042148	0.827605	0.312523
cg25988034	0.827596	1.21342
cg07813031	0.827593	2.84266
cg15985184	0.827587	4.28148
cg04788418	0.827586	0.403087
cg04980428	0.82758	0.21138
cg15182643	0.82757	1.45163
cg24321039	0.827567	2.85769
cg05667348	0.827566	0.411593
cg01384488	0.827562	0.619863
cg14346243	0.827562	3.2387
cg08108750	0.827545	1.69943
cg03380964	0.827543	0.568121
cg21282549	0.82754	0.710474
cg10026775	0.827533	2.51144
cg17243364	0.827531	0
cg19601674	0.82753	0.710474
cg13306522	0.82753	0.134396
cg22805517	0.827511	0.330424
cg26809127	0.82751	0.0995259
cg27364741	0.827499	1.55243
cg11861731	0.827498	0.545136
cg04266202	0.827495	1.25439
cg07878486	0.827487	1.25439
cg16690757	0.827487	3.23516
cg03433655	0.827485	0.568121
cg10245752	0.82748	0.108552
cg08481075	0.827476	3.29601
cg11123644	0.827474	3.02589
cg05344747	0.827462	2.61959
cg15186181	0.827453	2.08231
cg22983885	0.827452	0.761102
cg24098603	0.827449	0.940537
cg26133399	0.827448	4.06736
cg21449150	0.827446	1.13829
cg09265397	0.827445	2.82662
cg03205103	0.827444	0.134396
cg12967723	0.827436	0.330424
cg15468095	0.82743	2.05068
cg03826668	0.82743	1.70606
cg22108469	0.827427	1.84001
cg09273054	0.827419	0.698758
cg12980692	0.827419	0.0844922
cg11414560	0.827401	1.25439
cg21255942	0.827374	1.49716
cg07272305	0.827372	0.568121
cg14778074	0.827368	0.322896
cg16009633	0.827367	0.257555
cg06844012	0.827367	3.37356
cg14037240	0.827366	2.61959
cg17475110	0.82736	0.87966
cg04821793	0.82736	0.87966
cg00926215	0.827358	2.51144
cg14220170	0.827357	1.13829
cg20583430	0.827352	2.56095
cg07255019	0.827347	0.545136
cg03610867	0.82734	0.87966
cg01212887	0.827331	0.235229
cg26158950	0.82733	0.835829
cg05102552	0.82731	1.55243
cg08061040	0.82731	0.257555
cg11496778	0.827309	0.763041
cg06526020	0.827308	2.3875
cg23148467	0.827306	1.45163
cg23252815	0.827292	4.28148
cg03169059	0.827287	3.00318
cg09772121	0.827287	1.40457
cg02284014	0.827287	3.00814
cg27597392	0.827279	2.61959
cg01475649	0.827272	1.87781
cg01874877	0.827261	0.710474
cg09934789	0.827257	1.70606
cg16355771	0.827249	0.449925
cg11395610	0.827249	0.449925
cg16329896	0.827238	1.70606
cg16312002	0.827236	2.51144
cg26226511	0.827227	1.25439
cg25283465	0.827222	1.55243
cg05137450	0.827221	2.84266
cg13428152	0.827204	0.710474
cg09168808	0.827204	0.971665
cg01352586	0.827203	0.555181
cg05211189	0.827202	1.40139
cg05343404	0.8272	0.403087
cg04078115	0.827194	1.44866
cg00676660	0.827186	0.233224
cg03966751	0.827183	2.82662
cg03155200	0.827172	2.91934
cg18574157	0.827169	1.40457
cg03001945	0.82716	0.474794
cg08900409	0.827157	2.03383
cg27462405	0.827153	1.13829
cg26504229	0.827144	0.108552
cg20867963	0.827143	3.62136
cg02489449	0.827139	0.971665
cg24982682	0.82711	1.72105
cg07485198	0.827107	0.0774431
cg19238058	0.827104	1.26378
cg13617671	0.827103	2.72212
cg08318505	0.827093	0.120637
cg20429104	0.827086	3.93487
cg01533258	0.827077	3.90713
cg14165308	0.827075	1.17653
cg00840332	0.827065	3.66512
cg00484396	0.827064	3.49415
cg06122635	0.827061	2.51144
cg14541209	0.82706	3.77932
cg24675098	0.827059	3.00318
cg17308606	0.827049	0.940537
cg12070159	0.827045	0.185547
cg10770076	0.827021	1.13829
cg03447083	0.827018	1.17653
cg00929635	0.827015	0.294028
cg11308643	0.827008	0.619863
cg20685897	0.827006	2.84266
cg11857033	0.826999	0.403087
cg17527975	0.826985	0.120637
cg13229972	0.826985	1.26378
cg07202413	0.826984	3.00814
cg24385322	0.826981	0.449925
cg24321467	0.826974	0.987859
cg04463386	0.826958	0.619863
cg05149213	0.826958	0.411593
cg10107292	0.826957	2.84266
cg18451814	0.826935	1.17653
cg10689528	0.82693	3.00814
cg25580198	0.826922	0.619863
cg01804934	0.826919	3.80104
cg26679231	0.826917	0.330424
cg14700577	0.826912	2.16883
cg21569006	0.826907	0.987859
cg01340520	0.826904	1.49716
cg25804065	0.826885	1.87781
cg07939836	0.826882	2.32054
cg13373085	0.826881	3.2387
cg21268650	0.826878	0.257555
cg01810267	0.826865	3.2387
cg07641134	0.826862	0.215514
cg22933646	0.826857	2.45856
cg24871540	0.826834	0.987859
cg09834794	0.826829	2.56095
cg07170045	0.826825	0.534191
cg08003742	0.826804	0.449925
cg26817217	0.826799	3.11238
cg12124386	0.826798	1.26378
cg15814504	0.826796	3.37356
cg10324316	0.826794	0.761102
cg04872689	0.826794	3.16514
cg10270150	0.82679	0.568121
cg10527010	0.826785	3.2387
cg26777883	0.826781	2.3875
cg22436429	0.826761	0.555181
cg14389939	0.826756	0.411593
cg07420484	0.826754	0.21138
cg04423976	0.826752	1.45163
cg08553572	0.826749	0.987859
cg27041554	0.826744	0.415614
cg06694734	0.826743	3.00318
cg13161961	0.826733	0.330424
cg17537177	0.826732	1.17653
cg23644960	0.826731	0.619863
cg22389949	0.826722	2.70686
cg16137928	0.826721	1.14344
cg02117721	0.82672	0.134396
cg26200580	0.826709	0
cg16919569	0.826699	0.233224
cg16403669	0.826686	0.994458
cg21851534	0.826685	3.13116
cg09559189	0.826682	1.70606
cg24623694	0.826682	3.13116
cg22851295	0.826678	1.13829
cg07469961	0.826668	3.80104
cg24651977	0.826665	1.13829
cg06971418	0.826664	1.69547
cg16310415	0.826643	2.08231
cg05449136	0.826638	2.56095
cg09682183	0.826632	2.08231
cg20315346	0.826626	2.28215
cg18112953	0.826626	0.545136
cg03748503	0.826622	0.156891
cg11848254	0.826614	1.70606
cg00933538	0.826613	2.70686
cg25943096	0.826613	1.13829
cg16171137	0.826609	0.698758
cg06352406	0.826606	4.05879
cg22039357	0.8266	0.15619
cg01374870	0.8266	3.29601
cg00381076	0.826598	0.403087
cg04764812	0.826582	2.45856
cg16691616	0.826579	1.26378
cg04427852	0.826576	0.134396
cg13952840	0.826575	4.14107
cg02606423	0.826574	0.126373
cg08965235	0.826562	0.763041
cg14240331	0.826559	0.330424
cg22487414	0.826557	2.03383
cg08188890	0.826557	1.25439
cg27399414	0.826554	2.70773
cg24419528	0.826554	0.534191
cg07160871	0.82654	0.994458
cg17077288	0.826538	0.126373
cg07068191	0.826522	1.13829
cg04510788	0.826506	1.87781
cg01980222	0.826505	1.70606
cg15627089	0.826504	2.72212
cg01520463	0.8265	0.555181
cg00158122	0.826498	0.494861
cg00524900	0.826496	3.37356
cg18357736	0.826487	4.08526
cg05403433	0.826485	0.0995259
cg08574629	0.826484	1.55243
cg27325152	0.82648	2.03383
cg15149600	0.826478	0.568121
cg15928347	0.826461	2.32054
cg02502358	0.82646	1.25439
cg20216139	0.826459	0.763041
cg18322569	0.826452	1.87781
cg01267797	0.826448	1.84001
cg20180364	0.826442	2.83802
cg10755058	0.826433	4.04963
cg09007058	0.826427	0.411593
cg11432797	0.826419	0.60407
cg00462168	0.826416	1.69943
cg05836475	0.826416	1.30977
cg27282264	0.826413	0.60407
cg05679836	0.826408	1.40139
cg15355387	0.826399	1.45163
cg00962913	0.826399	0.21138
cg18888464	0.826398	0.221863
cg02819335	0.826387	2.56095
cg14131824	0.826382	2.82662
cg18899117	0.826374	3.16514
cg09499787	0.826373	1.43599
cg04434339	0.826373	1.87781
cg20241658	0.826373	3.41409
cg00385620	0.826372	2.70686
cg16724196	0.82637	2.32054
cg07346187	0.826366	2.70686
cg05711445	0.826357	3.66512
cg09019938	0.826355	1.21342
cg11255163	0.826353	0.474794
cg06993761	0.826343	3.00814
cg09804809	0.826343	0.449925
cg23431989	0.826336	1.25439
cg11228876	0.826336	0.21138
cg12061069	0.826334	2.03383
cg10993336	0.826329	2.51144
cg01196712	0.826328	1.84001
cg25176746	0.826317	2.85769
cg24592751	0.826312	2.16883
cg00500564	0.826312	2.83802
cg21208539	0.826299	2.45856
cg14085840	0.826286	0.217144
cg01601050	0.826285	1.17653
cg21781979	0.826283	2.75152
cg05321510	0.826282	0.545136
cg11187796	0.826281	3.37356
cg24644551	0.826273	1.14344
cg17845279	0.826269	0.294028
cg15027815	0.826265	2.32054
cg02733847	0.826262	0.108091
cg03867465	0.826253	2.16883
cg00036408	0.826248	0.987859
cg22272457	0.826238	0.411593
cg26299767	0.826236	0.545136
cg18499001	0.826232	1.26378
cg25009504	0.826229	0.403087
cg17841803	0.826229	2.28215
cg02808595	0.826228	1.87781
cg27504582	0.826224	2.61959
cg06498720	0.826223	0.21138
cg15439862	0.826217	0.545136
cg03251967	0.826201	0.15619
cg27231335	0.826194	0.555181
cg11215976	0.826194	2.84266
cg25504443	0.826185	0.545136
cg23939096	0.826172	2.56095
cg05823605	0.826149	0.185547
cg12173558	0.826148	0.87966
cg07244253	0.826135	0.761102
cg23556443	0.826129	0.156891
cg14387414	0.82611	0
cg07718444	0.826102	0.15619
cg16392942	0.826096	2.03383
cg06045225	0.826092	0.449925
cg06093719	0.826092	1.26378
cg21849844	0.826081	0.735633
cg04886846	0.826079	1.72105
cg13912224	0.826078	1.70606
cg01516372	0.826067	0.405794
cg16889320	0.826047	2.55312
cg17163760	0.826043	4.77203
cg16974909	0.826034	0.177858
cg14080001	0.826027	0.60407
cg25621987	0.826024	0.60407
cg05628366	0.82602	0.698758
cg18930354	0.826018	0.322896
cg08330690	0.826013	4.28148
cg16136098	0.82601	0.15619
cg08195448	0.826008	1.25439
cg17176619	0.826007	0
cg10795666	0.826	2.05068
cg14492293	0.825986	2.45856
cg11343289	0.825985	0.555181
cg13089947	0.825981	1.72105
cg21348497	0.825973	1.55243
cg20710519	0.825972	2.16883
cg04215870	0.82597	1.43599
cg21662263	0.825965	0.60407
cg02770857	0.82596	2.03383
cg09568731	0.825958	1.14344
cg23014871	0.825956	3.45153
cg06053605	0.825949	0.13334
cg22813622	0.825943	3.11238
cg20354319	0.825941	0.235229
cg00581422	0.825939	1.13829
cg15611018	0.825938	0.619863
cg09924165	0.825917	0.15619
cg03547581	0.825916	3.24756
cg07541701	0.825915	0.940537
cg25324047	0.8259	1.43599
cg05454562	0.825899	1.40457
cg17216026	0.825894	0
cg21077684	0.825894	0.60407
cg03313654	0.825892	2.75152
cg22116041	0.825881	3.2387
cg09037630	0.825868	3.48104
cg00713939	0.825857	4.5083
cg19728223	0.825846	3.94923
cg14123942	0.825837	0.763041
cg04338652	0.825834	3.59266
cg11549094	0.825834	0.415614
cg21966754	0.825832	3.13116
cg15878616	0.825827	3.13116
cg15020425	0.825826	2.72212
cg12887985	0.825822	0.233224
cg13223402	0.825821	0.761102
cg02900356	0.825814	0.474794
cg15694715	0.825809	0.308407
cg25290938	0.825805	0.171226
cg05658182	0.825803	0.835829
cg08488841	0.825801	0.134396
cg15647311	0.8258	0.545136
cg20371891	0.8258	1.17653
cg06067208	0.825794	0.330424
cg00185170	0.825788	1.70606
cg08493590	0.825782	1.40457
cg10801474	0.825781	3.29601
cg06073094	0.825776	2.83802
cg03287339	0.825774	1.40139
cg03596034	0.825771	0.710474
cg24777950	0.82577	2.55312
cg17183991	0.825769	1.40139
cg04546993	0.825766	4.77203
cg20987924	0.825761	3.77932
cg03764364	0.825756	2.61959
cg12034383	0.825751	4.66517
cg17035984	0.82575	1.55243
cg25633678	0.82574	0.698758
cg18867200	0.825739	0.405794
cg13434842	0.825737	1.14344
cg02717150	0.825736	3.64687
cg03573679	0.825733	0
cg14096180	0.825732	1.21342
cg10055320	0.825729	0.44223
cg05995465	0.825729	3.896
cg03609960	0.825723	1.40139
cg11554335	0.825706	0
cg24495008	0.825705	0.353626
cg25930786	0.825699	2.51597
cg10953410	0.825698	2.06026
cg19557537	0.825688	0.415614
cg14582763	0.825679	0.710474
cg23754924	0.82567	2.28215
cg03428864	0.825652	0.177858
cg12959048	0.825645	1.21342
cg06410057	0.825641	3.00814
cg01053260	0.825639	0.221863
cg01655831	0.825628	0.108552
cg12441066	0.825623	0
cg01158822	0.825619	0.449925
cg03746834	0.825616	2.70686
cg07856521	0.825611	0.87966
cg20334115	0.82561	0.405794
cg16497018	0.8256	0.411593
cg02721665	0.825597	1.72105
cg13008174	0.82559	1.40457
cg02059927	0.825589	0.555181
cg15842216	0.825578	0.405794
cg00062282	0.825577	0
cg22953759	0.825568	2.56095
cg27156359	0.825567	0.60407
cg00469814	0.825565	2.16883
cg11188318	0.825565	0.835829
cg18422055	0.82556	0.134396
cg15123562	0.825554	3.48104
cg25318296	0.825552	2.93697
cg16196939	0.825551	1.40139
cg09388605	0.82555	0.415614
cg00845765	0.825548	0.215514
cg24876644	0.825528	1.87781
cg04489012	0.825524	2.70773
cg01926877	0.825513	3.32446
cg04823455	0.825506	0.134396
cg19715111	0.825505	0.15619
cg17489086	0.825498	0.15619
cg09884419	0.825496	3.83442
cg06984073	0.825494	3.81231
cg11796565	0.825491	2.51597
cg07742134	0.825489	0.322896
cg12175729	0.825482	3.02059
cg15478441	0.825482	2.16883
cg19280540	0.825482	0.710474
cg00852033	0.825479	4.31215
cg10463150	0.825475	0.835829
cg04965549	0.825473	0.308407
cg06098215	0.825468	3.41409
cg13255542	0.825466	2.72212
cg13773614	0.825465	0.698758
cg06619077	0.825465	0.312523
cg00112952	0.825464	3.16514
cg07104135	0.825463	1.26378
cg08825837	0.82546	0.0454406
cg26343258	0.82546	1.26378
cg18691800	0.825452	2.56095
cg16097772	0.825424	2.93697
cg06013494	0.825418	0.294028
cg01393945	0.825412	1.45163
cg19853927	0.825404	1.13829
cg08507136	0.825398	0.87966
cg25192855	0.825385	2.10946
cg13281139	0.825382	0.835829
cg19006008	0.825377	0.987859
cg05127217	0.825375	0.154603
cg16251357	0.825363	0.710474
cg18496212	0.825347	3.896
cg17780246	0.825345	0.217144
cg21356536	0.825343	0.415614
cg07281318	0.825343	0.257555
cg23871640	0.825341	0.555181
cg22732253	0.825339	0
cg24184636	0.825338	0.534191
cg07558455	0.825329	3.16514
cg04717837	0.825309	0.154603
cg19089701	0.825296	3.00814
cg18031270	0.825293	0.0844922
cg26999345	0.825286	0.44223
cg01234420	0.825284	0
cg03343128	0.825283	1.87781
cg04635334	0.825282	3.90713
cg12415975	0.82528	0.108552
cg00400614	0.825277	3.00814
cg03868770	0.825267	1.21347
cg25057743	0.825267	2.70773
cg21995686	0.825265	0.0837539
cg03646234	0.825255	1.13829
cg04399083	0.825245	0.0774431
cg00297584	0.825245	1.17653
cg09637273	0.825236	2.51597
cg17154605	0.825234	0.761102
cg26226650	0.825234	1.84001
cg23122109	0.825213	0.405794
cg10768690	0.825209	3.81231
cg07841385	0.825207	1.14344
cg05412396	0.825203	0.60407
cg02179652	0.825181	0.494861
cg15089219	0.825178	0.761102
cg00486143	0.825175	0.698758
cg08190291	0.825173	1.69547
cg03154580	0.825166	0.21138
cg01460227	0.825157	0.0454406
cg22643811	0.825147	1.30977
cg25542041	0.825146	2.45856
cg21064916	0.825142	0.763041
cg00379713	0.825137	1.43599
cg00318865	0.825137	0.763041
cg05281645	0.825129	4.48943
cg06856528	0.825121	0.21138
cg25591573	0.825107	0.545136
cg09249494	0.825093	0.568121
cg23882862	0.825083	2.06026
cg24293044	0.825068	2.3875
cg09038676	0.825062	0.411593
cg06367117	0.825056	3.13116
cg22700686	0.825053	3.02589
cg22583967	0.82505	0.294028
cg14479136	0.82505	0.0873349
cg00082713	0.825049	0.134396
cg23909013	0.825034	3.48138
cg02842629	0.825033	2.51597
cg19096799	0.825028	0.322896
cg05082563	0.825026	0.698758
cg18840956	0.825024	0.449925
cg24886563	0.825019	0.545136
cg16002523	0.825017	1.84001
cg16580391	0.825008	3.66512
cg11095383	0.825005	0.835829
cg19571617	0.825001	0.971665
cg20961943	0.824997	0.123043
cg07962392	0.824997	0.0525567
cg08347047	0.824979	1.43599
cg01665555	0.824978	0.494861
cg24759108	0.824971	1.43599
cg06763776	0.824971	3.37356
cg04557677	0.824947	0.545136
cg27244379	0.824945	0
cg21675030	0.824945	4.3438
cg06373940	0.824941	2.32054
cg16511445	0.824938	1.26378
cg26300857	0.824925	1.26378
cg04495270	0.82492	0.294028
cg03518058	0.824919	0.233224
cg15897645	0.824916	2.56095
cg04203883	0.824907	3.41409
cg18976046	0.824894	0.555181
cg20965743	0.824892	2.93697
cg25923609	0.824883	3.62136
cg13400168	0.824882	0.294028
cg16635735	0.824877	0.971665
cg24041541	0.82487	2.70686
cg06200048	0.824866	0.698758
cg09175724	0.824855	1.43599
cg26378183	0.824851	0.60407
cg17333109	0.824849	0.405062
cg02692390	0.824845	0.449925
cg21504918	0.824845	0.568121
cg00755546	0.824844	2.70773
cg01166145	0.82484	0.233224
cg15426956	0.824835	0.233224
cg00777627	0.824819	2.08231
cg20759281	0.824814	3.45153
cg20219381	0.824812	2.3875
cg12691631	0.824807	2.56095
cg11967765	0.824798	0.415614
cg12361262	0.824796	3.13116
cg08244848	0.824787	0.735633
cg00593607	0.824778	2.85769
cg25382400	0.824767	0.322896
cg23950001	0.824763	0.710474
cg04478795	0.82476	0.108091
cg26371957	0.824756	4.05879
cg00316485	0.824753	0.235229
cg04575058	0.824744	2.08231
cg19505546	0.824716	3.81231
cg01414407	0.824716	2.70773
cg09497644	0.82471	0.353626
cg14249348	0.824709	3.81231
cg17197774	0.824707	2.08231
cg15392147	0.824707	4.05879
cg03127416	0.824701	0.698758
cg02730156	0.824697	0.710474
cg12439977	0.824687	1.13829
cg12044828	0.824676	0.235229
cg04547675	0.824673	0.940537
cg25901204	0.824666	0.474794
cg19963522	0.824661	2.70686
cg21028171	0.824657	1.30977
cg00024086	0.824655	0.534191
cg03506489	0.824653	0.308407
cg08357990	0.824646	2.32054
cg26612362	0.824644	0.405794
cg02986439	0.824642	0.474794
cg09380805	0.824627	0.568121
cg09704116	0.824626	0.0525567
cg10693635	0.82462	3.62136
cg14701491	0.824617	1.45163
cg05981394	0.824602	0.60407
cg09306214	0.824599	2.32054
cg17020562	0.824587	0.217144
cg23683674	0.824582	0.171226
cg21776417	0.824581	0.568121
cg20613972	0.824571	1.13829
cg04751133	0.82456	0.322896
cg06913330	0.824557	2.56095
cg14210872	0.824554	3.77664
cg00778807	0.824554	0.405794
cg22623649	0.824536	1.70606
cg15826437	0.824532	3.13116
cg11055493	0.824531	1.72105
cg10824063	0.824518	1.43599
cg00158528	0.824515	0.698758
cg04328762	0.824504	2.51597
cg11022432	0.824497	0.835829
cg02456087	0.824493	0.0454406
cg08901662	0.824492	2.84266
cg05399244	0.824491	0.403087
cg22380033	0.824484	2.51144
cg19129369	0.82447	1.13829
cg03648724	0.824463	0
cg06553312	0.824457	0.294028
cg01763290	0.824453	0.294028
cg01822050	0.824452	1.69547
cg17022914	0.824434	0.763041
cg16643152	0.824424	0.710474
cg18633990	0.824396	0.534191
cg01479396	0.824394	3.39414
cg00563107	0.824392	0.120541
cg23201032	0.824387	1.13829
cg17845266	0.824381	1.45163
cg01025398	0.824371	0.835829
cg26508200	0.824363	1.17653
cg18659081	0.82436	1.49716
cg01325271	0.824359	0.177858
cg02475416	0.824358	1.40457
cg22118524	0.824357	1.26378
cg27239842	0.824347	3.62136
cg12071888	0.824341	0.555181
cg18821742	0.824324	1.13829
cg17590523	0.824322	0.185547
cg24071582	0.824322	0.449925
cg04988978	0.824319	2.03383
cg21526205	0.824318	0.994458
cg19982668	0.824317	0.403087
cg27034576	0.824316	2.45856
cg20091795	0.824312	3.59266
cg17519645	0.824308	0.403087
cg21836627	0.824304	0.415614
cg25257766	0.824292	1.30977
cg26235734	0.824288	1.69547
cg07625840	0.824282	0.233224
cg23661721	0.824281	2.93697
cg00411595	0.82428	1.21342
cg08408994	0.824278	1.21342
cg26667586	0.824276	0.257555
cg17321617	0.824268	2.61959
cg25338707	0.824263	1.43599
cg15322932	0.824262	0.619863
cg20431766	0.824252	2.10946
cg09358725	0.824242	1.43599
cg22400420	0.824242	1.55243
cg01935960	0.824235	0.294028
cg23470939	0.824234	2.08231
cg25945374	0.824233	0.494861
cg22983903	0.824228	0.177858
cg02067535	0.824224	3.37356
cg10881774	0.82422	1.87781
cg08631151	0.824217	0.294028
cg09862219	0.824207	1.55243
cg12850036	0.824197	2.3875
cg22230640	0.824191	0.534191
cg07076915	0.824191	2.05068
cg01008602	0.824188	4.5242
cg26466587	0.824185	1.70606
cg16853842	0.824174	0.60407
cg11861709	0.824172	0.940537
cg15164930	0.824157	2.61959
cg05845765	0.824155	0.698758
cg02320003	0.82415	0.835829
cg16570157	0.82415	1.21342
cg19356022	0.824142	1.55243
cg17339488	0.82414	0.568121
cg04479219	0.824135	2.05068
cg10583000	0.824132	0.994458
cg25428451	0.824126	0.126373
cg02640260	0.824113	1.84001
cg26842080	0.824112	0.568121
cg25647583	0.824112	1.69943
cg11354906	0.824108	3.62136
cg07570687	0.824108	3.23516
cg18270629	0.824105	0.411593
cg18560366	0.824101	1.45163
cg03182113	0.824095	0
cg10365447	0.824089	0.134396
cg24794881	0.824087	1.70606
cg06008640	0.824087	1.34918
cg04739880	0.824085	0.87966
cg24472231	0.824085	3.58352
cg15713630	0.824085	1.55243
cg14192957	0.824084	0.763041
cg18124201	0.824084	0.217144
cg12426748	0.824075	0.619863
cg13075295	0.824073	0.60407
cg13057663	0.824065	1.14344
cg08229199	0.824059	1.40139
cg03309232	0.824051	1.69943
cg15617155	0.824049	1.87781
cg04965792	0.824043	0.294028
cg13850019	0.824043	0.761102
cg22758454	0.824043	2.82662
cg24186674	0.824033	1.21342
cg12456269	0.824023	0.761102
cg07073960	0.824018	2.08231
cg02202246	0.824014	0.619863
cg20168230	0.824009	0.312523
cg14575656	0.823995	0.185547
cg15733882	0.823988	0.710474
cg24470466	0.823982	4.5242
cg05862431	0.823982	1.43599
cg14482684	0.823978	4.23221
cg14257907	0.823974	2.70773
cg04935434	0.823967	1.55243
cg19845715	0.823961	0.353626
cg06635832	0.823945	0.449925
cg13481132	0.823935	1.72105
cg05977669	0.823933	0.87966
cg14956327	0.82392	0.698758
cg00909275	0.82392	0.971665
cg18369972	0.823917	2.82662
cg00513220	0.823911	0.126373
cg02364236	0.82391	0.835829
cg07333792	0.823906	3.32446
cg11811212	0.823906	0.994458
cg26995244	0.823903	0.718208
cg12302070	0.823899	0.555181
cg05711235	0.823896	0.87966
cg06620837	0.823869	1.26378
cg12848065	0.823867	1.26378
cg08961793	0.823862	2.28215
cg02444957	0.823861	3.24756
cg00917471	0.823857	1.55243
cg27356513	0.82385	0.257555
cg15774510	0.823849	3.86692
cg24550865	0.823848	0.322896
cg24757747	0.823848	0.171226
cg00852924	0.823843	1.55243
cg15370536	0.82384	4.05856
cg12776171	0.82384	1.25439
cg26525767	0.823827	0.555181
cg15734911	0.823816	0.415614
cg11382417	0.823815	2.83802
cg01554529	0.82381	2.10946
cg26861460	0.8238	1.59696
cg13673833	0.823796	2.85769
cg01188592	0.823796	2.51597
cg03447931	0.823783	0.449925
cg13010344	0.823782	3.32446
cg11523712	0.823763	1.87781
cg06921573	0.82376	0.126373
cg18447790	0.823744	1.25439
cg11082635	0.823741	2.70686
cg10576280	0.82374	1.21342
cg17410295	0.82374	4.41234
cg02489958	0.823723	0.233224
cg06758670	0.823716	0.353626
cg06615189	0.823708	0.217144
cg05876824	0.823701	3.48104
cg08416875	0.823697	0.330424
cg27305835	0.823696	0.177858
cg13906813	0.82369	3.29601
cg27057329	0.823687	2.28215
cg17282904	0.823667	0.0873349
cg15874092	0.823663	0.710474
cg07070039	0.823663	1.40457
cg19863319	0.823655	1.70606
cg18329187	0.823653	3.77932
cg24130711	0.82365	0.21138
cg19744908	0.823649	0.312523
cg05965745	0.823641	1.87781
cg10118093	0.823637	0.312523
cg21574271	0.823631	0.322896
cg22642485	0.823629	0.134396
cg05484788	0.82362	0.294028
cg08849574	0.823615	0.217144
cg11849561	0.823606	0
cg08234308	0.823605	2.84266
cg10763234	0.823596	2.55312
cg04972065	0.823592	0.411593
cg07810168	0.823587	0.308407
cg09281364	0.823584	1.25439
cg09989037	0.823584	0
cg26567163	0.823578	2.61959
cg18534345	0.823575	2.45856
cg05654008	0.823573	1.84001
cg22501942	0.823566	2.10946
cg03200105	0.823565	1.40457
cg21075680	0.823563	3.00814
cg02893231	0.823563	0.126373
cg01911708	0.823562	3.48138
cg25628481	0.823561	2.06026
cg24327472	0.823558	0.330424
cg02943578	0.823557	3.11238
cg14729962	0.82355	2.28215
cg23042510	0.823536	2.45856
cg10985440	0.823532	0.994458
cg27306243	0.823516	1.13829
cg22264930	0.823509	2.03383
cg15545247	0.823509	2.85769
cg10234998	0.823508	3.66512
cg16810605	0.823508	0.185547
cg15626307	0.823507	0.312523
cg04383128	0.823504	0.415614
cg15210526	0.823503	2.10946
cg25836567	0.823492	2.03383
cg00672507	0.823487	0.185547
cg24446071	0.823476	2.82662
cg22433285	0.823461	0.568121
cg05412990	0.823459	0.994458
cg07439975	0.823457	3.80104
cg24441440	0.823455	4.22525
cg10588696	0.823441	0.139287
cg09059319	0.823441	0.257555
cg19614504	0.823437	1.43599
cg08324950	0.823429	2.51597
cg18789918	0.823423	1.40139
cg20537629	0.823416	0.0774431
cg21382392	0.823411	0.312523
cg03738352	0.823401	3.62136
cg01606027	0.823395	2.78895
cg00399374	0.823394	0.534191
cg24848787	0.823382	2.55312
cg25027167	0.823376	0.171226
cg09549240	0.82337	0.353626
cg09993780	0.823366	1.40457
cg14155058	0.823359	0.171226
cg26402417	0.823343	2.45856
cg11123595	0.82334	0.449925
cg13057174	0.823339	0.312523
cg03424554	0.823334	4.19241
cg17839366	0.823318	0.761102
cg04319276	0.823316	0.403087
cg21476673	0.823316	0
cg25853622	0.823313	1.45163
cg13981787	0.82331	3.59266
cg07712493	0.823306	0.322896
cg21432729	0.823297	0.60407
cg06524120	0.823291	0.735633
cg19014335	0.823288	3.68912
cg15931949	0.823276	0.322896
cg02371464	0.823273	0.21138
cg04749646	0.823267	0.21138
cg16847428	0.823255	0.835829
cg02314339	0.823255	0
cg26501026	0.823249	0.534191
cg16090347	0.823246	0.411593
cg11480800	0.823245	2.05068
cg05972871	0.823235	4.5231
cg04178787	0.823227	2.32054
cg04181150	0.823227	0.735633
cg02732583	0.82322	0.0774431
cg17467873	0.823219	0.835829
cg17001034	0.823215	0.15619
cg07169873	0.823211	0.0525567
cg23445003	0.823211	3.29601
cg09481404	0.823204	1.69943
cg01798899	0.823203	3.77932
cg08227353	0.823194	0
cg06719671	0.823193	1.17653
cg15205435	0.823191	3.43001
cg22040627	0.823187	0.987859
cg12973118	0.823185	0.405794
cg23877720	0.823178	0.185547
cg24102622	0.823171	3.13116
cg18043828	0.823167	1.43599
cg06295590	0.823159	0
cg03199058	0.823156	0.555181
cg00450824	0.823149	0.411593
cg08832220	0.823144	1.13829
cg14823162	0.823144	0.698758
cg25474372	0.823144	1.14344
cg08849126	0.823143	0.411593
cg23050361	0.823133	2.16883
cg27326452	0.823121	4.3438
cg24921943	0.823116	3.2387
cg04283751	0.823114	0.763041
cg08938793	0.823114	0.0774431
cg01527562	0.823093	2.70686
cg01763173	0.823083	0.405794
cg10514633	0.82308	2.84266
cg19182633	0.823067	1.14344
cg22722933	0.823063	0.308407
cg25636478	0.82306	0.403087
cg04504095	0.823059	1.84001
[truncated: 18,078 more rows]
