# Supplementary material for: Whole-genome transcription and DNA methylation analysis of peripheral blood mononuclear cells identified aberrant gene regulation pathways in systemic lupus erythematosus
Source: Arthritis Res Ther. 2016 Jul 13;18:162. doi: 10.1186/s13075-016-1050-x (PMC4942934; doi:10.1186/s13075-016-1050-x)
Supplement: Additional file 5: Table S5. — Hypomethylated or hypermethylated CpG sites associated with the commonly up- or downregulated genes in SLE. S5-1 showed a complete list of 1065 hypomethylated CpG sites that were associated with 333 upregulated genes in SLE, and the normalized β values of each site for NC and SLE samples. S5-2 showed 3024 hypermethylated CpG sites that were associated with 478 downregulated genes, and the normalized β values of each site for NC and SLE samples. (XLSX 2264 kb) [file 13075_2016_1050_MOESM5_ESM.xlsx]

## Sheet: 1065 hypoM sites in 333 upReg g
Data Supplement 5-1											The complete list of 1065 hypomethylation DNA CpG sites in the 333 upregulated genes in SLE and controls
NAME	N01	N02	N03	N04	N05	N06	N07	N08	N09	N10	N11	N12	N13	N14	N15	N16	N17	N18	N19	N20	N21	N22	N23	N24	N25	SLE01	SLE02	SLE03	SLE04	SLE05	SLE06	SLE07	SLE08	SLE09	SLE10	SLE11	SLE12	SLE13	SLE14	SLE15	SLE+LN01	SLE+LN02	SLE+LN03	SLE+LN04	SLE+LN05	SLE+LN06	SLE+LN07	SLE+LN08	SLE+LN09
EIF1B_cg04019128	-0.004506	0.014562	0.000476	-0.009919	0.005186	0.011254	-0.005546	0.010746	0.005958	-0.004986	-0.001087	0.004799	0.004599	0.012858	0.010804	0.011629	-0.007542	0.001548	-0.006954	0.013075	-0.008573	0.004666	-0.006043	0.007075	-0.000465	0.001779	-0.003042	0.00709	-0.013456	-0.011548	-0.005147	0.008046	-0.011094	-0.004404	0.009256	-0.00667	-0.004018	0.004495	0.002937	0.012054	-0.016657	-0.009334	0.001605	-0.003805	0.004657	0.012909	-0.008892	0.004189	-0.005827
HBM_cg12251336	-0.002788	0.008812	-0.007078	-0.01388	0.004242	0.05021	0.005667	0.032782	0.046983	-0.001232	0.002602	0.06033	-0.01054	0.011251	0.01293	0.01537	0.006266	0.012269	0.065781	0.006035	-0.003476	-0.010884	0.002203	0.009079	0.012377	0.006114	0.018838	0.020975	-0.046977	-0.036678	-0.022432	0.025232	-0.011284	0.007131	-0.017971	0.021742	0.004314	-0.020492	-0.017717	0.029876	-0.017794	-0.050671	-0.021854	0.01005	-0.00841	-0.020116	-0.009984	-0.00885	-0.019461
POLQ_cg07663723	-0.007736	-0.004951	0.006648	0.028603	0.003934	0.007859	-0.009718	0.011456	0.011188	0.013908	0.005561	-0.013678	-0.001635	-0.003959	0.003145	-0.001072	0.020438	0.015683	-7.9e-05	-0.002837	-0.006683	0.023533	-0.004995	0.007018	0.009949	0.037698	-0.008318	0.000661	-0.014676	-0.008329	0.000567	-0.012036	-0.021535	0.023565	-0.00885	-0.003679	-0.008018	-0.02232	0.009341	-0.014297	-0.01306	-0.001608	-0.010069	0.010785	0.002356	0.001514	-0.008372	-0.010401	0.00121
CAV1_cg01265597	-0.009568	0.009262	-0.001858	0.022611	0.001558	0.016856	-0.012239	0.002172	0.03129	0.021707	-0.018614	-0.010339	-0.020918	-0.014642	-0.00197	0.017084	0.001868	0.024156	0.021876	0.027403	0.008341	0.027505	-0.005391	-0.004492	0.011769	-0.004362	-0.021206	-0.004199	-0.009919	0.001002	-0.000709	-0.010135	-0.009348	0.00406	-0.001645	0.018084	-0.011071	0.007543	-0.009846	-0.000646	-0.00843	-0.003195	-0.011191	0.003602	0.007786	-0.008156	0.003687	-0.013647	-0.017639
DLGAP5_cg05225373	-0.00686	0.00146	0.012682	0.007072	0.008941	0.002238	-0.004462	-0.004418	0.015342	0.00849	-0.00756	-0.005518	-0.003846	0.004655	-0.005283	0.006985	0.003193	0.01076	0.023378	-0.005186	0.002139	0.03087	-0.002691	0.002989	-0.001751	-0.005703	-0.004297	0.002381	0.003197	0.002338	0.001428	-0.000885	-0.018435	-0.010958	-0.009016	0.006686	-0.009548	0.004192	-0.000895	-0.004838	0.001427	0.000112	-0.003201	0.004241	-0.003128	0.007859	-0.000895	-0.008524	-0.016372
CAV1_cg17469978	-0.012386	0.005637	0.010339	0.02067	-0.002335	0.008413	0.008272	0.008638	0.023452	-0.007184	-0.020108	-0.012233	-0.009354	0.007767	0.000969	-0.009093	-0.000723	0.013176	0.035105	0.002001	-0.006622	0.017983	0.015582	0.028888	0.001685	0.013582	-0.017619	0.022547	-0.003239	0.000703	-0.003979	-0.012344	-0.027383	0.002381	-0.024173	0.010409	-0.007517	-0.00073	-0.009466	-0.0094	0.002859	-0.026149	-0.004595	0.004495	-0.002183	0.002377	0.007958	-0.019345	-0.024479
USP6NL_cg10607899	0.001556	0.002032	-0.001778	-0.002736	0.005376	0.005186	-0.002127	-0.003648	0.008482	0.004302	-0.000781	-0.003146	-0.00206	0.000533	0.000993	-0.000333	0.005029	0.005641	0.003462	0.001515	-0.002331	0.006481	0.002879	0.005141	-0.002551	-0.00397	0.004645	0.002023	-0.004413	-0.003539	-0.001213	-0.001654	-0.004226	-0.003044	0.004215	-0.000949	-0.000805	0.001504	0.001689	-0.003004	0.001759	0.001197	8.5e-05	0.002822	-0.001755	-0.002827	-0.002298	-0.003561	-0.00822
SPATS2L_cg06905367	-0.023819	0.022999	0.015799	0.011654	0.025852	0.005703	-0.027227	0.008124	0.004851	0.016829	-0.025617	-0.004775	-0.023987	0.00201	0.009354	0.01724	0.006471	-0.002213	0.012483	0.004423	0.016321	0.008613	0.007552	0.012592	0.016922	0.026311	-0.000336	-0.025967	-0.026607	-0.019653	0.009274	-0.00924	0.003423	0.005814	-0.017947	0.014294	-0.014733	0.003339	0.013575	-0.020808	0.001528	0.003711	0.003906	0.013323	0.021368	0.006015	-0.002917	-0.033004	-0.005734
SPATS2L_cg05691004	-0.0208	0.028305	0.011988	0.032294	0.027108	0.007632	-0.059017	0.021333	0.034999	-2.8e-05	-0.046581	0.008051	-0.026265	-0.004171	0.016355	-0.00474	0.019717	0.017661	0.010539	0.018693	0.013692	0.018694	0.024013	0.010438	0.023284	0.022911	-0.018457	-0.021445	-0.044171	-0.021237	0.008399	-0.026293	0.020768	-0.007832	-0.029369	0.006018	-0.009187	0.00279	0.023687	-0.017683	0.001552	0.01703	6.3e-05	0.012355	0.005415	0.02513	0.003151	-0.037266	-0.041218
DDX60L_cg16549587	-0.024498	0.018712	0.022744	0.025127	0.036145	0.005642	-0.081459	0.013393	0.027732	0.014472	-0.048867	0.020945	-0.034732	-0.000433	0.012367	0.022666	0.00887	0.026297	0.022211	0.028065	0.027208	0.035732	0.011386	0.020516	0.029396	0.001573	-0.001901	-0.044908	-0.029893	-0.00857	-0.004315	-0.019924	0.018706	-0.013442	0.00154	0.020584	-0.021168	0.024998	0.025116	-0.006034	0.005274	-0.004245	-0.015364	0.012066	0.00882	-0.005736	0.000936	-0.055301	-0.054706
EPHB2_cg00966078	0.022944	0.02838	0.037516	0.020624	0.035629	0.015159	0.024338	0.022263	0.029375	0.032929	-0.026948	0.001866	-0.031121	0.019595	0.015164	0.010338	0.039792	-0.040521	0.024453	0.003594	0.033751	0.016817	-0.037806	-0.021512	0.019806	0.015545	0.025838	0.023403	-0.017548	0.019324	0.007328	-0.038044	-0.027158	0.01248	-0.015539	-0.043231	-0.047249	0.017019	0.006342	0.021914	-0.001015	-0.029891	0.011393	0.029868	0.005359	0.027422	0.017437	-0.048652	-0.064859
ETNK1_cg26643350	0.005121	0.002537	0.000278	0.002673	0.014332	-0.010971	-0.005003	0.005544	0.010657	0.006836	-0.005063	0.007153	-0.015112	-0.003254	0.003437	0.011395	0.011664	-0.002985	0.005843	0.012667	0.011464	0.017882	0.007724	-0.000593	0.01082	0.011628	0.013034	-0.019424	-0.005087	0.001482	0.009416	-0.017076	0.005034	-0.000646	0.002071	-0.015637	-0.005201	0.008124	0.011647	0.00391	0.00877	-0.006146	0.0057	0.010367	0.012516	0.013092	0.007496	-0.047748	-0.038249
TMEM55A_cg15170424	-0.010208	0.012224	0.000168	0.013739	0.001347	0.007708	-0.004702	0.003574	0.005941	0.001697	0.000229	-0.008786	-0.004589	0.005496	0.004777	0.019604	0.004723	-0.001969	0.006418	0.00665	0.003521	0.017666	0.002599	-0.0091	0.007275	0.013472	-0.001841	-0.005807	0.004204	-0.005111	0.015064	-0.007153	-0.016335	-0.006142	-0.005777	-0.006532	-0.014631	0.005438	0.00857	0.001926	-0.00317	-0.0066	-0.001129	0.000766	0.009867	-0.003825	0.007392	-0.007829	-0.024327
LMO2_cg00894289	-0.006444	0.011667	-0.000151	0.030865	-0.012546	-0.005803	-0.0091	-0.011906	-0.012054	-0.001182	0.010163	0.002265	0.016684	0.023094	0.013568	-0.018318	0.010414	0.015928	0.051168	0.018714	0.013915	0.004261	0.017398	0.020171	0.006239	-0.00915	-0.00903	-0.012094	-0.033087	0.018725	-0.010545	-0.003823	-0.024132	-0.02236	0.000552	0.002697	-0.014477	0.035734	0.021742	-0.006268	0.00911	0.023404	-0.011948	0.012169	-0.021115	-0.007461	-0.01729	-0.008956	-0.033963
LMO2_cg01625368	-0.012304	0.014127	-0.005244	0.011746	-0.002427	-0.006246	-0.011409	-0.011782	0.009582	0.017076	-0.002321	0.005076	0.003265	0.0242	0.015857	-0.002096	0.007948	0.007614	0.020769	0.001255	-0.017392	0.025849	0.003715	0.005412	-0.00164	-0.005069	-0.000801	0.003506	-0.011883	0.001803	-0.015367	0.002851	-0.012805	-0.020145	0.011716	0.001452	-0.007844	0.046751	0.018377	-0.003797	-0.001196	0.005666	0.003164	-0.00712	-0.014089	0.004127	0.003191	0.006118	-0.03062
TFAM_cg14243323	-0.001582	0.00147	0.002595	-0.003376	-0.007158	0.000211	0.008194	-0.00214	0.001677	0.005496	0.00519	-0.002842	-0.001048	0.006391	0.004858	-0.002011	0.004452	0.007942	0.006178	-0.002619	0.002451	-1.1e-05	-0.001382	0.003261	0.003275	-0.003339	0.002057	-0.00069	-0.007083	-0.004254	-0.004797	0.000441	-0.010524	-0.004758	-0.002944	-0.001597	-0.001437	0.002	0.009161	0.000843	0.001844	-0.005797	0.001466	-0.002767	0.000183	-0.004197	0.000338	0.00222	-0.002341
FAM46A_cg00129731	-0.004778	-0.00681	-0.000777	-0.007241	0.001697	-0.003726	0.008633	-0.011788	0.021453	-0.001081	0.008039	0.008676	0.006768	0.006193	0.000259	0.000297	0.012361	-0.005808	0.004886	0.010589	0.004299	0.013662	-0.000404	0.001441	0.002713	-0.009439	0.000306	0.002179	-0.005564	-0.011748	-0.004987	-0.003316	-0.01182	-0.004808	-0.004022	0.004558	-0.003405	0.004612	0.008896	-0.001529	0.007845	-0.006741	-0.002506	-0.000432	-0.009346	0.001077	0.007842	0.004592	-0.016981
CD38_cg02183671	-0.009351	0.004279	0.00122	-0.000679	0.003266	-0.001426	-0.00212	0.000573	0.006503	0.001575	0.006228	0.000479	0.001463	0.002129	0.006579	0.001795	0.00507	-0.006497	0.010962	0.004569	0.001547	0.006732	-0.000626	-0.001678	0.002857	-0.000453	-5.4e-05	0.011681	-0.007055	-0.007804	-0.00736	-0.004477	-0.010284	-0.005719	0.001707	-0.00155	-0.006527	-0.000141	0.010077	0.000784	-0.004164	0.002877	-0.000322	-0.002964	-0.00476	-0.003722	0.004585	-0.000235	-0.003396
HMGA1_cg10167849	-0.002701	-0.000864	0.000105	-0.000467	0.002349	-0.00109	-0.000456	-0.001372	-0.000672	0.000846	0.002734	-0.000922	0.000356	-0.00211	0.00753	0.002395	0.002118	-0.003171	0.000327	0.004784	0.001869	0.006056	0.00022	3e-06	0.000161	-0.000969	-0.000508	0.003465	-0.001399	-7e-05	-0.002456	-0.000931	-0.006323	-0.001708	0.001765	-0.001425	-0.002258	0.000376	0.002448	-0.000346	-0.000735	0.000305	-0.000853	-0.001493	0.000522	-0.001528	0.003929	0.000595	-0.002525
CD38_cg04332373	0.009127	0.071307	0.006471	0.025792	0.015141	0.010772	-0.032495	-0.008771	0.041616	0.007678	0.002935	0.042721	0.027728	-0.015522	0.039031	-0.017424	0.07827	0.006621	0.045063	0.020028	0.008068	0.044365	-0.007051	0.035273	0.011654	0.02216	-0.038825	0.063518	-0.01361	-0.034916	-0.024912	-0.032604	-0.052096	-0.02989	-0.00086	0.035372	-0.015451	-0.035014	-0.012806	-0.018463	-0.007059	0.018805	-0.014104	-0.017753	-0.034794	-0.049017	0.017352	-0.03923	-0.04358
CD38_cg24819835	-0.018523	0.047769	0.028508	0.005429	0.006651	0.005977	-0.029898	-0.001468	0.02823	0.009211	0.017389	0.033386	0.006482	0.003721	0.039647	0.013426	0.048241	-0.015214	0.037843	0.042543	0.027552	0.042304	0.003468	0.006651	0.017867	0.023391	-0.03035	0.036785	-0.020945	0.017582	-0.022637	-0.013032	-0.043598	-0.03119	0.028418	-0.017316	-0.034562	-0.026348	0.012373	0.015173	-0.017143	0.039806	0.012571	-0.028986	-0.001256	-0.034521	-0.00243	-0.032582	-0.056408
CAPZA1_cg05807768	-0.011006	0.011764	0.002052	-0.008062	0.010097	-0.011581	9.6e-05	-0.009161	-0.005493	-0.000939	0.00528	-0.001608	0.015424	0.003644	0.008185	0.006223	0.009714	0.005419	0.004535	0.023993	0.004085	0.007295	0.004785	0.009064	-0.009714	-0.003625	0.005604	-0.000949	-0.001308	-0.006401	-0.006015	0.008486	-0.024599	-0.009389	-0.008533	0.006095	-0.007669	-0.004914	0.016214	0.004255	-0.008383	-0.011353	0.003085	0.000839	-0.001498	-0.003069	-0.003956	0.005596	-0.007495
RBBP8_cg15770728	-0.016649	0.012761	0.012785	-0.001435	0.008597	-0.00946	-0.004679	-0.030543	0.004819	0.003219	0.024454	-0.004882	0.015241	0.002858	0.025291	0.008149	0.012546	0.007165	0.014452	-0.003455	0.006782	0.032461	-0.007103	0.013356	-0.011157	0.008963	-0.023232	-0.011234	0.003537	0.002184	-0.002892	-0.014906	-0.016309	0.00077	-0.01954	0.010804	-0.00991	0.009956	-0.001144	0.006162	-0.007869	0.003266	0.009367	0.008943	-0.006028	0.006708	0.008847	-0.009556	-0.023993
CREB5_cg02052767	0.017493	0.00067	0.004287	0.007942	-0.001181	-0.001886	0.006743	-0.003618	-0.002661	0.011948	0.009862	-0.005565	0.002859	0.009957	0.006966	0.004984	0.001422	0.001536	0.011301	0.012681	0.002646	-0.003459	-0.008096	-0.0044	0.004706	0.003011	-0.002311	0.002083	-0.010983	-0.004227	-0.009211	-0.007295	-0.01498	-0.004337	-0.004616	0.005905	0.006271	-0.005624	0.003008	0.002656	-0.010463	0.002592	-0.006191	-0.001186	-0.002889	-0.002578	0.000909	0.003569	-0.005266
NTSR1_cg02658437	0.009652	-0.002098	-0.002035	0.007039	-0.001433	-0.004538	0.009695	-0.00922	0.010318	0.020269	0.010649	-0.011302	0.01105	0.028334	-0.002911	0.007339	0.003323	-0.003122	0.008865	0.014164	0.01659	0.008938	0.001197	-0.011973	-0.003542	0.004327	-0.001941	0.00114	-0.012094	-0.013596	-0.007637	-0.011609	-0.023681	-0.00645	0.0096	0.012182	-0.001252	-0.000295	-0.0027	-0.004262	-0.010647	-0.009399	-0.008646	0.009359	-0.005058	-0.003065	0.005525	0.006806	-0.006467
FAM69B_cg04523268	0.019462	0.00694	0.016739	0.004812	-0.011166	0.007575	-0.000916	-0.008927	-0.006213	0.000839	0.014746	-0.013383	0.010262	0.028871	0.003671	-0.011266	-0.001578	-0.009091	0.015747	0.022568	0.01825	-0.001331	0.001661	0.003984	0.00407	0.000343	0.000205	0.002544	-0.01587	-0.015494	-0.018635	-0.00505	-0.010883	-0.006166	0.009402	0.007838	0.025708	0.002581	-0.005356	-0.006179	-0.008353	0.004838	-0.021873	-0.00085	-0.010243	-0.012909	0.006431	0.016775	-0.012861
OTOF_cg05053689	0.02287	0.009605	-0.00343	0.005579	-0.003801	0.002317	0.002433	-0.007059	0.002531	0.017827	0.008959	0.00024	0.001929	0.012481	-0.007623	-0.008498	-0.001998	-0.000462	0.026931	0.01981	0.002336	0.0023	0.004868	0.002307	0.015817	0.004397	0.001542	0.003638	-0.010448	-0.002063	-0.008541	-0.007321	-0.017454	0.009295	-0.002318	-0.005553	0.000366	-0.011132	-0.00666	-0.005651	-0.01291	0.011961	-0.007467	-0.006224	-0.010819	-0.008985	-0.002758	0.001239	-0.014402
ADM_cg06686058	0.004655	0.002713	-0.001757	-0.002505	-0.002275	0.000537	-0.002538	-0.007736	-0.000182	0.009077	0.007673	-0.003973	0.001711	0.0286	0.005901	0.004952	0.014383	-0.00416	0.007381	-0.00231	-0.008042	0.002084	0.005897	-0.000135	0.013095	-0.001267	-0.004269	0.007003	-0.006051	-0.009828	-0.002313	0.006806	-0.012629	-0.000254	0.002282	0.003038	-4.6e-05	-0.001226	0.001925	-0.00106	-0.004275	0.000293	-0.010205	-0.004343	-0.002978	-0.002159	0.002177	0.000631	-0.01483
PIK3AP1_cg14093363	0.006971	0.008659	0.007585	0.008664	0.00335	0.007727	0.013116	0.006654	-0.002745	0.012264	0.013384	-0.009721	0.02037	0.031272	0.009969	-0.006706	0.014961	0.001045	0.022185	-0.01007	0.006976	0.003514	-0.013765	0.00627	0.000512	-0.003924	4.2e-05	0.010155	-0.012881	-0.019949	-0.014626	-0.002456	-0.020167	-0.002495	0.01221	0.0253	-0.002181	-0.00552	-0.00483	-0.003499	-0.012353	-0.005037	-0.027922	0.001013	-0.032189	-0.010545	0.000391	0.013086	-0.019092
HCK_cg00992385	-0.000317	-0.001032	-0.000988	0.001396	-0.000396	0.000895	-9.9e-05	0.001356	-0.000398	0.001336	0.004871	-0.00027	-0.000447	0.000622	-0.000591	0.001343	0.006012	0.00517	0.007926	0.003749	0.007957	0.002104	0.002397	0.001894	-0.002507	-0.001382	0.000469	-0.000128	-0.003033	-0.001826	-0.001004	-0.001876	-0.00643	-0.004158	-0.000761	0.000706	0.002815	-0.000751	-0.00052	-0.001135	-0.003487	0.001764	-0.003872	0.00193	-0.001313	-0.000999	-0.000905	0.001582	-0.00751
HCK_cg05876826	0.010141	-0.001639	0.00066	-0.001208	0.0054	0.008362	-0.001418	0.005343	-0.000711	0.013486	0.016267	-0.009202	0.018025	-0.000474	0.001974	-0.00837	0.02684	0.007695	0.017961	0.019429	0.007115	-0.001182	0.012356	-0.006621	-0.007745	-0.008595	-0.001383	0.006151	-0.013028	-0.010084	-0.012841	-0.0012	-0.020734	-0.013455	-0.012137	-0.000867	0.016004	-0.009904	-0.007087	-0.007772	-0.011953	-0.008944	-0.00825	0.012732	-0.004468	-0.008167	0.004201	0.007482	-0.014864
CYFIP1_cg05502271	-0.002377	0.001509	-0.014919	0.002837	-0.00361	-0.007764	0.002406	0.000227	0.000557	0.015962	0.015201	-1.2e-05	0.009975	0.015307	0.010957	0.012615	0.001642	-0.001595	0.016841	0.005931	0.017938	0.008966	0.000583	-0.003597	-0.001982	-0.001911	0.001801	0.010104	-0.018844	0.012554	-0.015234	-0.001538	-0.032651	-0.008907	0.000587	0.000471	0.011997	0.014327	0.007588	-0.007859	-0.003991	0.002765	-0.001401	0.015346	-0.005993	-0.010213	0.003941	-0.002596	-0.014226
TSPAN13_cg12567315	0.004522	-0.008009	-0.003883	0.007508	0.005596	0.029437	0.026094	0.003708	0.002149	0.024427	0.019078	0.003262	0.031001	0.024291	-0.006575	-0.005139	0.008517	-0.014729	0.030359	0.002219	0.007329	-0.001035	0.011461	0.010781	-0.001551	-0.001908	-2e-06	0.016763	-0.010075	-0.008245	-0.012963	-0.014884	-0.038911	0.001419	-0.012092	-0.012574	0.013964	-0.0036	0.004058	0.013264	-0.029277	-0.001429	0.013775	0.003911	-0.016371	-0.015111	-0.002776	-0.014024	-0.023823
EMILIN2_cg18959007	0.012026	0.003207	-0.012071	0.022456	0.002885	0.028103	0.008184	-0.002033	0.010292	0.00757	0.03342	-0.002756	0.031781	0.01166	0.005982	0.008724	-0.003771	-0.004223	0.028984	-0.000159	0.005909	-0.00923	-0.018129	-0.010904	0.010972	-0.004084	0.008322	0.027854	-0.018063	-0.003054	-0.003728	-0.009938	-0.01892	-0.008409	-0.005351	0.003682	0.014859	0.00084	-0.002191	0.003797	-0.022907	0.013468	-0.009511	-0.006276	0.001293	-0.014976	0.002769	0.003193	-0.025424
EPHB2_cg01970575	0.015248	0.00195	-0.008021	-0.006356	-0.001113	-0.014161	0.001327	-0.005209	-0.000259	0.010018	-0.002307	-0.005645	0.021616	0.014123	0.002788	-0.003708	0.008925	-0.011023	0.018999	0.027327	-0.003849	0.008067	0.000299	0.011143	-0.002716	0.008222	0.005297	0.002449	-0.014609	-0.016989	-0.009423	0.00497	-0.022681	-0.003852	0.005964	0.008368	-0.000331	0.002893	-0.003096	-0.000253	-0.009314	-0.010927	-0.007532	0.003709	-0.009749	0.001782	-0.001791	0.007032	0.009441
LAPTM4B_cg01857802	0.022043	-0.003167	0.007576	0.011336	-0.009932	0.007262	0.009492	-0.000879	-0.005765	0.005566	0.003441	-0.010254	0.016093	0.02085	-0.00612	0.010095	0.011799	-0.008471	0.025211	0.003127	0.02068	-0.011506	0.000846	0.000508	-0.005931	0.003073	0.007591	0.023745	-0.003291	-0.017753	-0.010934	-0.000254	-0.018843	-0.010368	-0.002596	0.013544	-0.012514	0.02121	-0.011152	-0.011295	-0.011741	-0.007458	-0.014464	-0.001596	-0.005005	-0.006705	0.000648	0.010832	-0.004377
SIRPA_cg18969256	0.023959	-0.006456	0.003398	-0.007106	-0.015491	0.003666	0.017895	-0.005121	-0.02365	0.025697	0.020227	-0.004885	0.032726	0.005229	0.000952	0.008962	0.017442	-0.002633	0.029835	0.017155	0.015877	-0.007511	0.0151	0.006008	-0.013497	-0.005137	0.000502	0.027785	-0.016303	-0.011087	-0.019114	-0.012155	-0.014575	-0.004491	-0.005526	0.012216	-0.004616	-0.007537	0.002396	-0.000996	-0.017657	-0.008378	-0.007538	0.002157	-0.015086	-0.000717	-0.012168	0.002875	0.000296
HHEX_cg26979504	-0.003224	0.002273	0.000877	0.000594	0.000722	0.008526	0.00173	-0.00073	-0.003318	0.011766	0.018246	-0.007651	0.007156	0.007869	-0.005608	-0.001068	0.00538	-0.001425	0.029045	0.002342	0.002426	0.005027	-0.003237	0.002392	-0.009156	-6.8e-05	0.010562	0.004899	-0.006367	-0.006925	-0.007796	-0.002691	-0.010757	-0.002236	-0.001964	-0.001042	-0.003459	-0.002017	4e-06	-0.008527	-0.006448	-0.008273	-0.001124	0.008272	-0.009261	-0.00289	-0.005741	0.005606	0.000358
ADM_cg02843237	0.001938	0.000405	0.002339	-0.005171	-0.002967	0.00429	0.000938	0.000176	0.018494	0.005325	0.010187	0.004452	0.012484	0.014154	-0.002962	0.001014	-0.002356	-0.002644	0.009509	0.003164	0.003599	0.001112	0.001382	0.001547	-0.001263	0.002537	-0.00094	0.003968	-0.010034	-0.00575	-0.0066	-0.001948	-0.007544	-0.005348	-1.7e-05	0.002817	0.003907	-0.001443	-0.004041	-0.005155	-0.011796	-0.000613	-0.006647	0.006395	-0.005605	-0.001443	0.003471	0.00716	-0.006564
HBM_cg08393070	0.003693	-0.000425	-0.001051	-0.002182	-0.005836	0.001975	0.004279	-0.00127	0.033638	0.000276	0.010124	0.008633	0.016026	0.006779	0.001521	-0.002668	0.000985	-0.0014	0.002207	-0.002418	0.012703	-0.004253	0.001854	0.004662	0.000875	-0.007206	-0.001431	0.001412	-0.009713	-0.005283	-0.006208	-0.005437	-0.007555	-0.003737	0.006484	0.00729	0.001616	-0.003488	0.000821	-0.006126	-0.009361	-0.005417	-0.006195	0.003937	-0.005715	-0.000406	-0.004372	0.008067	0.003786
BAMBI_cg05750029	-0.003857	-0.006546	-0.003363	-0.000299	0.002148	0.011408	-0.005808	0.003076	0.035881	0.012541	0.002888	-0.006633	0.026566	0.013986	-0.008589	0.012026	0.010889	-0.00403	0.010556	0.012122	0.006831	0.000708	0.001237	-0.011353	0.000887	0.006875	-0.003436	0.005008	-0.00709	-0.007361	0.001082	-0.017805	-0.016341	-0.011734	0.004087	0.0014	-0.005508	0.009934	0.001508	-0.011419	-0.015056	0.003453	-0.008875	-0.000129	-0.009502	-0.007415	-3e-06	0.002025	-0.018325
ADM_cg20741987	-0.012983	0.000833	-0.005293	0.000571	-0.013524	0.021859	0.002842	0.005948	0.011107	0.01544	0.020975	-0.021293	0.004678	0.022924	-0.010257	-0.000488	0.011135	0.00124	0.020492	-0.003989	0.018154	-0.004158	0.001053	0.005109	0.00056	0.005884	-0.000456	0.020009	-0.01006	-0.01893	0.003141	-0.015201	-0.022394	-0.013027	0.004378	0.0162	0.013354	-0.007682	0.006179	-0.002563	-0.009305	-0.002829	-0.00425	0.01255	-0.004978	0.003274	-0.006026	0.006168	-0.000518
PCOLCE2_cg25464457	0.003274	-0.000901	-0.001639	-0.000605	-0.003442	0.002835	0.00115	-0.000508	0.00715	0.006286	0.014854	-0.006127	0.012942	0.00533	-0.00653	0.004238	0.009081	0.002455	-0.000252	0.003451	0.003632	0.001789	-0.004121	-0.001983	0.0025	0.000192	-0.00233	0.002298	-0.006874	-0.005661	-0.006037	-0.004256	-0.001333	-0.005574	0.007439	0.004566	0.002141	-0.006056	0.008169	-0.00011	0.002755	-0.003534	-0.006246	0.005908	-0.005247	0.000442	0.000723	0.004415	-0.011405
IFIH1_cg02276086	0.000745	-0.007172	0.003951	0.006929	-0.003299	0.000642	0.014165	-0.004278	0.010919	0.005679	0.019869	-0.014162	0.027383	0.012458	0.014887	-0.012129	0.023712	-0.009721	0.004353	-0.006074	0.00745	-0.002749	-0.004067	-0.004643	-0.000329	-0.005923	0.013972	0.003829	-0.012271	-0.001487	0.00562	-0.006843	-0.016971	-0.01745	-0.005838	0.019411	-0.001103	0.001333	-0.008057	0.003074	-0.024035	-0.006723	0.006969	0.000227	-0.012091	0.004091	0.00406	0.011385	-0.015747
SWAP70_cg07527631	0.000961	-0.00027	-0.003206	-0.001295	-0.003319	0.000992	0.000237	-0.005846	0.000457	0.006883	0.009135	-0.003893	0.018909	0.00552	-0.003573	-0.001481	0.01462	-0.002477	-0.000434	-0.001239	0.002544	0.003038	0.001396	-0.001622	0.000281	-0.000849	0.003364	-0.000846	-0.005263	-0.002818	-0.005812	-0.000287	-0.009795	-0.00285	0.000706	0.002735	0.00091	0.00074	-0.002955	0.002956	-0.001734	-0.003278	-0.000749	-0.001456	0.003724	-0.003224	0.000352	0.002379	-0.004251
HNRNPC_cg11843050	0.002443	0.000546	-0.003328	-0.003172	-0.005662	-0.00399	0.001926	-0.00479	0.000588	0.00191	0.017299	-0.002687	0.002665	0.003083	0.002397	0.005823	0.009161	-0.006871	0.011155	-0.001368	0.001453	0.000437	0.000776	0.006327	0.005249	-0.003661	0.005086	0.008023	-0.007755	-0.002838	-0.009328	0.002612	-0.007669	-0.001109	-0.002595	-0.002925	-0.001198	0.001901	-0.001919	-0.004466	-0.006548	-0.003743	-0.001787	-0.000929	-0.002053	0.001843	-0.000266	0.01172	-0.014246
FAM46A_cg15509594	-0.000537	0.001005	-0.003709	-0.001262	-0.001581	-0.001751	-0.002299	-0.004947	0.004898	0.00207	0.003721	-0.00223	0.004887	0.00521	0.002999	0.002145	0.002285	0.003811	0.002122	0.003154	0.001517	0.000554	0.000396	-0.000593	0.000535	-0.004246	0.005215	0.004773	-0.007271	-0.003169	-0.001257	-0.00215	-0.005482	-0.001493	0.000188	8.1e-05	0.003597	-0.000185	-0.000867	0.000671	-0.004738	-0.004269	0.000652	0.001757	-0.003585	-0.000612	-0.001036	0.006008	-0.002366
ADAM15_cg26232102	0.020946	-0.005848	-0.006861	0.004315	-0.000288	0.000978	0.014312	-0.004073	0.011959	0.013166	0.0145	-0.005186	0.0114	0.02094	0.003277	-0.00131	0.013707	-0.004079	0.007824	-0.003247	-0.005491	-0.001647	0.004228	-0.007973	-0.013357	-0.015845	0.011107	0.013912	-0.011438	-0.010215	-0.007173	-0.003804	-0.013823	0.000488	-0.003727	-0.002213	0.004243	0.003455	-0.009466	-0.006734	-0.006616	-0.010611	0.003351	0.015533	0.001841	0.002097	-0.006371	0.020358	-0.021542
GADD45B_cg00014806	-0.001906	2.2e-05	-0.00052	0.004557	0.004338	-0.001832	-0.001796	0.001575	-0.002227	0.00234	-0.001403	-0.007041	0.007986	0.003105	0.012274	0.006015	0.00555	-0.009337	0.006109	0.007094	0.00521	-0.005007	-0.002874	-0.003176	0.005499	-0.002075	-6e-05	-0.000239	-0.007437	-0.00112	-0.004197	-0.000376	-0.00751	0.00132	0.000686	0.001522	-0.003915	0.00284	-0.001768	0.009528	-0.003712	-0.002009	-0.006698	-0.000462	-0.001946	0.000719	0.003284	0.001608	-0.003478
OAS2_cg00085448	-0.002852	0.002041	-0.007754	0.005101	0.008158	-0.013449	-0.008073	0.004014	0.005437	-0.001055	0.003506	-0.004374	0.00849	0.011245	0.006843	0.01934	0.018424	-0.002746	0.01851	-0.009691	0.011164	0.014885	-0.00957	-0.009396	0.003849	-0.009813	0.008948	-0.000825	-0.001241	-0.007921	-0.001427	0.002003	-0.011792	-0.003632	0.005076	0.007522	-0.010219	-0.000183	0.000322	0.006842	5.5e-05	-0.005314	-0.000774	-0.008436	-0.008171	0.007516	0.003162	-0.005822	-0.016258
REC8_cg18534491	-0.011853	-0.001855	-0.014538	0.013579	0.01327	-0.025567	-0.011601	-0.017666	0.013515	0.000371	0.034374	-0.010687	0.009829	0.02451	0.009832	0.024275	0.029955	-0.007466	0.03609	0.010044	0.020129	0.014846	0.00086	0.007593	0.002906	-5.3e-05	0.012835	-5.6e-05	-0.035882	-0.026084	-0.02604	-0.010521	-0.019355	-0.010113	0.033552	0.004372	-0.00198	-0.004339	0.018912	-0.008211	-0.021513	-0.006054	-0.026059	0.001956	0.001036	-0.015341	0.035605	0.012444	0.003816
TYMP_cg19354746	-0.011173	-0.013123	0.008778	0.020736	0.011767	-0.026362	-0.015397	0.012623	0.030312	0.024352	-0.014155	-0.033637	0.009863	0.021262	0.027948	0.022786	0.029808	-0.039948	0.040492	0.022163	0.012995	0.032563	0.000891	0.016381	0.016456	0.01697	-0.016816	0.014771	-0.032438	-0.046489	-0.044625	-0.010831	-0.007264	-0.016714	0.014874	0.011036	-0.002634	0.011171	0.024916	-0.013105	-0.021382	0.015125	-0.044187	0.02306	-0.004245	-0.006903	0.006346	-0.012516	-0.001479
TRIM25_cg13726843	0.001313	-0.004639	0.00324	0.000318	0.014092	0.000376	0.011031	-0.000861	0.022596	0.001384	0.027168	-0.012982	0.008076	0.011159	0.001467	0.028492	0.001777	0.001792	0.013364	0.009339	0.002491	0.015018	-0.012859	-0.010214	-0.010288	-0.010246	0.007813	0.001167	-0.015205	-0.017531	-0.010394	-0.014321	-0.007482	-0.008878	-0.007057	0.011616	-0.010476	-0.01041	0.010442	0.001071	-0.013478	0.006197	-0.017202	0.005607	0.002715	-0.011433	-0.009426	0.008429	-0.011179
STAG3_cg16876876	-0.006899	0.000625	0.012658	0.00295	0.013109	-0.001085	-0.000447	0.00024	0.017264	0.003283	0.004932	-0.008218	0.010715	0.006026	0.004419	0.015585	-0.003921	-0.006035	0.00361	0.002802	0.005276	0.013801	-0.014554	-0.008295	0.004988	-0.000774	0.009672	0.007426	-0.017964	-0.012207	-0.007016	-0.003971	-0.014616	0.000952	-0.002675	0.01172	-0.005655	0.000394	0.010123	0.007643	-0.008636	-0.00703	-0.006885	-0.000492	0.000938	-0.002604	0.007556	-0.003576	-0.002245
S100A6_cg16564710	0.001035	-0.004285	0.002101	0.00482	0.004728	-0.006154	0.000105	0.002977	-0.00311	0.001695	0.007444	0.000856	0.015674	0.007216	0.001077	0.010314	0.005836	0.007643	0.013796	0.005176	0.007628	0.010728	-0.010696	-0.005609	0.000163	0.0001	0.004804	0.00155	-0.010455	-0.014607	-0.001347	0.001589	-0.004071	-0.002854	-0.006363	-0.001355	-0.011248	0.000149	0.003102	-0.007413	-0.002105	0.003016	-0.004091	0.000445	-0.004177	-0.005498	0.001416	0.009907	-0.002567
HMGA1_cg00544436	0.000757	0.000104	0.003769	0.006185	-0.00564	-0.002355	0.000636	0.003604	-0.000257	0.006487	0.003649	-0.006798	0.011898	0.001872	0.012937	-0.003644	0.001266	0.002138	0.002484	0.00038	0.002032	0.004112	-0.001624	-0.000253	-0.0028	-0.002826	0.004155	0.015711	-0.007412	0.000133	0.000148	0.000686	-0.013053	-0.001581	0.00174	0.003916	-0.006715	-0.001433	0.001945	-0.002871	-0.003127	0.000307	-0.004759	0.001086	-0.004392	-0.00626	-0.002655	0.008182	-0.004658
GABARAPL2_cg10445487	-0.003897	0.005141	-1.7e-05	0.008463	-0.003132	0.003825	0.004559	-0.001167	-0.002702	0.000417	0.002927	-0.004239	0.015794	0.008633	0.003753	0.006049	0.002847	-0.003108	0.003229	-0.001958	0.000636	-0.001863	-0.000919	-0.001111	0.002189	-0.007175	-0.000729	0.013554	-0.006768	0.001649	0.001801	-0.00203	-0.008665	-0.002611	0.00198	-0.002489	-0.003597	0.004666	0.001333	0.001204	-0.006978	0.000695	-0.002587	-0.005853	-0.008304	-0.000998	0.00157	0.00689	-0.009357
GADD45A_cg03705947	-0.007206	-0.001928	0.000247	-0.007409	0.002221	0.003947	0.005332	-0.006957	0.006222	0.010749	0.004484	-0.010248	0.028109	0.00986	0.004164	0.015326	0.017549	-0.009059	-0.003828	0.000604	0.005666	0.014016	-0.001884	-0.002692	-0.002234	-0.007495	0.00909	0.012957	-0.014559	-0.007943	-0.006314	-0.006156	-0.014895	-0.003068	-0.001079	-0.004377	-0.00546	-0.005873	0.001089	0.011803	-0.004598	-0.00464	-0.006595	0.00014	-0.009081	0.000945	0.004674	0.019744	-0.018292
IDH1_cg10356455	-0.006123	0.000776	0.002998	-0.001504	-0.014763	-0.002991	0.015432	-0.003938	0.020917	0.012844	0.010047	-0.016753	0.013763	0.004717	0.023347	0.011564	0.005598	0.001667	0.007101	-0.001746	0.007306	0.015239	0.001876	0.00195	-0.003476	-0.007509	0.017568	0.030908	-0.016084	-0.007487	-0.022196	-0.0035	-0.013366	-0.014182	-0.0051	0.017006	-0.007435	-0.006551	-0.00557	0.027218	-0.016449	-0.007704	-0.004347	0.009154	-0.009	0.00177	0.011801	0.009732	-0.02326
NUSAP1_cg16711321	-0.002498	-9.2e-05	-0.000505	-0.001575	-0.000156	3.7e-05	0.001371	0.000401	0.001166	0.005943	0.001493	0.000138	0.002998	0.000255	0.004871	-0.001285	0.004036	-0.002815	0.00153	0.000266	0.002841	0.00456	0.000407	-0.000602	-0.000423	0.003851	0.002542	0.001868	-0.004128	-0.000997	-0.002556	0.001815	-0.005163	-0.002913	-0.002057	-0.002351	-0.002487	-0.00078	0.001834	0.002805	-0.003679	-0.001155	-0.000478	0.002447	-0.002902	0.000544	-0.000645	0.000277	-0.005271
SLC22A15_cg00074184	-0.001143	0.002536	-0.001152	0.00504	-0.000258	3.1e-05	0.013952	0.005551	0.017543	0.002568	0.007737	-0.004229	0.020086	-0.001508	0.009855	0.010814	0.016512	-7e-05	-0.000428	-0.006041	0.008796	-0.013319	-0.005467	0.012579	0.001851	-0.000471	0.005613	0.006179	-0.00954	-0.016078	-0.014087	0.013671	-0.024364	-0.010404	-0.011054	-0.001374	-0.005819	0.00308	0.009566	0.004689	0.000291	0.001199	0.007287	0.002864	-0.002779	0.004635	0.002741	-0.000707	-0.021814
IFIH1_cg06347928	0.001685	-0.001632	0.00058	-0.00444	0.000727	-0.004847	0.003781	-0.002358	-0.003746	0.013184	0.018256	0.001378	0.02217	0.001261	0.000325	0.010897	0.0032	-0.003154	-0.000408	0.003033	0.000875	-0.002404	-0.005032	0.000485	-0.002174	-0.001339	-0.000377	0.005569	-0.004073	-0.003085	-0.006615	0.010279	-0.015128	-0.003141	-0.006434	0.004874	-0.005575	-0.004808	-0.000759	-0.000583	0.000689	-0.000608	-0.001879	0.004117	0.000317	0.002094	0.004736	0.006366	-0.012805
BNIP3L_cg05648367	-0.002292	0.003698	0.000657	-0.000171	-0.004345	-0.006889	0.01	0.001437	-0.003515	0.0106	0.011003	-0.001599	0.01718	0.007613	0.007285	0.010394	0.006159	-0.006207	0.008511	0.002075	0.009672	-0.004696	-0.002043	0.000119	-0.012894	-0.002279	0.006435	0.01506	-0.007042	-0.009207	-0.00859	0.009841	-0.016663	-0.000712	0.004017	0.003212	-0.004286	-0.000709	0.005322	0.010596	-0.00155	0.000717	0.000778	0.005179	-0.002299	-0.002267	-0.005212	0.004937	-0.019955
HSPA4_cg13778073	-0.002654	0.010156	-0.002376	-0.003471	0.001262	-0.0035	0.002747	0.006222	-0.013197	0.01234	0.019006	-0.000416	0.047066	0.007842	0.006967	0.022756	0.005291	-0.017706	0.012162	0.009197	0.014843	-0.005407	-0.00424	-0.00297	-0.008242	0.005736	0.014844	0.022394	-0.020922	-0.009544	-0.01603	0.008434	-0.039066	0.001764	0.007876	0.003726	-0.012754	0.019013	-0.002482	-0.005507	0.002122	-0.009008	0.013086	-0.007474	-0.006274	-0.000324	0.00526	0.013602	-0.026849
CENPN_cg09604725	0.008877	0.008418	-0.001425	-0.00312	-0.002757	-0.009491	0.006658	-0.00646	-0.00388	0.008629	0.009325	0.000156	0.017839	0.010733	0.007622	0.012965	0.006803	-0.005196	0.00828	0.001878	-0.000305	-0.004499	-0.003554	0.006618	-0.004429	-0.002186	0.007189	0.016447	-0.008136	-0.006852	-0.007371	0.005438	-0.01226	-0.005023	0.001972	0.008435	-0.001763	0.003007	-0.000914	-0.007098	-0.009303	-0.002725	0.000155	-0.000881	-0.00984	0.001325	-0.002886	0.000938	-0.01243
MX1_cg22152328	0.000312	-0.002979	-0.000899	-0.002547	-0.004411	0.001608	0.005439	-0.003491	-0.001024	0.010955	0.005237	-0.001887	0.009329	0.007688	0.00454	0.003389	0.001299	0.001185	0.001833	-0.001071	0.006924	-0.002595	-0.005068	0.002464	0.00095	-0.003472	0.004179	0.008607	-0.006509	-0.003474	-0.004821	-0.000282	-0.010657	-0.002326	0.003232	0.006868	-0.002687	-0.000494	-0.001802	0.001502	-0.001681	-0.002893	0.001415	-0.001501	-0.002725	0.003114	-0.00179	0.00132	-0.004846
HTATIP2_cg15576195	-0.003062	0.006205	0.000641	0.011	0.002504	0.005642	0.012051	-0.002765	0.003533	0.005789	0.019858	-0.004089	0.032601	-0.008959	-0.00777	0.030124	0.008517	-0.007528	0.009501	0.008085	0.027231	-0.011254	-0.011146	-0.00051	-0.004976	-0.009013	0.018206	0.024219	-0.011639	0.005417	-0.0147	-0.002093	-0.029743	-0.0119	-0.01074	0.002964	-0.0035	0.003886	0.01259	-0.006042	-0.013474	-0.015327	0.006988	-0.007675	-0.013331	0.005323	0.015302	0.008815	-0.031858
LAPTM4B_cg20544357	-0.005807	0.011064	-0.00236	-0.001202	0.009064	-0.010067	-0.001063	-0.006488	0.011164	0.008793	0.034112	-0.008247	0.011878	-0.002518	0.00061	0.00091	0.015667	-0.007249	0.017129	0.000286	0.008087	-0.009734	0.003355	0.001449	-0.002046	-0.006613	-0.00201	0.016323	-0.004057	-0.006103	-0.010742	-0.002512	-0.018416	0.011026	-0.004672	0.011647	0.006608	-0.002582	0.00459	0.007133	0.004533	-0.007362	0.002544	-0.006398	-0.003606	0.002341	0.005443	0.009372	-0.021324
PCNA_cg13356366	-0.002293	0.001811	0.001601	0.0009	-0.000993	0.001821	-0.001022	-0.00287	-0.000477	0.006115	0.001118	0.001595	0.006885	0.002506	0.001123	-0.00279	0.002987	-0.004073	0.004631	0.001715	0.000929	-7.2e-05	-0.000814	0.002284	0.002027	-0.002004	0.002645	0.003794	-0.003338	-0.000461	-0.002148	0.000415	-0.003984	-0.003072	-0.000316	-0.001084	-0.00218	0.004482	0.002948	0.002497	-9e-05	-0.001907	0.00097	0.000973	-0.001747	0.000533	-0.000948	-0.000252	-0.00814
HIF1A_cg08141928	-0.000401	0.006611	0.004588	0.007504	-0.008138	-0.014188	0.002843	0.006044	0.002191	0.012703	0.006211	0.000283	0.029618	0.010203	0.002212	-0.004365	0.014984	-0.005161	0.002646	0.004438	0.017538	-0.004495	-0.001137	-0.001361	-0.005737	-0.006456	0.001241	0.024362	-0.006784	-0.010546	-0.0083	0.006448	-0.018715	-0.012749	-0.007893	0.005369	-0.014884	-0.001925	-0.001098	-0.002267	0.004134	0.004156	0.010611	0.021356	-0.015681	-0.007935	0.002137	-0.000654	-0.028049
CDCA7_cg24937696	-0.0008	0.004645	0.000851	0.006501	-0.000476	-0.004216	0.006902	-0.00495	0.002628	0.011248	-0.000791	-0.0017	0.016656	0.00492	0.009662	-0.000494	0.002732	0.001781	0.007229	0.00985	0.005396	0.001065	0.00078	-0.002464	-0.000567	0.006188	0.006176	0.007681	-0.008302	-0.005406	-0.004769	-0.002221	-0.003148	-0.00605	-0.009199	0.001412	-0.007439	-0.002958	0.004614	0.002864	0.007856	0.00139	0.000533	0.002228	-0.005469	-0.0031	-0.002295	-0.004246	-0.012352
NAGK_cg00592063	-0.005524	-0.002089	0.007014	0.001388	0.004815	-0.004431	-0.002497	0.001035	0.010123	0.011948	0.01058	0.002371	0.003736	0.017139	0.017589	0.005118	-0.001215	-0.003997	0.019081	-0.016863	0.004691	0.002102	0.0003	-0.00621	0.012707	-0.009688	-0.008	0.002116	-0.009834	0.000307	-0.007044	0.001658	-0.019609	0.002744	-0.004803	0.013145	-0.010844	0.002305	0.010214	0.004772	-0.008417	0.000648	-0.005925	0.006079	-0.005149	0.007762	-0.00154	0.004818	-0.019701
SMARCD3_cg08487696	0.005336	-0.008098	0.003618	0.019785	0.000308	-0.001438	0.001195	0.000274	-0.001447	0.002353	-0.000242	-0.00926	0.007459	0.020598	-0.001461	0.005837	-0.000894	-0.009355	0.013502	0.004233	0.007755	0.004101	-0.006016	-0.00126	0.01742	-0.004237	-0.000357	-0.001672	-0.015464	-0.004501	-0.011431	4e-05	-0.01489	0.002317	0.008569	0.004141	-0.010518	0.001772	0.010743	0.007818	0.00795	0.008551	-0.003062	0.007021	-0.010108	-0.002815	-0.001035	0.002721	-0.01398
LMO2_cg05527996	0.006973	-0.006151	0.02193	0.005124	0.01687	-0.000509	-0.008803	0.007175	0.01619	0.008132	0.010472	-0.013425	0.015253	0.023827	0.020301	0.007764	-0.002721	-0.009765	0.03394	-0.002002	0.013384	0.022384	0.000376	-0.010664	-0.023108	-0.022525	0.004311	-0.003162	-0.014547	-0.00638	0.005128	-0.000391	-0.016239	0.010025	0.014018	0.001384	-0.00015	0.016182	0.024588	0.000647	0.000442	-0.015261	-0.010492	0.007137	0.001451	-0.018067	-0.005957	0.012479	-0.033773
OTOF_cg00006243	0.004579	-0.000416	-0.001504	0.019088	0.017846	-4.7e-05	0.012451	0.001884	-0.000893	0.007968	-0.002413	-0.007051	-0.004766	0.008709	0.014597	0.008822	-0.003027	-0.009139	0.0057	-0.004219	0.016875	0.011253	0.003826	0.003861	-0.001974	0.005946	0.008419	0.014736	-0.014723	0.002876	0.004062	-0.016048	-0.02554	-0.006116	-0.008649	-0.009046	-0.012791	0.0045	0.00877	0.014894	-0.009669	-0.004361	0.002799	0.000554	-0.006635	0.024973	-1e-06	0.012396	-0.037986
TSPAN13_cg03214212	-0.005192	-0.002096	0.008637	0.023441	0.000618	-0.000912	0.02073	-0.003253	0.002389	0.015996	-0.007018	-0.004199	0.022045	0.014712	0.022095	0.005113	0.009982	0.000788	0.009401	-0.012908	0.004308	0.006561	-0.00233	-0.003297	0.00895	-0.00505	0.009758	0.004076	-0.021425	7.9e-05	-0.003383	0.004767	-0.03812	0.003396	0.001708	0.0057	-0.004936	0.018163	0.007019	0.005055	0.010606	-0.002834	0.004783	0.011876	-0.008006	0.007045	-0.009502	0.011379	-0.063521
TSPAN13_cg18753594	-0.006766	-0.000883	0.00773	0.007152	0.004198	0.016243	0.01435	0.003816	0.001164	0.010913	-0.001805	-0.00519	0.020676	0.019101	-0.001594	0.0166	0.025966	0.011974	0.042381	-0.011215	0.009853	0.001133	0.004467	0.008884	0.00711	-0.003674	-0.000309	0.005149	-0.015096	-0.006304	-0.002653	-0.011337	-0.023399	-0.007067	-0.006707	0.007309	-0.012659	-0.009329	0.018542	0.000529	-0.012195	0.011441	0.003449	0.009076	-0.007158	-0.004307	-0.005505	-0.01566	-0.037051
PYGL_cg18125479	0.005432	0.008369	-0.007139	0.004102	0.0026	0.004989	0.00431	-0.007649	0.008085	0.00014	-0.001105	0.002165	0.009295	0.01504	0.0064	0.001837	0.015841	-0.001591	0.024123	-0.001266	0.010288	0.016813	-0.007984	-0.000561	0.002003	0.011441	-0.000396	0.016988	-0.014173	-0.004486	-0.007454	-0.002104	-0.022214	-0.018777	-0.000327	0.005518	-0.004719	0.000199	0.00958	0.00101	0.004736	-0.008978	-0.001444	0.025175	-0.003458	0.00173	-0.002051	0.012563	-0.03107
EMILIN2_cg20679955	-0.007155	-0.007608	0.006736	0.019856	0.002601	0.020427	0.016939	0.004228	0.020777	0.000894	0.015223	0.000813	0.023442	0.014003	0.003367	0.010967	0.014051	0.003945	0.01624	-0.002378	0.020959	0.014141	0.001622	0.00162	0.00365	0.001916	0.003508	0.01035	-0.017674	-0.017937	-0.019187	-0.016632	-0.033262	-0.008557	-0.004008	0.012786	-0.008989	-0.009298	0.008229	-0.003138	-0.002428	-0.007491	-0.003488	0.022891	0.002043	-0.002432	-0.003813	0.003196	-0.029988
HMMR_cg09847085	-0.00457	-0.003018	-0.002057	0.008043	0.006617	0.002971	0.0025	-0.000954	0.005196	0.016243	-0.005821	-0.005969	0.016946	-0.000174	-0.004226	0.004518	0.009815	-0.011289	0.000794	0.008144	0.005959	0.008464	-0.007422	-0.004139	0.004112	0.00601	-0.00149	0.003266	-0.001863	-0.003277	-0.002756	-0.002684	-0.005805	-0.003737	-0.002152	0.011475	-0.009215	0.002195	0.006781	0.001574	-0.000229	0.005894	-0.001335	-0.000587	-0.005951	0.003859	-0.000935	-0.003396	-0.007144
BMP2K_cg02512878	-0.013905	0.00115	-0.003101	0.001588	-0.005785	-0.006419	-0.000881	-0.008245	0.000986	0.005414	-0.004556	-0.00251	0.013259	0.005336	0.008936	0.011376	0.013557	0.001179	0.013211	0.012382	0.007798	0.016072	-0.002552	0.011756	0.006839	-0.003317	0.004372	0.005542	-0.002861	-0.001146	-0.001996	-0.011816	-0.007936	-0.006981	0.00348	0.009827	-0.006392	0.002658	0.000906	0.001442	-0.006019	0.011226	0.003719	-0.002341	0.002543	-0.000471	-0.006168	0.008747	-0.023627
CD58_cg07560662	-0.021951	-0.003864	-0.029345	-0.000566	0.017352	-0.009367	0.00422	0.003759	0.012699	0.037114	-0.005087	-0.005402	0.018177	0.026479	0.008147	0.024878	0.034958	-0.032938	0.04261	0.021187	0.024889	0.006339	0.00535	0.002461	0.012416	0.025653	0.026042	0.017018	-0.014857	-0.028643	-0.009164	-0.015604	-0.045576	-0.021161	0.002132	0.015416	-0.01555	-0.000423	0.012359	0.003015	-0.003742	0.010997	-0.016258	0.016461	-0.01017	0.001064	-0.008137	-0.003431	-0.046108
HIST1H1C_cg12633985	-0.007741	0.00816	-0.015124	0.014701	0.025767	-0.011261	0.00475	0.006864	0.020573	0.011688	-0.003267	-0.004264	0.021222	0.011473	0.009267	0.024283	0.018347	-0.013556	0.02592	0.026831	-0.004569	-0.011905	-0.009489	-0.019895	0.003172	-0.005326	0.013379	0.029748	-0.017078	-0.011198	-0.022911	0.009808	-0.044876	-0.008505	0.002368	0.023347	-0.015977	-0.000234	0.016114	0.007603	-0.014985	0.012072	-0.008184	0.012106	-0.007994	0.015352	-0.008822	0.011065	-0.034838
ZYX_cg07081352	-0.002915	-0.001741	0.003627	0.010072	0.003206	-0.007859	0.00301	-0.007374	0.014774	0.008387	0.008041	-0.015694	0.011778	0.007563	0.010977	0.006674	0.016192	-0.001704	0.012408	0.01447	0.009276	0.006534	-0.01356	-0.002088	-0.002	-0.008179	-0.005682	0.017553	-0.006382	-0.01647	-0.013063	0.00358	-0.014682	-0.012175	0.001887	0.017731	-0.010344	0.001189	0.021291	0.004088	-0.01656	-0.007385	-0.010191	0.007749	-0.004026	0.006487	0.017568	0.003201	-0.016888
UQCRFS1_cg11588001	-0.006842	-0.001523	-0.004318	0.007056	-0.002366	-0.005471	0.003814	0.00071	0.002275	0.010111	-0.005698	-0.006476	0.019326	0.006296	0.003903	0.010698	0.015167	0.00677	0.016854	0.001853	0.008129	0.01267	-0.009105	-0.008995	0.001791	0.003738	0.009188	0.018417	-0.008941	-0.009714	-0.005381	0.001129	-0.009963	-0.002326	0.002933	0.005056	-0.001353	0.000441	0.018651	-0.005193	-0.007713	-0.003987	-0.012154	-0.00389	0.01016	-0.003988	-0.001289	0.001908	-0.025471
MYL6B_cg20376421	-0.017641	-0.007665	-0.002011	0.025245	0.018251	0.002306	0.017519	-0.010969	0.016824	-0.012324	-0.002019	-0.008943	0.032511	0.005814	0.03805	0.038693	0.038522	-0.035046	0.019105	0.000976	0.02075	0.016595	-0.014882	-0.005265	0.015427	0.018338	0.010101	0.029324	-0.025415	-0.023693	-0.008733	-0.022675	-0.027321	-0.024045	-0.006557	0.014646	-0.010952	0.007642	0.01764	0.003916	-0.022018	0.002743	-0.012486	0.002767	0.02084	-0.001243	0.010275	-0.007872	-0.037727
SLFN11_cg05504685	-0.020472	-0.013859	0.003021	0.018778	0.009195	-0.021644	-0.023397	0.004203	0.027138	0.033424	0.008361	-0.006117	0.002844	0.004501	0.028032	0.013501	0.035611	0.004625	0.014048	0.032951	0.034912	0.031859	-0.023548	-0.000261	0.002157	0.00198	0.021867	-0.000289	-0.023776	-0.015793	-0.017304	-0.010544	-0.037351	-0.017657	-0.008993	0.015952	-0.018832	0.025265	0.015301	0.013956	0.00694	0.012054	-0.006382	0.010771	0.011879	0.001688	-0.00166	-0.021181	-0.066356
KPNA2_cg13777502	-0.023642	0.00247	0.009412	0.020556	0.021326	-0.01985	-0.01192	-0.009879	0.007492	0.010476	-0.009166	-0.024299	0.009601	0.021201	0.022278	0.005852	0.029411	-0.000901	0.030841	0.018872	0.024193	0.014683	-0.011958	-0.002687	0.001398	-0.004034	0.022356	-0.000254	-0.019576	-0.028958	-0.00211	-0.005519	-0.04181	-0.006835	-0.006842	0.030047	-0.015582	0.013334	0.013081	-0.00396	-0.003704	0.019795	-0.010803	0.00894	0.015066	-0.005278	0.007955	-0.000433	-0.042288
NME1_cg09959084	-0.002567	-0.004794	0.002395	-0.005739	-0.00452	5.2e-05	-0.012201	-0.006254	0.003366	0.013467	0.007631	-0.004921	0.013097	0.009619	0.011894	0.007287	0.018986	-0.003801	0.020931	0.003626	0.01985	0.005764	-0.012157	0.000777	0.008037	-0.01074	0.005314	0.011763	-0.023847	-0.012733	-0.003837	-0.001542	-0.019598	-0.009263	0.003604	0.020774	-0.008057	0.003451	0.01541	0.010034	0.006454	0.007226	-0.005767	0.003264	-0.001852	0.00763	0.004483	-0.006787	-0.035888
GNB4_cg12872693	-0.010961	-0.014984	-0.007845	0.007675	0.007839	-0.00535	-0.014681	-0.006339	0.026122	0.01899	0.013751	-0.020282	0.016397	0.030346	0.000704	0.021504	0.021967	0.015079	0.012051	0.034358	0.0217	0.016265	0.005875	0.01142	0.005292	0.011635	0.016273	-0.00456	-0.026387	-0.02421	-0.015272	0.001639	-0.014485	-0.015388	-0.008051	0.016585	-0.017053	0.003492	0.011393	-0.015292	-0.009978	-0.003969	-0.00775	0.0005	0.005932	-0.001315	-0.006499	-0.009166	-0.02486
MERTK_cg18836229	-0.015641	0.009358	0.009898	0.005492	0.021189	-0.007459	-0.000822	-0.00798	0.018626	0.00842	-0.002118	-0.017605	0.017705	0.009791	0.010359	0.008576	0.02528	-0.006135	0.001041	0.007512	0.029366	-0.001002	-0.00948	2e-05	0.005886	-0.000862	0.015007	0.001602	-0.019481	-0.017338	-0.015781	-0.008852	-0.020377	-0.007408	-0.002443	0.019506	-0.005003	0.000407	0.014158	0.001268	-0.008668	-0.008932	-0.002668	0.00759	-0.000101	-0.002896	-0.0038	-0.006021	-0.022161
REC8_cg24127861	0.001282	-0.008453	0.004981	0.003045	0.011425	-0.019737	0.001736	-0.004376	0.023952	0.036121	-0.004221	-0.012543	0.014636	0.030588	-9.9e-05	0.017704	0.031298	-0.012575	-0.007171	0.028251	0.030114	0.003069	-0.012758	-0.011026	0.004049	-0.001294	0.016427	0.006936	-0.024894	-0.019633	-0.006578	-0.009986	-0.027318	-0.014568	-0.002027	0.028704	-0.004517	-0.006688	0.006465	-0.002967	-0.006893	-0.003463	-0.015253	0.010028	-0.000926	0.004219	0.012915	-0.004975	-0.027385
HMGB2_cg14705778	-0.011884	-0.010617	0.004442	0.042634	0.016969	-0.024908	0.00836	-0.011268	0.026779	0.041006	0.002796	-0.011249	-0.003986	0.032315	0.014771	0.007262	0.024613	-0.022128	0.009387	0.015188	-0.003334	0.024496	-0.012086	-0.006357	-0.001051	-0.002526	0.018315	0.010479	-0.02424	-0.022043	-0.013331	-0.019168	-0.020133	0.00734	-0.003075	0.010709	-0.030216	-0.0006	0.034885	0.013615	-0.017266	0.006568	-0.010364	-0.002858	0.009887	0.001098	-8.8e-05	0.000664	-0.045443
CDK1_cg06793798	-0.003552	-1.3e-05	0.002453	0.005614	0.003081	0.005919	-0.00794	-0.00478	0.015326	0.023033	-0.001742	-0.005824	0.014457	0.00697	-0.008972	0.009898	0.003855	-0.001292	0.026381	0.007832	0.003722	0.007536	-0.008125	0.005691	-0.007007	0.001492	0.016349	0.007978	-0.017025	-0.00187	0.001195	-0.00318	-0.018584	-0.011447	0.007472	0.007867	-0.01142	-0.002612	0.002257	0.005569	-0.009698	0.004125	-0.009986	0.009318	0.004861	-0.002405	0.008345	-0.011759	-0.027219
EIF1B_cg22495480	-0.029669	0.003961	0.009114	0.003793	0.014614	-0.005634	-0.000372	-0.011112	0.027468	0.011756	0.012591	-0.021217	-0.002375	0.012785	0.002982	0.018155	-0.007031	0.001	0.022263	0.011694	0.013479	0.015248	-0.005866	0.001872	0.000776	0.004955	0.01481	-0.004955	-0.001393	-0.00439	0.00222	-0.002813	-0.019085	-0.002677	-0.013447	0.008526	-0.012344	0.012506	0.007525	-0.001486	-0.01923	0.001204	0.001863	0.001626	-0.007532	0.006556	0.007871	-0.011403	-0.022272
ALOX5_cg19021328	-0.005396	0.006758	-0.001276	0.008367	0.009833	-0.000486	-0.002525	-0.008628	-0.003627	0.00351	0.003719	-0.006908	0.005222	0.008879	0.005251	0.009098	0.003687	-0.007319	0.00363	0.004814	0.017724	0.008748	-0.000561	0.004119	-0.001732	0.002834	0.014682	0.001201	-0.014946	-0.002383	-0.005784	-0.006457	-0.006526	-0.001119	-0.000521	0.005142	-0.001222	0.003005	0.005851	-0.005334	-0.008679	-0.002064	-0.008297	0.003394	-0.002994	0.004899	0.003973	0.003649	-0.015225
HIST1H4H_cg05451912	-0.027185	0.001492	-0.000372	0.032229	0.020648	-0.018885	-0.013074	0.006753	0.001159	0.03112	-0.006893	-0.012533	0.001196	0.017627	0.031481	0.023399	0.032016	0.025244	0.007508	0.027681	-0.003281	-0.005323	-0.007957	0.017378	0.025127	0.001638	-0.004822	0.013923	-0.015399	-0.025528	-0.017798	-0.014985	-0.051184	-0.008423	0.008578	-0.005099	-0.018563	0.013946	0.029194	0.003122	-0.025236	-0.003582	-0.016756	0.000368	-0.005362	0.028126	-0.007742	0.002546	-0.015069
SCO2_cg18206914	-0.003464	0.00222	0.015107	0.009579	0.003776	-0.008764	0.008742	0.008852	0.005323	0.019973	0.000477	-0.031911	0.00972	0.005693	-0.003427	0.015753	0.013723	-4.2e-05	0.002955	0.018673	0.001353	0.006799	-0.004259	0.005171	0.00289	-0.004177	-0.003526	0.0282	-0.008273	-2.3e-05	-0.003872	-0.006	-0.036396	-0.004739	-0.00079	-0.016432	-0.022546	0.015408	0.027408	0.005298	0.022938	0.003425	-0.017744	0.002832	-0.009269	-0.002731	0.004352	0.005904	-0.023947
CENPM_cg20299105	0.008316	0.022382	0.018176	0.021016	-0.001434	-0.000504	0.009258	0.023793	0.004361	0.034877	-0.031532	-0.008021	0.035023	0.008419	0.016626	-0.000318	0.009639	-0.019171	0.023777	0.014253	-0.008276	0.043073	-0.039573	0.003625	0.009488	0.016132	0.013639	0.033065	-0.0044	-0.007889	-0.016402	0.000378	-0.028623	-0.006339	-0.014651	0.019092	0.001771	0.009981	-0.016302	-0.020451	0.008355	-0.006752	-0.013924	-0.000709	0.014834	-0.003263	-0.00367	-0.012898	-0.02929
TUBB2A_cg22943782	0.003817	0.017968	-0.001041	-0.004813	0.003955	0.001021	0.002104	-0.001154	0.004065	0.008343	0.002651	0.009906	0.011641	0.009532	-0.002891	0.019072	0.014538	-0.011425	0.004416	-0.002063	0.004334	0.012712	-0.01133	-0.005607	-0.00473	0.00106	0.005873	0.014965	-0.007091	0.005335	-0.010013	-0.00058	-0.016532	-0.007872	-0.003186	0.005786	-0.006398	0.003868	0.009192	0.001452	-0.003844	0.002749	-0.003841	-0.007016	0.005069	0.002357	-0.002194	0.009952	-0.020068
HEBP2_cg12850810	-0.005081	0.004709	0.000788	0.019901	0.014992	0.0037	-0.002639	-0.00423	0.007055	0.005568	0.00354	-0.003714	0.010043	0.010546	0.000302	0.003362	-0.00416	-0.010415	0.00155	0.005745	0.009317	0.008756	0.002906	0.003326	-0.008938	-0.009128	0.002695	0.016382	-0.010251	-0.010817	0.004563	-0.010505	-0.014693	-0.009051	-0.003913	0.001478	-0.005829	-0.007384	0.002123	0.006666	-0.011676	0.002109	-0.005214	0.014532	0.001402	0.005382	-0.007062	0.007064	0.00162
HERC5_cg13427055	-0.003975	-0.00138	-0.002348	0.010022	0.012755	-0.000915	-0.006858	-0.004731	0.003882	0.001174	0.003999	-0.001653	0.017191	0.009898	-0.000349	0.003804	-0.001031	-0.002462	0.002733	0.007288	0.003178	0.00289	-0.003801	0.000702	0.002785	-0.003473	0.001943	0.000198	-0.001612	-0.006719	-0.004667	-0.003349	-0.010132	-0.000717	-0.001433	-0.000961	-0.002014	0.001157	-0.001045	-0.004654	-0.003576	-0.001123	0.003028	0.001912	-0.001609	0.00704	-0.000374	0.000803	-0.003735
EMILIN2_cg07012770	0.007852	-0.00182	-0.002406	-0.004123	-0.001959	0.006472	-0.001545	-0.000578	-0.002921	0.007674	-0.000446	0.003592	0.003872	0.006846	0.002589	0.00301	-0.001706	0.000343	0.006751	-0.002224	-8.5e-05	0.004732	0.002568	-0.000843	-0.003422	0.00179	0.001428	-0.002947	-0.001618	-0.007072	-0.001032	-0.003165	-0.009063	-0.00091	0.003063	0.001606	-0.006408	-0.000634	0.005957	0.004355	0.008836	-0.002637	-0.001864	0.001127	0.003044	-0.000606	0.00108	0.006438	-0.004156
MTDH_cg10290527	-0.00014	0.000987	-0.001177	0.000336	-0.001645	0.004933	0.001462	0.001964	-0.00337	0.003813	0.004789	-0.004746	0.002579	0.003865	0.000621	0.010522	-0.001272	-0.00372	0.008172	0.002687	-0.001809	0.001825	-0.001352	0.001693	-0.001085	0.002911	0.006845	0.004357	-0.004739	-0.000559	-0.003705	-0.002304	-0.006462	-0.003363	0.00197	0.002001	-0.005265	-0.003002	0.004033	-0.000907	0.00143	0.00135	-0.004124	0.002773	-0.0038	-0.000997	0.0006	-2.7e-05	-0.003805
TSPAN13_cg24756756	0.000839	-0.005838	0.003549	0.004088	-0.001208	0.005652	0.011123	0.002604	0.005027	0.003737	0.020654	-0.001254	0.008435	0.018076	0.009431	0.00494	0.002547	-0.005484	0.009905	0.003444	0.00491	-0.008416	0.001974	0.001023	0.000117	0.003828	0.015877	5.5e-05	-0.003611	-0.007684	-0.007421	-0.007576	-0.021243	-0.002292	-0.001624	-0.003331	-0.002451	-0.003155	0.001419	-0.004575	0.013067	-0.004757	-0.007336	0.013428	-0.013652	-0.00351	0.001612	0.006215	-0.021011
ADAMTS2_cg26658465	0.002513	0.00357	-0.001944	-0.003426	-0.004723	0.006719	-0.000467	0.001201	-0.003681	0.006587	0.01559	0.000764	0.006368	0.008133	0.004579	-0.00177	-0.000782	-0.00119	0.006468	0.006745	0.006115	0.003825	0.005459	-0.006419	0.002174	-0.000146	0.004886	-3.4e-05	-0.003827	-0.00997	-0.004513	-0.010117	-0.01094	-0.006703	0.002471	-0.002144	-0.006477	0.0039	0.012297	-0.008099	0.007117	-0.003456	-0.005037	0.003293	0.009483	-0.000157	0.013543	0.015802	-0.025133
BCL3_cg12833720	0.019327	0.001317	0.008908	5.8e-05	-0.006419	-0.011391	0.014362	-0.00525	-0.005525	0.029167	0.014866	-0.014461	0.015136	-0.009154	0.008078	0.010887	0.010487	-0.001784	-0.013951	-0.006178	0.017416	0.019956	-0.019026	0.000558	0.026973	0.006372	0.004781	0.030542	-0.014431	0.010589	-0.010606	-0.011171	-0.005176	-0.00151	-0.003771	0.015187	-0.016891	-0.020611	0.010482	-0.008231	-0.01567	-0.02004	-0.007985	0.01071	-0.003918	-0.002853	-0.006115	0.010734	0.003157
LY6E_cg06259052	0.012774	0.005271	-0.004618	-0.004261	0.010202	0.009246	0.013801	-0.002622	0.0029	0.010959	0.012691	-0.006128	0.0061	0.01111	-0.007779	0.001996	0.015911	-0.019124	0.004698	-0.001758	0.004519	0.008	-0.009526	0.017423	-0.001265	0.002819	-0.003452	0.019971	-0.013683	-0.000737	-0.013105	-0.000478	-0.006549	-0.000205	-0.018134	0.013489	-0.016445	-0.012635	-0.006244	0.000107	-0.020854	-0.003643	-0.003548	0.012359	-0.00741	0.016543	-0.002248	0.006568	-0.019644
RELB_cg24016624	0.010112	-0.009193	0.013665	0.003156	0.007368	0.000424	0.001667	-0.011124	0.000472	0.01225	0.002818	-0.004508	0.023206	0.014412	0.00668	0.020441	-0.002406	-0.004989	-0.002	-0.005598	-0.005243	0.0122	-0.010728	0.005485	-0.004349	0.00712	-0.000888	0.014137	-0.00576	-0.006338	-0.015138	0.004691	0.002827	0.000598	-0.006195	0.007397	-0.007906	-0.007881	-0.002992	0.003284	-0.017205	-0.00512	0.006631	-0.002747	0.003812	-0.003773	0.000631	0.010372	-0.014913
ADM_cg12228707	0.000574	-0.005487	0.006357	0.002944	-0.006304	0.007935	0.004763	-0.00626	0.008407	0.002474	-0.002277	0.002304	0.012771	0.016636	0.012762	-0.006247	0.008253	0.004168	0.004464	0.002341	0.006949	0.01055	-0.008026	-0.001013	-0.005036	0.012348	-0.003776	0.007052	-0.007758	-0.003701	-0.002192	-6.5e-05	-0.018114	0.003286	-0.001917	0.005714	-0.000504	-0.006285	0.005189	0.003083	-0.017195	-0.003449	-0.000429	0.005647	-0.013348	0.0059	-0.010246	-0.001141	-0.003906
STAT1_cg24997845	-0.000695	0.009454	0.002159	0.004947	0.014079	0.010182	0.011969	0.002538	0.000856	0.013242	-0.011344	-0.004485	0.004802	0.003884	0.008694	-0.011727	8.9e-05	-0.003481	0.003835	-0.01008	0.010287	0.005708	0.001365	0.000657	-0.002397	0.009331	0.001022	-0.001833	0.005329	-0.006411	-0.003847	-2.1e-05	-0.014299	-0.009874	-0.002055	0.009059	-0.007185	-0.001814	0.005693	-0.000419	-0.007624	-0.00456	-0.005621	-6.9e-05	0.002216	-0.000772	0.002208	0.002628	-0.016033
CAV1_cg27242945	0.00419	0.011966	0.009344	0.004312	0.001024	0.017034	0.003625	-0.004858	0.000429	0.005582	0.000434	-0.002967	0.00432	0.017191	0.001734	0.003058	0.00532	0.009815	0.000483	9.8e-05	0.013775	0.010363	-0.01104	0.002068	-0.005292	-0.001865	-8.7e-05	-0.00224	-0.005992	-0.008768	-0.013765	-0.007712	-0.008656	-0.004979	-0.010343	-0.000579	-0.001613	-0.007544	-0.004364	-5e-05	-0.007783	-0.008148	-0.004762	0.003765	-0.002658	0.007392	0.001778	0.011339	-0.006125
LMO2_cg10677909	-0.004939	0.006075	0.001651	0.005676	0.009996	0.01471	0.000477	0.001719	0.003436	0.005563	0.002696	-0.012305	0.000974	-0.004025	-0.005142	0.013839	0.01256	-0.004345	0.005883	0.006643	0.013911	0.003107	-0.003796	-0.003291	-0.001168	-0.004486	-0.001844	0.002516	-0.012529	-0.010225	-0.008968	-0.00747	-0.014618	-0.007679	0.018658	0.003678	-0.001152	0.011367	0.008875	-0.003857	-0.008671	0.002574	-0.003831	-0.003845	-0.003402	-0.001492	-0.001479	0.000638	-0.015064
STAT1_cg11255154	-0.021217	0.000515	0.001775	0.007061	-0.005659	0.011896	0.007316	0.003193	0.012834	0.006989	-0.004692	-0.007966	0.008219	0.004369	0.004886	0.017895	0.019934	-0.019378	0.010285	0.019265	0.00801	0.023155	-0.01343	-0.001024	0.002124	0.012309	0.003205	-0.001885	-0.015375	-0.007429	-0.007731	0.00072	-0.008766	-0.002076	0.00059	-0.008359	-0.00883	-0.006592	0.008891	-0.004488	-0.011371	-0.001833	-0.012062	-0.00111	0.003951	0.008006	-0.012263	-0.002207	-0.00411
SMARCD3_cg19376090	-0.006841	-0.000498	-0.001329	-0.004102	0.001235	-5.3e-05	0.000636	-0.002548	0.003073	0.006801	0.002428	-0.002836	0.007995	0.001555	-0.002568	0.005955	0.012745	0.001367	0.008805	0.010755	0.003777	0.005704	-0.007542	-0.003272	-0.001737	-0.00303	0.000999	0.005551	-0.003902	-0.002738	-0.005822	0.001485	-0.006457	0.004015	-0.000588	-0.001555	-0.003859	-0.001021	0.004851	0.004856	-0.001419	-0.005012	-0.010617	-0.001533	0.004219	-0.000895	-0.009645	-0.001113	-0.00312
H1F0_cg11968366	0.001718	-0.001411	0.005879	0.002103	-0.00442	0.003693	-0.002984	-0.000469	-0.001661	-5.4e-05	0.003649	0.003231	0.002718	-0.000586	0.00815	0.003501	-0.002265	0.000695	0.004913	0.002373	0.006285	0.004187	-0.003212	-0.002094	-0.005462	-0.001661	0.003898	0.005364	-0.002989	-0.005189	-0.003406	-0.002513	0.00039	-0.005068	-0.001619	0.000743	-0.001497	0.001794	0.000247	-0.001637	-0.001214	-4.2e-05	-0.005642	-0.00077	-0.003442	0.001192	-6e-06	0.003126	-0.001378
CAV1_cg13522244	0.004491	-0.005702	-0.002861	-0.001122	-0.004759	0.008544	0.00013	0.002911	0.0058	0.015855	0.002442	-0.001829	0.002463	0.006576	0.014136	0.004281	-0.009058	-0.001714	0.023931	0.007301	0.014044	-0.002506	-0.013628	0.005708	0.000255	-0.000889	0.007836	0.019621	-0.010344	-0.016052	-0.001587	0.019265	-0.004452	-0.010669	0.001824	0.003338	-0.011971	-0.004924	0.005818	-0.0075	-0.001808	-0.005794	-0.014005	-0.005825	-0.005938	-0.002643	0.007368	-0.005226	-0.00832
DDX60L_cg10209087	0.000349	0.006012	0.001793	-0.003622	0.0076	0.003295	-0.008788	0.007385	0.004492	0.008221	-0.007263	0.011563	0.003334	-0.007429	0.012693	5.4e-05	0.004354	-0.004813	0.01088	-0.000841	0.005746	-0.002325	0.007051	0.00779	-0.005188	-0.000437	0.002293	0.007276	0.0007	-0.006847	-0.001824	-0.006931	-0.00603	-0.002478	-0.004567	-0.002734	-0.003783	-0.001833	-0.001018	0.004088	0.00085	0.003474	-0.005477	0.018038	-0.003669	-0.003677	-0.006226	3.7e-05	-0.012899
OASL_cg20092046	-0.016765	0.00379	0.012201	0.007622	0.002017	0.001543	-0.00395	0.003902	0.004695	0.003284	-0.007404	-0.000189	-0.004471	0.003537	0.021092	0.002084	-0.005852	0.005857	0.011043	-0.002519	0.017548	0.013551	-0.011974	0.02414	-0.000127	0.008699	0.009525	-0.006763	0.002988	-0.016234	-0.000573	-0.007137	-0.00946	-0.010376	-0.006326	-0.011679	-0.018063	-0.002959	0.010635	0.007209	-0.009337	0.009855	0.019195	0.010758	0.006083	0.008581	0.011552	-0.003672	-0.031891
IDH1_cg25795625	-0.001228	-0.005773	-0.008642	0.016404	0.007153	-0.009651	0.008806	0.003126	0.002827	0.011538	-0.000621	-0.001241	0.001799	2.8e-05	0.033502	-0.005099	0.004355	-0.008263	0.025815	0.003124	0.015077	0.016334	-0.013219	0.001582	-0.001761	0.010319	0.01923	0.017525	-0.010126	-0.013877	-0.016297	-0.018808	-0.019408	-0.015998	-0.007921	-0.003654	-0.008727	-0.001692	0.00656	0.002026	0.014743	0.002368	0.003435	0.007767	-0.000577	-0.011115	0.000782	0.000611	-0.022724
CAV1_cg07838272	0.0037	0.004394	0.001051	0.012356	0.009298	0.014892	0.027098	-0.010423	0.026651	0.000537	-0.006232	-0.014561	0.033815	0.001025	-0.002324	0.011474	-0.01679	0.013051	0.008844	-0.005019	0.018368	-0.000399	0.006158	0.010891	0.008989	-0.003106	0.001328	0.001351	-0.014438	-0.013848	0.004377	0.005147	-0.020977	-0.004414	0.01144	0.018486	-0.019146	-0.011717	-0.007133	-0.000902	-0.015944	-0.014162	-0.014157	0.012991	-0.001454	-0.005608	-0.012287	-0.002858	-0.006656
SQRDL_cg14930642	0.00737	-0.008846	0.009769	0.007247	0.006315	-0.005988	-0.005539	-0.019691	0.035627	0.005855	-0.008049	-0.010698	0.018626	0.047468	-0.024025	0.017189	-0.007467	0.013145	0.019752	0.042179	0.027941	-0.013622	0.002399	-0.007441	0.012758	0.002777	-0.012614	-0.012384	-0.008378	-0.007166	0.018861	-0.006247	-0.020208	-0.003949	-0.001611	0.028179	-0.024372	-0.020428	0.007277	-0.0243	-0.028715	-0.012805	-0.015528	0.030946	-0.005202	0.017124	-0.011776	-0.014838	0.004992
ETNK1_cg14597361	-0.007866	-0.004896	0.022618	0.010874	-0.014586	-0.009857	0.004965	-0.009019	0.009537	0.013931	0.01765	-0.012369	0.014806	0.009377	0.006592	0.005037	-0.003185	-0.000425	-0.009221	0.032305	0.022392	0.006398	-0.007804	-0.015941	0.017934	0.004568	0.002598	-0.005827	0.000153	-0.017342	0.004963	-0.011882	-0.006845	-0.009818	-0.008349	0.028614	-0.004369	-0.008425	0.001191	0.001444	-0.012968	-0.015101	0.003303	0.007252	0.019272	0.001873	0.004801	-0.003501	-0.025576
GINS2_cg23871933	0.004574	0.002441	0.016327	-0.000431	-0.006185	0.002767	0.007667	0.001305	-0.002731	0.00105	0.006546	-0.005652	0.019972	-0.00109	0.006322	0.000105	0.008319	-0.004296	-0.001177	-0.000257	-0.005386	-0.002437	-0.002407	-0.005516	0.001992	-0.002142	-0.000536	0.012208	0.001151	-0.006025	0.001777	0.001292	-0.006495	-0.004786	-0.001073	-5.7e-05	-0.005074	-0.001492	0.00074	-0.003281	-0.003706	-0.00611	-0.003595	0.002162	0.002812	0.001154	0.001054	-0.002966	-0.009365
IGF2BP3_cg08153160	-0.001078	-0.002268	-0.006193	0.012252	0.000529	0.01	0.001778	0.003172	0.000434	0.002836	0.014092	-0.001629	0.010366	0.003256	-0.010811	-0.003112	0.017778	0.001484	-0.005096	0.000562	0.014583	-0.010993	0.020977	0.003668	-0.001769	-0.010265	0.021794	-0.001237	-0.008807	-0.003981	-0.007597	0.004195	-0.005331	-0.008231	0.000606	0.001616	-0.007837	0.004733	0.005445	-0.01246	0.004033	-0.010024	-0.006362	0.020562	-0.00053	-0.006469	0.009763	0.007776	-0.014718
NQO2_cg04307987	-0.006075	0.003829	-0.014519	0.02128	0.014639	0.010748	-0.014896	0.014434	0.022402	0.017946	0.004833	-0.007946	0.0028	0.00281	0.003224	-0.01526	0.016498	0.014134	-0.018654	0.003435	0.009999	0.002633	0.019737	-0.012171	0.021016	-0.011375	-0.00165	0.017121	-0.033848	-0.001697	-0.004362	0.016448	0.01035	-0.011224	0.006004	0.00377	-0.016016	-0.01933	0.006807	0.004817	-0.026088	-0.016432	0.001925	0.019148	-0.014081	0.018677	-0.003541	-0.001841	-0.028982
TP53I3_cg20763553	-0.00974	-0.003034	-0.01321	0.020202	0.013514	0.007625	-0.006249	-0.008545	0.008905	0.018141	0.010271	-0.010709	0.001312	0.005673	0.004067	0.005067	0.002082	-0.003655	-0.006197	0.004788	0.014784	0.002753	-0.003103	0.005632	0.005258	0.000638	0.006768	0.018538	-0.011996	-0.014124	-0.013565	0.003862	0.001852	-0.007147	-0.006416	0.009254	-0.004631	-0.001813	0.004022	0.000481	-0.010706	-0.007148	-0.009285	-0.000449	-0.000648	0.001742	0.001692	-0.002116	-0.014352
TMEM144_cg13850625	-0.01574	-0.019135	-0.009041	-0.011691	0.008754	0.04015	-0.030523	-0.031185	0.063784	-0.011019	0.031503	-0.005415	-0.014823	0.015539	-0.013509	-0.02929	0.434723	0.027544	0.047736	0.062273	0.018167	-0.024337	0.006013	0.015133	0.004095	-0.020428	-0.029176	-0.02343	-0.034507	-0.038064	-0.01847	-0.026313	-0.020982	-0.029498	-0.005515	-0.023047	0.02226	-0.028156	-0.006649	-0.026181	0.033649	-0.024659	-0.034236	-0.009865	-0.022803	-0.031347	-0.017389	-0.022652	-0.004282
HERC6_cg15881994	0.002209	-0.008593	-0.014378	8.1e-05	-0.001445	0.02099	0.000497	-0.004348	0.011373	0.008539	0.008244	0.006999	0.017653	0.000434	-0.007347	0.005245	0.032514	0.007007	-0.000655	-0.01458	0.007008	0.006522	-0.000353	0.000368	-0.003721	0.012977	0.004598	0.0029	-0.014777	-0.003651	-0.017711	0.01649	-0.014733	-0.011303	-0.011215	-0.001225	-0.000855	-0.004073	0.00247	0.004006	-0.004253	-0.015289	-0.003603	0.004587	-0.01223	0.021844	-0.002049	0.00106	-0.004482
KLHL14_cg06591973	0.009409	0.028478	-0.046511	0.011379	0.038143	0.011173	0.039439	-0.013785	0.013969	0.079041	0.046723	0.020307	-0.006422	0.047676	-0.010581	-0.035514	-0.005838	-0.009842	0.0957	0.038961	0.054908	-0.031442	-0.038093	-0.022606	-0.01995	-0.028915	-0.056726	-0.070357	-0.035501	-0.008236	-0.016065	-0.000564	-0.041657	-0.006297	0.008469	-0.012537	-0.010952	-0.014184	0.006804	0.020505	0.028877	0.055052	-0.050922	0.03437	-0.001413	-0.010827	0.037604	-0.091702	-0.045342
TPX2_cg09877164	-0.000384	-0.005655	-0.005662	0.010558	0.00353	-8.5e-05	-0.001426	-0.002221	0.012532	0.006075	-0.000683	-0.00359	0.000348	0.009323	-0.000338	0.002219	0.002586	0.000177	0.012699	0.004295	-0.001321	0.000298	-0.000437	0.000243	-0.006519	0.007627	-0.002724	-0.008749	0.000782	0.000314	0.000592	-0.005887	-0.007523	-0.001153	4e-06	-0.001721	0.003736	-0.002147	-0.001522	-0.004828	-0.002869	-0.003483	-0.000468	-0.000406	0.012745	-0.002339	-0.000864	1.2e-05	-0.005772
TSPO_cg00343092	0.051955	0.00278	0.023975	0.023412	0.033811	-0.044782	-0.00809	0.021569	0.041224	0.050136	-0.022862	0.011165	0.005669	0.019072	0.036812	0.037133	-0.017745	0.061873	-0.016864	0.012589	0.024622	0.034772	-0.033231	-0.042616	0.002654	-0.01048	-0.033911	-0.03626	-0.005159	-0.033825	0.054091	-0.00902	-0.038622	-0.004273	-0.035115	0.079539	-0.046605	-0.029919	-0.020313	-0.013177	-0.057133	0.003959	-0.004829	-0.024258	-0.022883	0.005034	0.002078	-0.011668	-0.03163
PARP14_cg00926285	0.06992	0.04113	0.090439	0.044184	0.007574	-0.003865	-0.055918	0.07579	0.031281	0.184444	-0.055525	-0.060716	-0.021098	-0.04776	0.071058	0.053421	-0.033932	0.139662	0.00895	-0.044539	0.065449	0.202058	0.096664	0.002523	0.093534	-0.019268	-0.064485	-0.058516	0.026526	0.04675	-0.044204	-0.067863	-0.037995	-0.046491	-0.065583	0.119476	-0.079603	-0.078358	0.020781	-0.068195	-0.102843	-0.029959	-0.109444	-0.044592	-0.051799	-0.046605	-0.07646	-0.054671	-0.018073
HSPA4_cg02220078	-0.013295	0.032354	0.030602	0.07625	-0.003143	-0.006613	-0.003195	-0.005928	0.040212	0.007416	-0.014424	-0.002784	0.010327	0.006734	-0.00319	0.028075	0.022332	0.018466	-0.012567	-0.017736	-0.002223	0.042751	0.004204	-0.013846	0.034141	0.002251	-0.023396	-0.000103	-0.011446	-0.007161	0.001675	-0.005873	-0.017897	-0.032859	-0.021643	0.034377	-0.028947	-0.018695	0.010759	-0.011839	-0.011357	-0.020406	-0.022263	0.013293	-0.010867	-0.010287	-0.027391	-0.012767	-0.017168
IFI6_cg01911529	0.008205	0.003823	-0.006407	0.013526	0.012493	-0.010468	0.007225	0.014015	0.016329	0.007601	0.005701	0.007946	-0.012965	-0.012834	0.013278	0.022897	0.014048	0.004727	-0.012613	-0.005652	0.006242	0.011941	9.1e-05	0.008355	0.008155	-0.012275	-0.013427	-0.035026	-0.015631	-0.000822	0.006355	0.005334	0.011572	-0.015604	0.006609	-0.003015	-0.001329	0.005299	0.013701	0.012154	-0.012778	0.006624	-0.006861	-0.037552	-0.01011	-0.015613	0.000905	-0.028457	0.022138
LAP3_cg00598235	-0.012511	-0.01262	0.016312	-0.023263	0.004823	0.008778	0.02237	0.050227	0.02051	0.032125	0.011864	-0.021159	0.045666	-0.034	0.037807	0.072182	0.030838	0.007515	-7.1e-05	-0.041212	0.018797	0.063865	0.027343	0.0163	0.054127	-0.016998	0.013872	-0.045187	-0.050143	-0.036282	-0.077942	0.027166	0.028153	-0.020774	-0.100988	0.020609	-0.056533	0.027886	-0.055883	0.04077	-0.023556	-0.023016	0.002403	-0.048516	0.023406	-0.06244	-0.018056	-0.023459	0.034679
OAS1_cg04951822	-0.03004	-0.025981	-0.044659	0.029594	0.030175	-0.033952	-0.055614	-0.002986	0.023535	0.042064	0.051066	-0.004497	0.181709	0.063269	0.040522	0.068717	0.148636	-0.011197	0.032304	0.088087	0.080857	0.04793	0.012457	0.059534	0.053449	-0.09729	-0.01928	-0.068994	-0.152826	-0.118536	-0.101181	0.113545	-0.012081	0.025825	-0.073671	0.024724	-0.053149	-0.011494	0.00321	0.000684	-0.094169	-0.010405	-0.073819	-0.033886	-0.017199	-0.039095	-0.031929	-0.011703	-0.019391
OAS2_cg16399664	-0.00477	-0.00047	-0.004811	-0.006294	0.003079	0.004404	-0.001892	0.004895	-0.004859	0.000988	0.004845	0.000381	0.03059	-0.00183	0.002857	0.01845	0.000418	0.013158	0.001262	0.007631	0.002792	0.007085	-0.002731	0.018121	0.00072	-0.007533	0.00028	-0.003551	-0.012332	-0.009296	-0.010742	-0.001305	-0.008485	-0.006643	-0.003558	-0.002392	-0.002723	-0.000227	-0.002654	-0.004348	-0.009389	-0.008514	-0.00654	-0.004133	-0.006386	-0.003557	-0.004032	0.00682	0.00237
CREB5_cg20740028	0.004545	0.001436	0.002792	0.006106	-0.006289	-0.002945	0.00344	-0.002968	0.003758	0.003755	0.000638	-0.004448	0.001618	0.001613	0.000352	0.005597	-0.000127	0.005018	0.005459	0.001348	0.008769	0.001502	0.004827	-0.000327	-1.2e-05	-0.003989	0.005079	-0.000823	-0.004862	-0.004654	-0.006805	0.007814	-0.007745	-0.00135	-0.002234	-0.003238	0.000162	-0.002393	0.001536	-0.005142	-0.008373	-0.007161	-0.003183	0.002595	0.002921	-0.004042	-0.00588	0.000131	-0.002604
MX1_cg02017634	-0.00033	0.002677	0.007399	-0.002076	0.004382	-0.00494	-0.002261	-0.001086	0.004974	0.009332	-0.008763	0.004697	0.002467	0.00782	0.011735	0.004225	0.005415	0.000928	0.011066	0.001693	0.005443	0.00566	0.003643	0.009781	0.005271	-0.002086	-0.006274	-0.001141	-0.034899	-0.00662	-0.002913	0.000344	0.003827	-0.002399	-0.001729	0.007988	-0.003495	0.008557	0.00409	-0.004845	-0.002091	0.000105	-0.016313	0.001312	-0.004914	-0.031087	-0.007071	-0.015341	0.017201
IRF7_cg03755158	0.029885	-0.001015	0.010548	0.029253	0.027134	-0.006354	-0.011556	0.009046	0.027829	0.020179	0.032848	0.016121	0.026415	0.026282	0.022433	0.008312	0.023314	0.014881	0.034626	0.032917	0.03764	0.00893	0.009048	0.02584	0.020426	-2.6e-05	-0.036069	-0.057713	-0.076265	-0.025637	-0.042835	-0.036394	0.002838	-0.020594	-0.049791	0.020152	-0.010836	0.000781	-0.008642	-0.009859	-0.032235	-0.027173	-0.038352	-0.006209	-0.019881	-0.034691	-0.029552	-0.026177	0.051684
IRF7_cg09703963	0.029348	0.047923	-0.003327	0.061719	0.035078	-0.023402	-0.014069	0.043489	0.059423	0.039241	0.011536	-0.003783	0.017211	-0.008537	0.049969	0.050092	0.038034	0.01085	0.048861	0.038071	0.038093	0.045734	0.048675	0.035496	0.035788	-0.034071	-0.059823	-0.080827	-0.078424	-0.042725	-0.08761	-0.020649	-0.065949	-0.019818	-0.043876	0.055926	-0.031729	-0.019925	-0.020053	-0.030511	-0.054712	-0.057358	-0.032723	0.03782	-0.002416	-0.0437	-0.003778	-0.057697	0.071433
NACC2_cg13781414	-0.012099	0.039808	0.032172	0.011096	0.019661	0.005722	-0.072084	0.00735	0.01932	0.009204	-0.016279	0.003393	-0.03083	-0.020731	0.043871	0.031917	0.045365	0.041921	0.032341	0.003397	0.01043	0.042844	0.01397	0.071641	-0.002341	0.004416	-0.058806	-0.029025	-0.050882	-0.010219	-0.020325	-0.018512	0.048557	-0.004968	-0.052198	-0.003654	-0.020977	0.001147	-0.042136	-0.024406	-0.011398	-0.027551	-0.034476	-0.009258	-0.012384	0.013077	-0.037387	-0.063215	0.103967
IRF7_cg20989454	0.003351	0.006954	0.036444	0.017002	0.031685	0.014058	0.011402	0.042296	0.012677	0.051162	-0.024374	-0.001411	-0.083403	-0.014755	0.00484	0.032261	0.017555	0.028342	0.012529	0.041151	0.014114	0.040893	0.029732	0.057091	0.031522	0.005612	-0.020388	-0.054375	-0.057794	-0.040087	-0.056446	-0.028847	0.000907	0.000662	-0.010022	0.00217	-0.014691	0.007097	-0.02986	-0.011858	-0.012935	-0.014019	-0.044225	-0.016276	-0.000119	-0.018266	-0.056353	-0.046116	0.05466
TYMP_cg02776313	-0.063594	0.024435	0.032738	0.046793	0.006744	0.01501	-0.023876	0.017295	0.03879	0.021618	-0.055331	-0.061888	-0.004118	0.020904	0.016589	0.032996	0.043877	0.041693	0.022812	0.014741	0.019989	0.014828	0.009384	0.024608	0.023223	-0.003203	-0.022822	-0.065239	-0.041871	-0.030825	0.019308	-0.028673	0.025223	-0.002611	-0.040313	0.010909	-0.022738	0.01204	-0.005957	-0.028222	0.008096	0.012719	-0.037989	0.014942	0.007696	0.010472	-0.034623	-0.000412	-0.004482
IRF7_cg18477816	-0.001928	0.006092	0.003319	0.005926	0.013788	0.009531	-0.010687	0.000763	0.008516	0.018708	-0.013029	0.00879	-0.003434	0.013827	0.015313	-0.0004	0.009781	0.024765	0.011759	0.017561	0.018243	0.020365	0.010229	0.011734	0.008828	0.00407	-0.004438	-0.035216	-0.042672	-0.007765	-0.008728	-0.0136	0.003191	-0.008239	-0.037718	0.000209	0.001941	0.006283	-0.010175	0.012012	-0.00191	0.00275	-0.016896	-0.012227	0.004188	-0.008911	-0.007945	-0.010992	0.014652
PARP9_cg25932713	-0.000473	0.006179	0.007426	0.008521	0.012538	-0.002061	-0.003284	0.006217	0.014304	0.00784	-0.008288	-0.000383	-0.004596	-0.005802	0.007723	0.011353	0.006518	0.006443	0.012991	0.005187	0.006155	0.005794	-0.002346	0.002346	0.011101	0.007181	0.000893	-0.020064	-0.02796	-0.007189	-0.002659	0.000668	0.008941	0.003723	-0.011504	0.007655	-0.00461	0.001942	0.001676	0.003727	-0.009332	-0.003038	-0.01488	0.001327	6.6e-05	-0.003916	-0.004938	-0.007692	-0.005647
HJURP_cg03972606	0.006534	0.006671	0.015144	0.007178	0.00483	0.011337	-0.006969	0.024802	0.020519	0.026707	-0.005498	-0.014618	0.02994	0.019025	0.003819	0.020152	0.039261	-0.005418	0.016678	0.019136	0.026243	0.017857	-0.035141	0.000464	0.012503	-0.005769	0.002114	-0.002547	-0.024263	-0.016049	-0.017954	-0.015011	-0.006484	-0.010051	-0.036653	0.007009	-0.006303	-0.028176	-0.010336	-0.024717	-0.006792	0.000914	-0.015535	0.005873	0.011166	-0.013714	-0.030203	-0.015025	0.020095
CMPK2_cg25494151	-0.013265	0.013322	-0.003563	0.003641	0.020258	0.007296	-0.00616	0.026202	0.010702	0.016848	-0.0193	-0.00797	0.007046	-0.004467	0.013404	0.021334	0.024476	0.023997	0.013875	0.02459	0.013493	0.023729	0.00163	-0.011019	-0.011016	-0.001381	-0.001119	-0.005632	-0.024078	-0.017918	-0.022708	-0.021918	0.003686	-0.020631	-0.030106	-0.004089	-0.01203	-0.024506	-0.022309	-0.018775	0.005929	0.001191	-0.005671	0.010171	-0.008695	-0.013583	-0.025062	-0.003859	0.030296
EPSTI1_cg03763873	-0.035575	0.080342	0.000826	0.064471	0.062867	0.099441	-0.02658	0.065875	-0.034137	0.005635	-0.034427	0.130456	0.077632	-0.037126	0.13008	0.104729	-0.027532	0.04369	0.052849	0.064596	0.036939	-0.015066	-0.025248	0.043386	0.062025	-0.047973	-0.029402	-0.033267	-0.047075	-0.041227	-0.044032	-0.01916	-0.038592	-0.018444	-0.03818	-0.001141	-0.025011	-0.033049	-0.034589	-0.036143	-0.0446	-0.011909	-0.046309	-0.008285	-0.036615	-0.043462	-0.033526	-0.031648	-0.020909
LY6E_cg04678793	0.016541	0.012194	0.000122	-0.0029	0.015056	0.043387	-0.00674	0.026022	0.049029	0.010974	0.000856	-0.007128	0.002506	0.00872	-0.001584	0.026751	0.017319	-0.002517	0.009901	-0.007752	0.016946	0.000678	-0.008567	0.00381	0.006688	-0.000939	-0.005626	-0.005206	-0.015212	-0.00872	-0.012469	-0.006608	-0.013079	-0.010453	-0.004574	0.025849	-0.007519	-0.011224	-0.010442	-0.010621	-0.008114	0.000369	-0.015608	-0.007938	-0.013233	-0.009233	-0.008577	-0.00931	-0.006279
LY6E_cg14489570	0.005049	0.003886	0.009446	0.008474	0.014406	0.044841	-0.003215	0.033877	0.020091	0.014807	0.008665	0.001268	-0.005829	-0.001978	0.001104	0.031597	0.005651	0.00031	0.001786	0.006822	0.009988	0.016188	0.015788	0.017332	0.019763	-0.001258	-0.009636	-0.00648	-0.005242	-0.002011	-0.013368	-0.007976	-0.022348	-0.008489	-0.00377	0.004947	-0.017244	0.001571	-0.006184	0.003749	-0.018432	0.016766	-0.020019	-0.00488	-0.012565	-0.010113	-0.013856	-0.007945	-0.01927
LY6E_cg17052170	-0.020194	0.111809	0.01879	0.029688	0.067988	0.188075	0.052851	0.092711	0.144805	0.106035	0.031487	0.009058	0.034657	0.052716	-0.004244	0.230303	0.192975	0.058624	0.129446	0.078983	0.084717	0.047657	0.071078	-0.04047	0.113486	0.031413	-0.049594	-0.137892	-0.184937	0.04733	-0.232773	0.117209	-0.086857	0.00992	0.076282	0.141575	-0.054542	-0.086552	-0.136695	-0.076016	-0.045255	0.076743	-0.193389	0.019883	-0.144042	-0.149867	-0.009869	-0.090321	-0.241502
MX1_cg08924203	0.015129	0.004475	0.01863	0.014969	0.061533	0.00406	-0.022279	0.05008	0.026265	-0.005279	0.049566	-3.8e-05	0.059063	0.038822	0.013255	0.04313	0.016659	0.086665	0.058024	0.020907	0.032392	0.012288	0.039627	0.045342	0.083579	-0.016234	-0.037312	-0.034844	-0.038239	-0.03012	-0.035731	-0.041893	-0.038215	-0.029247	-0.0231	-0.011408	-0.029907	-0.040583	-0.027358	-0.036038	-0.033783	0.003439	-0.041024	-0.015888	-0.026789	-0.032767	0.042205	-0.03836	-0.023706
PARP14_cg01948202	0.024752	0.074384	-0.004511	0.103166	0.151347	0.101667	-0.007798	0.060235	0.107951	0.074472	0.104257	0.115526	0.172326	0.106935	0.106167	0.143447	0.228785	0.161786	0.072385	0.059324	0.036295	-0.021194	0.0211	0.135687	-0.014644	-0.067121	-0.069012	-0.088531	-0.093841	-0.085825	-0.085934	-0.080794	-0.098516	-0.075464	-0.08112	-0.035703	-0.087071	-0.048884	-0.085343	-0.093364	-0.071722	0.100351	-0.091954	-0.041259	-0.077068	-0.089276	-0.058731	-0.077179	-0.086877
EPSTI1_cg03753191	0.043927	0.046459	0.006959	0.02812	0.0609	0.073672	0.020443	0.100625	0.033833	0.055274	0.002088	0.082405	0.090198	-0.024686	0.090565	0.112238	0.050094	0.036571	0.041804	0.083504	0.050996	0.102881	0.053709	0.04893	0.067645	-0.045215	-0.051024	-0.053618	-0.059741	-0.042416	-0.038526	-0.052521	-0.064188	-0.053546	-0.05614	-0.048589	-0.054541	-0.046908	-0.039399	-0.012021	-0.056516	0.050708	-0.048499	-0.055355	-0.059985	-0.056006	-0.049625	-0.054821	-0.04521
LY6E_cg12110437	-0.017773	0.203848	0.189699	0.096289	0.259752	0.185336	0.101571	0.31711	0.181173	0.319236	0.074697	0.145317	0.051259	0.012903	0.074269	0.336219	0.212899	0.127128	0.216382	0.186859	0.298918	0.274821	0.148955	0.230078	0.323741	-0.184042	-0.192302	-0.228363	-0.219439	-0.026131	-0.192836	-0.099332	-0.197205	-0.171689	-0.108023	-0.086088	-0.16918	-0.066667	-0.149276	-0.112616	-0.232067	0.174883	-0.17174	-0.176868	-0.194463	-0.196208	-0.19384	-0.167742	-0.210177
DDX60_cg05883128	0.126504	0.153492	0.150446	0.076042	0.099556	0.146983	0.116865	0.22429	0.079337	0.153087	0.152621	0.08925	0.20775	0.101709	0.189092	0.217893	0.160433	0.138751	0.148106	0.163536	0.127885	0.196216	0.105009	0.177541	0.136717	-0.110473	-0.136596	-0.196881	-0.174648	-0.083388	-0.1551	-0.235009	-0.150395	-0.062595	-0.080888	-0.0302	-0.195115	-0.08325	-0.088466	-0.06323	-0.10917	0.090762	-0.135156	-0.099128	-0.149125	-0.141176	-0.079124	-0.162904	-0.239701
OAS2_cg19371652	0.046124	0.074365	0.088984	0.028935	0.071384	0.077008	0.038343	0.160553	0.094044	0.073463	0.02373	0.069295	0.040341	0.05386	0.127688	0.140616	0.109701	0.050826	0.075551	0.041085	0.092591	0.118697	0.080284	0.066194	0.088636	-0.062289	-0.08268	-0.099146	-0.084717	-0.037356	-0.07048	-0.055458	-0.105723	-0.080824	-0.076195	-0.011769	-0.096139	-0.023227	-0.052028	-0.003241	-0.042154	0.053681	-0.060387	-0.066646	-0.07565	-0.068137	-0.066259	-0.16012	-0.127372
RSAD2_cg10549986	0.013939	0.011841	0.102129	0.083555	0.020102	0.094213	-0.034016	0.062068	0.081996	0.092284	0.021883	0.059629	0.062624	0.071562	0.071571	0.066432	0.021101	0.047866	0.022478	0.084966	0.075171	0.063259	0.084286	0.121849	0.144995	-0.054291	-0.060163	-0.058799	-0.064425	-0.058976	-0.062637	-0.061029	-0.062133	-0.048701	-0.047361	-0.02113	-0.040732	-0.059718	-0.055507	-0.061427	-0.061201	0.015954	-0.065361	-0.022349	-0.059442	-0.063848	-0.052293	-0.055769	-0.061555
RSAD2_cg10959651	0.068692	0.076333	0.013791	0.11963	0.082993	0.108721	0.040399	0.139454	0.11617	0.129665	0.03816	0.087598	0.088847	0.011798	0.123979	0.140689	0.097839	0.087544	0.08785	0.076958	0.099827	0.151471	0.095266	-0.006805	0.020822	-0.058575	-0.09793	-0.116785	-0.081702	-0.040928	-0.105177	-0.128996	-0.121461	-0.033144	-0.042175	0.020443	-0.056179	-0.090997	-0.071565	-0.081086	-0.083295	0.037119	-0.135872	-0.012436	-0.057074	-0.104396	-0.058253	-0.114614	-0.088457
IRF7_cg08926253	0.151119	0.101872	0.113843	0.186343	0.176504	0.149058	-0.063996	0.160162	0.188759	0.156376	0.091823	0.12109	0.10562	0.145945	0.126685	0.14059	0.10113	0.137602	0.158642	0.177958	0.162431	0.157535	0.127954	0.083251	0.18991	-0.047094	-0.170411	-0.178776	-0.281587	-0.170985	-0.209766	-0.230862	-0.155915	-0.103128	-0.098934	0.060704	-0.085126	-0.110222	-0.132318	-0.091554	-0.161731	0.036462	-0.310761	-0.026547	-0.138386	-0.207455	-0.128164	-0.133194	0.04406
IFI44L_cg13304609	0.204744	0.189904	0.160426	0.201497	0.202603	0.198311	0.092869	0.207477	0.215733	0.214959	0.160579	0.20625	0.191138	0.190208	0.18403	0.202489	0.191628	0.176888	0.199452	0.192638	0.205984	0.214947	0.210767	0.177829	0.227305	-0.08304	-0.28477	-0.286331	-0.370614	-0.190305	-0.326902	-0.276292	-0.251031	-0.122795	-0.164679	0.089169	-0.062714	-0.171876	-0.178476	-0.115336	-0.292505	0.15758	-0.381501	-0.070625	-0.246875	-0.389606	-0.144933	-0.188604	-0.029415
IFIT1_cg05552874	0.295431	0.167567	0.149539	0.330584	0.179157	0.249624	-0.00099	0.209514	0.273638	0.292917	0.232352	0.119105	0.275097	0.230037	0.245736	0.191864	0.248092	0.207099	0.219811	0.222201	0.184159	0.186505	0.228213	0.216984	0.187421	-0.141938	-0.231822	-0.332826	-0.293909	-0.219235	-0.285207	-0.390808	-0.239933	-0.31752	-0.075094	0.087293	-0.057272	-0.260109	-0.229199	-0.240973	-0.239548	0.072309	-0.441688	0.052686	-0.198012	-0.312797	-0.158499	-0.155099	-0.173216
IFI44L_cg03607951	0.240336	0.168595	0.123614	0.321687	0.233274	0.298473	-0.137662	0.166378	0.285663	0.310721	0.127414	0.205762	0.327553	0.265601	0.18705	0.214066	0.243946	0.192739	0.247812	0.234176	0.270212	0.239004	0.221964	0.243808	0.283206	-0.16014	-0.242554	-0.201425	-0.283746	-0.264377	-0.266278	-0.254478	-0.243529	-0.22463	-0.094946	0.059641	-0.055254	-0.23355	-0.232269	-0.267651	-0.237486	0.045805	-0.285532	-0.045554	-0.220709	-0.274016	-0.174545	-0.201989	-0.237521
IFI44L_cg06872964	0.211378	0.102882	0.157369	0.244928	0.164051	0.253537	-0.068374	0.201437	0.200528	0.277464	0.082178	0.210209	0.250052	0.095849	0.14954	0.161301	0.19039	0.202051	0.171736	0.164827	0.231442	0.183062	0.221837	0.205732	0.20801	-0.11016	-0.197133	-0.220156	-0.199319	-0.218609	-0.196631	-0.274174	-0.180628	-0.163165	-0.105784	-0.032021	-0.068368	-0.202376	-0.200911	-0.203755	-0.175732	0.060183	-0.265297	-0.014531	-0.157212	-0.206987	-0.138979	-0.181502	-0.160614
PLSCR1_cg06981309	0.207236	0.109641	0.122256	0.208224	0.174339	0.209186	-0.072445	0.070184	0.218386	0.201365	0.148023	0.174622	0.133103	0.185955	0.209421	0.124352	0.234288	0.221976	0.197836	0.215379	0.202081	0.191472	0.181399	0.170703	0.197044	-0.140608	-0.145922	-0.215752	-0.218621	-0.225382	-0.20347	-0.234734	-0.202942	-0.127892	-0.081432	-0.034777	-0.071897	-0.200039	-0.072604	-0.221641	-0.184945	0.036783	-0.264366	-0.013013	-0.180581	-0.215956	-0.100654	-0.168334	-0.132054
ODF3B_cg20098015	0.121845	0.112843	0.131759	0.179282	0.222214	0.187643	-0.039305	0.19874	0.227613	0.203028	0.068371	0.107499	0.15314	0.189782	0.220111	0.11983	0.216337	0.259756	0.192305	0.183349	0.215853	0.237334	0.129604	0.157699	0.16807	-0.073656	-0.169189	-0.19982	-0.266743	-0.283794	-0.219555	-0.259269	-0.184599	-0.121798	-0.088477	0.032831	-0.135662	-0.199783	-0.193212	-0.136202	-0.162328	0.080685	-0.30756	-0.040778	-0.074506	-0.265938	-0.103747	-0.174606	-0.183881
IFIT3_cg06188083	0.115475	0.170107	0.198226	0.133305	0.118918	0.188476	-0.0553	0.329344	0.170472	0.230612	0.148144	0.174141	0.246229	0.148237	0.245145	0.331813	0.273522	0.177159	0.134668	0.170846	0.198673	0.28088	0.255954	0.247882	0.276551	-0.196263	-0.170395	-0.21739	-0.204904	-0.070239	-0.216841	-0.239947	-0.22798	-0.112495	-0.142792	-0.120821	-0.230337	-0.170799	-0.140743	-0.092724	-0.283585	0.185661	-0.126001	-0.219654	-0.206441	-0.27897	-0.216461	-0.260245	-0.147016
IFI44L_cg05696877	0.290753	0.116433	0.284074	0.313974	0.214403	0.42988	-0.099549	0.330807	0.282105	0.274109	0.170624	0.362597	0.357569	0.142256	0.323622	0.390461	0.333534	0.305621	0.17487	0.294758	0.298566	0.28081	0.384595	0.370605	0.350607	-0.277073	-0.234413	-0.122218	-0.319373	-0.260992	-0.325806	-0.226288	-0.283995	-0.166006	-0.284816	-0.203216	-0.301695	-0.287392	-0.271191	-0.278961	-0.275818	0.115079	-0.287945	-0.215865	-0.270129	-0.283659	-0.287517	-0.20166	-0.2007
PARP9_cg00959259	0.252055	0.211913	0.224833	0.310905	0.254573	0.367044	-0.123207	0.241361	0.315355	0.330308	0.208868	0.271368	0.265841	0.281158	0.352429	0.365421	0.322465	0.316889	0.306266	0.289638	0.297929	0.37552	0.299694	0.348257	0.274192	-0.260221	-0.246192	-0.229689	-0.295258	-0.292203	-0.296569	-0.240024	-0.281283	-0.256475	-0.254791	-0.169428	-0.248479	-0.242514	-0.265062	-0.250112	-0.278423	0.124333	-0.298354	-0.214001	-0.267173	-0.270526	-0.244314	-0.218597	-0.209269
MX1_cg26312951	0.181277	0.132901	0.106622	0.201251	0.184539	0.27154	-0.026689	0.232729	0.134527	0.215489	0.05598	0.170235	0.210718	0.145015	0.16725	0.240183	0.166469	0.194435	0.171491	0.247578	0.165872	0.2033	0.218314	0.252261	0.225792	-0.151391	-0.187389	-0.184632	-0.180833	-0.168328	-0.184265	-0.181006	-0.192232	-0.153691	-0.135654	-0.040469	-0.170659	-0.145517	-0.163827	-0.162789	-0.184538	0.126079	-0.201929	-0.10464	-0.175303	-0.195681	-0.167497	-0.179722	-0.18261
CMPK2_cg01028142	0.250316	0.199644	0.182815	0.241722	0.218198	0.222993	0.102891	0.236376	0.235082	0.24793	0.233534	0.218137	0.261543	0.224947	0.264469	0.225843	0.259583	0.213879	0.205867	0.242637	0.230561	0.216091	0.252785	0.228756	0.236834	-0.207183	-0.221512	-0.357116	-0.33041	-0.111106	-0.329291	-0.328468	-0.28847	-0.123352	-0.126185	-0.00859	-0.127316	-0.173807	-0.124464	-0.074382	-0.343746	0.203521	-0.353434	-0.155418	-0.248406	-0.363123	-0.158785	-0.277082	-0.279329
PARP9_cg08122652	0.255438	0.20427	0.258989	0.24544	0.256768	0.278691	0.065327	0.293101	0.258423	0.250998	0.27326	0.268155	0.331048	0.241759	0.271013	0.295364	0.235174	0.280693	0.268433	0.257472	0.273077	0.297432	0.259623	0.263208	0.258579	-0.215693	-0.268959	-0.309902	-0.3337	-0.23589	-0.315442	-0.310985	-0.282652	-0.205147	-0.215684	-0.03603	-0.232612	-0.231376	-0.225024	-0.173552	-0.276116	0.216266	-0.328947	-0.156201	-0.278033	-0.341174	-0.204925	-0.250537	-0.265667
MX1_cg21549285	0.291872	0.342417	0.260468	0.285376	0.383527	0.347532	0.063362	0.360735	0.260337	0.370099	0.226768	0.280022	0.304673	0.278707	0.369279	0.406011	0.316937	0.331613	0.274693	0.245652	0.35797	0.355277	0.355466	0.423352	0.31958	-0.273906	-0.332371	-0.319643	-0.364118	-0.269168	-0.356478	-0.428745	-0.301138	-0.233052	-0.181505	-0.101049	-0.252079	-0.268852	-0.313419	-0.296232	-0.326123	0.314993	-0.43441	-0.130363	-0.277063	-0.396976	-0.293751	-0.33242	-0.313986
MX1_cg22862003	0.222267	0.21079	0.210453	0.288998	0.249119	0.271883	0.090143	0.23468	0.250995	0.282972	0.152732	0.194337	0.181492	0.198188	0.240947	0.260942	0.222162	0.236131	0.174996	0.197736	0.251195	0.282918	0.239283	0.233547	0.289512	-0.189726	-0.274838	-0.260711	-0.297492	-0.144022	-0.285804	-0.336835	-0.26939	-0.136398	-0.137232	0.054608	-0.205867	-0.171141	-0.225836	-0.231206	-0.221849	0.165457	-0.414149	-0.073361	-0.191287	-0.265257	-0.204387	-0.263689	-0.24589
PARP9_cg22930808	0.360511	0.316728	0.266226	0.360266	0.343745	0.294682	-0.049627	0.204795	0.303116	0.289412	0.338699	0.318899	0.350081	0.278397	0.314769	0.287006	0.344779	0.384727	0.340602	0.328744	0.308963	0.332869	0.319344	0.274138	0.34361	-0.236902	-0.336216	-0.330066	-0.376501	-0.344931	-0.364838	-0.340616	-0.365891	-0.265538	-0.304035	0.033408	-0.271565	-0.356713	-0.344397	-0.307946	-0.275038	0.225576	-0.38346	-0.082435	-0.327679	-0.358875	-0.253262	-0.305837	-0.273956
RSAD2_cg15346781	0.002561	0.087577	0.05161	0.153291	0.066415	0.115527	-0.087611	0.105712	0.082417	0.14125	-0.020509	0.08344	0.111068	0.025455	0.122562	0.06813	0.09241	0.06073	0.048999	0.107374	0.059576	0.115683	0.056285	0.166815	0.137208	-0.056075	-0.083974	-0.094181	-0.086747	-0.132596	-0.054399	-0.036332	-0.007508	-0.057974	-0.06226	0.00839	-0.037095	-0.123371	-0.077787	-0.089185	-0.099439	0.047953	-0.153923	-0.090604	-0.033331	-0.125908	-0.097553	-0.061756	-0.077553
LGALS3BP_cg11202345	0.006198	-0.016787	0.090994	0.04056	0.0885	0.018983	-0.032167	0.078033	0.028899	0.086655	-0.047932	0.08783	0.049606	0.031826	0.114347	0.067739	0.069856	0.0374	0.030963	0.056525	0.057747	0.067514	0.025466	0.12104	0.033601	-0.070856	-0.086036	-0.102876	-0.063883	-0.039828	-0.025513	-0.029573	-0.052533	0.016429	-0.061932	0.033736	-0.098789	0.004058	-0.060392	-0.036568	-0.088882	0.071613	-0.014989	0.016583	0.015515	-0.001576	-0.051863	-0.116943	-0.098753
LGALS3BP_cg04927537	0.03881	0.080362	0.177451	0.132614	0.104626	0.089764	-0.040671	0.174057	0.02473	0.145559	0.073973	0.15458	0.102498	0.071371	0.234387	0.091552	0.134903	0.090465	0.11128	0.147341	0.133547	0.127183	0.062716	0.187901	0.092216	-0.165272	-0.154771	-0.194536	-0.154877	-0.097969	-0.113598	-0.111501	-0.115434	0.001908	-0.092504	0.009092	-0.081682	-0.031839	-0.131666	-0.104185	-0.173105	0.094054	-0.140674	-0.001114	-0.067979	-0.13885	-0.11895	-0.151883	-0.07627
LGALS3BP_cg14870271	0.030537	0.049473	0.118258	0.075955	0.097348	0.079968	-0.008975	0.103427	0.042695	0.096893	0.005786	0.139233	0.098879	0.075344	0.131713	0.08372	0.104268	0.055335	0.073863	0.131771	0.101739	0.095123	0.037583	0.17139	0.067599	-0.105832	-0.104733	-0.120794	-0.114223	-0.095765	-0.090925	-0.04873	-0.092433	-0.036992	-0.08871	0.01565	-0.075515	-0.03168	-0.093561	-0.036557	-0.123836	0.092009	-0.102013	-0.010979	-0.05281	-0.102895	-0.080302	-0.140882	-0.081153
LGALS3BP_cg25178683	0.049255	0.050555	0.142823	0.10399	0.100168	0.082938	-0.059938	0.136672	0.058447	0.126051	0.012528	0.148142	0.123369	0.090911	0.167733	0.089293	0.113546	0.063344	0.06627	0.151531	0.114744	0.105972	0.07924	0.213279	0.071041	-0.121284	-0.153504	-0.149832	-0.176574	-0.065963	-0.140046	-0.059027	-0.095087	-0.005044	-0.107402	0.006585	-0.082859	0.004046	-0.107016	-0.04769	-0.164394	0.108332	-0.127248	0.016203	-0.037247	-0.181268	-0.104418	-0.12667	-0.113455
IFITM3_cg17990365	0.025588	0.036182	0.225331	-0.025038	0.09932	0.10022	-0.026935	0.075093	0.061636	0.094734	0.063428	0.153737	0.101687	0.070785	0.125521	0.27166	0.092915	0.122076	0.035622	0.107745	0.048627	0.20232	0.133381	0.109861	0.098299	-0.07634	-0.121638	-0.161973	-0.140621	-0.052301	-0.076253	-0.078273	-0.042227	-0.050799	-0.071941	-0.056165	-0.124603	-0.064652	-0.060045	0.013487	-0.167513	0.053912	-0.093052	-0.109333	-0.098035	-0.118268	-0.084529	-0.128129	-0.124127
IRF7_cg05309505	0.00799	0.013387	0.008622	0.011314	0.016464	0.003877	2.1e-05	0.013459	0.018872	0.014552	0.009559	0.010837	0.001408	0.006129	0.012927	0.017734	0.016798	0.01248	0.014175	0.008899	0.015339	0.015242	0.017935	0.009424	0.018895	-0.013407	-0.008357	-0.030346	-0.025461	-0.000417	-0.029926	-0.004835	0.004478	-0.005442	-0.011841	0.004406	-0.001765	-0.002185	-0.008425	-0.004223	-0.011661	0.007853	-0.005977	-0.029646	-0.007829	-0.045397	-0.01282	-0.031332	0.012233
LY6E_cg11702942	0.027817	0.061445	0.119692	0.068206	0.082151	0.079068	0.007411	0.08946	0.044763	0.06653	0.056798	0.074278	0.095065	0.051522	0.087374	0.087405	0.076171	0.06214	0.085956	0.085434	0.098923	0.095427	0.096412	0.084415	0.104525	-0.031082	-0.108407	-0.186859	-0.10766	-0.03789	-0.089253	-0.175742	-0.040563	-0.015476	-0.028799	7e-05	-0.056298	-0.045098	-0.060065	-0.046995	-0.140087	0.056574	-0.114107	-0.053561	-0.060597	-0.106805	-0.080893	-0.171182	0.008008
IRF7_cg22016995	0.068774	0.078765	0.09717	0.093889	0.093444	0.089078	0.064927	0.091806	0.095171	0.095453	0.062197	0.091045	0.089115	0.092375	0.094491	0.100132	0.053375	0.091116	0.095308	0.100036	0.099102	0.098767	0.092995	0.096119	0.096852	-0.031419	-0.128053	-0.22836	-0.244681	-0.074682	-0.231121	-0.16831	-0.12019	0.037647	-0.018552	0.074261	-0.080768	0.008267	-0.100724	0.045001	-0.077903	0.087229	-0.216792	-0.069796	-0.055663	-0.195074	-0.064219	-0.116108	0.077099
MX1_cg16785077	0.049098	0.082905	0.047707	0.058554	0.090912	0.060633	0.039432	0.084515	0.019791	0.077727	0.074812	0.055959	0.065271	0.067493	0.08702	0.101892	0.105089	0.066351	0.06186	0.054835	0.087824	0.057861	0.092769	0.081969	0.051467	-0.029262	-0.145597	-0.192619	-0.195886	0.032785	-0.022577	-0.091482	-0.027141	-0.04747	-0.087095	0.023752	-0.020924	0.02389	-0.008071	0.02561	-0.120375	0.044225	-0.168692	-0.049365	-0.068409	-0.225788	-0.053353	-0.13417	0.046648
PARP9_cg00633969	0.003254	0.01741	0.022211	0.015929	0.02115	0.01069	0.000609	0.020912	0.022407	0.016562	-0.002498	0.01018	-0.001191	0.01369	0.014348	0.021062	0.019958	0.0146	0.018671	0.019717	0.018791	0.021603	0.019778	0.014473	0.015567	0.010882	-0.002627	-0.018974	-0.039241	-0.031612	-0.044765	-0.011883	-0.024899	-0.000505	-0.03128	0.012659	-0.012641	-0.005434	0.010398	0.003015	-0.033634	0.016953	-0.035657	-0.011591	-0.018915	-0.0331	-0.02341	-0.010141	-0.006421
IFI44L_cg00458211	0.0488	0.0383	0.04469	0.086946	0.029285	0.016982	0.020261	0.05069	0.055922	0.079679	-0.003198	0.051526	-0.013091	0.064487	0.040898	0.060819	0.044693	0.043499	0.062805	0.060687	0.05846	0.053542	0.037306	0.058369	0.060308	-0.006108	-0.027468	-0.049186	-0.173375	-0.06865	-0.167371	-0.045356	-0.073071	-0.038386	-0.021916	0.074347	0.005456	-0.013596	-0.005931	0.004014	-0.121905	0.014818	-0.082083	0.029631	-0.023609	-0.127163	-0.035931	-0.028685	-0.03002
IFI44_cg01079652	0.134002	0.16735	0.209688	0.196724	0.185024	0.159787	0.038608	0.19669	0.205239	0.186201	0.122075	0.195219	0.101633	0.151942	0.164332	0.195644	0.195776	0.206162	0.18726	0.199009	0.197989	0.221803	0.184671	0.190216	0.188254	0.019043	-0.351823	-0.345772	-0.352301	-0.015287	-0.324096	-0.358385	-0.333193	-0.031892	0.04794	0.034864	-0.099659	-0.056497	-0.041328	-0.029698	-0.381677	0.178209	-0.410052	0.070228	-0.241196	-0.526527	-0.103921	-0.312112	-0.128689
ODF3B_cg16644494	0.058181	0.062918	0.079899	0.093967	0.094444	0.041736	-0.009782	0.072328	0.092053	0.098728	0.036764	0.079989	0.053023	0.071096	0.083352	0.076525	0.090668	0.066355	0.09898	0.091082	0.075431	0.106147	0.064859	0.081465	0.085674	-0.001797	-0.077543	-0.180281	-0.220616	-0.104	-0.08958	-0.091427	-0.052634	-0.071309	-0.031537	0.059316	-0.026906	-0.017762	-0.037984	-0.045518	-0.101841	0.017747	-0.215208	0.025581	-0.033873	-0.199957	-0.023035	-0.095296	-0.082441
TRIM25_cg12379452	0.017671	0.054009	0.047582	0.046432	0.054167	0.050831	-8.3e-05	0.065424	0.055676	0.055982	0.025431	0.040175	-0.003919	0.028793	0.037322	0.053847	0.038318	0.032562	0.033065	0.009779	0.046384	0.069312	0.0471	0.05978	0.075206	-0.021197	-0.037617	-0.059776	-0.143295	-0.000429	-0.06685	-0.046197	-0.057055	-0.031427	-0.006642	0.027169	-0.034116	0.010206	-0.006701	0.022654	-0.093579	0.037648	-0.090446	-0.047945	-0.007641	-0.078044	-0.034127	-0.054187	-0.046296
IFI44_cg07107453	0.062797	0.056578	0.030722	0.138047	0.070512	0.090516	-0.100575	0.002108	0.086473	0.111275	0.014276	0.026067	0.117049	0.043746	0.080768	0.066646	0.072691	0.020052	0.081261	0.004099	0.087247	0.058155	0.061103	0.117339	0.084695	-0.018099	-0.078951	-0.09413	-0.159184	-0.08004	-0.153184	-0.06049	-0.121434	-0.063186	-0.05966	0.1189	-0.000119	-0.032582	-0.005898	-0.061475	-0.138955	-0.028508	-0.15031	-0.001709	-0.071928	-0.143768	-0.031599	0.002099	0.025978
PLSCR1_cg20586531	0.070421	0.032633	0.015142	0.065065	0.057338	0.025891	0.057536	0.001704	0.095029	0.079612	0.075658	0.041343	0.050543	0.046559	0.049193	0.019993	0.05804	0.018685	0.077298	0.047408	0.09116	0.057665	0.070349	0.051839	0.065529	-0.057167	-0.093623	-0.025259	-0.171266	-0.081581	-0.16117	-0.006792	-0.056983	-0.049141	-0.030456	0.057851	-0.013492	-0.066382	-0.044305	-0.052699	-0.10421	-0.000403	-0.136245	0.012581	-0.045623	-0.115841	-0.00575	0.023095	-0.035543
OAS3_cg25800166	0.118775	0.066656	0.037314	0.123582	0.07103	0.107992	0.019522	0.047821	0.151659	0.127401	0.042672	0.012586	0.128417	0.167788	0.134704	0.101912	0.132612	0.058622	0.103542	0.059841	0.101503	0.087328	0.065764	0.131253	0.115628	-0.045482	-0.153787	-0.125686	-0.328944	-0.157788	-0.140029	-0.027848	-0.164427	-0.08349	-0.118638	0.02858	-0.073669	-0.049666	-0.065776	-0.036266	-0.103674	0.026528	-0.116811	0.04266	-0.064681	-0.117435	-0.083076	-0.159446	-0.024034
IRF7_cg27271532	0.029817	0.011285	0.024659	0.038088	0.038188	0.014531	0.001089	0.006347	0.078438	0.057936	0.038594	0.039354	0.018066	0.028914	0.039425	0.032395	0.074177	0.012839	0.034672	0.038692	0.052097	0.043851	0.030229	0.020318	0.047772	-0.012997	-0.041884	-0.036782	-0.115765	-0.042545	-0.065459	-0.033868	-0.050066	-0.036789	-0.060689	0.03085	-0.016169	-0.025844	-0.019554	-0.009249	-0.040017	0.007303	-0.081642	0.023377	-0.02545	-0.048104	-0.022812	-0.029913	0.007003
PARP14_cg01721555	0.00615	0.03587	0.035507	0.043162	0.04509	0.032443	0.000356	0.039922	0.041752	0.039226	-0.001849	0.034945	-0.019733	0.011194	0.042108	0.050211	0.043708	0.038946	-0.006153	0.03374	0.04201	0.056475	0.024581	0.042762	0.048214	-0.04313	-0.015862	-0.077816	-0.048711	0.007458	-0.046565	-0.012591	-0.123339	0.016513	-0.004617	0.019895	-0.069976	0.0286	0.032693	0.024033	-0.056219	0.034338	-0.001675	-0.072309	-0.003798	-0.015831	-0.010531	-0.089592	-0.06592
IFI27_cg10778971	0.044611	0.067204	0.010787	0.042014	0.075361	0.06639	0.052907	0.072066	0.057595	0.063419	0.079213	0.023543	0.089885	0.023005	0.077655	0.103857	0.098297	0.055359	0.0714	0.0637	0.078788	0.089008	0.035012	0.079501	0.061163	-0.022004	-0.032616	-0.087798	-0.163976	-0.032619	-0.065345	0.008415	-0.043032	-0.031964	-0.057586	0.062505	-0.032405	0.005663	0.009668	0.030183	-0.326063	0.051569	-0.052059	-0.168966	-0.086965	-0.109169	-0.038002	-0.078198	-0.175458
PLSCR1_cg18686270	0.029916	0.035328	0.070157	0.031772	0.044319	0.05161	0.02213	0.069722	0.039745	0.062033	0.027675	0.063271	0.019625	0.053449	0.06698	0.072745	0.058094	0.071191	0.063158	0.080444	0.067159	0.064562	0.060155	0.069365	0.071723	0.004185	-0.031258	-0.010317	-0.172928	0.042394	-0.0904	-0.008429	-0.105315	0.015964	0.009285	0.013449	-0.018585	-0.002537	0.017877	0.051839	-0.239832	0.059391	-0.007811	-0.083112	-0.102129	-0.187121	-0.040803	-0.104975	-0.093387
LY6E_cg14392283	0.053104	0.064471	0.080003	0.063652	0.076038	0.067461	0.072804	0.084418	0.062956	0.073473	0.074273	0.07693	0.057432	0.066061	0.079665	0.082996	0.077457	0.051997	0.086666	0.068944	0.078894	0.081872	0.073686	0.079086	0.080636	-0.011522	-0.094238	-0.174782	-0.132169	0.057451	-0.117866	-0.050607	-0.044679	-0.006726	0.0123	-0.032136	-0.080716	0.045188	0.029398	0.061943	-0.141161	0.069585	-0.038919	-0.122268	-0.041685	-0.075414	-0.096062	-0.183255	-0.084466
USP18_cg14293575	0.114497	0.112576	0.147786	0.038599	0.142616	0.178876	0.17772	0.20498	0.091656	0.155572	0.1603	0.17989	0.187981	0.116627	0.205748	0.230406	0.195977	0.104343	0.158545	0.186502	0.171579	0.188021	0.173044	0.225601	0.165243	-0.136411	-0.172654	-0.302265	-0.232192	0.060922	-0.205093	-0.214431	-0.103966	0.012151	-0.069619	-0.025629	-0.228325	0.009031	0.005809	0.119497	-0.317735	0.170261	-0.193643	-0.210187	-0.139729	-0.289262	-0.121605	-0.267834	-0.351957
PARP14_cg14750551	0.057991	0.060986	0.078052	0.077034	0.070231	0.077693	0.06128	0.09028	0.072827	0.079001	0.05263	0.078773	0.074756	0.078012	0.090216	0.096689	0.10125	0.076626	0.073168	0.066713	0.090179	0.095081	0.081947	0.091097	0.085462	-0.086262	-0.044567	-0.136459	-0.149951	0.018436	-0.147174	-0.005176	-0.154935	0.009629	-0.060028	0.02087	-0.096488	0.051353	-0.001237	0.056525	-0.187213	0.063245	-0.108334	-0.112242	-0.059125	-0.18536	-0.073959	-0.125178	-0.124741
IRF7_cg17114584	0.062612	0.031408	0.164947	-0.005459	0.105919	0.149248	0.107721	0.101042	0.069256	0.160689	0.038173	0.15859	0.115141	-0.046061	0.207361	0.143602	0.098239	0.089519	0.060544	0.12428	0.08545	0.097601	0.107988	0.101093	0.072459	0.045549	-0.201501	-0.199707	-0.241047	0.107514	-0.103157	-0.104977	-0.121045	-0.15841	-0.005076	-0.048315	-0.041349	-0.003587	-0.047151	0.186535	-0.110604	0.184602	-0.103674	-0.173384	-0.178071	-0.081831	-0.032322	-0.227843	-0.11442
OAS3_cg22260958	0.005102	0.110245	0.090096	0.140636	0.074896	0.106709	0.043617	0.136797	0.094163	0.098146	-0.04309	0.054335	-0.068959	0.002139	0.086509	0.118723	0.054923	0.108454	0.072875	0.040296	0.061414	0.101737	0.111523	0.105677	0.021764	-0.020322	-0.063545	-0.098956	-0.26954	-0.114839	-0.092822	-0.058115	-0.092122	-0.065999	-0.125246	0.041954	-0.079898	-0.000964	0.049417	-0.019346	-0.074545	0.082577	-0.038997	0.033811	0.022519	-0.061258	-0.026034	-0.12114	-0.191701
MX1_cg08244262	0.000877	-0.000788	0.003792	0.011886	0.00707	0.008332	0.007147	0.006218	0.007171	0.006334	0.006041	0.002276	0.013422	0.002316	0.005511	0.011915	0.0019	0.00386	0.001902	0.007129	0.00792	0.008442	-0.00123	0.001556	0.001076	-0.003145	-0.001878	-0.000878	-0.006315	-0.008964	-0.009098	-0.005178	-0.009557	-0.005898	-0.005631	-0.002592	-0.003763	-0.004003	-0.001406	-4.1e-05	-0.009017	0.000459	-0.006223	-0.001859	-0.006013	0.000318	-0.003538	-0.003851	-0.00721
OAS1_cg19789466	0.002109	0.038085	0.033111	0.038451	0.017777	0.039151	0.005878	0.059146	0.039936	0.045258	0.009666	0.003439	0.028942	0.002107	0.038435	0.061783	0.009689	0.029094	-0.008095	-0.007516	-0.00178	0.06902	0.027397	0.018488	0.014783	-0.032814	-0.020241	-0.00141	-0.024416	-0.027327	-0.017298	-0.016793	-0.028778	-0.021986	-0.022868	0.0005	-0.032447	-0.02935	-0.022967	-0.024754	-0.034547	-0.025739	-0.026002	-0.011775	-0.016904	-0.003317	-0.020158	-0.02836	-0.026634
PARP14_cg19241468	-0.005457	-0.003608	0.018982	0.012791	0.005742	-0.00895	0.019366	0.022927	0.019724	0.038167	0.008591	-0.006202	0.016199	0.021295	0.034821	0.025934	0.034335	0.015438	0.008229	-0.015654	0.01663	0.033008	0.011676	0.006365	0.014684	-0.008688	-0.003372	-0.004569	-0.018009	-0.016954	-0.012398	-0.013274	-0.021253	-0.016991	-0.013912	0.003023	-0.028035	-0.00773	0.003343	-0.005582	-0.026265	0.006811	-0.011694	-0.008513	-0.019796	-0.01798	-0.005194	0.017388	-0.024907
ISG15_cg03811829	-0.048332	0.018192	0.048255	0.006758	0.053962	0.062386	0.001087	0.080225	0.038687	0.080737	0.041426	0.051968	-0.001051	0.012133	0.068336	0.063646	0.051204	0.095426	0.042758	0.041523	0.055743	0.040474	-0.043753	0.044305	0.0077	0.011765	-0.062485	-0.098084	-0.081409	-0.074302	-0.04357	-0.142007	0.072414	0.004596	-0.065298	0.003543	-0.199374	-0.032971	0.014517	-0.027401	-0.031667	0.060237	-0.031476	-0.001968	-0.062639	-0.059277	-0.07245	-0.095874	0.063417
ISG15_cg11211792	-0.047394	0.016333	0.057716	0.027073	0.060847	0.051933	0.017336	0.074573	0.064762	0.064466	0.002654	0.07677	-0.027544	0.008349	0.049687	0.062939	0.025729	0.065345	0.02355	0.026829	0.055826	0.025144	-0.034278	0.041016	0.022342	-0.001457	-0.032184	-0.116681	-0.066262	-0.047028	-0.048414	-0.12618	0.058866	0.018632	-0.045704	-0.023606	-0.169198	-0.021099	0.017104	-0.035103	-0.029544	0.046058	-0.009649	-0.015762	-0.057498	-0.049777	-0.057104	-0.065979	0.072417
ISG15_cg04788999	-0.029549	0.017249	0.128468	0.016568	0.067162	0.108052	-0.045611	0.071191	0.055976	0.095701	0.022667	0.041461	0.007059	0.007112	0.1033	0.080053	0.085195	0.145186	0.083118	0.029937	0.086574	0.059036	0.024688	0.068398	0.036487	-0.052946	-0.080484	-0.156295	-0.129409	-0.117765	-0.064862	-0.123934	0.040377	0.011566	-0.117999	-0.021776	-0.145393	-0.088692	0.013059	0.005604	-0.101958	0.107716	-0.037406	-0.016211	-0.10207	-0.132436	-0.092705	-0.093265	0.085022
ISG15_cg16526047	0.001008	0.00844	0.10568	-0.028057	0.068835	0.100646	0.006043	0.079775	0.094896	0.124339	0.030039	0.024812	0.034505	0.014963	0.108815	0.066124	0.096323	0.137194	0.049812	0.03381	0.090167	0.041974	-0.01499	0.075578	0.027502	-0.030695	-0.08146	-0.132259	-0.11892	-0.11334	-0.095535	-0.125406	0.040665	0.026637	-0.09126	-0.027995	-0.174051	-0.092205	-0.021956	-0.021885	-0.097586	0.094144	-0.032948	-0.004186	-0.101514	-0.099301	-0.093537	-0.103835	0.096149
ISG15_cg20062691	-0.039197	0.062404	0.114443	-0.004156	0.078948	0.078096	0.043074	0.124536	0.080409	0.110502	0.077399	0.042802	0.022537	-0.001461	0.112977	0.125931	0.081138	0.084059	0.079389	0.072811	0.071876	0.062211	-0.000628	0.09559	0.032732	-0.045485	-0.06005	-0.106676	-0.125269	-0.065693	-0.083051	-0.171917	-0.022362	0.007594	-0.08302	-0.032491	-0.240743	-0.052978	0.005732	-0.001739	-0.097261	0.091804	-0.010753	-0.026182	-0.117312	-0.048559	-0.072968	-0.10559	-0.001615
LGALS3BP_cg17836612	-0.012104	0.018844	0.06756	-0.006144	0.031732	0.00458	-0.035705	0.088753	-0.011439	0.060616	0.009131	0.067945	0.017484	0.019412	0.105129	0.081539	0.044498	0.013122	0.012885	0.088712	0.052923	0.071867	0.0536	0.136364	0.030983	-0.079946	-0.074947	-0.106745	-0.089567	-0.012717	-0.047456	-0.038014	0.010739	0.038103	-0.055409	-0.047446	-0.054169	0.022352	-0.032165	0.008742	-0.066513	0.059283	-0.013338	0.012516	-0.005789	-0.055909	-0.053361	-0.11218	-0.001371
LGALS3BP_cg18749404	-0.045213	0.020252	0.058855	0.005555	0.021412	0.024359	-0.011135	0.051134	0.00871	0.055679	0.020167	0.039946	-0.03441	0.020745	0.052862	0.058246	0.062097	0.031439	0.047431	0.061948	0.041418	0.048648	0.033982	0.085383	0.053529	-0.039829	-0.063011	-0.095683	-0.074463	9e-05	-0.039278	-0.004305	0.010615	0.031496	-0.050436	-0.021656	-0.007048	0.027459	-0.035697	0.000701	-0.063861	0.060452	-0.043165	-0.019953	0.011186	-0.076819	-0.039516	-0.082323	0.024853
LGALS3BP_cg22713958	-0.017695	0.013296	0.081253	0.041656	0.037225	0.024243	-0.031276	0.07383	0.017342	0.091297	-0.009703	0.051959	0.007916	0.004989	0.083794	0.059709	0.039586	0.001461	0.06135	0.057073	0.051529	0.062438	0.028146	0.092708	0.030038	-0.054792	-0.06291	-0.113227	-0.088012	-0.006742	-0.061773	-0.031706	-0.018443	0.038856	-0.066633	-0.012176	-0.058728	0.030303	-0.032174	-0.004444	-0.106617	0.029393	-0.033606	-0.013713	0.030043	-0.101989	-0.045115	-0.084158	0.070539
MX1_cg12359279	0.013223	-0.003225	-0.002937	0.000277	-0.000109	0.022997	-0.002787	0.001701	0.008446	0.018893	0.003726	0.006656	0.022839	0.002002	0.003784	0.011028	0.004706	0.000193	0.002861	0.004551	0.006465	0.005198	0.022471	0.004953	0.0068	-0.001718	-0.00285	0.00205	-0.009249	-0.007099	-0.006727	-0.003224	-0.009866	-0.006914	-0.00771	-0.007699	-0.007636	-0.003887	-0.00368	-0.006637	-0.005184	-0.001359	-0.00425	-0.002653	-0.007532	-0.006427	-0.00908	-0.004955	-0.010086
IRF7_cg16541031	0.005526	-0.00291	0.002111	-0.005418	0.020039	0.008081	-0.000972	0.007106	0.00479	0.008254	-0.00143	0.00876	0.015208	0.007645	0.01069	0.019468	-0.001339	-0.000819	0.020059	0.013646	0.011402	0.024818	0.018631	0.003504	0.009039	-0.004368	-0.00872	0.004302	-0.010291	-0.007547	-0.004517	-0.007653	-0.018629	-0.007449	-0.006934	0.005211	-0.008987	-0.00309	-0.001674	-0.003784	-0.009454	-0.003485	-0.008281	-0.009829	-0.008925	-0.011155	-0.005452	-0.000127	-0.017895
EPSTI1_cg26714230	-0.011815	-0.006552	0.006384	0.015959	0.023979	0.024888	-0.008372	0.007555	0.067394	0.01362	0.002141	0.002791	-0.001021	0.002387	0.026273	0.025813	-0.000253	0.006713	0.026946	-0.005692	0.00999	0.014387	0.022954	0.022378	-0.003033	-0.016203	-0.00887	-0.00969	-0.015385	-0.016144	-0.018653	-0.003378	-0.017341	-0.012418	-0.011414	-0.00583	-0.013305	-0.011622	-0.010005	-0.009116	-0.00596	0.003567	-0.014732	-0.002191	-0.017915	-0.009178	-0.014549	-0.015244	0.034612
IFIT1_cg26974214	0.053934	-0.023648	-0.047332	0.041702	0.041248	0.039081	-0.008469	0.089935	0.15332	0.077988	0.037385	0.015105	0.026275	0.002409	0.059003	0.021005	0.050936	-0.004443	0.025045	0.006114	0.026836	0.032064	0.043619	0.028714	0.027768	-0.02063	-0.039284	-0.038365	-0.051239	-0.051076	-0.018008	-0.010198	-0.057549	-0.027532	-0.040025	0.004866	-0.030015	-0.022853	0.004388	0.018209	-0.062063	-0.042512	-0.032443	-0.049294	-0.023451	-0.050672	-0.048004	-0.01694	0.011831
PIM3_cg12043019	-0.007602	0.011765	0.028791	0.020151	0.000613	0.029188	-0.013634	0.002266	0.038396	0.047165	0.014116	-0.001054	-0.00209	-0.017605	0.024652	0.063454	0.069525	0.011726	0.026568	0.001914	-0.010652	0.034008	0.005107	0.010552	0.021714	-0.010026	-0.019784	-0.006304	-0.015585	-0.01381	-0.033436	-0.003242	-0.016681	-0.023244	-0.021438	-0.009053	-0.010738	-0.015089	-0.017092	-0.020767	-0.022211	0.040978	-0.025649	-0.006913	-0.004812	-0.029852	-0.018972	-0.012306	-0.00336
EIF2AK2_cg14126601	0.052698	0.048784	0.049379	0.066094	-0.014514	0.049562	-0.003907	0.004665	0.055472	0.088826	0.067061	0.015399	0.054869	0.021639	0.086028	0.093634	0.140551	0.09461	0.054482	0.000413	0.059934	0.105845	0.121425	0.057312	0.068687	-0.090725	-0.130939	-0.092204	-0.082578	-0.095601	-0.021491	-0.020667	-0.062665	0.002883	-0.044432	0.02078	-0.136055	-0.081011	-0.020571	-0.026382	-0.031329	0.085499	-0.036667	0.046197	-0.035469	-0.062728	-0.041947	-0.034675	-0.042367
EIF2AK2_cg16795804	0.007391	0.02666	0.053502	0.022822	-0.02017	0.002412	-0.051451	0.008098	0.006334	0.052437	0.030117	-0.02642	0.052418	0.001923	0.014787	0.061171	0.047053	0.043346	-0.010182	-0.019893	0.007661	0.056632	0.059922	0.023496	0.054281	-0.033513	-0.051855	-0.031508	-0.017652	-0.031425	-0.020708	-0.029167	0.002285	-0.048981	0.029715	0.01593	-0.047575	-0.022685	-0.018308	-0.025448	0.00207	0.027762	-0.046428	0.02058	-0.016153	-0.009737	0.009932	-0.002691	-0.024902
IRF7_cg13406746	0.000506	0.001393	0.024017	0.016593	0.020862	0.049115	0.035543	0.07547	-0.014336	0.014891	0.027193	0.017996	0.024684	-0.00276	0.038801	0.037333	0.030173	0.000261	0.03988	0.033209	0.019955	0.020553	0.001071	0.031468	0.022958	-0.001749	-0.021966	0.012366	-0.035718	-0.018858	-0.015386	-0.034212	-0.051373	0.010624	0.011264	0.015759	-0.086636	0.002948	0.0088	-0.016693	-0.041552	-0.0122	-0.020353	-0.017739	-0.010289	-0.005226	-0.031511	0.000146	-0.050522
PARP9_cg24087515	-0.021669	0.05736	0.064222	0.028937	0.028153	0.020206	0.020211	0.069235	0.037997	0.03191	0.035664	0.023265	0.090445	0.024907	0.051189	0.041536	0.013995	0.009177	0.0331	-0.003638	0.006073	0.051714	-0.018362	0.007533	0.044314	0.048598	0.065354	-0.014895	-0.013596	-0.018946	-0.052419	0.000822	-0.084746	0.05906	-0.089132	0.062828	-0.086854	-0.032462	-0.032492	-0.028995	-0.024857	0.048962	-0.016228	-0.047014	-0.033629	-0.025953	-0.046396	-0.085614	-0.066
OASL_cg06800840	-0.002248	-0.000563	-0.001681	-0.003724	-0.000816	-0.003861	-0.006817	0.032527	-0.002722	0.009962	0.001793	-0.002391	0.01046	0.000818	0.016185	0.01296	-0.000235	0.009858	0.004233	-0.002254	0.00713	0.020691	0.012545	0.015247	0.001897	-0.001505	-0.001536	-0.003492	-0.010037	-0.004789	-0.012148	0.004036	-0.011105	-0.005728	-0.007065	-0.002765	-0.004157	-0.001499	-0.005446	-0.001777	-0.010197	-0.003326	-0.007788	0.001089	-0.004402	-0.004736	-0.00618	-0.004312	0.00058
OAS2_cg20870559	-0.00225	0.015203	-0.000652	0.017129	-0.005063	0.004976	-0.003389	0.02313	-0.003112	0.003501	0.009534	0.002508	0.001898	0.005007	0.010328	0.039038	0.011636	0.009242	-0.00113	0.002614	0.003209	0.007474	-0.000999	0.000626	-0.002025	-0.004592	-0.001716	-0.002123	-0.006141	-0.004385	-0.006832	-0.000981	-0.005131	-0.008106	-0.006536	-0.001067	-0.007868	0.002211	-0.003839	-0.004701	-0.00952	-0.0084	-0.007562	-0.001039	-0.005801	-0.00465	-0.004418	-0.003549	-0.013961
SP110_cg01195526	-0.010593	0.042747	0.040375	0.052334	0.043026	-0.004492	-0.032368	0.024257	0.047062	0.058394	-0.00173	0.022236	-0.016576	0.029513	0.013573	0.04528	0.061368	-0.028107	0.036086	0.035692	0.045997	0.046159	0.002511	0.000618	0.043078	0.020436	-0.022979	-0.040401	-0.078936	-0.027501	-0.044337	-0.02022	0.003404	-0.023141	-0.078416	0.030483	-0.130168	-0.015335	0.039425	-0.028244	-0.030354	-0.019189	-0.024854	-0.011668	0.00888	-0.062057	0.015532	-0.070149	0.040892
TNFSF13B_cg16929959	0.009858	0.062874	0.065304	0.087098	0.069498	0.015245	-0.010562	0.017368	0.09114	0.056138	-0.047955	0.010138	-0.006433	0.043416	0.057712	0.064935	0.084785	-0.017617	0.064326	0.024258	0.04293	0.021282	-0.009031	0.061694	0.014795	0.030834	-0.022634	-0.140856	-0.225054	-0.024266	-0.040112	-0.062072	-0.071342	0.008647	-0.116234	0.086642	-0.068379	0.023342	0.034738	-0.026047	-0.028371	0.023611	-0.07063	0.064442	-0.033865	-0.025403	0.077823	-0.139875	0.005766
PLSCR1_cg27133310	-0.051431	0.042979	0.037648	0.044075	0.007863	-0.019663	0.018276	0.027656	0.03975	0.045133	-0.000859	-0.000276	0.047865	0.026211	0.046574	0.027744	0.064948	-0.060846	0.030339	0.005737	0.030293	0.042461	-0.040469	0.00338	-0.004524	0.020307	0.013329	0.003715	-0.061449	-0.046517	-0.029426	-0.023736	-0.012718	-0.010366	-0.083639	0.029971	-0.002955	-0.035694	-0.012057	-0.017564	0.012119	-0.0203	0.008566	0.023281	-0.018775	0.014672	0.027679	-0.064485	0.075278
RIN2_cg04750536	0.008752	0.044187	-0.023218	0.075301	0.027298	0.030792	0.024588	0.036888	0.028474	0.003124	-0.024507	0.015551	-0.000839	0.022425	0.000363	0.032301	0.030035	0.022329	0.027754	-0.028785	0.02772	0.028411	-0.016043	0.048595	0.012095	-0.015324	0.009888	0.065967	-0.053435	-0.037994	-0.019209	0.003204	-0.024859	-0.047723	-0.043168	0.001133	-0.025362	0.007934	0.020492	0.008949	-0.023314	-0.019796	-0.018545	-0.021673	-0.053998	0.002263	-0.026228	-0.029006	-0.00287
RIN2_cg09035925	-0.000178	0.047007	-0.015308	0.032618	0.047554	0.05377	0.015191	0.039615	0.086969	0.041927	-0.045634	0.016198	0.041926	0.01144	-0.001762	0.029443	0.050952	0.033971	0.033374	-0.024813	0.01642	0.015976	0.025398	0.040045	0.083187	0.005053	-0.023014	-0.002503	-0.081303	-0.06981	-0.020973	0.000436	-0.083453	-0.055555	-0.053385	-0.012613	-0.000259	0.047415	0.03819	-0.013368	-0.124307	-0.010643	-0.043381	-0.035792	-0.072279	-0.053982	-0.020871	-0.084479	-0.008355
RIN2_cg26396492	-0.019028	0.039024	-0.010969	0.05281	0.044461	0.019407	-0.007615	-0.007001	0.085202	0.031094	-0.020898	0.038371	-0.013345	0.005169	-0.032584	0.032936	0.053682	0.043713	-0.012949	0.014238	0.055018	0.044172	0.024985	0.042286	0.054671	-0.016654	-0.029014	-0.022349	-0.08235	-0.072763	-0.030122	0.002346	-0.093207	-0.044367	-0.004783	0.004133	0.007531	0.024453	-0.008925	-0.057362	-0.060574	-0.042649	-0.056267	0.015905	-0.069012	-0.021898	0.017498	-0.039334	0.002405
PARP9_cg14098385	0.003032	0.023747	-0.011226	0.004456	-0.004728	0.002893	-0.001882	0.012052	0.015171	0.020298	-0.005888	0.007588	-0.004068	0.006534	0.010181	0.008678	0.011179	-0.015695	0.012187	0.011497	0.009692	0.008772	0.009739	0.000757	0.01876	-0.002586	0.002696	0.001746	-0.043615	-0.000393	-0.021519	0.000833	-0.025223	0.002103	-0.005312	0.013835	0.003076	-0.00187	0.013102	0.008138	-0.018937	0.002994	-0.006072	0.005279	-0.019942	-0.016524	-0.005583	0.00303	-0.01835
SPATS2L_cg06226703	0.001467	0.039811	0.012513	0.014945	0.010182	0.003765	0.005013	0.010537	0.02937	0.00642	-0.022041	-0.033105	0.00951	0.008047	0.00357	0.009019	-0.003967	0.029032	0.009808	0.018291	0.041864	0.022371	0.009286	0.002044	0.026912	0.008349	-0.008906	-0.004233	-0.035643	-0.011206	-0.006158	0.011993	0.004428	-0.014682	-0.034414	0.028443	-0.022246	0.018708	0.016893	-0.007707	-0.046646	0.018492	-0.009774	-0.020165	-0.001349	-0.025172	0.003664	-0.024575	-0.033916
IFI27_cg03447547	0.006065	0.036893	-0.00478	-0.03598	0.025753	-0.007672	0.020796	0.032217	0.012671	0.017204	0.027522	0.021314	-0.02091	0.018604	0.046202	0.021896	0.056726	0.00754	0.006514	0.039537	0.048399	-0.026474	0.015405	0.037451	0.020128	-0.035592	-0.014283	-0.029556	-0.076989	-0.012222	-0.045972	0.037608	-0.020311	0.032769	0.019769	0.03589	-0.04191	0.022938	-0.01438	0.049167	-0.191875	0.011135	0.017754	-0.093807	-0.068866	-0.027374	-0.025463	0.003349	-0.023439
IFI6_cg07806674	0.003742	0.028014	0.016549	0.01347	0.025766	-0.003159	0.038901	0.040366	0.035718	0.04763	0.043837	0.002229	0.013898	0.020203	-0.009468	0.02533	0.042766	-0.015756	0.018248	0.005607	0.010923	0.038071	0.010652	0.045252	0.028598	0.016173	-0.010686	-0.040975	-0.076723	-0.002205	-0.081623	-0.011654	-0.035025	-0.014612	0.023252	0.043002	0.006334	0.014657	0.009862	0.013328	-0.108548	0.013118	-0.062925	-0.029909	-0.026521	-0.081222	-0.037746	-0.026954	-0.008773
IFI27_cg08036899	-0.008853	0.011558	0.01461	0.013263	0.005698	0.00412	0.009178	0.005924	0.00743	0.013122	-0.008973	-0.002889	0.007965	-0.012088	-0.003146	0.012111	0.015875	0.025207	0.007742	0.015549	0.016518	0.007683	-0.00307	0.012002	0.01077	0.016619	0.005989	-0.012151	-0.026334	0.000629	-0.009243	-0.010616	0.015638	-0.005764	0.008032	0.012692	-0.009235	0.00207	0.014415	-0.003639	-0.071149	-0.002246	0.004537	-0.021981	-0.002412	-0.048155	-0.006251	-0.042756	0.012616
IFI27_cg16341979	0.006113	-0.016581	0.024881	-0.024356	0.009761	0.021728	0.028727	0.018167	0.018218	0.022998	0.015182	-0.021043	0.021047	-0.001042	0.011507	0.013065	0.016584	-0.009989	0.006699	0.001161	0.019706	0.014591	0.00566	0.028407	0.019174	0.013067	0.014094	-0.024459	-0.040273	0.013431	0.008137	0.014292	0.010555	0.017879	0.008662	0.014311	-0.017857	0.010156	0.02069	0.022781	-0.181065	-0.002707	0.019937	-0.085256	-0.002335	-0.038498	-0.003299	-0.060946	-0.018379
OAS1_cg25668626	0.005241	0.002079	0.010746	0.002747	-0.008641	0.00899	0.007043	0.014759	-0.000294	0.01599	-0.015766	0.005284	-0.014418	0.019934	0.022736	0.021609	0.020077	0.005894	0.006532	-0.003949	0.017857	0.00699	0.003189	0.014838	0.008075	-0.000466	0.003431	-0.005942	-0.020467	0.005466	-0.018931	-0.012193	0.003439	0.000838	-0.005276	0.005307	-0.031525	0.008889	0.009374	0.015855	-0.045697	0.003516	0.003794	-0.004597	-0.001848	-0.022141	-0.007368	-0.029123	-0.039819
IFI27_cg20161089	-0.008322	0.012267	0.010522	0.014834	0.012471	-0.007202	0.002469	0.010478	0.019277	0.012338	-0.005796	0.004474	-0.052382	0.00332	0.004198	0.014743	0.023407	-0.012063	0.020973	0.016529	0.025425	0.02685	0.010979	0.01844	-0.002203	0.003697	0.012498	0.000471	-0.027712	-0.001141	0.002978	0.006022	0.007376	-0.00534	0.004696	0.007378	0.014767	0.013826	0.018142	0.000145	-0.064146	-0.028701	0.002084	-0.029995	0.023132	-0.044412	0.001911	-0.053999	0.009071
STAT1_cg00676801	0.018689	-0.010474	0.028283	-0.048643	-0.007701	-0.019309	0.095223	0.085687	-0.012874	0.028201	0.02056	-0.023409	0.12187	-0.036398	0.070564	0.139381	-0.015073	-0.030617	0.011249	0.069028	-0.003896	0.065594	0.006561	0.07014	0.040278	0.009371	0.021775	-0.054889	-0.040193	0.03575	-0.041483	0.072188	0.019935	0.051601	-0.076614	-0.097189	-0.118323	0.070199	0.075506	0.108681	-0.153586	0.047396	0.035214	-0.146917	0.014584	0.003819	-0.050906	-0.059017	-0.095541
STAT1_cg14951497	0.047598	0.02521	0.048433	-0.031995	0.001389	0.047646	0.05519	0.078745	0.024852	0.052976	0.058707	0.049883	0.052909	0.041988	0.069339	0.100697	0.014291	0.007888	0.041563	0.050999	0.043294	0.065607	0.036816	0.083946	0.042219	-0.009246	-6.1e-05	-0.111529	-0.067329	-0.011316	-0.064477	0.055479	-0.031825	0.036831	-0.069776	-0.058865	-0.10028	0.06904	0.061718	0.08445	-0.128196	0.074693	-0.001729	-0.1205	-0.011862	-0.051584	-0.041183	-0.034649	-0.149423
OAS2_cg11601443	-0.022505	0.017552	0.033255	0.005348	-0.002177	-0.022707	0.031985	0.056089	0.00456	0.026294	0.01272	0.014326	0.029291	-0.004794	0.037237	0.051375	0.055373	-0.005937	0.014003	0.000621	0.033983	0.046571	0.011619	0.015663	0.052732	-0.012195	-0.000492	-0.037506	-0.024829	-0.000633	-0.031277	-0.007724	-0.006352	0.013203	-0.032929	-0.01197	-0.077509	0.024507	0.001251	0.054536	0.001891	0.011031	-0.019925	-0.066651	-0.041004	-0.01592	-0.032164	-0.070181	0.016971
IRF7_cg16486109	-0.085754	0.023998	0.11337	-0.021417	-0.035169	0.033303	0.047452	0.113686	0.020696	0.089102	0.006367	0.063675	0.056484	0.000949	0.046573	0.133871	0.002164	-0.01335	0.025486	0.080961	0.065134	0.056729	0.058876	0.137888	0.040936	-0.026994	-0.037793	-0.079375	-0.141591	-0.002445	-0.14111	-0.05964	-0.09068	0.055891	0.050569	-0.064034	-0.133314	0.111818	0.004971	0.079803	-0.059463	0.027342	-0.076981	-0.154943	-0.028631	0.038837	-0.078503	-0.059321	-0.069677
EIF2AK2_cg24523650	-0.047527	0.017796	0.024882	0.007946	0.022633	-0.006567	0.042057	0.039457	0.004312	0.018141	-0.020338	-0.018777	0.024252	-0.041944	0.021054	0.076361	0.059108	-0.040545	0.012019	0.021135	0.022085	0.072857	-0.002748	0.006133	0.015404	0.027598	0.033412	0.016326	-0.007606	0.016775	0.007781	-0.021451	0.012617	-0.013935	-0.036422	0.00098	-0.066369	0.017087	0.039234	0.000893	-0.058249	0.002301	0.023839	-0.057786	-0.017841	0.009282	0.05325	-0.070782	-0.05773
IFIT3_cg27027427	-0.057535	0.206197	0.083659	-0.03237	0.005037	-0.040059	-0.025296	0.062952	-0.034765	0.014957	0.090471	-0.053965	-0.067282	0.142776	0.066967	0.207867	0.075875	0.01172	0.066886	0.09309	0.098655	0.053271	0.085025	0.106098	0.042609	-0.066933	0.052817	-0.015734	-0.061065	0.127531	-0.074996	-0.098185	-0.119632	0.098344	0.075932	-0.039881	-0.110812	-0.021996	0.008501	-0.031424	-0.162739	0.173572	-0.045951	-0.138615	-0.097411	-0.112457	-0.073951	-0.123959	-0.04399
LILRB4_cg12161905	-0.057847	0.06084	0.01394	0.007832	-0.02277	-0.002097	0.028161	0.039882	0.003992	0.034039	0.015498	-0.0148	0.006039	0.012667	0.031972	0.050199	0.038662	0.028968	-0.010934	0.006367	0.042267	-0.018099	-0.018178	0.036858	0.036366	-0.033216	0.024004	-0.023436	-0.091808	-0.031686	-0.03365	0.0318	-0.110095	0.035078	-0.066675	0.044487	-0.003713	0.001235	0.010419	-0.019862	0.009811	-0.0303	-0.001257	-0.003564	0.000794	0.075284	-0.026347	-0.070572	-0.019543
DLEU2_cg06228828	0.037402	0.07113	0.105511	0.083541	0.017361	0.01981	-0.000251	0.005675	0.035219	0.008357	0.083681	-0.000943	-0.067752	0.023025	0.0428	-0.041011	0.0797	0.02605	0.082513	-0.016628	0.030114	-0.018291	-0.005081	0.037197	0.015913	-0.035305	-0.044801	0.117138	-0.060268	-0.103191	-0.122251	0.021453	-0.119142	0.047625	-0.046858	0.062846	0.027166	-0.047873	-0.064331	-0.06068	-0.068312	-0.074237	-0.097619	0.011296	-0.123662	-0.029706	-0.013296	-0.062692	0.000344
PDIA5_cg19840693	0.00666	0.018503	-0.003572	0.006736	0.006046	-0.00777	-0.001022	-0.00022	0.001175	0.009201	0.006727	-0.007243	0.001905	0.003675	0.002401	-0.002465	0.011124	0.006399	0.017491	-0.006592	0.004627	0.003197	-0.004055	-0.001336	0.001402	-0.00379	0.001231	0.015545	-0.006224	-0.014357	-0.002266	-0.003723	-0.001293	-0.010435	-0.010286	0.002877	-0.011712	-0.008811	0.001377	-0.006167	-0.008682	-0.010263	-0.009589	-0.00656	-0.011516	-0.003264	-0.001988	-0.00549	0.019222
METTL7A_cg04477962	0.036902	0.034858	-0.028987	0.043286	0.045968	0.001952	0.022722	-0.009374	0.081023	0.030756	-0.005238	-0.024436	-0.039929	0.008988	0.061175	0.008957	0.065158	0.018078	-0.008097	-0.075687	0.098433	0.038688	0.025236	0.02086	0.059902	-0.044803	-0.031716	-0.00295	-0.050293	-0.032438	-0.054986	0.026777	0.002902	-0.030597	0.004092	0.055175	-0.074326	-0.030495	-0.067007	-0.03672	-0.076463	-0.069578	-0.045057	0.022476	-0.003801	0.019383	0.024514	0.00424	-0.043331
TMEM45A_cg07907506	-0.007342	0.011242	0.03987	0.016448	0.071153	-0.002032	-0.028998	-0.046429	0.039353	0.072722	-0.049366	-0.071962	-0.0588	0.042634	0.022729	0.049898	0.054547	0.059597	0.080619	-0.025249	0.051073	0.07313	-0.012734	0.041636	0.041198	0.029232	-0.121541	-0.0553	-0.099138	-0.129113	-0.094487	0.063443	-0.151618	0.069103	-0.112494	0.076214	-0.092231	-0.024027	-0.001316	0.02966	-0.036471	-0.077802	-0.056727	0.048656	-0.020864	0.056685	0.073295	0.008091	0.060871
DSE_cg19869037	0.024916	-0.001286	-0.008934	0.014778	0.035681	0.016642	0.014397	0.005576	0.041237	0.077081	-0.077302	-0.025705	0.006082	-0.014714	0.015819	0.035034	0.051995	-0.018114	0.043662	-0.025793	0.037378	0.05629	-0.019879	0.039414	0.023729	8e-05	-0.076563	0.049603	-0.086294	-0.03705	-0.056186	0.045567	-0.089677	-0.052664	-0.060399	0.082127	-0.023981	-0.012418	-0.014503	-0.013894	-0.067648	-0.058335	-0.028121	0.025296	-0.008633	0.017235	0.026188	0.036435	-0.002664
FAR2_cg12903224	0.016737	-0.030115	-0.006312	0.110354	0.081873	0.01292	-0.038261	-0.040107	0.108642	0.013855	-0.023879	-0.020437	0.039442	0.105275	-0.023068	-0.050318	0.006383	-0.057399	-0.008255	0.020406	0.018055	0.075957	0.054434	0.031917	-0.036506	0.013322	-0.057098	0.035752	-0.08517	-0.015878	-0.042408	0.008895	-0.03249	0.036928	-0.009371	0.035451	0.0078	-0.034999	-0.07398	-0.041154	-0.075226	0.000142	-0.043446	0.018884	-0.010163	-0.002699	0.074008	-0.024062	0.024861
SPATS2L_cg05391998	0.022419	0.044544	0.005598	0.021802	0.008265	-0.005445	-0.056976	0.012864	0.008122	0.035111	-0.002528	0.005025	0.017579	0.03127	-0.001314	-0.010473	0.006141	0.064543	0.02724	-0.017034	0.035642	0.030123	-0.009614	0.027185	0.060674	0.013498	0.011343	-0.074726	-0.072247	-0.039451	-0.072929	-0.036126	0.004358	-0.023696	0.007713	0.053267	-0.021273	-0.002097	-0.029311	-0.06939	-0.077879	0.00165	-0.026342	0.008382	-0.028808	-0.005007	-0.033344	0.036962	0.010922
PDIA5_cg10259872	-0.022307	-0.022786	0.026172	0.126924	0.105874	0.101568	-0.1246	0.058881	0.121562	0.080047	0.020514	-0.077192	-0.00058	0.00241	-0.036885	-0.088774	0.135439	0.077674	0.108548	-0.078858	0.076709	0.036542	-0.039714	-0.066062	0.094923	-0.062489	-0.007843	-0.06536	-0.149162	-0.145375	-0.155429	-0.081256	0.012874	0.085608	-0.079011	0.119367	-0.028962	0.04851	0.003474	-0.143423	-0.12122	0.029902	-0.055577	0.083869	-0.040654	0.068624	-0.084467	0.101805	0.040791
TYMP_cg05329888	0.006533	-0.000678	0.015082	0.021952	-0.0055	0.030149	-0.016239	-0.005572	-0.001424	-0.001794	0.021886	0.014762	0.021384	-0.003674	0.0181	-0.018264	0.027504	0.042586	0.048911	-0.010837	0.013102	-0.020752	0.002719	0.02332	0.001058	-0.003761	-0.02474	-0.006353	-0.032744	-0.027808	-0.021273	-0.018037	-0.024742	-0.014157	-0.023517	0.003069	-0.020311	0.03146	-0.002415	-0.019372	-0.013603	0.038545	-0.02739	0.042213	-0.017372	-0.021038	-0.000708	0.089645	-0.021219
TYMP_cg17285325	-0.000748	0.003592	0.003261	0.015208	0.000641	0.004746	-0.013079	-0.003503	0.00169	0.002243	0.0056	0.00585	0.018454	0.016532	0.006167	-0.006528	0.013043	0.009469	0.017969	-0.000161	0.01807	0.002959	-0.002455	0.005527	-0.006804	-0.002563	-0.004355	-0.007063	-0.013187	-0.011235	-0.012988	-0.007466	-0.0096	-0.008477	-0.009507	0.018473	-0.007742	0.014198	-0.005666	-0.008349	-0.006721	0.003665	-0.007724	0.01553	-0.00727	-0.00479	0.002027	0.019876	-0.016406
TYMP_cg22927510	-0.001665	0.001243	0.005039	0.004139	-0.000727	0.000377	0.001612	0.001169	-0.004069	0.003935	0.002883	0.005554	0.006043	-0.0004	0.002972	0.004678	0.0036	0.004577	0.001712	-0.006826	0.001007	0.002298	0.000339	0.004473	-0.006462	0.002051	-0.002777	-0.002233	-0.00697	-0.004106	-0.008294	-0.006068	-0.000681	-0.006365	-0.003008	0.001251	-0.003776	0.008102	-0.001571	-0.002937	-0.005592	0.001783	-0.003348	0.012334	-0.005177	-0.001569	-0.002617	0.008675	-0.005308
OSBP2_cg07204353	0.004872	-0.00711	0.022258	-0.007283	0.006344	0.01052	-0.007337	-0.004902	-0.003721	0.02115	0.016163	-0.006887	0.00713	0.016032	-0.005868	0.004812	0.003366	0.00463	-0.005481	0.022216	0.002933	-0.008076	-0.00214	0.010625	-0.001479	-0.00731	-0.007485	-0.003099	-0.00735	-0.012318	-0.006555	0.000497	-0.001564	-0.011119	-0.003162	0.008427	0.01712	-0.005747	-0.001198	-0.008637	-0.008563	0.008117	-0.005278	0.001897	-0.003995	-0.004018	-0.00141	0.004047	-0.006263
IGF2BP3_cg01429360	0.008352	0.00447	0.000221	-0.019128	0.008384	0.021416	-0.017051	-0.01413	0.006422	0.00366	0.007016	0.029808	0.014108	0.020708	0.000445	0.018372	0.007255	0.02048	0.007144	0.010963	0.011025	0.011508	0.013631	-0.000157	0.010939	-0.00651	0.005926	-0.013893	-0.014609	-0.001817	-0.014195	0.006229	-0.014035	0.001481	-0.006698	-0.000926	0.004437	-0.00432	0.013186	-0.01151	-0.026457	0.019913	-0.000955	0.001644	-0.005848	-0.016988	-0.009546	-0.012127	-0.026625
KLHL14_cg16501308	-0.007556	-0.001948	0.018699	0.002602	-0.002466	0.031823	-0.012754	-0.015713	0.000496	0.017695	-0.006004	0.013808	0.018001	0.00785	0.003226	0.006189	0.028586	0.000445	0.031755	0.008099	0.029679	-0.001634	0.017918	0.007949	-0.007637	-0.016454	-0.014257	-0.024107	-0.022513	-0.025929	-0.008346	0.001713	0.002136	-0.005596	-0.003091	-0.008762	0.017814	-0.016726	-0.002869	-0.025798	-0.024282	0.041862	0.002814	0.006904	-0.014316	-0.003165	-0.008272	0.006618	-0.004295
ECHDC3_cg00673251	-0.008586	0.008439	0.002654	0.010649	0.005964	0.020246	0.003277	-0.002399	0.013396	0.005255	0.004785	0.004309	0.000223	0.01304	-0.00119	-0.002238	0.002108	0.01013	0.012416	0.00202	0.019587	0.012094	-0.004159	0.008212	0.004068	-0.000569	0.002892	-0.003328	-0.00701	-0.002051	-0.011333	-0.004863	-0.000313	0.003058	-0.005866	-0.010204	-0.005442	-0.006678	0.008013	-0.004259	-0.005478	-0.002779	-0.011442	0.008789	-0.006671	-0.009915	-0.000385	0.00025	-0.018057
TYMP_cg16367976	-0.000644	0.000573	0.015187	-0.003778	0.005593	0.029794	-0.005009	-0.000383	0.010309	0.003899	-0.00141	0.000865	0.00433	0.007189	0.01962	-0.000333	0.00568	0.0038	0.004943	0.001195	-0.001773	0.011332	-0.001462	0.000747	-0.000401	-0.005545	-0.003612	-0.003669	-0.006904	-0.004384	-0.003227	-0.005106	-0.00815	-0.004245	-0.00426	-0.003505	-0.003693	-0.001363	-0.001905	-0.003246	-0.004681	-0.002905	-0.006092	0.010369	-0.006624	-0.005765	-0.002629	-0.001482	-0.006608
PTPRO_cg09440289	-0.004321	0.008067	0.009759	0.019492	-0.006503	0.035251	-0.016026	0.005615	0.018657	0.001549	-0.005769	0.003262	0.00271	0.015128	0.003825	-0.003555	-0.012105	0.012833	0.005066	0.020619	-0.004277	-0.004391	0.005651	0.001493	-0.004039	-0.002727	-0.007811	-0.007375	-0.011518	-0.018773	-0.009997	-0.009828	-0.011996	0.002147	0.000531	0.001369	0.014526	-0.010289	0.015035	-0.007462	-0.010703	-0.000265	-0.01406	0.004968	-0.015995	-0.005162	0.001628	-0.000858	-0.006034
JUP_cg07030951	0.005389	0.00427	-1e-05	-0.003833	0.004797	0.005488	-0.003402	-0.00981	0.001569	-0.000905	0.013111	0.007987	0.001718	0.017125	0.01428	-0.005619	0.001811	-0.005853	0.012582	0.010252	0.002837	-0.004529	0.003546	-0.000821	-0.007302	-0.005177	-0.002555	-0.000749	-0.007085	-0.009922	0.001432	-0.006267	-0.003352	-0.007743	-0.003817	-0.001948	-0.005584	-0.00031	0.006567	-0.007293	-0.008068	-0.00533	-0.005051	0.005902	-0.000514	-0.00986	-0.004393	0.017675	0.004522
LMO2_cg07091355	0.007622	0.00077	-0.005268	-0.005894	0.003749	0.00868	-0.006349	-0.002041	0.000859	0.00098	0.019793	0.000327	-0.004456	0.011833	-0.00121	0.000103	0.001655	-0.000272	0.010308	0.004152	0.007931	-0.002235	0.00958	-0.003401	-0.005129	-0.00572	-0.004312	-0.005717	-0.008057	-0.00605	-0.002328	-0.000362	0.008155	-0.005825	0.005391	-0.003773	0.001026	-5.1e-05	-0.00103	-0.000774	-0.008242	-0.003221	-0.009359	5.1e-05	0.001033	-0.005098	-0.004485	0.000522	-0.000352
TRIP6_cg12507655	0.003291	0.009735	-0.001273	0.004781	0.015494	0.024333	-0.017653	0.005782	0.004589	0.013544	0.01774	-0.015141	-0.016338	0.01107	0.007863	-0.010393	0.003492	0.022424	0.061877	0.022517	0.042711	-0.017763	0.025315	0.049682	-0.006465	-0.011612	-0.00838	-0.001863	-0.0137	-0.018766	-0.013531	-0.00783	-0.007672	-0.031807	0.00752	-0.018615	0.009038	-0.024361	0.02084	-0.010198	-0.018845	-0.018846	-0.030425	-0.004016	-0.010359	-0.032156	-0.021174	-0.01232	0.002752
TUBB2A_cg00231644	0.037835	0.009844	0.007424	-0.003806	0.00441	0.006463	-0.02363	-0.023476	0.018556	0.003816	0.025022	0.006924	-0.008176	0.021835	-0.008544	-0.01035	-0.013709	0.025894	0.010408	0.041164	0.013819	0.01183	0.008285	-0.022892	0.010364	-0.0027	-0.018299	-0.007983	-0.034617	-0.021128	-0.015678	-0.018943	0.028957	-0.022519	-0.020182	0.020478	-0.022174	-0.01136	0.011949	-0.006216	0.018001	-0.017368	-0.037232	0.018705	-0.000338	-0.017591	-0.016492	0.000852	0.003659
PDLIM7_cg04269301	-0.003819	0.004972	0.002184	-0.000667	-0.002296	-0.004229	-0.00496	-0.002668	0.007042	-0.000633	0.020086	0.014877	0.011638	-0.000606	0.001719	-0.006724	0.00045	0.017513	0.008725	0.007363	0.039171	-0.000361	0.010176	-0.007671	-0.010304	-0.004602	-0.004608	-0.001418	-0.011834	-0.012197	-0.010287	-0.009087	-0.009688	-0.010894	-0.002682	0.005095	-0.002336	0.000128	0.002527	0.002321	-0.012432	-0.010543	-0.009151	0.031003	-0.003394	-0.007157	-0.011493	-0.005274	0.000883
HCK_cg08623947	0.005908	0.003829	0.000639	0.003572	0.002253	-0.003128	0.001725	-0.004216	-0.001455	0.011545	-0.000448	-0.005894	0.006018	0.02061	0.003156	0.004479	0.012272	-0.000653	0.011815	0.002553	0.035723	-0.001624	-0.00652	-0.002434	-0.002912	0.0011	-0.007376	0.001525	-0.011987	-0.012192	-0.006134	-0.009137	-0.013224	-0.0168	-0.000681	0.00406	-0.003345	-0.005726	-0.001515	-0.01157	-0.004156	-0.005175	-0.005204	0.026226	0.007211	3.9e-05	-0.002289	-0.004208	-0.003915
KLHL14_cg22648949	-0.006401	0.01234	0.007254	0.005326	0.013684	0.011322	-0.01299	-0.009689	0.009366	0.016155	0.010719	0.003604	0.010118	0.003188	-0.002095	-0.010802	-0.000326	0.027421	0.011774	-0.002308	0.035209	0.018795	-0.008122	0.004378	-0.006643	-0.007023	-0.016135	-0.006882	-0.015977	-0.014696	-0.00264	-0.016887	-0.008589	-0.0125	-0.009106	0.026575	-0.006054	-0.014753	-0.002469	-0.013181	-0.012464	0.017505	-0.018416	0.025041	-0.012215	-0.012298	-0.017939	0.009424	-0.001048
EHD4_cg12655112	0.097133	0.052364	-0.00383	0.054327	0.06062	0.022436	-0.07527	-0.008368	0.056716	0.013204	0.037795	0.000231	0.025787	0.044699	0.057014	-0.025512	0.116728	0.019839	0.066001	0.017059	0.052114	0.02699	-0.002859	0.022554	0.002881	-0.004784	-0.014589	0.023232	-0.018885	-0.062381	-0.042801	-0.08003	0.070578	-0.097057	-0.037705	-0.002815	0.019966	-0.038956	0.0488	-0.145985	-0.137521	-0.015973	-0.022443	-0.001884	-0.050335	-0.139706	0.009022	-0.076925	0.087129
TNFSF13B_cg01462856	-0.023303	0.04506	0.008511	0.055657	0.084415	0.00687	-0.01305	0.010025	0.033105	0.056123	-0.019621	-0.009013	-0.040018	0.064826	0.008009	-0.014367	0.019991	0.043277	0.012717	0.01935	0.046416	0.025877	-7.1e-05	0.003255	-0.02794	0.005496	-0.034495	-0.034325	0.011515	0.004926	-0.033489	-0.048346	-0.046036	-0.012735	0.009055	0.044607	-0.021831	-0.00471	0.039603	-0.054739	-0.011302	-0.018692	-0.053347	0.097298	0.02088	-0.016864	0.004086	-0.024524	-0.033187
TMEM45A_cg10770076	-0.023238	-0.012231	0.056033	-0.002192	0.104439	5e-06	-0.066825	-0.067673	-0.01976	0.056978	-0.030724	-0.010608	-0.053243	0.101131	-0.006262	0.052299	0.089488	0.100713	0.095725	0.010995	0.080873	0.089422	0.012906	-0.002172	-0.037302	0.059493	-0.083122	-0.091998	-0.05024	-0.116466	-0.037378	0.005987	-0.053706	0.053484	-0.016425	0.024796	-0.005581	-0.045414	-0.021321	-0.059483	-0.054385	-0.039255	-0.078478	0.07952	-0.02349	0.026517	0.064594	-0.011362	0.039628
TMEM45A_cg17895880	-0.01218	0.003974	0.022212	-0.003792	0.043299	0.018525	-0.017905	-0.011543	0.014562	0.043174	-0.003997	-0.006491	-0.003136	0.067006	0.00814	0.001412	0.037223	0.058852	0.06708	-0.010983	0.052436	0.017836	0.002527	0.009716	-0.002249	0.016356	-0.016651	-0.015465	-0.033072	-0.03507	-0.024848	-0.02209	-0.018409	-0.024497	-0.008898	-0.001315	-0.001806	-0.013737	-0.022432	-0.028709	-0.022063	-0.012527	-0.033063	0.022979	-0.031328	-0.025408	0.013321	0.002231	-0.011016
TCN2_cg01284869	-0.011027	0.010409	-0.003221	0.021795	0.012488	0.048247	-0.004556	-0.009951	0.038906	-0.000404	0.010178	0.002478	-6.8e-05	0.043522	-0.016086	-0.002482	-0.005147	-0.014094	0.029021	0.01145	0.005978	-0.005311	-0.012047	0.020471	-0.017776	0.004113	-0.005267	0.003068	-0.019033	-0.020903	-0.022489	-0.017401	-0.018571	-0.010474	-0.000663	-0.009443	-0.015829	-0.001119	-0.000993	-0.023175	-0.025482	-0.01436	-0.025808	0.032252	-0.020224	-0.0166	-0.009849	0.034821	0.047881
TCN2_cg00788739	-0.004225	0.011402	0.00653	0.017367	0.034709	0.051834	-0.004793	-0.021312	0.037441	-0.006994	0.011855	-0.014864	-0.001096	0.049173	-0.013721	-0.010587	-0.015513	-0.004446	0.052298	0.016451	0.032195	0.004441	0.009631	0.043556	-0.003728	0.007446	0.001469	-0.008974	-0.017164	-0.028273	-0.024467	-0.035701	-0.037297	-0.02399	0.013791	-0.014132	0.003283	-0.016926	0.004556	-0.029728	-0.037406	-0.011785	-0.036025	0.036306	-0.010064	-0.028149	0.010833	0.06164	-0.001636
TCN2_cg03970350	-0.005636	0.012119	-0.001158	0.022928	0.034798	0.045593	0.009664	-0.030212	0.035824	0.00621	-0.005674	0.012333	-0.00319	0.036566	-0.012105	-0.019698	-0.00378	0.007685	0.036674	-0.001092	0.041953	0.024612	-0.008575	0.02618	0.001189	0.009889	-0.001775	0.034529	-0.026734	-0.029172	-0.027853	-0.042275	-0.03869	-0.001639	0.015628	-0.010122	0.021616	-0.01097	-0.002815	-0.033316	-0.034474	-0.002032	-0.046415	0.020862	-0.017583	-0.031834	0.008309	0.074856	-0.014357
SMARCD3_cg21192063	0.024468	0.002757	0.012409	0.090902	0.018634	0.057644	-0.001428	-0.054706	0.074775	0.036548	0.02507	0.021833	-0.028622	0.027176	-0.050694	-0.059891	0.028398	0.014935	0.084843	0.006695	0.065337	0.005349	0.03495	-0.048902	0.008377	-0.024824	-0.036409	0.064335	-0.025074	-0.067894	-0.038013	-0.016624	-0.066501	-0.031773	0.013195	-0.013267	0.006912	-0.051934	0.021959	-0.023528	-0.008564	-0.003094	-0.07633	0.050558	0.008372	-0.034582	0.006366	0.021874	0.017133
BTG3_cg05762769	0.005964	0.025645	0.006837	-0.011161	-0.001413	0.01483	0.020288	-0.015525	0.017088	-0.002753	-0.030306	0.001936	0.03039	0.022325	0.001114	-0.013587	-0.014553	0.020654	0.038474	0.008453	0.020771	0.002299	0.035999	0.020688	-0.001533	-0.006124	-0.022437	-0.026457	-0.030154	-0.028198	-0.016906	-0.017019	-0.039665	-0.0156	0.011655	0.019778	0.015034	-0.001526	0.021392	-0.007162	-0.010691	-0.001976	-0.008934	0.081935	-0.014123	-0.01531	0.004246	0.053804	-0.014761
MAFB_cg14102676	-0.00967	-0.006309	0.005556	0.011911	0.010501	0.023804	-0.007233	-0.037624	0.010243	0.005103	0.00521	-0.000564	0.00297	0.032373	0.013643	-0.012973	0.003346	0.00856	0.010224	0.017653	0.027346	0.003658	0.031766	-0.003369	-0.012968	-0.003346	-0.013353	0.007203	-0.026409	0.011431	-0.008141	-0.004457	-0.016345	-0.007392	0.00994	0.002751	0.011685	0.004187	0.007689	-0.01686	-0.012049	-0.008602	-0.015824	0.038322	-0.007629	-0.024913	0.004946	-0.005378	0.000159
MOXD1_cg01019028	0.002383	0.004662	0.004645	-0.008322	-0.001362	0.020854	-0.007086	-0.023517	0.005881	0.00747	0.034762	0.022665	-0.004635	0.043123	-0.003815	0.000425	0.021046	0.013029	0.026184	0.009261	0.010742	-0.001117	0.006946	-0.000665	-0.013781	-0.000117	-0.005396	-0.019848	-0.018459	-0.0171	-0.010753	-0.011379	-0.010174	-0.010264	0.0395	0.012507	-0.002008	-0.008547	-0.000396	-0.008353	-0.009487	0.01044	-0.022279	0.005523	0.016211	-0.022912	-0.009414	0.005845	-0.022259
ADAP2_cg05052633	0.014783	0.005693	0.006191	-0.000743	-0.007783	0.023998	-0.018043	-0.018047	0.007788	0.00722	0.03626	-0.002088	-0.004334	0.029481	0.001506	0.006313	0.018731	0.025796	0.028184	0.016178	0.012293	-0.001276	0.01244	-0.009987	-0.002742	-0.000905	-0.01938	-0.020761	-0.014601	-0.019462	-0.014761	-0.002732	-0.002607	-0.016117	-0.008605	0.015477	0.035408	-0.005257	-0.008464	-0.003615	-0.016656	-0.008146	-0.017995	0.013571	-0.014994	-0.015031	-0.005239	0.003177	-0.011594
MOXD1_cg07570142	-0.001187	-0.008746	-0.00089	-0.01512	0.025153	0.036277	0.020578	-0.021881	0.035783	0.023824	0.001208	0.00158	-0.011539	0.037475	0.007378	-0.014347	0.03322	0.016045	0.023989	0.046495	0.0172	-0.007826	0.052197	-0.013275	-0.028686	-0.017261	-0.021448	-0.022517	-0.029047	-0.036253	-0.027466	-0.016453	-0.014245	-0.025088	0.029611	-0.007851	0.010043	-0.015188	-0.00019	-0.006569	-0.015107	-0.014309	-0.030901	0.025215	-0.005008	-0.028626	-0.02134	0.056326	-0.001879
PARM1_cg17757055	0.004124	0.023531	0.014344	0.005223	0.013385	0.008412	-0.01786	-0.00328	0.014701	0.025398	0.014087	-0.013622	-0.008209	0.022768	0.011177	0.013346	0.00931	0.008293	0.034436	0.004449	0.01759	0.003265	0.035932	-0.010542	-0.00193	-0.007494	-0.008388	-0.019423	-0.032175	-0.029274	-0.011402	-0.013038	-0.022195	-0.019806	-0.002825	0.002787	0.010406	-0.015053	-0.013245	-0.006225	-0.020072	-0.018374	-0.01195	0.020785	-0.009042	-0.019602	0.005893	0.03116	-0.005611
BUB1_cg01114573	-0.001236	0.020434	-0.005808	0.014062	0.010424	0.002822	-0.005701	-0.010474	0.015714	0.006685	0.004866	0.012399	0.000943	0.01688	0.000772	0.006498	0.010809	0.006711	0.017103	0.009895	0.006632	-0.001162	-0.012759	-0.000963	0.001332	0.008032	0.012068	-0.001376	-0.008384	-0.015828	-0.014341	-0.025247	-0.017138	-0.008684	0.017497	0.009493	0.013061	0.002335	-0.00462	-0.009087	-0.002226	-0.002186	-0.016747	0.010085	-0.010203	-0.022783	-0.001839	0.012971	-0.0078
HNRNPC_cg11869784	-0.002011	0.011984	0.009963	0.016414	0.025843	-0.004912	-0.008714	-0.029609	0.019861	-0.004897	0.015182	0.008331	0.010845	0.001736	-0.000518	0.012748	0.010301	0.013914	0.02391	0.017555	0.002779	0.008049	-0.005454	-0.001389	0.015259	-0.006372	-0.001284	-0.004489	-0.012416	-0.018828	0.000641	-0.031176	-0.027888	-0.021147	0.009517	0.020959	-0.005216	-0.016932	-1.6e-05	-0.021707	-0.006633	0.008959	-0.019305	0.030217	-0.002923	-0.023029	0.003116	-0.005189	-0.014715
SMARCD3_cg07874329	0.00243	0.002293	0.017465	0.024831	0.020994	0.02067	0.001448	0.003652	0.012412	0.000229	0.011485	0.01596	-0.006378	0.017966	-0.004742	-0.001873	0.014392	-0.000156	0.025069	0.026935	0.007705	-0.008402	0.012056	0.005665	0.000288	0.006071	-0.010333	-0.008618	-0.014959	-0.028389	-0.006848	-0.015715	-0.036731	-0.014096	-0.003211	0.011889	0.010425	-0.013011	-0.005573	-0.017319	-0.018542	0.003193	-0.019951	0.00031	-0.002998	-0.00655	0.008458	0.005059	-0.002628
ASGR2_cg12951282	-0.009669	0.017747	0.01008	0.018257	0.036169	-0.012662	0.005511	-0.017753	0.037236	0.007519	0.001269	0.01127	-0.017508	0.004027	0.00105	-0.006191	0.031108	-0.010516	0.040272	0.022607	0.031227	0.001025	0.019816	-0.001901	0.003064	0.001486	-0.013466	0.004193	-0.027782	-0.038441	-0.024137	-0.010315	-0.028843	0.004562	0.00179	0.02692	-0.007002	-0.005788	-0.004272	-0.019909	-0.016795	-0.017436	-0.023066	-0.0024	0.006702	-0.012466	-0.001155	0.011053	-0.002647
TRIM7_cg06040590	-0.005399	0.01545	-0.004642	0.028931	0.004759	0.005888	0.002793	-0.004283	0.021839	-0.001156	0.00242	0.003053	0.005163	0.025225	-0.000631	-0.014282	0.010565	0.032937	0.024437	0.014232	0.019621	0.003754	0.004163	-0.014712	0.006956	0.001379	-0.005081	-0.01442	0.000125	-0.018237	-0.002905	-0.015898	-0.013106	-0.013059	0.004608	0.009434	0.026987	-0.008042	-0.016855	-0.019275	-0.009638	-0.00022	-0.017081	0.014022	-0.016903	-0.006611	4.7e-05	-0.006221	-0.009407
CTSD_cg01936565	0.025904	0.000166	0.0059	0.002164	0.014959	0.003429	0.002335	-0.029247	0.037876	0.030949	0.045656	0.00539	0.015118	0.031812	-0.006036	0.015681	0.009805	0.014799	0.052607	0.021613	0.022946	-0.001074	0.015277	0.001195	-0.018701	0.004224	-0.017745	-0.00558	-0.034737	-0.063237	-0.001527	-0.02294	-0.010453	-0.034046	-0.00675	0.028976	0.031777	-0.023027	-0.001131	-0.037184	-0.021627	-0.016867	-0.056836	0.027285	-2.8e-05	-0.010777	0.014801	0.009241	-0.005499
LAPTM4B_cg19357416	-0.003467	0.020217	-0.007396	-0.00591	0.018624	0.015451	0.004933	-0.019091	0.033344	0.004037	0.025702	-0.001244	0.032013	0.041152	-0.000741	-0.028205	0.001411	0.033803	0.038917	0.019312	0.007228	0.006392	-0.00391	0.005309	-0.002404	-0.00453	-0.010862	-0.003909	-0.028941	-0.031128	-0.010712	-0.024432	-0.016705	-0.023341	-0.005497	0.013412	0.007299	-0.023631	-0.011537	-0.005323	-0.031676	-0.011923	-0.023894	0.055623	-0.002811	-0.014253	-0.010898	0.02678	0.004194
TMEM55A_cg06688396	0.052158	-0.00972	-0.001692	0.000892	0.069049	0.015183	0.007565	-0.018605	0.040893	0.084203	0.029719	-0.002167	0.02024	0.090786	-0.007362	-0.013805	-0.024514	0.082035	0.053169	0.040149	0.070569	0.035822	0.035091	0.0292	0.026429	-0.016674	-0.013394	-0.008417	-0.046914	-0.058949	-0.045403	-0.019853	-0.034743	-0.029339	-0.006369	0.042506	0.026297	-0.026123	-0.035369	-0.062642	-0.063605	-0.009961	-0.079909	0.04024	-0.013397	-0.057829	-0.013731	0.022413	-0.03392
TMEM55A_cg20369204	0.038488	0.004592	-0.009403	0.007463	0.045516	0.036767	-0.004682	-0.018372	0.04005	0.100851	0.025366	-0.001894	0.039319	0.095407	-0.012858	-0.007666	-0.026573	0.063828	0.046073	0.043548	0.04874	0.050467	0.038994	0.014636	0.019531	-0.004351	-0.026398	-0.041489	-0.039217	-0.077368	-0.037371	-0.040876	-0.039797	-0.034927	0.000812	0.049414	0.068756	-0.041079	-0.031652	-0.067533	-0.067489	-0.005588	-0.058613	0.037729	-0.005391	-0.047392	-0.025149	0.017782	-0.041625
MX1_cg13507964	-0.002912	0.011638	-0.002723	0.027587	0.00517	0.028336	0.002952	0.001632	0.02904	0.029503	-0.006061	0.010016	-0.000463	0.021188	0.010539	-0.000307	0.023596	0.019448	0.005849	0.000136	0.023078	0.010526	0.022874	0.019292	-0.008747	-0.020255	-0.008018	-0.00847	-0.019595	-0.021318	-0.019302	-0.031119	-0.024563	-0.011409	0.027561	0.012303	0.001155	-0.016098	0.005642	-0.020802	-0.020515	-0.007714	-0.022568	0.031747	-0.005789	-0.007101	-0.009899	0.006453	-0.027909
TSPAN13_cg19498319	-0.010831	0.008018	-0.001462	0.019476	0.016679	0.028084	0.005441	-0.006468	0.014304	0.020979	0.015081	0.008609	0.005827	0.026451	0.015138	-0.011594	0.00736	0.014276	0.017609	-0.00053	0.022146	0.004378	-0.0102	0.005548	-0.002111	-0.003616	-0.005517	0.006992	-0.019283	-0.030072	-0.006329	-0.018048	-0.035748	-0.01575	0.001381	0.009339	0.009243	-0.010601	-0.002213	-0.00637	-0.022686	0.027444	-0.013719	0.033191	-0.007675	-0.009064	-0.009623	-0.000277	-0.035634
SMARCD3_cg25495685	-0.003672	0.003553	-0.005715	0.00956	0.006633	0.00871	-0.000743	-0.008659	0.009779	0.012826	0.010443	-0.00806	-0.003258	0.004481	-0.009511	-0.00234	0.002426	0.017992	0.013216	0.002428	0.00453	-0.000183	0.010683	0.008891	0.004757	-0.001838	0.002049	-0.00648	-0.012735	-0.007662	-0.005456	-0.005865	-0.01652	-0.004177	0.011465	-0.000249	0.010842	0.000799	0.006417	-0.005731	-0.005678	-0.004251	-0.009568	0.011172	-0.002404	-0.004014	-0.007108	0.002134	-0.012586
SGPP2_cg07357987	0.024301	-0.00038	0.072691	0.036376	0.016728	0.046656	-0.024191	-0.031066	0.011745	-0.013366	0.011399	0.006088	0.047646	0.054774	0.03328	-0.020153	0.021836	0.053827	0.062587	0.059927	0.037421	-0.023526	0.030437	-0.001294	0.018376	-0.017931	-0.019465	-0.025503	-0.031791	-0.051496	-0.004257	-0.037018	-0.016956	-0.038681	0.01286	-0.002756	0.01219	0.00537	0.024357	-0.045711	0.005021	0.020502	-0.038719	0.049666	0.000659	-0.04383	-0.032915	-0.007735	-0.026211
ECHDC3_cg10543363	-0.004627	0.005462	0.034505	0.033007	0.023568	0.032597	0.006977	-0.024481	-0.005755	0.012748	0.045376	0.026245	0.007424	0.054878	-0.001914	-0.00596	-0.006663	0.041433	0.064035	-0.025968	0.017743	-0.00758	-0.003561	-0.003558	0.017442	-0.010692	-0.013426	0.009454	-0.028429	-0.030054	-0.015628	-0.012491	0.001565	-0.004692	0.000772	-0.007503	0.023817	-0.022934	-0.004206	-0.006181	-0.028867	0.00292	-0.01598	0.037523	-0.022898	-0.019852	-0.015738	-0.008032	-0.03226
CYFIP1_cg21662263	0.007865	0.006776	0.019935	0.036173	0.012306	0.020414	-0.00515	-0.025182	0.011787	0.010138	0.01747	-0.002911	-0.026337	0.056378	0.004806	-0.017313	-0.003838	0.00843	0.033723	0.03142	0.014962	-0.007013	0.000802	0.011476	0.030734	0.015311	-0.022522	-0.02929	-0.022016	-0.009467	-0.014265	-0.019188	0.008035	-0.019975	-0.00848	0.015379	0.003328	0.007087	-0.005565	-0.012211	-0.009849	0.021876	-0.038413	0.023573	0.004348	-0.003476	-0.006235	-0.011729	-0.037418
KLHL14_cg03513246	0.006767	0.013725	0.002496	0.000822	0.008911	0.023535	-0.008611	-0.001364	0.007037	-0.010622	0.003716	-0.011409	-0.006868	0.034899	-0.009118	0.000901	0.009755	0.026062	0.008718	0.01356	0.009449	0.002008	-0.003628	-0.006777	-0.007111	-0.006673	-0.005693	0.006224	-0.02189	-0.016666	-0.010313	-0.016518	-0.003517	-0.012413	0.000281	-0.003322	-0.003857	0.005289	0.008342	-0.007613	-0.013422	-0.01033	-0.017779	0.005042	-0.004108	-0.007545	-0.011361	-0.001917	0.046643
OSBP2_cg10139651	0.016463	0.008244	0.004564	0.014024	0.0187	0.006461	-0.00263	-0.005145	0.029456	0.007533	0.01034	-0.004972	-0.003472	0.048502	-0.002067	0.005596	0.000258	0.019063	0.03516	0.011405	0.007427	-0.005125	-0.008394	-0.010525	-0.004268	-0.004567	-0.006294	0.009872	-0.013597	-0.02018	-0.009397	-0.021941	-0.023456	-0.010841	-0.010262	0.024026	0.009411	-0.012413	-0.005065	-0.008221	-0.01328	-0.012805	-0.021398	0.006219	-0.013888	-0.00109	-0.005661	-0.003247	0.048418
PTPRO_cg09126273	-0.005416	-0.002225	0.010155	-0.00403	0.021673	0.015382	-0.014011	-0.021887	0.006099	0.00832	-0.001565	0.020543	-0.02697	0.024666	-0.013332	-0.031613	6e-06	0.026586	0.033644	0.059779	0.037359	-0.00448	0.01514	0.004479	0.041947	0.003978	-0.030699	-0.022041	-0.022548	-0.035277	-0.016239	-0.007364	0.000424	-0.020688	-0.012719	0.03642	0.007747	-0.004091	0.00995	0.004243	0.015241	0.008311	-0.04449	0.034593	-0.022157	-0.010348	-0.015208	-0.011926	0.047655
PLXDC2_cg18109941	-0.018463	-0.019942	0.004842	0.01291	0.019121	0.010352	-0.010151	-0.009969	0.022127	0.013494	0.018906	-0.002346	-0.014964	0.039914	0.001616	-0.011226	0.002135	0.017531	0.036995	0.034922	0.038244	-0.012933	-0.007646	0.006487	0.014733	-0.005522	-0.014894	-0.008174	-0.022372	-0.030402	-0.009911	-0.01311	-0.016863	-0.019067	0.011813	0.005748	-0.005172	-0.013738	0.029017	0.010079	-0.015338	-0.004114	-0.014491	0.011056	0.007731	-0.008887	-0.002429	-0.010467	0.040528
WFDC1_cg01264765	0.008504	-0.002067	-0.008116	0.012673	0.018636	0.006966	0.000587	-0.01349	0.009477	0.016755	0.017897	-0.010318	0.011808	0.010401	0.0024	-0.011158	0.008028	-0.005012	0.019707	0.024657	0.003155	-0.005358	0.003246	-0.008443	0.007846	-0.009934	-0.011923	-0.005774	-0.017048	-0.017006	-0.001675	0.005293	-0.004788	-0.011289	-0.001904	0.004718	0.022206	-0.010585	-0.005774	-0.009566	-0.011585	-0.007999	-0.01646	0.012594	-0.004437	-0.011621	-0.001547	0.004862	0.007206
SMARCD3_cg00516639	-0.002866	-0.009901	0.011044	-0.007025	0.002126	0.023059	-0.007412	-0.01439	0.021132	0.031915	0.063692	0.015328	0.023852	0.027231	-0.012774	-0.00572	0.020399	-0.005627	0.038658	0.027826	0.006166	-0.013281	-0.00426	0.007345	0.010422	-0.012309	0.003815	0.006753	-0.029272	-0.037832	-0.027723	0.004546	-0.023742	-0.017831	0.025172	-0.011202	0.003236	-0.004227	-0.008047	-0.025114	-0.019308	-0.012953	-0.033942	0.015464	-0.012925	-0.024518	-0.018669	0.012152	0.006173
CREG1_cg01510813	0.000255	-0.001142	0.001995	0.013865	0.00867	0.02365	0.001169	-0.021607	0.012612	0.015634	0.037452	0.001218	0.010523	0.021372	-0.008217	0.003335	0.004385	-0.003945	0.019544	0.000463	0.006433	-0.008511	-0.00288	0.007499	0.003431	-0.006347	-0.000513	-0.001021	-0.018682	-0.0195	-0.012954	0.000257	-0.013834	-0.007738	0.006378	0.004729	0.014663	-0.011258	-0.000203	-0.009476	-0.01594	-0.00672	-0.021898	0.022935	-0.004156	-0.011575	-0.006568	0.007289	-0.005165
FAM89A_cg12274077	-0.000266	0.006809	-0.016861	0.011588	0.011332	0.016569	-0.00131	-0.013226	0.025915	0.007304	0.033851	-0.007601	0.01272	0.010635	0.004994	-0.004265	0.000518	-0.003322	0.009521	0.010018	0.000844	-0.003162	-0.002508	-0.001955	0.000454	-0.000869	0.003923	0.002609	-0.020696	-0.019908	-0.012669	-0.007025	-0.005639	-0.017633	-0.002784	0.002095	-0.0078	-0.009493	-0.005717	-0.002147	-0.007635	-0.006515	-0.013019	0.016742	-0.012976	0.002536	-0.008456	0.013766	0.018991
ICA1_cg00507727	0.000791	0.000721	-0.004402	-0.000764	-0.001434	0.002978	-0.005615	-0.002626	0.02123	0.01122	0.006445	-0.000983	-0.002351	0.014063	0.001456	0.002477	-0.002849	-0.000893	0.024209	-0.000539	0.001595	-0.005847	0.004657	0.007322	-0.007485	0.000127	0.000188	-0.003861	-0.010374	-0.0096	-0.007954	-0.0019	-0.004022	-0.006697	0.008391	0.004768	0.009954	-0.005733	-0.005191	-0.002716	-0.012886	-0.009649	-0.00733	0.007163	-0.010853	-0.003141	0.000651	0.009981	0.001715
FES_cg03209642	0.011255	-0.012866	-0.016333	-0.024332	-0.007427	0.021643	-0.014122	-0.026637	0.076142	-0.021284	0.036545	0.050655	0.015632	0.083219	-0.019655	-0.014108	0.019016	-0.01287	0.101127	0.016572	0.017779	-0.02616	0.035403	-0.000656	-0.012878	-0.01643	-0.015733	-0.01855	-0.025206	-0.030721	-0.015526	-0.024773	-0.004101	-0.0161	0.017342	0.010343	0.071637	-0.025826	-0.009929	-0.025081	-0.022601	-0.016062	-0.030398	0.013071	-0.001768	-0.026408	-0.021748	0.016539	-0.003317
LMO2_cg06560887	-0.000813	6.1e-05	0.001173	0.006088	-0.004469	0.001918	-0.003421	-0.003453	0.011858	0.001635	0.014351	-0.00168	0.00201	0.009703	0.000202	-0.002424	-0.001132	0.003959	0.024977	0.007961	0.00162	-0.003906	0.006299	-0.00216	-0.004576	-0.004535	-0.004526	-0.004796	-0.00869	-0.002984	-0.008363	-0.004183	-0.006505	-5.6e-05	0.004875	-0.002685	0.00049	-0.003017	9.7e-05	-0.00111	-0.006051	-0.002061	-0.003385	0.002263	-0.007293	-0.007948	-0.00473	0.001167	0.002284
MMP9_cg23353432	0.002388	-0.001564	-0.008756	0.016622	-0.001721	0.016987	-0.004627	-0.011974	0.00037	0.010964	0.032656	0.00438	-0.008469	0.010879	-0.002639	-0.002183	0.020024	-0.000504	0.040015	0.032702	0.00865	-0.013553	0.001573	0.01224	-0.009707	-0.006476	-0.003723	-0.006328	-0.01429	-0.014697	-0.00885	-0.008668	-0.01275	-0.006133	0.00694	-0.001297	0.011154	-0.010084	-0.00672	-0.009124	-0.011509	-0.007033	-0.013415	0.003949	-0.009711	-0.010313	-0.006209	0.004409	-0.000272
LRP3_cg01316047	0.000246	0.000362	-5e-06	-0.003614	0.006136	0.003839	-0.006195	-0.007993	0.006407	0.012766	0.018975	-4.3e-05	-0.0027	0.022913	0.000817	-0.005195	0.005982	0.002999	0.015064	0.017614	0.005948	-0.000378	-0.000817	0.001451	-0.001644	-0.005696	-0.001411	-0.000636	-0.008995	-0.00849	-0.010105	-0.007853	-0.006307	-0.006219	-0.00728	-0.000695	0.020788	-0.007499	0.008307	-0.008464	-0.008388	-0.005059	-0.007927	-0.000993	-0.005429	-0.002766	0.001054	0.01739	-0.000335
PLXDC2_cg13149307	0.007287	-0.006993	0.004714	0.005592	0.005483	0.00529	-0.008286	-0.01727	0.004703	0.03808	0.029914	-0.00423	0.012921	0.054441	-0.012058	-0.009118	-0.000819	0.00676	0.043514	0.051426	0.044343	0.006091	-0.006395	-0.006555	-0.007382	-0.013787	-0.00584	-0.017399	-0.021905	-0.021102	-0.001922	-0.018166	-0.020393	-0.02173	0.004189	-0.00351	0.030436	-0.011263	0.004027	-0.015542	-0.00845	-0.004438	-0.023909	0.006307	-0.0155	-0.021088	-0.007363	0.004857	0.014494
PLXDC2_cg24022375	-0.009467	-0.003205	0.015085	0.000438	0.006973	-0.007167	-0.006627	-0.009052	0.013987	0.014806	0.023291	-0.001724	-0.005678	0.013603	-0.007501	-0.009451	0.000145	-0.006287	0.021769	0.025384	0.05114	-0.00521	-0.002234	-0.000998	-0.000543	-0.004785	-0.002888	-0.005669	-0.01331	-0.010136	-0.005684	-0.010587	-0.003533	-0.010613	0.003054	-0.001378	0.024398	-0.006817	0.006998	-0.012079	-0.010933	0.000986	-0.01284	0.004701	-0.007601	-0.01202	-0.005941	-0.006222	-0.002273
MAFB_cg00965748	-0.027305	0.003632	0.026335	-0.013555	-0.012269	0.045039	-0.016779	-0.016828	0.01918	0.020764	0.045768	0.012103	0.007631	0.025818	-0.006757	-0.019048	-0.002707	0.028457	0.043628	0.05555	0.025481	-0.010191	0.015516	0.004772	-0.010502	-0.020597	-0.001959	-0.015536	-0.037986	-0.059215	-0.009056	0.007987	-0.014638	-0.020338	0.004487	-0.003711	0.006791	-0.01985	0.012221	-0.023166	-0.034649	0.019708	-0.024635	0.072217	-0.02797	-0.018467	-0.002687	0.012719	0.010247
MAFB_cg12902062	0.003061	0.009466	0.008627	-0.018233	-0.01209	0.037617	-0.024549	-0.021736	0.036435	0.00612	0.008847	0.020682	-0.015058	0.024744	-0.000364	0.000676	-0.013774	0.017964	0.025252	0.043766	0.03117	0.002222	0.013389	-0.004626	-0.007987	0.012525	-0.006849	-0.014421	-0.022546	-0.027559	-0.00267	-0.019937	-0.040838	-0.010782	0.02223	-0.006356	-0.000879	-0.007863	0.015776	-0.02684	-0.018131	-0.011751	-0.015108	0.018221	-0.014454	-0.00075	0.004075	0.01154	0.018028
STAG3_cg10084644	0.080421	0.031569	-0.048619	0.021108	0.022379	0.055684	-0.089969	-0.048972	0.120736	0.018682	0.014053	0.054023	0.090705	0.008899	-0.055897	-0.022752	0.003636	0.078477	0.063346	0.105176	0.050967	-0.07704	0.103418	-0.017528	-0.074283	0.064834	-0.050912	-0.037871	-0.081864	-0.094972	-0.051255	-0.036417	-0.005117	-0.044418	0.005403	0.04856	0.101674	-0.073148	-0.011389	-0.057483	-0.032446	-0.069831	-0.036742	0.031417	-0.005593	-0.045749	0.020877	-0.004417	0.064815
NTSR1_cg00254133	0.013336	0.012565	-0.002267	-0.012544	0.028502	0.040697	-0.000212	-0.030026	0.033115	-0.002768	0.058207	0.012399	0.054107	0.049234	-0.007373	-0.032812	-0.000841	0.041473	0.018107	0.121515	0.040846	-0.012169	0.014752	-0.002658	-0.006305	0.003067	-0.019457	-0.039886	-0.028967	-0.036109	-0.024368	-0.027542	-0.026095	-0.02104	0.004661	-0.007444	0.022058	-0.03208	-0.01159	-0.019571	-0.036902	0.003305	-0.026071	0.026925	-0.02261	-0.034615	-0.003982	-0.002592	0.000604
CPNE8_cg01963134	0.003832	0.00132	-0.006629	0.002895	-0.003995	0.004111	-0.009038	-0.011317	0.035692	0.007287	0.036023	0.007128	-0.004961	0.014974	-0.006787	0.002529	-0.00865	0.004475	0.012403	0.038759	0.014159	0.00074	0.01332	0.013266	-0.004706	0.000511	-0.011166	-0.004487	-0.017672	-0.018542	-0.011332	-0.012143	-0.006652	-0.011958	0.002324	0.006888	-0.006571	-0.006283	0.005233	-0.006364	-0.01253	-0.009275	-0.009904	-0.00262	-0.009619	-0.009311	-0.000624	0.001102	-2.9e-05
CPNE8_cg05124129	0.022798	-0.002236	-0.009691	-0.008465	-0.002529	0.037957	-0.044014	-0.049554	0.113663	0.019501	0.116911	0.032377	-0.009836	0.043617	-0.046409	-0.040019	-0.019686	0.100735	0.070199	0.110665	0.067441	-0.014033	0.033654	0.013041	-0.0332	-0.008758	-0.032842	-0.024297	-0.058285	-0.071488	-0.036171	-0.046865	-0.010478	-0.055091	0.007289	0.035318	0.057897	-0.046068	-0.013546	-0.053813	-0.063095	-0.023767	-0.070853	0.010409	-0.006845	-0.063693	-0.011927	0.063573	-0.001125
CPNE8_cg07300451	-0.002134	0.012727	-0.008879	2.8e-05	0.006076	0.024549	-0.021924	-0.026141	0.073344	0.027322	0.061584	0.015101	0.01361	0.021299	-0.018029	-0.000156	-0.007302	0.04912	0.050958	0.061088	0.03337	0.008976	0.021149	-0.000834	-0.020991	-0.009928	-0.009293	-0.014982	-0.050562	-0.041519	-0.013095	-0.010974	-0.014936	-0.039355	0.003156	0.032159	0.015079	-0.035065	0.000864	-0.029905	-0.038665	-0.013582	-0.050347	0.006802	-0.007759	-0.031315	0.006362	0.032663	-0.024995
JUP_cg24865637	0.003103	0.000976	0.000337	0.005271	0.007683	0.01354	-0.003645	-0.005196	0.006351	-0.001798	0.014972	-0.001088	0.001798	0.003646	0.000881	0.004201	-0.003986	0.003139	0.004118	0.021355	0.011944	-0.004403	0.008779	-0.005666	-0.003103	-0.002616	-0.005027	-0.002116	-0.00931	-0.011588	-0.00657	-0.006469	-0.001104	-0.003694	7.8e-05	0.009612	0.004435	-0.003496	-0.000725	-0.003196	-0.008266	-0.004771	-0.009503	0.001251	-0.001796	-0.008853	-0.003788	-0.000788	-0.000262
CPNE8_cg13509195	0.002075	0.001968	-0.007032	-0.003907	-0.002674	0.006728	-0.004403	-0.006419	0.022729	0.000578	0.004013	0.008103	0.005526	0.013256	-0.006128	-0.000461	-0.011475	0.034047	0.014767	0.020106	0.02491	3.2e-05	0.0069	0.008806	-0.004357	-0.00619	-0.004477	0.002993	-0.012839	-0.015107	-0.01305	-0.014116	-0.00471	-0.006322	0.001351	-0.003733	0.003673	-0.00765	0.004332	-0.005153	-0.012467	-0.012285	-0.010091	-0.000955	-0.011223	-0.010704	-0.005238	0.00794	0.013382
CPNE8_cg21784036	0.002232	-0.007081	-0.016772	-0.010177	0.009767	0.004249	-0.013022	-0.010995	0.042796	-0.001233	0.021566	0.016334	-0.003322	0.002589	-0.002306	-0.00386	-0.009376	0.052754	0.018143	0.028074	0.009507	-0.015428	0.008604	0.004217	-0.009554	-0.001999	-0.00338	-0.000403	-0.018962	-0.019092	-0.012455	-0.014444	0.006292	-0.014605	-4.1e-05	0.002352	0.013894	-0.014326	-0.001247	-0.015937	-0.016981	-0.007763	-0.012985	0.002442	-0.00636	-0.012904	-0.00487	0.012817	0.020925
GNB4_cg10013716	0.014187	-0.004099	-0.011286	-0.005622	-0.002151	0.016344	-0.008197	-0.009858	0.020944	0.000464	0.026815	0.003283	5.7e-05	0.038647	0.003138	-0.011218	-0.000514	0.024107	0.010043	0.008334	-0.001191	-0.002589	0.008059	0.014789	-0.00125	-0.00191	-0.002659	4.5e-05	-0.015131	-0.012483	-0.011784	-0.005604	-0.015905	-0.006665	0.00729	0.001069	0.001432	-0.007411	0.010753	-0.003195	-0.012793	-0.004836	-0.011053	-0.003553	-0.005378	-0.012311	0.001085	0.00636	-0.002318
JUP_cg18733255	0.037698	-0.001675	0.002773	-0.003667	5.8e-05	0.014967	0.005055	-0.00942	0.015872	-0.000121	0.02395	0.018573	0.000967	0.044283	0.007956	-0.002674	0.010603	0.007982	0.027445	0.028736	0.011004	-0.005002	-0.002307	0.002176	0.001576	-0.008092	-0.005807	-0.010946	-0.018063	-0.015362	-0.00915	-0.015314	-0.012689	-0.016586	-0.004309	0.00668	0.012777	-0.011646	-0.006465	-0.013592	-0.01635	0.006463	-0.012101	0.007106	-0.013211	-0.01744	-0.009925	-0.004124	-0.0062
ABCA1_cg05286874	0.005125	0.000764	0.000851	0.005076	0.00829	0.011186	0.003967	0.00024	0.006076	0.000727	0.025232	-0.007326	-0.002127	0.016656	0.00017	0.000654	0.000278	0.005956	0.009727	0.013307	0.003691	-0.005657	0.007505	-0.007201	-0.003574	-0.005705	-0.000271	-0.001021	-0.005571	-0.005077	-0.005525	-0.007144	-0.007091	-0.003428	-0.002458	-0.000611	-4e-05	-0.004018	-0.000504	-0.004933	-0.00739	0.003229	-0.002503	-0.000598	-0.003916	-0.001256	-0.004704	-0.000504	-0.005221
SIRPA_cg07408114	0.012443	-0.001934	0.016844	-0.000243	0.000351	0.010078	-0.005429	-0.006884	0.004212	0.008366	0.018951	-0.005092	0.00737	0.013412	-0.005135	-0.00414	-0.005544	0.005178	0.00939	0.016464	0.001876	-0.005199	0.006489	0.001421	-0.002537	-0.000847	-0.003808	0.000545	-0.006927	-0.008577	-0.005873	-0.006075	-0.002317	4e-06	0.003147	-0.000499	0.001678	-0.0026	-0.000519	-0.009058	-0.009916	-0.001167	-0.008048	-4e-05	-0.005842	-0.004367	-0.005369	0.002491	-0.00254
ABCA1_cg21572316	0.019375	-0.000882	0.00851	0.008733	0.024193	0.035382	-0.012202	-0.014222	0.015866	0.03135	0.054632	-0.007366	0.000141	0.020808	0.002763	-0.015416	0.004397	0.003531	0.036382	0.026578	0.007937	-0.002957	0.020329	0.006847	-0.004183	-0.01023	-0.014932	0.010292	-0.014279	-0.016902	-0.016023	-0.019498	-0.000949	-0.01702	-0.008526	0.021946	-0.005249	-0.004962	-0.0056	-0.020997	-0.016677	-0.001163	-0.022631	-0.004008	-0.011847	-0.016082	-0.00587	0.000789	-0.003252
SMARCD3_cg10478867	0.026729	-0.007893	-0.00112	-0.007209	0.018828	0.036774	-0.020206	-0.028458	0.027202	0.008505	0.025064	0.010139	-0.015644	0.035864	-0.018163	-0.017093	-0.0019	0.027202	0.101956	0.078051	0.034481	-0.011033	0.042006	0.009877	0.001929	-0.008679	-0.032447	-0.003447	-0.032136	-0.035188	-0.017579	-0.032195	-0.021921	-0.021092	0.014397	0.010709	0.011395	-0.027836	0.003652	-0.013952	-0.026414	0.036469	-0.036683	0.001231	-0.011034	-0.032582	-0.014268	-5.5e-05	-0.007545
JUP_cg13784792	0.056327	-0.016134	0.015985	-0.00389	0.020639	0.050204	-0.01995	-0.023412	0.053164	0.014938	0.013434	0.01177	-0.008709	0.097825	-0.045726	-0.010542	0.015844	0.016107	0.092645	0.046216	0.02564	-0.019378	0.032339	0.034462	-0.017671	-0.022145	-0.001884	-0.013683	-0.025209	-0.044076	-0.031382	-0.058989	-0.042758	-0.057648	0.031821	0.01658	0.013185	-0.013859	0.002034	-0.028422	-0.042864	0.030424	-0.048972	8.7e-05	-0.017812	-0.01688	-0.023635	0.012758	-0.009722
USP6NL_cg20716064	0.021171	-0.009178	0.003294	0.013667	0.008394	0.014743	-0.010096	-0.01098	0.018173	0.003627	0.004412	0.009521	-0.004625	0.011779	0.009668	-0.006222	-0.011014	0.015084	0.035149	0.037533	0.027556	-0.006767	0.025096	0.008506	-0.014531	-0.002561	-0.01242	-0.004974	-0.016214	-0.014507	-0.007686	-0.003682	-0.01709	-0.008684	0.015279	-0.006041	0.00424	-0.007981	-0.00524	-0.009883	-0.014991	-0.003812	-0.017726	0.014303	-0.011025	-0.010273	-0.009433	-0.001234	-0.012899
FBN2_cg12940822	-0.003423	-0.010177	-0.007423	-0.003928	-0.010798	0.025425	-0.018203	-0.026714	0.018933	-0.005694	0.058813	0.017768	0.011776	0.069546	0.009209	-0.004252	0.000808	0.0575	0.098168	0.059448	0.013211	-0.01286	0.023769	0.014741	-0.013294	-0.01201	-0.018777	-0.009204	-0.023169	-0.02507	-0.022962	-0.025636	-0.018819	-0.021117	0.005727	0.000567	0.011739	-0.017943	0.002591	-0.024854	-0.022585	-0.008159	-0.026582	0.029225	-0.010321	-0.026912	-0.008242	-0.009588	0.001074
PARM1_cg18337324	-0.005507	-0.002131	0.001854	-0.003637	0.00302	-0.001911	0.010021	-0.015308	0.014595	0.022063	0.029535	0.009164	-0.004586	0.017755	-0.001268	-0.003191	0.007305	0.033918	0.039502	0.03323	0.022715	-0.007429	0.026205	0.003102	-0.006073	-0.016022	-0.013103	-0.0119	-0.021878	-0.024575	-0.004735	-0.016106	0.000776	-0.020847	0.008854	-0.001931	0.003387	0.000239	0.008603	-0.01572	-0.004569	-0.001832	-0.022559	0.022255	-0.006092	-0.006799	-0.003906	0.0028	-0.010016
TRIP6_cg03568858	-0.006936	0.004652	0.007779	0.001912	0.029469	0.029983	-0.00469	-0.007322	0.000672	0.026977	0.047329	-0.005046	-0.014219	0.026511	0.00708	0.001686	0.009123	0.045463	0.058246	0.04129	0.026293	-0.00698	0.01725	0.05126	0.011144	-0.006852	-0.007959	-0.005907	-0.032386	-0.031724	-0.012859	-0.015366	-0.003362	-0.007939	0.021573	0.007522	-0.00067	-0.011808	0.002262	-0.025969	-0.043983	-0.011496	-0.020889	-0.007103	-0.016447	-0.016971	-0.022569	0.009536	-0.010882
TRIP6_cg16555537	0.033938	-0.003796	0.016201	0.045817	0.024873	0.050045	0.021285	-0.026074	0.039814	0.01325	0.071116	-0.000881	0.001107	0.025336	0.01148	-0.021915	-0.004116	0.053611	0.075304	0.072597	0.042863	-0.020809	0.044118	0.040129	0.005035	-0.024833	-0.029153	-0.017681	-0.021506	-0.049471	-0.000804	-0.042971	-0.018872	-0.037015	0.010022	-0.035085	0.007137	0.002843	0.007472	-0.02604	-0.051309	-0.00212	-0.062336	0.002819	0.00438	-0.042764	-0.026166	-0.018677	0.012152
EPHB2_cg27573841	0.011978	-0.011498	0.004293	0.021461	0.028309	0.043411	-0.0122	-0.0118	0.013534	0.002906	0.1015	0.014152	-0.007728	0.047127	-0.01706	-0.015059	0.000861	0.030277	0.052039	0.007978	0.048167	-0.020509	0.028222	0.037798	-0.010805	-0.004133	-0.0231	-0.016911	-0.03461	-0.038915	-0.00969	-0.032385	-0.006299	-0.022858	-0.003155	-0.000741	0.023781	-0.013368	-0.011157	-0.014726	-0.028013	-0.000494	-0.022274	0.021773	-0.007469	-0.030637	-0.013543	-0.023925	0.012498
ABCA1_cg14470647	0.023273	-0.004985	-0.008509	0.009334	-0.001622	0.025851	0.01806	-0.008132	0.00343	0.006874	0.042474	0.007457	-0.006488	0.011903	-0.00113	0.001533	0.004136	0.015596	0.009986	0.008501	0.007255	-0.001125	0.012474	0.01462	-0.001146	-0.005377	-0.008861	0.005151	-0.020866	-0.008936	-0.007529	-0.005329	-0.015722	-0.008405	0.006931	0.006166	-0.003803	0.000832	-0.003633	-0.008705	-0.009841	-0.002634	-0.005014	0.014698	-0.011114	-0.004078	-0.009613	-0.0126	-0.006358
SGPP2_cg16884042	0.004445	-0.000171	0.002736	0.014666	0.006626	0.01048	-0.003017	-0.012671	0.018434	0.003049	0.011671	0.005903	-0.013679	0.027939	0.017884	-0.002728	-0.00774	0.016111	0.02721	0.029022	0.022839	0.000936	0.008824	0.010472	-0.010086	-0.011002	-0.016247	0.000114	-0.021257	-0.017354	-0.019837	-0.016951	0.002396	-0.015048	0.026484	0.001635	-0.01039	0.02534	-0.004161	-0.008681	-0.009499	0.009374	-0.017084	0.003966	-0.012094	-0.009195	-0.014977	-0.00013	-0.003048
DYSF_cg03674127	0.080121	-0.000504	0.008775	0.008907	-0.005329	0.022015	-0.020157	-0.030017	0.005281	0.003557	0.014604	0.007249	0.028961	0.069543	-0.015914	-0.02385	-0.009343	0.000932	0.025304	0.054064	0.017308	-0.014563	0.027666	-0.008313	-0.011531	-0.00293	-0.021238	-0.019435	-0.032835	-0.033402	-0.02118	-0.032851	-0.026093	-0.032389	0.024403	-0.013537	0.038774	-0.021934	-0.001824	-0.026858	-0.022968	-0.006534	-0.032585	0.031717	-0.013603	0.001627	0.00893	0.046308	0.038537
NTSR1_cg03567830	0.084971	-0.008341	-0.014918	-0.000296	-0.004077	0.02533	-0.027563	-0.024249	0.045417	0.036089	0.017832	0.009006	-0.018873	0.036682	-0.008456	-0.018954	-0.026361	0.005444	0.026925	0.052381	0.036675	-0.012501	0.015474	0.054454	-0.002313	-0.003106	-0.020867	-0.015385	-0.029838	-0.031215	-0.017763	-0.023866	-0.027393	-0.024242	-0.004042	0.001087	0.025259	-0.027058	-0.008937	-0.020327	-0.026896	-0.006056	-0.028314	0.019273	-0.026899	-0.021516	-0.014192	0.088663	0.040006
NTSR1_cg11877251	0.016989	-0.0019	0.002925	-0.001459	0.003691	0.011943	-0.005667	-0.014883	0.014078	0.007921	0.013424	0.004638	0.002398	0.018988	-0.007632	-0.007219	-0.012873	0.010374	0.015615	0.037696	0.02788	-0.004627	0.006587	0.013257	-0.005214	-0.007333	-0.007351	-0.010734	-0.015072	-0.013616	-0.011014	-0.006638	-0.010203	-0.012774	-0.006456	-0.009204	0.015857	-0.008807	-0.004525	-0.014881	-0.014448	-0.00684	-0.013679	0.0069	-0.010623	-0.01107	-0.003793	0.034137	0.024936
SIRPA_cg15314170	0.012541	-0.003728	0.004736	0.005009	0.000576	0.003933	-0.00489	-0.008627	-0.003496	0.000509	0.01085	-0.001526	0.003396	0.007548	-0.001712	0.002459	-0.007791	-0.001771	0.010063	0.013445	0.005284	0.001262	0.004869	0.003434	0.002661	-0.001618	0.0007	-0.000911	-0.011645	-0.011847	-0.008741	-0.000868	-0.000201	-0.001813	0.006287	0.01177	0.004966	-0.005968	-0.00255	-9.5e-05	-0.007884	-0.006082	-0.012866	0.003257	-0.003635	0.003448	-0.003368	0.009242	0.00635
ACVRL1_cg12193731	0.093611	0.000586	-0.000464	0.004328	0.007165	-0.000128	-0.003333	-0.020268	0.070712	-0.010293	0.02176	-0.046224	0.023279	0.02468	0.007956	-0.019411	0.010681	-0.02029	0.035995	0.071617	0.030222	-0.015887	-0.000251	0.026241	-0.017527	-0.007165	-0.051084	-0.040458	-0.056438	-0.057414	-0.018009	-0.018759	-0.04114	-0.009703	0.050334	0.035662	0.045419	-0.000911	0.027624	-0.018781	-0.029374	-0.004776	-0.034255	0.054304	-0.011111	-0.011356	0.044074	0.032781	-0.029737
ACVRL1_cg26372400	0.052463	-0.00244	0.022686	0.017308	0.053805	0.020242	-0.002508	-0.047168	0.053768	-0.009104	0.0297	-0.036496	0.001529	0.047637	-0.006864	-0.01237	0.015541	0.017978	0.0538	0.092828	0.007822	-0.036284	-0.016411	0.01622	-0.000651	-0.023762	-0.032297	-0.019031	-0.042355	-0.059062	-0.012598	-0.045473	-0.013738	-0.044437	0.022522	0.0222	0.04184	-0.039237	0.024181	-0.02338	-0.033503	0.018201	-0.04059	0.051022	-0.012807	-0.041334	0.026874	-0.007189	0.030286
ID1_cg00413099	-0.002568	-0.001252	-0.005255	-0.000825	0.004934	0.010689	-0.008309	-0.002556	0.026781	0.003646	-0.004525	0.003501	-0.004796	0.010537	0.003504	-0.003626	0.004247	0.001284	0.024111	0.003388	0.023664	-0.000739	0.0059	0.003964	-0.004841	-0.002318	-0.003081	0.003992	-0.006023	-0.005188	-0.004576	-0.006966	-0.007509	-0.005439	-0.002921	-0.003199	0.000674	0.001336	-0.000468	-0.006435	-0.006862	-0.007218	-0.005445	0.01829	-0.002029	-0.006512	-0.004067	-0.000983	-0.008408
PARM1_cg04423976	0.006262	-0.000444	-0.001921	-0.010951	0.009347	-0.003219	-0.006325	-0.00363	0.01474	-0.003691	0.015959	0.003791	-0.001646	0.02033	-0.00111	-0.00299	0.002232	-0.000475	0.026864	0.002826	0.035164	0.003547	0.012422	-0.000871	-0.011208	-0.006126	-0.009939	0.004297	-0.014417	-0.013353	-0.007922	-0.006812	-0.005187	-0.008777	0.011979	0.005286	0.005568	-0.008045	-0.005593	-0.009081	-0.015088	-0.003576	-0.01148	0.025347	-0.011541	-0.007762	-0.001157	0.001176	0.009817
ICA1_cg20977170	-0.001946	-0.005441	-0.006193	0.002135	0.006881	-0.002129	-0.00882	-0.002502	0.01091	0.00819	0.018093	-0.002156	-0.00366	0.006143	0.000311	-0.003559	0.005901	0.003199	0.035142	0.006875	0.018384	0.005868	0.020308	0.009765	0.001141	-0.00328	-0.004424	-0.00505	-0.008367	-0.009666	-0.009074	-0.009699	-0.010688	-0.00941	0.00438	0.007827	0.000703	-0.001327	-0.00319	-0.009252	-0.008444	-0.003431	-0.010381	0.02073	-0.006781	-0.006322	-0.000786	-0.003757	-0.008155
LXN_cg12896421	-0.007378	-0.009439	-0.01056	-0.001993	0.002998	0.033465	-0.01122	-0.005384	0.034523	7.3e-05	0.031017	-0.002403	-0.010466	0.003749	-0.011306	-0.001219	-0.001592	0.002378	0.024807	0.037833	0.004421	0.005927	-0.000434	0.036204	-0.007674	0.0063	-0.008552	0.01639	-0.013311	-0.015523	-0.010727	-0.010281	-0.003301	-0.010341	-0.004264	-0.003274	0.016386	-0.01455	-0.004815	-0.005071	-0.021801	0.016143	-0.008265	0.006756	-0.012486	-0.014315	-0.010082	0.000343	0.007957
LXN_cg07654934	-0.005521	-0.007478	-0.009321	-0.011711	0.021747	-0.001628	-0.010961	-0.009857	0.037168	0.003876	0.00833	0.016707	-0.005756	0.026076	-0.005186	-0.009414	-0.006048	-0.00034	0.036316	0.014961	0.031727	-0.001756	-0.003978	0.037438	-0.005949	-0.004459	-0.00442	-0.003532	-0.016165	-0.011469	-0.009179	-0.012206	-0.019956	-0.006217	2.8e-05	0.001791	0.00799	-0.014168	-0.006628	-0.01124	-0.017367	0.002938	-0.015512	0.035383	-0.01701	-0.012803	-0.006938	0.008585	0.023868
LXN_cg25727025	-0.008928	-0.008188	-0.005605	-0.007604	0.034608	0.021208	-0.024993	-0.022108	0.067457	0.001121	0.007472	0.027909	-0.003906	0.016902	-0.004274	-0.011517	-0.017894	0.042779	0.056552	0.038969	0.021858	-0.006499	0.002054	0.067382	-0.004113	-0.009257	-0.015446	-0.00886	-0.023456	-0.026359	-0.017	-0.018501	-0.02278	-0.016959	-0.001305	-0.007045	0.007354	-0.016075	-0.005355	-0.022107	-0.021382	0.029059	-0.021271	0.047158	-0.019406	-0.014387	-0.020562	0.009864	-0.009663
SLC22A4_cg13373085	0.001598	0.004709	0.001865	0.011757	0.006191	0.01904	-0.01873	-0.015389	0.048433	0.008367	0.005654	-0.011646	-0.007987	0.008627	-0.007574	-0.010055	0.025519	0.001782	0.030808	0.014318	0.010039	0.004769	0.004303	-0.010984	-0.006716	-0.000802	-0.012325	-0.009904	-0.018581	-0.018584	-0.003403	-0.012304	-0.012288	-0.013217	0.004222	0.004074	0.03206	-0.008506	-0.012724	-0.015098	-0.01474	0.03058	-0.020256	0.038899	-0.00227	-0.019179	-0.002358	-0.005494	-0.008214
COCH_cg18084609	0.005637	0.030816	0.036212	-0.046463	0.01257	-0.000411	-0.01757	-0.029084	0.057954	0.051027	0.061081	0.03318	-0.033824	0.038729	0.007936	-0.06867	0.036996	0.025852	0.074852	0.0147	0.087502	-0.042264	0.018663	0.109512	-0.083089	0.029911	-0.002361	-0.017277	-0.145993	-0.077134	-0.086119	0.003878	0.016478	-0.045537	0.023551	0.008502	0.070859	-0.0479	0.004967	-0.065601	-0.047423	0.037994	-0.04672	0.054615	-0.050094	-0.00509	0.00936	0.014899	0.075085
CCR2_cg04110105	0.00797	-0.016204	-0.005634	0.048301	0.011814	0.012525	0.026066	-0.048737	0.03193	-0.00168	0.052025	-0.002904	0.130448	0.015778	-0.002024	-0.012117	-0.005573	-0.000592	0.024397	0.015256	0.023508	-0.015273	0.016444	-0.009888	-0.008446	-0.028683	-0.009558	0.008469	-0.051724	-0.036499	-0.033819	0.007631	0.018425	-0.033159	-0.006476	-0.004796	0.019242	-0.02623	-0.01256	-0.019995	-0.041547	-0.020182	-0.03504	0.025208	-0.037135	-0.034126	-0.024969	0.053085	0.019721
USP6NL_cg08360820	0.044086	0.001193	-0.017116	0.042679	-0.005618	0.01776	0.034315	-0.057497	0.039736	0.007098	0.13326	-0.015422	0.129974	0.053402	-0.011365	-0.020796	0.055129	-0.01115	0.043244	0.052579	0.052363	-0.029782	0.013045	-0.003098	-0.009289	-0.052996	-0.001397	0.00949	-0.079966	-0.055924	-0.062457	0.007982	-0.030256	-0.048597	-0.001784	-0.024313	-0.002559	-0.038227	-0.028684	-0.040785	-0.070913	-0.029616	-0.072777	0.016839	-0.054584	-0.073306	-0.031078	0.069421	0.053022
CLIC4_cg03648483	0.000492	0.02974	-0.013693	0.011909	0.010548	0.029406	-0.006304	-0.020774	0.041646	0.014367	0.035348	-0.025021	0.01726	0.037564	-0.001475	-0.012411	0.028402	0.008788	0.041166	0.018788	0.006354	-0.006556	0.004863	-0.002414	0.004904	-0.010616	0.007114	0.018078	-0.042284	-0.036406	-0.033905	0.014827	-0.031384	-0.021403	-0.005889	0.005189	0.007825	-0.023474	-0.027614	-0.007665	-0.033924	-0.025351	-0.033445	0.016748	-0.020143	-0.024346	-0.007672	0.017333	-0.002581
CREB5_cg05083033	0.006316	0.000518	-0.015508	-0.006989	0.002263	0.025958	-0.003639	-0.021202	0.038572	0.013258	0.018396	-0.009638	0.00904	0.0134	-0.00195	-0.010759	0.008165	0.017321	0.025462	0.034683	-0.011496	0.002382	0.00842	0.002306	0.00286	-0.017629	-0.012726	-0.003686	-0.031983	-0.021556	-0.029048	0.006415	-0.004037	-0.006849	-0.013531	-0.004976	0.018763	-0.019531	-0.00502	-0.012734	-0.02959	-0.00459	-0.020883	0.003974	-0.020638	-0.016707	-0.005864	0.004191	0.017918
TIMP2_cg05306745	-0.003222	-0.000828	-0.008608	-0.006245	0.005455	0.00558	-0.001581	-0.005516	0.007129	0.003847	0.031609	-0.012252	0.016628	0.007083	0.004426	-0.004111	0.003036	0.001185	0.029859	1.3e-05	0.012034	-0.006042	-0.000979	0.006013	-0.000142	-0.006624	-0.008497	-0.004211	-0.014567	-0.010566	-0.005061	-0.001789	7.5e-05	-0.010428	0.000741	-0.000499	0.005541	-0.00683	-0.0142	-0.000826	-0.016711	-0.004822	-0.013486	-0.001119	-0.006798	-0.007467	-0.001931	0.005496	0.00443
TMEM144_cg06000732	0.013555	-0.006561	-0.028344	-0.006901	0.060838	0.02022	0.012529	-0.025631	0.052637	0.016054	0.021827	0.007062	0.013653	0.011878	-0.015493	-0.012093	0.005824	0.042602	0.054919	0.01243	0.005537	-0.015717	0.006482	-0.018478	0.022405	-0.024426	-0.012021	0.033534	-0.055401	-0.051583	-0.042973	0.037409	-0.008128	-0.0252	-0.022343	0.019111	0.024258	-0.041904	-0.037199	-0.030673	-0.04276	-0.010926	-0.045584	0.000392	-0.023315	-0.040852	-0.018995	0.037692	0.117258
ATP6V0A1_cg07408552	0.016178	0.022106	-0.008112	-0.006525	0.050845	0.036502	0.007503	-0.035055	0.051763	0.022509	0.003229	0.009809	-0.011539	-0.006264	-0.016707	-0.016559	0.0094	0.008355	0.064672	0.009431	0.008179	0.013652	0.024457	-0.014092	-0.005345	-0.001498	-0.022117	-0.016966	-0.035174	-0.039146	-0.036794	0.018691	-0.018966	-0.005686	0.011637	0.01521	0.025262	-0.028747	-0.023572	-0.032248	-0.031264	-0.016622	-0.034702	0.028659	-0.030716	-0.038656	-0.031151	0.019976	0.026141
MYB_cg02127509	0.058462	-0.015189	-0.020192	0.053122	0.083772	0.03615	-0.005189	-0.065725	0.070712	0.031445	0.034542	-0.017387	0.05553	0.10875	-0.019784	-0.045017	0.004454	0.018933	0.025131	0.032127	0.006182	0.00367	0.031524	-0.002811	-0.008081	-0.053996	-0.026207	0.027654	-0.086635	-0.084944	-0.073779	0.041571	-0.044394	-0.03237	-0.030196	0.034472	0.042898	-0.060029	-0.056318	-0.067612	-0.0751	-0.038996	-0.084039	0.079347	-0.048317	-0.073883	-0.02504	0.104267	0.046916
FCGR2A_cg12643083	0.113154	0.02051	-0.045615	0.049742	-0.00143	0.014272	0.023856	-0.068205	0.115398	0.068366	0.085945	-0.003321	0.016703	0.049952	-0.014809	-0.054557	0.076499	0.11023	0.026268	0.000689	0.16395	-0.035133	-0.046455	-0.008766	0.029416	-0.05008	-0.03364	-0.001895	-0.143903	-0.109269	-0.131699	0.080231	-0.062042	0.008899	-0.045052	0.124004	0.081764	-0.098202	-0.083234	-0.090569	-0.072418	-0.041218	-0.126078	0.059501	-0.092352	-0.127314	-0.015946	0.098056	0.069397
ADAP2_cg02434059	0.012413	0.024988	-0.019955	0.050209	0.034101	-0.001682	0.004275	-0.037277	0.043261	0.066705	0.037675	-0.007425	0.042955	0.028459	-0.008237	-0.033376	0.002075	0.006976	0.115246	0.058361	0.031779	-0.007462	0.009586	-0.00995	0.032174	-0.038582	-0.016038	-0.020201	-0.060464	-0.063457	-0.060885	-0.014127	-0.032348	-0.018779	-0.023573	0.00772	-0.02523	-0.023635	-0.021258	-0.027404	-0.052393	-0.031364	-0.067858	0.024222	-0.036565	-0.042101	-0.0207	0.044269	0.094598
DYSF_cg15491567	0.006742	0.006464	-0.013296	0.016006	0.012912	0.017956	0.004183	-0.02133	0.021338	0.013944	-0.001234	-0.010482	0.043173	0.014307	-0.006639	-0.008389	0.016818	0.006666	0.044945	0.000951	0.008084	-0.012037	-0.001809	-0.004474	0.004694	-0.016277	-0.010008	0.002575	-0.028238	-0.026949	-0.015153	0.015899	-0.016455	-0.009064	-0.005988	0.020148	0.003398	-0.014287	-0.016493	-0.010972	-0.02435	-0.015966	-0.024147	0.021895	-0.011644	-0.015317	-0.001442	0.007673	0.015846
OSBP2_cg07980216	-0.00041	-0.00022	-0.00539	0.013942	0.002341	0.016644	0.001207	0.003112	0.010126	-0.004437	-0.002893	-0.004947	0.00642	0.008554	0.004358	-0.001592	0.003194	0.002403	0.016694	-0.00088	0.004561	0.003505	0.002059	0.007132	0.000358	-0.00362	-0.000352	-0.00132	-0.011901	-0.008665	-0.008773	-0.006156	-0.008812	-0.005643	-0.005131	-0.001995	0.006403	-0.00836	-0.004803	-0.005914	-0.00272	-0.004821	-0.011167	0.001192	-0.003121	-0.002306	-0.00476	-0.002622	0.012397
HERC5_cg08750951	-0.00468	-0.004374	-0.006382	0.002474	0.012973	0.016162	-0.005202	-0.004853	0.016294	0.001491	0.002002	0.001442	0.0216	0.015153	0.00239	-0.002533	0.002788	-0.001673	0.023108	0.007365	-0.003875	-0.006579	0.008173	0.006373	-0.002657	-0.005675	-0.004852	-0.005502	-0.014697	-0.008092	-0.011053	-0.007192	-0.008406	-0.000934	0.004585	0.004996	0.004703	-0.00557	-0.005855	-0.010868	-0.00786	-0.00723	-0.009824	0.006769	-0.007296	-0.011106	-0.009482	0.003446	0.016937
KBTBD11_cg10063800	-0.001528	-0.000636	-0.00103	0.009283	-0.001947	0.006143	-9.7e-05	-0.003002	0.002099	0.002113	0.003093	0.000146	0.005615	0.006572	-7.8e-05	-0.00195	-0.002078	-0.001146	0.004833	9.7e-05	0.004201	-0.00286	0.003037	0.001172	-0.000734	-0.003744	-0.000634	0.00561	-0.007526	-0.004465	-0.007209	-0.000429	-0.001699	-0.001731	0.000994	-0.000758	-0.001829	0.000764	0.003879	-0.004904	-0.00568	-0.004659	-0.007897	0.00289	-0.001004	-0.003222	-0.00233	0.001095	0.005889
LAMP3_cg20742009	0.00104	-0.01068	-0.011229	0.011664	0.017262	0.059177	-0.02193	-0.015585	0.006355	0.003034	0.042935	0.013093	0.026833	0.006048	-0.009121	-0.00609	0.032641	0.03661	0.08339	-0.008643	0.037701	-0.006339	0.00684	0.01521	-0.017848	-0.015863	-0.007526	-0.006948	-0.040063	-0.023566	-0.016313	-0.010061	-0.030415	-0.009643	-0.01285	0.031337	-0.02932	-0.015253	-0.020338	-0.028301	-0.02146	-0.024217	-0.018384	0.021517	0.00614	-0.012156	-0.010995	-0.000507	0.043006
KBTBD11_cg11737172	-0.040882	0.01785	-0.057163	0.106504	0.102066	0.107888	-0.061686	-0.11375	0.087853	0.217402	0.049666	-0.003311	0.030557	-0.00201	-0.098226	-0.057005	0.108398	0.110575	-0.002689	0.017331	0.008422	-0.051645	0.025065	0.040736	0.104423	-0.052264	-0.057818	-0.10693	-0.152866	-0.129123	-0.010476	-0.104001	-0.007717	-0.094344	-0.030167	0.091792	0.148163	-0.000786	0.01364	-0.071958	0.03674	0.037509	-0.086705	0.08185	-0.001107	-0.061678	0.071538	0.0383	0.156204
ZYX_cg05586209	-0.013537	0.026284	0.025459	0.065149	0.014172	0.003095	-0.034183	-0.014666	0.019785	0.060573	0.056977	-0.012761	-0.0211	0.046462	0.042282	-0.021919	-0.025023	-0.011039	-0.007641	0.019298	0.021638	0.00024	1.2e-05	-0.000777	0.010347	-0.01699	-0.005487	-0.024086	-0.036931	-0.04021	-0.024731	-0.014394	-0.015629	-0.030535	-0.01778	0.058586	0.002136	-0.029917	-0.021643	-0.030141	-0.013361	-0.013682	-0.032161	0.036859	-0.014829	-0.028823	-0.019694	-0.013211	0.004558
CAT_cg20234170	-0.004677	0.000959	-0.009415	0.074188	0.022595	-0.005294	-0.0105	-0.028097	0.042941	0.099001	0.006861	-0.00886	-0.0103	0.014243	0.000633	-0.03075	-9.8e-05	0.024203	0.002658	0.016117	-0.003692	0.0177	0.007231	-0.012089	-0.018474	0.00899	-0.010534	-0.02467	-0.031485	-0.030157	-0.000933	-0.016319	-0.01876	0.004567	-0.017076	0.03949	0.01417	-0.02528	-0.025313	0.011427	-0.029889	-0.001047	-0.029921	0.017658	-0.025335	-0.022163	0.011773	-0.005321	-0.011876
NEXN_cg03327649	-0.000791	0.008599	-0.002525	0.026308	0.021408	0.041849	-0.029443	-0.005609	0.011751	0.033074	0.04637	0.000378	0.009844	0.034169	-0.001508	-0.016406	-0.008044	-0.005622	0.026512	0.044204	0.015137	-0.009985	0.023355	0.021656	0.004948	-0.010919	-0.008592	-0.019668	-0.030245	-0.037574	-0.020809	-0.025216	-0.014096	-0.001764	0.004983	-0.010387	0.023833	-0.016618	0.003557	-0.018803	-0.032974	-0.011969	-0.01941	0.018354	-0.015938	-0.025588	-0.018295	-0.013414	0.054181
MMP9_cg09149648	0.013217	0.005223	0.012092	0.007906	0.019609	0.038725	-0.017999	-0.020206	-7e-05	-0.008231	0.019961	0.016693	-0.001106	0.007856	0.018832	-0.01559	0.010015	-0.002974	0.03523	0.0604	0.001378	-0.004624	0.026922	0.009007	-0.012499	-0.011676	-0.003929	-0.005712	-0.00786	-0.026831	-0.006589	-0.004696	-0.01135	-0.029252	-0.00141	-0.006648	0.004392	-0.022664	-0.007231	-0.030174	-0.029086	-0.013398	-0.03682	0.040813	-0.010551	-0.028306	-0.006771	0.015605	0.053221
FXYD6_cg22869366	-0.000217	0.000326	-0.004603	0.000472	0.007981	0.017019	-0.00342	-0.00374	0.013466	0.025202	-0.004049	0.015305	0.002478	0.017389	0.006514	-0.001281	-0.002328	-0.005215	0.013656	0.016272	0.004006	-0.007843	0.004131	-0.001067	-0.012566	-0.006082	-0.009417	-0.003603	-0.011408	-0.015743	-0.004257	-0.005456	-0.009251	-0.006439	0.005606	0.009792	0.014909	-0.00275	-0.003814	-0.01537	-0.009502	-0.006155	-0.011893	0.014224	0.000247	-0.013574	-0.011344	0.003971	0.01724
REC8_cg03431846	-0.005736	-0.002135	-0.008491	0.027004	0.015198	0.029221	-0.038043	-0.046898	0.027399	-0.003458	0.044048	0.042773	-0.007856	0.028911	0.020899	-0.00366	0.033853	0.026856	0.064132	0.055541	0.012508	0.00892	0.016975	-0.006062	-0.021475	-0.01824	-0.021295	-0.04746	-0.023931	-0.06149	0.016496	-0.04635	0.01103	-0.026931	0.041533	-0.015079	0.015897	-0.042758	-0.004274	-0.027764	-0.023988	-0.027095	-0.037928	0.032685	0.011617	-0.058579	0.005925	-0.016262	0.070374
REC8_cg07516252	0.002065	0.010569	-0.023865	0.046731	0.012714	0.041021	-0.039709	-0.030505	0.044679	-0.006701	0.038314	0.055006	0.000519	0.016371	0.010555	-0.017327	0.0329	0.0105	0.072373	0.050138	0.001048	0.001161	0.03281	-0.014179	-0.008302	-0.024489	-0.03044	-0.002608	-0.037091	-0.042686	-0.001111	-0.039279	-0.007137	-0.022731	0.060403	0.008125	-0.022693	-0.03385	0.001465	-0.032997	-0.02799	-0.019864	-0.04097	0.01523	-0.022323	-0.04104	-0.010165	-0.012604	0.066812
REC8_cg18556834	0.002491	0.000647	-0.021007	0.006916	0.016867	0.009798	-0.03961	-0.035194	0.021132	-0.016106	0.104396	0.068949	-0.001885	0.00294	-0.003879	-0.026334	0.029792	0.028891	0.064106	0.044148	0.005793	-0.010072	0.028408	-0.000449	-0.008665	-0.004937	-0.029717	-0.023426	-0.035507	-0.046158	0.006445	-0.047772	-0.003236	-0.026644	0.074729	0.017522	0.006089	-0.027211	-0.000104	-0.033211	-0.025185	-0.022881	-0.041547	0.028304	0.000223	-0.048242	0.013619	0.026287	0.056706
REC8_cg19989295	0.008959	-0.002607	-0.009688	0.007916	0.007975	0.005647	-0.016778	-0.010114	0.009366	0.00338	0.065778	0.032702	0.000881	0.022052	-0.003541	-0.00348	0.008432	0.016039	0.022917	0.013041	0.008368	-0.003174	0.000248	-0.007828	-0.006484	-0.003116	-0.006793	-0.010631	-0.015136	-0.020866	-0.004319	-0.015675	-0.009769	-0.016804	0.028131	0.012997	-0.005573	-0.015713	-0.004938	-0.013611	-0.018903	-0.007634	-0.018835	0.008575	-0.007318	-0.019341	0.00807	0.000907	0.028521
GNA15_cg19783761	-0.008188	-0.014045	-0.00424	0.003727	0.031977	-0.008869	-0.023488	-0.025132	0.014372	0.01473	0.00737	0.004128	0.008989	0.042152	-4.6e-05	0.007157	0.044874	0.009709	0.02924	0.016105	0.029316	-0.013239	0.030376	-0.001397	-0.005664	-0.013615	-0.016767	-0.015657	-0.026354	-0.026966	-0.008492	-0.019627	-0.011242	-0.007705	0.030956	0.022566	0.007821	-0.02028	0.014969	-0.02595	-0.014012	-0.009804	-0.030905	-0.00317	-0.009818	-0.022036	-0.010652	0.006879	0.023022
ANXA3_cg00319655	0.05821	0.065849	0.012892	0.090189	0.069878	-0.001611	-0.056546	-0.043656	0.111286	0.047097	0.052987	-0.054684	-0.064246	-0.018261	0.038613	0.013702	-0.031272	0.072752	0.086989	0.008317	-0.005745	0.042273	0.08183	-0.010182	0.043614	-0.054382	-0.018537	-0.02743	-0.040915	-0.100273	-0.01717	0.008588	-0.055664	-0.10331	-0.000217	0.031538	0.013701	-0.036694	0.02924	-0.044754	-0.055439	0.023164	-0.115323	0.085353	-0.021484	-0.142438	-0.030921	-0.025151	0.051897
EHD4_cg13075295	0.0116	-0.006932	-0.00089	0.033693	0.013123	0.015637	-0.004207	-0.010567	0.038724	0.024072	0.004378	-0.010882	-0.008951	0.003778	0.010431	-0.004921	-0.011944	0.021192	-0.004085	-0.005454	0.014771	-0.005125	0.02307	0.015208	0.015378	-0.003186	-0.014081	0.002048	-0.021992	-0.017324	-0.008711	-0.013569	0.00131	-0.019161	-0.016357	0.02249	-0.000429	-0.01604	0.001204	-0.025787	-0.02194	-0.001424	-0.009453	0.03015	0.006391	-0.00133	-0.008279	-0.00787	0.000126
ID1_cg00494337	0.000682	0.00748	0.022948	0.021694	0.01709	0.030677	-0.002862	-0.000912	0.066463	0.030198	-0.022144	-0.001716	-0.010196	0.042869	0.023595	0.007184	0.005706	0.015566	0.056377	0.0028	0.037462	0.012574	0.005102	0.078204	0.007334	0.016561	-0.030335	-0.037394	-0.032976	-0.040332	-0.013498	-0.028078	-0.011293	-0.00568	-0.008621	0.01035	-0.004321	-0.015972	-0.030777	-0.030763	-0.035133	0.005401	-0.033925	0.013142	0.001271	-0.047925	-0.007655	-0.024116	-0.025659
HHEX_cg00876273	0.004022	0.02237	0.036202	0.117032	0.07512	0.040917	-0.075036	-0.06846	0.075723	0.096858	0.034686	0.050158	-0.048691	0.057894	0.037674	0.003232	-0.008935	0.051922	0.068267	0.069925	0.080171	0.002079	0.04001	0.121504	0.028721	-0.039616	-0.048553	-0.06606	-0.049671	-0.099716	-0.072422	-0.088639	0.001811	-0.025783	-0.043413	0.000902	-0.013396	-0.029124	-0.008713	-0.058736	-0.038593	0.028653	-0.066239	0.013767	-0.018552	-0.037153	-0.0487	-0.008042	0.007626
HHEX_cg07616394	0.014034	0.023058	0.031364	0.116609	0.068319	0.054949	-0.01684	-0.058245	0.033701	0.137651	-0.012888	-0.002152	-0.023782	0.088488	0.035202	-0.045683	-0.012079	0.06724	0.074929	0.05265	0.071454	0.048026	-0.000465	0.095542	0.050797	-0.034043	-0.058892	-0.024731	-0.053332	-0.048905	-0.063637	-0.012244	-0.002694	-0.002344	-0.061403	-0.039815	-0.05481	-0.006195	-0.006387	-0.041456	-0.04838	0.028082	-0.06184	-0.033552	-0.005249	-0.034656	-0.034432	-0.00574	0.000612
CEACAM1_cg11811510	0.036657	0.004334	-0.009758	0.06705	0.046296	0.039631	-0.018471	-0.022166	0.063819	0.056797	0.02173	-0.007749	-0.02235	0.058992	0.018441	-0.020933	-0.019519	0.050726	0.034638	0.036009	0.027746	0.040618	-0.002406	0.074685	0.000916	-0.032042	-0.024273	-0.015644	-0.031562	-0.039973	-0.024394	-0.025151	-0.041315	-0.031322	-0.023804	0.020305	-0.002534	-0.029607	-0.028241	-0.030886	-0.034015	0.009562	-0.040612	0.034118	-0.016859	-0.038268	-0.035259	0.004112	-0.005972
LILRA2_cg16893868	0.131503	0.078703	0.013223	0.169596	0.029151	0.077857	-0.005917	-0.046449	0.120422	0.138925	0.037897	0.038098	-0.063291	0.116815	0.073171	-0.05312	-0.037525	0.090326	0.09768	0.136595	0.066237	0.030231	-0.013646	0.066394	0.033325	-0.079732	-0.050775	-0.056446	-0.077442	-0.081256	-0.073611	-0.032607	-0.042502	-0.052391	-0.045745	0.007421	0.010836	-0.072861	-0.058723	-0.082111	-0.072216	0.016722	-0.088009	0.001258	-0.061445	-0.082036	-0.068082	0.023261	-0.008976
ODF3B_cg11224765	0.025879	0.039401	0.010775	0.155184	0.231966	0.152687	-0.083737	0.045459	0.120194	0.141448	0.024157	0.098333	-0.010644	0.180388	-0.002458	-0.064528	0.148683	0.191611	0.128335	0.066978	0.142397	0.123253	0.142732	0.067458	-0.026331	-0.078482	-0.081195	-0.089513	-0.132927	-0.127344	-0.121747	-0.091151	-0.115519	-0.09067	-0.026498	-0.019999	-0.041976	-0.105476	-0.088442	-0.092726	-0.103321	-0.044396	-0.124285	-0.017006	-0.053627	-0.106766	-0.051119	-0.009697	-0.020107
IFI44L_cg00855901	0.08423	-0.001815	0.057781	0.201179	0.14522	0.157508	-0.032858	-0.062726	0.164482	0.099135	0.096512	0.074027	-0.020835	0.181159	0.052977	-0.057888	0.119384	0.145158	0.096438	0.082255	0.102979	0.040287	0.115688	0.045988	0.064528	-0.085434	-0.089785	-0.027131	-0.114995	-0.104094	-0.104205	-0.077302	-0.101383	-0.081779	-0.062547	0.020275	0.018565	-0.093491	-0.087752	-0.090269	-0.106085	-0.02674	-0.111822	0.01794	-0.096694	-0.106624	-0.076399	-0.035574	-0.077819
HHEX_cg03330490	0.076533	0.026065	0.036835	0.208571	0.108321	0.090804	-0.045597	-0.069179	0.100428	0.137883	0.106798	0.051391	-0.00499	0.160134	0.039234	-0.026477	0.01196	0.100487	0.105351	0.124855	0.102199	0.007769	0.125369	0.154608	0.024832	-0.054344	-0.055603	-0.081689	-0.098846	-0.108576	-0.092494	-0.091097	-0.069784	-0.076473	-0.060119	-0.000918	-0.002888	-0.070765	-0.061288	-0.097096	-0.088919	0.076378	-0.1065	0.009698	-0.053924	-0.099991	-0.052271	-0.051087	-0.06898
CMPK2_cg24935042	0.055007	0.00344	0.037375	0.035587	0.066796	0.088158	-0.016255	-0.012479	0.067406	0.059542	0.084565	0.050683	0.021553	0.07094	0.015914	-0.00489	0.006451	0.053308	0.060192	0.06744	0.062177	0.032513	0.060678	0.074885	0.040254	-0.045237	-0.050136	-0.046309	-0.054335	-0.055189	-0.047013	-0.059297	-0.047542	-0.043776	0.017335	-0.004984	0.007848	-0.044326	-0.048778	-0.047863	-0.055479	0.012591	-0.054751	0.01356	-0.0525	-0.057191	-0.04638	-0.030101	-0.05029
EIF2AK2_cg17326313	0.019893	0.028577	0.040803	0.090899	0.059569	0.073766	-0.031328	0.013864	0.06681	0.051248	0.028055	0.052947	0.050029	0.083258	0.047227	0.013015	0.115392	0.080928	0.065558	0.052414	0.058704	0.044607	0.077064	0.057463	0.055714	-0.034725	-0.054175	-0.042992	-0.048767	-0.057767	-0.049807	-0.05264	-0.052653	-0.033998	-0.011572	-0.019278	-0.036917	-0.039329	-0.044995	-0.061322	-0.048847	-0.006514	-0.056127	0.008849	-0.06221	-0.053136	-0.047875	-0.045627	-0.067162
ODF3B_cg23221113	-0.003569	0.026132	0.018466	0.025397	0.056761	0.049836	-0.003009	-0.016092	0.073437	0.032923	0.059452	0.025791	0.040404	0.060139	0.035368	-0.011722	0.082746	0.055339	0.091578	0.055339	0.062121	0.015333	0.042214	0.047345	0.049924	-0.027179	-0.044105	-0.033534	-0.051151	-0.052268	-0.050078	-0.050362	-0.040018	-0.040161	-0.01779	0.018913	-0.036334	-0.048992	-0.038954	-0.047763	-0.032035	-0.014642	-0.058097	0.019349	-0.023433	-0.044474	-0.02703	-0.035123	-0.051638
PDHX_cg15745106	0.017981	0.007439	-0.002474	0.023947	0.016941	0.029084	-0.001797	-0.021465	0.006764	0.00188	-0.002316	0.016355	0.004805	0.0325	0.016703	0.001393	0.016879	0.021111	0.035457	0.008331	0.015769	-0.005391	-0.000725	0.026977	-0.004551	-0.015987	-0.006091	-0.003118	-0.017362	-0.01963	-0.015491	-0.013962	-0.022809	-0.018941	-0.012286	0.000218	0.021718	-0.007995	-0.012974	-0.011356	-0.015105	-0.009207	-0.014607	0.000263	0.006022	-0.001968	-0.00732	-0.002132	-0.016877
LAMP3_cg02345747	0.000272	0.003957	0.021859	0.075662	0.01696	0.071798	-0.053184	0.004001	0.03159	0.028809	-0.009871	0.036943	-0.028714	0.02985	0.019133	0.013407	0.040038	0.029206	0.110301	0.006013	0.048611	0.040077	0.024571	0.0488	-0.009701	0.001385	-0.063341	-0.072838	-0.02821	-0.081649	0.002719	-0.100662	-0.040744	-0.030969	-0.004445	0.027832	-0.029556	-0.026756	0.03865	-0.076983	-0.030463	-0.042216	-0.027682	0.059055	0.036521	-0.033842	-0.035349	0.033398	0.001123
TPST1_cg10864952	-0.021888	0.045801	0.020142	0.125381	0.040645	0.092547	-0.07796	-0.074668	0.117201	0.093108	-0.012309	0.041979	-0.07306	0.064856	0.009464	-0.039138	0.121408	0.070333	0.119287	0.103972	0.115272	0.03603	0.045341	0.048686	0.04951	-0.002458	-0.053776	-0.049069	-0.081219	-0.1151	-0.05437	-0.072597	-0.088454	-0.044538	-0.023813	0.013308	-0.050516	-0.089957	0.001313	-0.094911	-0.067829	-0.052689	-0.069839	0.080872	-0.018198	0.023133	-0.0383	-0.007939	-0.006656
PDIA5_cg20146582	-0.007446	0.021012	0.019063	0.10086	0.033932	0.030814	-0.039349	-0.038537	0.058714	0.000168	0.027352	-0.000181	-0.036895	0.028856	0.020804	-0.003155	0.047189	0.05469	0.023059	0.002686	0.015455	0.020895	0.007058	0.043181	0.000284	0.006313	-0.032205	-0.040857	-0.051801	-0.051461	-0.032769	-0.02972	-0.025587	-0.036753	-0.016545	0.008617	-0.002281	-0.043441	-0.033294	-0.038906	-0.015943	-0.013346	-0.040998	0.055909	0.002245	-0.017041	-0.017851	-0.007283	0.006495
SP110_cg06112967	-0.002242	0.013745	0.026082	0.049174	0.038155	0.016946	-0.017478	0.00587	0.066464	0.035489	0.00382	0.044033	0.007629	0.02849	0.006578	0.022924	0.011203	0.031677	0.03417	0.046128	0.028699	0.04832	0.017137	0.030472	0.04885	0.03265	-0.005152	-0.066342	-0.148814	-0.072646	-0.057917	-0.030707	-0.035676	-0.043447	0.011065	0.029632	0.0144	-0.022442	0.031159	-0.080554	-0.078895	0.005672	-0.050468	0.024716	-0.021825	-0.147797	0.009717	0.016791	-0.002774
ACSL1_cg01899937	0.052079	0.025107	0.024452	0.032919	0.052607	0.019555	-0.008608	-0.014034	0.035663	0.046552	0.054729	0.016653	0.016747	0.027121	0.00761	-0.010967	0.053493	0.065248	0.041343	0.030667	0.0198	0.023837	0.040311	0.018325	0.027031	-0.07959	-0.036462	-0.032662	-0.101048	-0.082311	-0.031169	0.018908	0.022105	-0.017128	-0.024407	0.062934	-0.01197	-0.05656	-0.018291	-0.086419	-0.137222	-0.055948	-0.076444	0.020149	0.008435	-0.08334	0.011888	-0.005656	0.0717
SLC38A10_cg20853569	0.009723	-0.000975	-0.009037	0.009937	0.00419	0.000382	0.005495	-0.009258	0.006694	0.011855	-0.007917	-0.00254	-1.1e-05	0.006604	-0.004078	-0.004857	0.014922	0.003692	0.00819	0.000545	0.006709	0.020647	0.008041	-0.00274	0.004937	0.006066	-0.003516	-0.005699	-0.017567	-0.032726	-0.026886	0.000872	0.011757	0.005549	-0.006098	0.013428	3.3e-05	-0.004209	0.009833	-0.014353	-0.019484	-0.006088	-0.011311	0.006889	-0.00328	-0.024022	0.001818	0.0004	0.011275
PAPSS1_cg09191232	-0.017622	0.01425	0.0147	0.04997	0.029581	0.042468	-0.082734	-0.013104	0.039526	0.019288	-0.011324	0.00682	-0.006501	0.018687	-0.00828	-0.017584	0.019231	0.018359	0.056029	0.046876	0.009073	0.002412	0.008821	0.028388	0.013737	-0.019167	-0.021848	-0.059304	-0.026725	-0.000166	-0.015844	-0.010946	-0.030445	0.008205	-0.009029	0.021542	0.029838	-0.018067	-0.000208	-0.038506	-0.042547	0.006791	-0.04596	0.015486	0.017769	-0.050551	0.00077	-0.001852	0.028673
H1F0_cg01443426	0.036097	0.005132	-0.020614	0.060515	-0.001713	0.0447	-0.033962	-0.007701	0.063404	0.014572	-0.008782	-0.024045	-0.06849	0.010843	0.011828	-0.009376	-0.009018	0.04584	0.038759	0.075142	0.059699	0.006317	0.014373	0.024195	0.005983	-0.014398	-0.023064	-0.058637	-0.015596	-0.043233	-0.016504	-0.05778	-0.026397	-0.0119	0.014924	0.059454	0.016001	-0.054391	0.004394	-0.051784	-0.002522	-0.029239	-0.042981	0.069336	0.018923	-0.066789	0.009664	-0.020327	0.044592
CREB5_cg14803765	0.011672	0.029833	-0.008461	0.018947	0.017203	0.019358	-0.0477	-0.004851	0.057902	0.019231	0.007169	0.013317	-0.047973	0.019091	0.033696	0.006349	0.038525	0.027552	0.054842	0.076936	0.021068	0.001304	0.036877	0.026442	0.006429	0.001083	0.001763	-0.040493	-0.014993	-0.043016	0.002584	-0.047924	-0.025053	-0.023559	0.013114	0.029194	0.022276	-0.032231	-0.007129	-0.048783	-0.044331	-0.069264	-0.043095	0.00458	-0.007112	-0.028911	-0.017822	0.002754	-0.00646
CREB5_cg14927519	-0.008496	0.018589	0.023081	0.020704	0.024538	0.002453	-0.024464	-0.017983	0.063526	0.034279	0.018821	0.003562	-0.046387	0.035037	0.016555	-0.012051	0.015927	0.001166	0.028306	0.109257	0.012095	-0.010863	-0.004523	0.028632	-0.009411	-0.020817	0.048257	-0.034758	-0.040345	-0.023926	-0.012429	-0.050145	-0.043893	-0.009199	0.019915	0.024554	0.01388	-0.029787	0.0089	-0.052742	-0.019085	-0.023043	-0.052094	0.004644	0.003407	-0.039876	-0.032467	-0.010271	0.059755
ACPP_cg00589251	0.011469	0.003738	-0.002838	0.034354	0.028391	0.021865	-0.019672	-0.027111	0.033102	-0.000964	0.017892	0.004148	0.005794	0.030092	0.018574	-0.015496	0.01289	0.023682	0.013729	-0.000313	-0.003689	-0.004431	-0.006927	-0.018342	-0.001957	-0.000205	-0.011818	0.006931	-0.027399	-0.038162	-0.030326	0.01085	-0.013189	-0.010738	0.001237	0.02453	0.048878	-0.028858	0.003896	-0.024476	-0.023173	-0.023542	-0.03012	0.016647	-0.015577	-0.01763	0.007113	0.001955	0.019779
TLR4_cg05429895	-0.004492	0.000468	0.002633	0.013015	-0.0006	0.001575	-0.001592	-0.004555	0.00735	0.002239	0.001499	0.003104	0.001409	0.004216	-0.000412	-0.001218	0.002787	0.009873	0.003081	0.002441	0.005531	0.003318	0.00145	-0.002543	-0.001673	-0.004329	0.002764	-0.001785	-0.009872	-0.00853	-0.003969	-0.00287	-1.9e-05	-0.001664	1.4e-05	0.003801	0.010705	-0.003215	0.001345	-0.004938	-0.005128	-0.006503	-0.009543	0.005845	-0.006177	-0.003114	-0.004714	0.004303	0.004043
TACSTD2_cg05346878	0.018101	0.006092	-0.003738	0.035881	0.004281	0.003314	-0.006537	-0.011009	0.00926	0.004999	0.012999	-0.005964	0.003343	0.001079	0.005502	-0.009379	0.013846	0.022077	0.011522	-0.002198	0.005897	-0.000614	0.007295	-0.004803	-0.002939	0.003073	-0.004603	0.001738	-0.016029	-0.017797	-0.003281	0.003114	-0.018045	-0.008501	0.003797	0.010703	0.006659	-0.010958	-0.000633	-0.007996	-0.012042	-0.008365	-0.014052	-0.003823	-0.006378	-0.010422	0.003901	0.006595	0.003958
OLFML2A_cg00375250	0.011388	-0.008643	0.016778	0.001206	0.012018	0.012366	-0.024908	0.001889	0.059107	0.009447	0.028012	-0.006551	0.003264	0.015481	0.001631	-0.00756	0.019641	0.023026	0.006842	0.041407	0.005659	0.006454	0.023137	0.039774	-0.016596	-0.006181	-0.038519	-0.017735	-0.041849	-0.041348	-0.016259	-0.007442	-0.007778	-0.036805	0.008721	0.021941	0.015229	-0.020181	0.00756	-0.018069	-0.009195	-0.019458	-0.042893	0.030044	-0.010034	-0.018553	-0.012003	0.000943	0.020167
FAM46A_cg04399083	-0.001685	-0.007371	0.006696	0.00977	0.018173	0.021871	-0.018541	-0.029682	0.029622	0.012762	0.01697	0.009393	0.018849	0.042786	0.003796	0.005017	0.00893	0.022329	0.034031	0.044412	0.016518	0.016468	0.006342	0.011701	-0.005466	0.004292	-0.021888	-0.010142	-0.032425	-0.033469	-0.02491	-0.019353	-0.028746	-0.022477	0.011753	0.023433	0.019029	-0.010848	0.003418	-0.030384	-0.020534	-0.016977	-0.054958	0.028027	-0.016276	0.000904	0.003637	0.011572	-0.025051
LAPTM4B_cg04517323	-0.008576	-0.014563	-0.0034	0.023185	0.003246	0.023357	-0.01485	-0.042024	0.020922	0.005253	0.020065	0.028045	0.012307	0.033929	0.001359	-0.007008	0.020431	0.024312	0.04302	0.055989	0.025877	0.007215	0.028205	0.021218	0.020084	-0.026833	-0.020276	-0.020436	-0.050984	-0.060763	-0.031774	-0.00508	-0.019735	-0.021743	0.017188	0.027836	0.028214	-0.019687	-0.007343	-0.042809	0.024866	-0.019432	-0.057491	0.045182	-0.013281	-0.017631	-0.003297	0.00305	-0.013547
FBN2_cg02271895	-0.026812	-0.004461	-0.023684	0.011394	0.010974	0.048371	-0.052175	-0.0272	0.046087	0.026248	0.037361	-0.005183	0.013107	0.068523	0.029357	-0.03128	0.02642	0.052128	0.050632	0.042947	0.039993	-0.007273	0.022295	0.038447	-0.01831	-0.015848	-0.025005	-0.037832	-0.022268	-0.086395	-0.033624	-0.035024	-0.009217	-0.02298	0.022866	-0.00519	0.006374	-0.029265	0.01703	-0.014951	0.015945	0.006112	-0.041275	0.004197	-0.001284	-0.027522	-0.013066	0.028441	0.007183
NEXN_cg20943338	0.024711	0.00505	0.002071	0.008595	-0.005336	0.049357	-0.021467	-0.04782	0.034167	0.049312	0.04656	0.010586	0.029397	0.050226	-0.023101	-0.02098	-0.000119	0.016369	0.081518	0.087105	0.01209	-0.002317	0.031108	0.078922	0.005883	-0.030756	-0.028358	-0.048938	-0.055117	-0.055768	-0.03999	-0.021779	-0.015518	-0.034982	-0.003442	0.014032	0.022714	-0.005588	0.014985	-0.037395	0.0452	0.023855	-0.053751	0.03867	-0.034753	-0.054918	-0.015989	0.004841	0.019757
PRTN3_cg27234823	-0.009452	-0.022824	0.020022	0.00035	0.003569	0.033386	-0.020963	-0.039353	0.043627	0.002726	0.032103	0.026177	0.034421	0.051064	0.053347	-0.034546	0.00866	0.025851	0.038516	0.060744	0.043918	0.00903	-0.033391	0.005032	0.028401	0.017765	-0.047132	-0.01297	-0.04646	-0.077916	-0.059438	-0.04238	0.018386	0.035108	-0.003988	0.029196	0.026859	-0.030614	0.001705	-0.062144	-0.046894	-0.047043	-0.084522	0.033419	-0.021722	-0.026973	0.026671	0.031934	0.016683
HHEX_cg02185052	-0.011734	0.049346	0.007305	0.081917	0.042666	0.060857	-0.063557	-0.041219	0.106144	0.091976	-0.028644	0.003076	-0.062268	0.043742	0.026177	-0.05441	-0.002584	0.085598	0.045222	0.049973	0.083232	0.072607	0.045267	0.073969	0.023312	-0.020719	-0.071965	-0.079665	-0.052372	-0.11257	-0.041628	-0.072315	0.012651	0.000938	0.02619	0.012594	-0.02403	-0.047609	-0.013046	-0.018672	-0.028339	0.015515	-0.037343	-0.019626	0.014801	-0.025647	-0.006387	-0.048417	0.060257
HHEX_cg04413153	-0.014668	0.00507	0.008624	0.028976	0.05484	0.045593	-0.007447	-0.019138	0.037301	0.036632	-0.010755	-0.007918	-0.019712	0.00945	0.035277	0.00658	-0.007586	0.038579	0.046367	0.003408	0.028285	-0.014705	0.016567	0.013995	-0.001556	-0.026119	-0.010177	-0.007483	-0.038312	-0.039702	-0.031144	-0.022229	0.003035	-0.021711	-0.01896	-0.002043	-0.013068	-0.004592	-0.000452	-0.034208	-0.025856	-0.008328	-0.017761	0.026021	0.005003	-0.035347	-0.011903	-0.003802	0.013669
HHEX_cg09721427	-0.009198	-0.000414	0.008554	0.025449	0.053114	0.042041	-0.052269	-0.013515	0.057858	0.031314	-0.008747	0.013732	-0.014176	0.034922	0.030767	0.022013	-0.012465	0.062145	0.053708	0.033422	0.044598	0.011433	0.018431	0.041242	-1.7e-05	0.005028	-0.043198	-0.050252	-0.026986	-0.081217	-0.053813	-0.043817	0.019638	-0.038225	-0.033214	0.026092	-0.010837	-0.034986	-0.043084	-0.050355	-0.051202	-0.018659	-0.017586	0.055189	0.01599	-0.059263	-0.021805	-0.014303	0.058444
SCPEP1_cg00864424	-0.021179	0.032722	-1.3e-05	0.099937	0.004173	0.005587	-0.007961	-0.019089	0.091454	0.061085	0.03101	-0.015531	-0.02671	0.065019	-0.025874	-0.011997	-0.020334	0.006835	0.008569	0.011355	0.013312	0.028316	-0.015467	-0.000595	0.036801	-0.007248	-0.038612	-0.017362	-0.058565	-0.052471	-0.033572	-0.037227	0.005651	-0.044266	0.005351	0.042073	-0.013445	-0.023958	0.012608	-0.036491	-0.048874	-0.013834	-0.050492	0.018717	-0.009725	-0.024456	0.00576	-0.010225	0.087032
CTSD_cg14250138	0.025746	0.014117	-0.011532	0.092832	0.026904	0.025419	0.028118	-0.079748	0.119648	0.098108	0.041686	-0.032076	-0.060118	0.031666	0.022491	0.002218	0.035959	0.015737	0.087321	-0.032157	0.062935	0.038977	-0.003928	-0.001178	0.00603	0.013339	-0.045128	-0.085908	-0.053476	-0.106669	0.004584	0.024478	-0.074608	-0.059261	-0.044599	0.076979	-0.011663	-0.026396	-0.049169	-0.064586	-0.044851	-0.0722	-0.089372	0.081274	0.021326	-0.020063	0.029839	0.01758	0.072646
GRN_cg07935119	0.047905	0.032002	-0.036729	0.069596	0.033557	0.014571	-0.060481	-0.029028	0.072554	0.022284	0.00252	-0.005396	-0.000266	0.044194	0.013097	-0.038441	0.052123	0.022573	0.0321	0.036507	0.046503	-0.021683	0.020698	0.025519	-0.004065	-0.005408	-0.022283	-0.028703	-0.028315	-0.033036	-0.019836	-0.04974	-0.013239	0.023182	-0.006587	0.027008	0.03144	-0.045022	0.004157	-0.039289	-0.039706	-0.029601	-0.045573	0.073951	-0.009852	-0.020341	-0.02206	-0.044482	-0.004415
MGST2_cg10724791	0.030159	0.030375	0.000262	0.029974	0.004742	0.00128	-0.023779	-0.023427	0.048653	0.01786	-0.006797	0.02428	-0.02309	0.014009	-0.002128	-0.017975	0.006133	0.020956	0.033056	0.01893	-0.001438	0.015999	0.045427	-0.002393	-0.00913	-0.000282	-0.019261	0.004447	-0.024597	-0.035743	-0.01069	-0.026865	-0.023002	-0.021319	0.01064	0.008758	0.043846	-0.021036	-0.008506	-0.032279	-0.034792	-0.011084	-0.033326	0.043682	-0.009928	-0.02137	-0.011383	-0.019148	-0.021871
CHI3L1_cg02097014	0.017234	0.021116	0.004566	0.123179	0.03683	0.017277	-0.069391	-0.043442	0.081338	0.075591	0.019132	-0.013263	-0.018566	0.027702	0.029674	0.044188	0.033637	0.000269	0.079091	-0.028124	-0.008004	0.007269	0.031725	-0.019346	0.048858	0.005081	-0.040488	0.009228	-0.079829	-0.111773	-0.044745	-0.001379	-0.026035	-0.029762	-0.033239	0.068684	0.01727	-0.064929	-0.062537	-0.090324	-0.043082	-0.025509	-0.07363	0.049211	-0.031569	-0.043794	-0.029997	0.010473	0.104079
CHI3L1_cg07423149	0.046079	0.054081	-0.055685	0.170782	0.054359	0.053663	-0.159723	-0.050372	0.106103	0.032157	0.092731	-0.113001	-0.011174	0.032752	0.026318	0.07406	0.01003	0.073495	0.168067	-0.018994	0.062347	0.075671	0.053451	-0.044885	0.075639	0.071568	-0.151363	0.029815	-0.204464	-0.127932	-0.053237	0.088878	-0.081501	0.034016	-0.064074	0.100355	0.133768	-0.189701	-0.153893	-0.190485	-0.098409	-0.028115	-0.011602	0.068707	-0.03479	-0.073639	-0.063644	-0.006924	0.185945
CHI3L1_cg14085262	0.100325	0.055616	-0.023601	0.201305	0.058185	0.035883	-0.116897	-0.037103	0.107362	-0.001532	0.064191	-0.117222	-0.097219	0.08152	0.04666	0.017918	0.00182	0.088728	0.168813	-0.04138	0.057297	0.052386	0.046125	-0.0751	0.057721	0.041307	-0.139551	-0.031448	-0.13025	-0.150945	-0.073517	0.008107	-0.043019	0.026223	-0.035527	0.126769	0.115083	-0.141423	-0.138021	-0.156419	-0.047321	0.004195	-0.155866	0.074959	-0.02876	-0.082759	-0.019173	-0.019987	0.197525
SNX8_cg04690998	-0.016588	0.059282	0.004761	0.110508	0.091153	0.020353	-0.014555	-0.049768	0.092777	0.010915	0.003522	-0.015526	0.063256	0.037811	-0.00484	-0.034471	0.070148	0.036878	0.020262	-0.035338	0.071846	0.018639	-0.008418	-0.00989	0.012029	-0.028123	-0.046132	-0.03386	-0.060683	-0.065108	-0.057651	-0.016644	-0.027739	-0.055578	-0.026284	0.078879	0.015357	-0.049619	-0.042782	-0.052785	-0.042871	-0.048742	-0.068265	0.043336	-0.037961	-0.057448	-0.026232	-0.019338	0.058398
TYMP_cg13092901	0.014028	0.031907	0.02919	0.091965	0.054544	0.008352	-0.000349	0.005748	0.101525	0.023471	0.001561	-0.018038	0.047025	0.039845	0.040234	-0.005281	0.071829	0.046584	0.070656	0.000901	0.036712	0.0201	0.013014	0.000602	0.058173	-0.020436	-0.014889	-0.00206	-0.068783	-0.071424	-0.062421	-0.061841	-0.056495	-0.05316	-0.050313	0.052242	-0.036255	-0.050246	-0.051643	-0.068972	-0.002668	-0.043391	-0.06919	0.05721	-0.033144	-0.050236	-0.000671	-0.035692	-0.008036
HK2_cg05595692	0.079769	0.065445	-0.00197	0.111559	0.10055	0.022193	-0.045383	-0.039433	0.115076	-0.006853	0.042248	0.037961	-0.078914	0.114882	0.009447	-0.064386	0.088786	0.087197	0.062223	0.016862	0.066779	0.04625	0.030727	-0.023023	0.055585	-0.039502	-0.077582	-0.042461	-0.0762	-0.097216	-0.024707	-0.079267	-0.043852	-0.068937	0.016965	0.08879	0.034676	-0.088878	-0.068489	-0.102174	-0.069123	-0.053575	-0.116766	0.056406	-0.059205	-0.086844	0.013936	-0.005383	0.034276
SLC2A5_cg06188496	0.050243	0.084241	0.036868	0.156872	0.183614	-0.008776	-0.066422	-0.082554	0.166961	0.063797	0.046288	0.038135	-0.078834	0.072341	0.05937	-0.068055	0.232287	0.115256	0.138163	0.021259	0.11258	0.086802	0.066723	-0.077992	0.07549	-0.07108	-0.125828	-0.056635	-0.164815	-0.158944	-0.028919	-0.084948	-0.110276	-0.148752	-0.006507	0.076062	0.00404	-0.090927	-0.102188	-0.147417	-0.120485	0.039196	-0.168655	0.088434	-0.060785	-0.14737	-0.085839	0.012489	0.068357
MMP9_cg10505873	0.047783	0.042836	0.026987	0.087643	0.070909	0.053509	-0.027558	-0.041359	0.060285	0.047711	0.016521	0.026072	-0.061555	0.05417	0.042023	-0.051457	0.155304	0.053114	0.073091	0.009629	0.057631	0.028757	0.021943	0.023331	0.05648	-0.003868	-0.062241	-0.032413	-0.064036	-0.074579	-0.058542	-0.027679	-0.064052	-0.049515	0.000669	0.076421	0.020818	-0.070834	-0.05443	-0.073227	-0.034875	-0.040031	-0.075385	0.034808	-0.037043	-0.065387	-0.012474	-0.044379	-0.021314
PIK3AP1_cg27664530	0.017972	0.001369	0.007705	0.047264	0.018728	-0.004353	-0.018789	-0.020181	0.024494	-0.001811	0.006504	-0.011537	-0.010095	0.03339	0.025027	-0.006959	0.043557	0.025836	0.05745	0.002825	0.010003	-0.001241	-0.009983	0.003926	0.014486	-0.002422	-0.027582	-0.022194	-0.03099	-0.032931	-0.024249	-0.027131	-0.011087	-0.018049	0.021517	0.041176	0.00885	-0.021971	-0.020849	-0.025031	-0.021232	-0.021351	-0.023218	0.028769	-0.010867	-0.033612	-0.008186	-0.004623	-0.009091
SERPINB1_cg06148264	-0.003792	0.026311	0.013123	0.063039	0.02478	0.026116	-0.016341	0.003884	0.026801	0.00992	6.3e-05	0.014324	0.002306	0.038301	0.039535	-0.019235	0.047642	0.002898	0.029135	0.002365	0.008952	0.009785	-0.010624	-0.020074	0.006711	0.001559	-0.006915	-0.017356	-0.031366	-0.038811	-0.028663	-0.01703	-0.024368	-0.046579	0.009123	0.052297	0.014937	-0.023033	-0.031092	-0.039584	-0.02978	-0.022127	-0.048943	0.071746	-0.009168	-0.032854	-0.019089	-0.022987	0.025717
LILRA2_cg19486673	0.011846	0.062905	0.043237	0.073193	0.051466	0.024453	-0.027348	-0.006541	0.059501	0.029052	0.011227	-0.017724	-0.049338	0.119616	0.053508	-0.02504	0.031243	0.053095	0.047854	0.025843	0.006488	0.029266	-0.01916	0.010404	0.031732	-0.041238	-0.030948	-0.032395	-0.047411	-0.070681	-0.039894	-0.045403	-0.047871	-0.053975	0.020962	0.067499	0.028477	-0.044179	-0.029154	-0.059176	-0.02865	-0.032001	-0.069031	0.081439	-0.037136	-0.051051	-0.021331	-0.021322	0.040095
SERPINB10_cg06156844	0.04133	0.066025	0.000446	0.055976	0.049405	-0.034582	-0.059035	-0.124036	0.113559	0.116988	0.021221	-0.011335	-0.023651	0.064728	0.04264	-0.063266	0.077747	0.029158	0.069383	0.022773	0.071373	0.048407	0.047943	-0.014754	0.01933	-0.039649	-0.023872	0.023475	-0.144599	-0.204032	-0.10898	0.008314	-0.046563	0.00671	-0.049091	0.103241	0.028405	-0.085737	-0.022604	-0.168574	-0.047022	-0.096241	-0.072446	0.108908	-0.020318	-0.095578	-0.004179	0.098759	0.069878
USP6NL_cg13706365	0.018293	0.041641	-0.018645	0.069875	0.03885	0.037155	-0.073179	-0.082441	0.085363	0.067187	0.033122	0.040415	-0.063813	0.072075	0.015112	-0.058897	0.059538	0.043984	0.056621	0.004642	0.054981	-0.003065	0.007304	0.06831	0.077484	-0.005719	-0.026563	-0.038195	-0.104846	-0.076042	-0.142397	0.033618	-0.042571	-0.006756	-0.031122	0.095256	0.062902	-0.030574	-0.082092	-0.172105	-0.026972	-0.074566	-0.126214	0.088787	-0.057226	-0.053862	0.0558	0.049736	-0.000569
TYMP_cg10416593	0.04491	0.014244	0.035179	0.082099	0.09971	0.061448	-0.046912	-0.000375	0.07672	0.061987	0.014715	-0.003956	-0.016196	0.063252	0.051831	-0.011357	0.09322	0.054565	0.103074	-0.006164	0.076107	0.062093	0.038345	0.066248	0.097818	-0.009979	-0.042871	-0.086833	-0.167908	-0.108235	-0.088157	-0.048793	-0.033322	-0.018256	-0.082814	0.097053	0.044366	-0.065143	-0.225798	-0.091709	-0.068341	-0.047176	-0.173007	0.003588	-0.020566	-0.056305	-0.001695	0.018025	0.128808
LHFPL2_cg02375208	0.117624	0.018248	-0.032467	0.066535	0.028455	0.045117	-0.058697	-0.086824	0.107163	0.10396	-0.055115	0.023031	-0.117792	0.117458	-0.012618	-0.084342	0.078123	0.061307	0.103172	0.044128	0.065288	0.017985	0.029422	-0.007371	0.064511	-0.009241	-0.023774	0.021453	-0.116404	-0.107215	-0.040312	-0.025823	-0.015501	-0.074488	-0.003472	0.09209	0.044542	-0.080623	-0.023322	-0.218987	-0.065918	-0.054948	-0.106596	0.083949	-0.015241	-0.117686	0.022358	0.04241	0.015279
FHL2_cg06320277	0.032118	0.014865	-0.003338	0.0849	0.035623	0.075472	-0.046929	-0.04758	0.063987	0.051883	0.03626	0.004001	-0.090814	0.045426	-0.004372	-0.039877	0.041231	0.042192	0.061766	0.04221	0.016666	0.041777	-0.011525	-0.003312	0.02437	-0.006602	-0.041118	-0.033027	-0.042372	-0.081269	-0.037487	-0.053705	-0.02398	-0.038139	-0.003661	0.06785	0.041114	-0.049935	-0.024179	-0.104081	-0.021182	-0.03418	0.006501	0.042247	-0.002731	-0.047703	0.00029	-0.003444	0.015206
IGF2BP3_cg21025494	0.034719	0.022023	0.017899	0.081504	0.04662	0.01515	-0.054298	-0.02396	0.094028	0.065999	-0.021241	0.013288	-0.084431	0.038162	-0.014825	-0.028876	0.006873	0.025872	0.046752	0.082749	0.057428	0.024952	0.019622	-0.00028	0.029949	-0.013921	-0.04861	0.022442	-0.043523	-0.097273	-0.026436	-0.064573	-0.011093	-0.046091	0.010962	0.050044	0.018883	-0.064511	-0.021304	-0.05012	-0.040079	-0.022677	-0.056605	0.007291	-0.041335	-0.038673	-0.001684	0.010407	0.079627
TFDP1_cg07276358	0.004836	0.008542	0.006705	0.066932	0.043858	0.006398	-0.029901	-0.038896	0.099989	0.060942	0.022158	0.0094	-0.042397	-0.031327	-0.002359	-0.007122	0.022278	0.042578	0.046301	0.065598	0.061251	0.068434	0.026553	0.053585	0.035583	0.005745	-0.055378	-0.068025	-0.036218	-0.113761	-0.132346	-0.00784	0.005621	-0.001372	-0.025361	0.06289	0.063148	-0.042994	-0.013069	-0.150115	-0.166127	0.0293	-0.146129	0.06648	-0.034722	-0.083525	-0.027289	-0.02432	0.135665
TFDP1_cg07804973	0.025605	0.020317	-0.001667	0.121139	0.038141	0.006617	-0.050343	-0.068811	0.122194	0.075688	0.048872	0.03322	-0.051345	0.028824	0.015031	-0.040833	0.01408	0.220134	0.069303	0.068091	0.089848	0.119714	0.033123	0.046201	0.050373	0.003094	-0.040482	-0.017368	-0.067278	-0.233815	-0.18961	0.007808	-0.006475	-0.034392	-0.002681	0.077328	0.074874	-0.130404	-0.048075	-0.28303	-0.12795	0.044784	-0.322208	0.120752	-0.040801	-0.167444	-0.013084	-0.006329	0.189404
REC8_cg01574481	0.038741	0.046689	-0.010073	0.142663	0.03782	0.049212	-0.087056	-0.086148	0.113794	0.04846	0.028034	0.056068	0.046685	0.094444	0.019421	-0.046006	0.078567	0.107023	0.084018	0.083291	0.00825	0.008699	0.014667	0.043621	-0.040697	-0.046381	-0.020621	-0.088906	-0.093042	-0.147891	-0.085415	-0.179539	-0.0763	-0.034551	0.057088	0.062311	-0.006301	-0.083651	-0.073607	-0.11908	-0.04778	-0.004378	-0.145306	0.133135	-0.013872	-0.165878	0.043886	0.024582	0.163008
REC8_cg16473141	-0.000768	0.01008	0.016987	0.074923	0.037629	0.033589	-0.089083	-0.076095	0.065098	0.005939	0.031064	0.034221	0.037779	0.046378	0.027459	-0.054851	0.084603	0.060836	0.058418	0.049157	0.031442	0.009718	-0.02555	0.015814	-0.004739	-0.023596	-0.055095	-0.003949	-0.059389	-0.096564	-0.03958	-0.088528	-0.04602	-0.021264	0.049272	0.036028	-0.004959	-0.07169	-0.01632	-0.073422	-0.021558	-0.045691	-0.08329	0.094903	-0.004644	-0.105335	0.027028	0.036564	0.154974
STAT1_cg08946713	0.056345	0.000617	0.003959	0.11858	0.082475	0.051944	-0.165884	-0.143124	0.129254	0.081017	0.062879	0.095595	-0.038142	0.094953	-0.035157	-0.049666	0.042863	0.060109	0.055292	0.12972	0.072613	-0.010498	0.086535	0.009864	0.016673	-0.015115	-0.033061	-0.097735	-0.071328	-0.134523	-0.044207	-0.111063	-0.006164	-0.05374	0.085087	0.020129	0.019489	-0.127648	-0.061193	-0.196042	-0.035144	-0.058491	-0.181689	0.126754	0.066032	-0.104728	0.002599	0.053442	0.100821
NACC2_cg03587907	0.020548	-1.5e-05	0.012923	0.114083	0.012562	0.023078	0.00404	-0.035977	0.034312	0.047693	-0.058042	0.018196	0.018851	0.034772	0.008159	-0.023541	0.051364	0.020423	0.061786	0.044855	0.044742	0.016867	-0.004035	-0.03555	0.046838	0.000146	-0.033076	-0.037402	-0.062414	-0.104467	-0.018762	-0.05283	0.006987	-0.047446	0.019348	0.076243	0.049119	-0.054872	-0.036292	-0.088417	-0.077103	-0.003763	-0.094993	0.08656	-0.019111	-0.080856	-0.02431	-0.001043	0.05698
SLC2A5_cg04901835	-0.037315	0.041812	0.039996	0.132104	0.085986	-0.014625	-0.012867	-0.037563	0.057032	0.05284	-0.018336	-0.027548	-0.042028	0.029608	-0.005781	-0.056237	0.078068	0.035397	0.077454	0.036043	0.078341	0.054979	0.045487	-0.033753	0.022368	-0.006616	-0.055126	-0.034721	-0.086143	-0.094525	-0.055847	0.034031	-0.057875	-0.061414	-0.027475	0.085555	0.010898	-0.072778	-0.069717	-0.117302	-0.019582	-0.036898	-0.149239	0.143094	-0.039274	-0.086304	0.042395	-0.013941	0.082752
MPO_cg04988978	0.021609	0.037893	-0.001442	0.114376	0.062097	-0.00878	-0.052479	-0.024559	0.114417	0.090397	0.005708	-0.029471	-0.04947	0.017838	0.046477	-0.014249	0.082679	0.038586	0.057741	-0.035298	0.018644	0.010782	-0.006052	0.016547	0.052127	0.042532	-0.03821	-0.060563	-0.088651	-0.125041	-0.080376	-0.049451	-0.007051	-0.027704	-0.039295	0.103049	0.011541	-0.093733	-0.082652	-0.138899	-0.041852	-0.042215	-0.150338	0.075911	-0.043771	-0.073305	-0.006966	0.022596	0.134292
NCF2_cg09076123	0.013833	0.04917	0.035495	0.156773	0.058982	0.005999	-0.083288	-0.021611	0.117591	0.09396	0.002512	-0.051686	-0.096076	0.039679	0.044936	-0.065224	0.028209	0.065905	0.070498	-0.019265	0.035284	0.033542	0.000836	-0.021844	0.071833	0.060873	-0.043843	-0.021854	-0.098442	-0.126334	-0.08657	-0.067063	-0.00999	-0.00162	-0.036597	0.082522	0.011206	-0.090223	-0.052962	-0.135643	0.032883	-0.023281	-0.132386	0.09546	-0.021313	-0.097395	-0.008534	0.008743	0.041363
RBM47_cg03283282	-0.014988	0.035168	0.044156	0.110166	0.053751	0.037162	-0.057246	-0.03918	0.124339	0.049412	0.002998	-0.042902	-0.049641	0.05216	0.009872	-0.04357	0.041951	0.087245	0.050215	0.037271	0.074548	0.030241	-0.000854	-0.021098	0.03725	-0.034136	-0.040901	-0.031606	-0.070902	-0.077789	-0.052104	-0.01727	-0.057176	-0.036541	-0.013299	0.132692	0.023625	-0.064357	-0.060487	-0.071358	-0.053393	-0.054636	-0.080296	0.036481	-0.046822	-0.074341	-0.019348	0.001278	0.002156
CD68_cg05209483	0.008397	0.031749	-0.004916	0.155575	0.069115	-0.008421	-0.050124	-0.029736	0.140706	0.080167	-0.015591	-0.040639	-0.065983	0.037429	0.009071	-0.056156	0.101502	0.076443	0.015536	-0.046649	0.051234	0.035262	0.011086	-0.016861	0.079378	-0.022715	-0.045681	-0.045306	-0.066898	-0.085065	-0.073272	-0.027752	-0.076762	-0.06805	-0.0564	0.172765	0.002791	-0.068532	-0.065668	-0.085119	-0.026188	-0.049202	-0.088289	0.088508	-0.059011	-0.069307	-0.000111	-0.018477	-0.019181
HMGB1_cg01504447	-0.014811	0.089001	-0.003422	0.107107	0.093992	0.046833	-0.058176	-0.053467	0.152234	0.077659	-0.017476	-0.015028	-0.012924	0.07626	0.020361	-0.062284	0.144635	0.083344	0.049478	-0.027393	0.029941	0.069913	0.000812	-0.03471	-0.00499	-0.02899	-0.054067	-0.014417	-0.09354	-0.099299	-0.09306	-0.031519	-0.068688	-0.071936	-0.023427	0.112745	0.005054	-0.078396	-0.081278	-0.09164	-0.032426	-0.03898	-0.109626	0.102735	-0.031889	-0.08617	-0.044874	-0.017443	0.067994
TXNDC5_cg08880817	0.010157	0.047041	0.009127	0.080671	0.055553	0.027097	-0.067952	-0.017639	0.084756	0.044114	0.0155	-0.015967	-0.009477	0.053664	0.035191	-0.036506	0.075484	0.060439	0.03458	-0.026251	0.018305	0.037288	0.027336	-0.00714	0.043357	0.011914	-0.030846	-0.012758	-0.091029	-0.110081	-0.047658	-0.044027	-0.046535	-0.041223	-0.027895	0.077359	0.013372	-0.066289	-0.047038	-0.117956	-0.018209	-0.013888	-0.099466	0.096626	-0.030205	-0.070997	0.000218	-0.024808	0.032363
GAPDH_cg00252813	-0.01301	0.04213	0.017076	0.110034	0.051736	0.042125	-0.018937	-6.7e-05	0.097126	0.060818	0.019444	-0.051441	-0.07474	0.051013	0.034668	-0.026482	0.085911	0.058113	0.049507	-0.013169	0.050598	0.010892	-0.007586	-0.022676	0.035284	0.009408	-0.047714	-0.009446	-0.082785	-0.08825	-0.072819	-0.03918	-0.047052	-0.048985	-0.042982	0.080461	0.017208	-0.079425	-0.064741	-0.11039	-0.024297	-0.024853	-0.134577	0.06617	-0.044183	-0.057277	-0.009145	-0.007414	0.022609
GAPDH_cg02519286	0.000198	0.034332	-0.001247	0.085494	0.043677	0.009451	-0.011244	-0.004371	0.096251	0.062739	-0.009795	-0.044502	-0.027062	0.032164	0.01998	-0.018973	0.076822	0.03581	0.021056	-0.02456	0.031139	0.029667	-0.008423	-0.019537	0.019469	-0.012338	-0.037556	-0.013406	-0.061066	-0.078986	-0.055365	-0.011138	-0.056601	-0.038361	-0.030211	0.054318	0.005295	-0.035489	-0.039201	-0.075701	-0.015932	-0.040536	-0.088072	0.0558	-0.026201	-0.020333	-0.005912	-0.012787	0.024759
GAPDH_cg15350627	0.032022	0.03292	0.013839	0.089067	0.055823	0.032466	-0.035716	-0.003741	0.081635	0.063383	-0.004876	-0.005673	-0.044022	0.045943	0.023681	-0.047661	0.063444	0.055337	0.036854	-0.00507	0.050731	0.091063	-0.005318	-0.013929	0.02649	-0.005983	-0.01684	-0.022017	-0.066579	-0.098619	-0.080159	-0.022614	-0.062011	-0.05379	-0.03922	0.065369	0.00404	-0.072652	-0.070238	-0.10777	-0.028506	-0.047237	-0.117838	0.087306	-0.032807	-0.069751	-0.025967	-0.024449	0.055178
CREG1_cg21783847	0.016208	0.03002	0.016243	0.094387	0.046942	0.038817	-0.040753	-0.024405	0.092371	0.064555	-0.001026	-0.004037	-0.010945	0.04963	-0.000231	-0.028258	0.021703	0.039481	0.030183	0.005569	0.029552	0.02115	0.018391	0.008553	0.025201	0.014796	-0.027682	-0.005494	-0.06578	-0.086277	-0.059803	-0.03554	-0.004404	-0.047822	-0.008598	0.050425	0.01563	-0.061931	-0.052255	-0.074615	-0.021626	-0.039485	-0.098986	0.042131	-0.013719	-0.054258	-0.016244	-0.007089	0.012913
NCF4_cg08612539	0.003855	0.020374	0.001281	0.070397	0.039047	0.003343	-0.040595	-0.034226	0.108611	0.113211	0.023925	-0.006006	-0.067277	0.042176	0.029167	-0.040505	0.071943	0.051134	0.00858	-0.015127	0.043162	0.024389	0.000431	0.023248	0.047378	-0.023873	-0.030273	-0.024079	-0.067232	-0.11636	-0.041886	-0.008945	-0.054521	-0.061831	-0.018806	0.080261	0.047757	-0.05693	-0.074005	-0.108266	-0.013609	-0.01046	-0.112379	0.094552	-0.029807	-0.092106	-0.036639	0.012194	0.021211
OR2B2_cg19173375	-0.019152	0.064701	0.048323	0.12393	0.134078	0.059879	-0.061556	-0.114666	0.153447	0.100234	-0.024301	-0.016908	-0.055631	0.165939	0.046308	-0.153843	0.072636	0.078448	0.125846	0.076393	0.114653	0.037966	0.014694	-0.052451	0.14512	0.06259	-0.099605	0.007166	-0.149551	-0.206669	-0.163372	-0.127979	-0.042103	-0.170415	-0.007804	0.219186	0.039374	-0.166179	-0.161221	-0.191384	-0.04428	-0.131369	-0.21247	0.220643	-0.07514	-0.16392	-0.007683	0.03806	0.15715
ATL3_cg26412374	-0.031715	0.074373	0.018712	0.15869	0.044756	0.072013	-0.126975	-0.132653	0.243716	0.159748	-0.016641	-0.002899	-0.022699	0.112681	0.054377	-0.117866	0.213045	0.131307	0.140058	-0.035571	0.118908	0.056275	0.07277	-0.0646	0.058956	0.006584	-0.071961	-0.109068	-0.19109	-0.199318	-0.171379	-0.083797	-0.004791	-0.098555	0.021309	0.189585	-0.001742	-0.153819	-0.151296	-0.177223	-0.099707	-0.121714	-0.205016	0.17914	-0.116273	-0.169272	-0.079	0.022753	0.142109
RNASE6_cg10934032	-0.003861	0.031787	0.023396	0.101072	0.034793	0.045541	-0.043476	-0.040158	0.058078	0.036261	-0.017749	0.018921	-0.053875	0.02809	-0.00312	-0.040943	0.065367	0.027192	0.021903	0.02964	0.016173	0.004233	0.023664	-0.000361	-0.008667	0.002401	-0.040965	-0.013115	-0.045157	-0.068805	-0.03546	-0.037306	-0.033706	-0.041901	0.024262	0.061937	0.054408	-0.041676	-0.04522	-0.056402	-0.026179	-0.041947	-0.069356	0.089397	-0.010669	-0.073285	-0.014351	-0.005102	0.008413
IRAK3_cg19995654	0.033792	0.080846	0.039668	0.140281	0.109316	0.080188	-0.113785	-0.004738	0.158118	0.056723	0.018546	-0.017066	-0.072075	0.011987	0.028796	-0.088231	0.165165	0.094928	0.070126	0.00281	0.032322	0.10664	0.030798	0.014068	0.087778	0.034055	-0.125078	-0.071841	-0.105434	-0.182289	-0.100267	-0.064861	-0.085679	-0.153856	0.057237	0.120721	-0.007944	-0.074412	-0.020377	-0.166112	-0.058363	-0.125378	-0.144498	0.160402	0.021232	-0.066207	-0.001723	-0.039569	0.012883
AKIRIN2_cg15991104	-0.010025	0.043207	0.014391	0.033066	0.032784	0.049106	-0.054116	-0.013573	0.05366	0.082242	-0.007887	0.01579	-0.043232	0.030953	0.03261	-0.03346	0.069853	0.02892	0.012575	0.02492	0.000257	0.046074	0.014985	-0.012127	0.019553	0.013414	-0.032025	-0.016653	-0.050126	-0.054326	-0.037253	-0.025417	-0.032827	-0.033738	-0.021692	0.036223	0.021577	-0.057209	-0.042977	-0.053815	-0.024702	-0.033562	-0.047822	0.05049	0.001629	-0.043023	0.009199	0.00388	0.021342
METTL7A_cg18399183	-0.015978	0.01614	-0.001026	0.051939	0.037161	0.023495	-0.056589	-0.01539	0.04537	0.046934	-0.029213	0.013026	-0.046842	0.040005	0.028276	-0.01336	0.070653	0.034058	0.065745	0.011337	0.034359	0.040341	0.019866	-0.006828	0.018761	-0.018068	-0.028916	-0.025839	-0.088193	-0.097588	-0.016651	0.01128	-0.018734	-0.009787	0.012878	0.082744	0.026511	-0.050624	-0.029548	-0.04881	-0.002385	-0.044605	-0.06668	0.054856	-0.028976	-0.052728	0.002196	-0.014433	-0.00251
TIMP2_cg07382998	0.006809	0.007281	0.022983	0.09689	0.033445	0.016599	-0.049666	-0.03523	0.078705	0.025892	0.036074	0.018399	-0.073857	0.051403	0.030798	-0.045219	0.04265	0.038155	0.067254	0.048199	0.034803	0.021059	0.034108	0.049975	0.044168	-0.022044	0.004449	-0.053356	-0.088433	-0.08996	-0.054162	-0.029383	-0.043931	-0.058213	0.008934	0.038287	0.015055	-0.061745	-0.005523	-0.08984	-0.044974	-0.001088	-0.104415	0.13104	-0.025181	-0.094528	-0.024511	0.007857	0.059709
C5AR1_cg10224107	0.005354	0.013358	0.023779	0.037041	0.023904	0.036531	-0.044313	-0.019575	0.040278	0.030894	0.042468	0.00743	-0.049061	0.036185	0.026465	-0.023745	0.038991	0.021036	0.017321	-0.003725	0.023818	0.02307	0.005128	0.018199	0.002329	-0.029511	-0.007073	-0.023923	-0.041008	-0.058353	-0.009372	-0.008918	-0.031879	-0.03294	0.004182	0.044004	0.03585	-0.032407	-0.022941	-0.061564	-0.034968	-0.01088	-0.058239	0.077851	-0.028839	-0.042477	-0.019716	0.013404	0.009353
RIN2_cg00009196	0.022905	0.077411	-0.0235	0.080594	0.078697	0.044024	-0.0193	-0.048732	0.06784	0.022944	-0.003115	0.006309	-0.095431	0.071399	0.01558	-0.090681	0.044487	0.029737	0.160499	0.027691	0.013642	0.000985	0.003698	-0.008854	0.002629	-0.00105	-0.07787	-0.012299	-0.066254	-0.12036	-0.062481	-0.058266	-0.003649	-0.007451	0.027145	0.050746	0.072367	-0.080745	-0.035493	-0.11514	-0.033132	-0.043668	-0.129337	0.051383	-0.009975	-0.061594	0.019844	0.03043	0.098521
ICA1_cg10798171	-0.004306	0.032943	0.015372	0.035553	0.079261	0.010003	-0.063394	-0.022508	0.072517	0.049746	-0.016601	0.021519	-0.039219	0.036439	0.031791	-0.053798	0.013045	0.020467	0.076152	0.010185	0.036551	0.002554	0.027826	-0.025877	0.04262	0.020807	-0.063012	-0.026148	-0.03109	-0.085469	-0.051838	-0.034379	-0.008505	-0.009384	0.01018	0.036268	0.033782	-0.049723	-0.006591	-0.077267	-0.042914	-0.010665	-0.068641	0.07711	0.006001	-0.054107	-0.019804	0.005706	0.015431
AGPAT2_cg06255004	0.007165	0.115464	-0.008304	0.131219	0.162498	0.123833	-0.115046	-0.111194	0.221441	0.083727	0.024313	0.106595	-0.054336	0.068413	0.109935	-0.149198	0.087858	0.133484	0.079966	0.039136	0.070932	0.011738	0.052362	0.052178	0.02382	-0.03071	-0.124773	-0.127234	-0.179555	-0.185914	-0.135786	-0.105202	0.016349	-0.145676	0.025116	0.122293	0.089565	-0.119946	-0.10327	-0.151886	-0.118922	-0.047468	-0.173585	0.106906	0.049105	-0.140112	-0.091445	-0.076763	0.305696
SPATS2L_cg08153883	0.043242	0.030087	0.014603	0.031537	0.074131	0.072222	-0.040811	-0.016182	0.072643	0.017539	-0.000792	0.007855	-0.0007	0.074043	0.034815	-0.04029	0.058677	0.030976	0.064336	0.052168	0.025833	0.031481	0.033074	0.004982	0.010168	-0.001085	-0.035046	-0.043527	-0.073714	-0.089102	-0.044842	-0.049451	-0.016311	-0.048386	-0.009888	0.013312	0.029146	-0.045071	-0.041133	-0.06865	-0.037705	-0.036273	-0.086099	0.037642	-0.011322	-0.065404	-0.020562	-0.042862	0.090623
RBM47_cg10019467	-0.007453	0.039198	-0.030071	0.121231	0.029379	0.048236	-0.076618	-0.083216	0.118135	0.093492	-0.018183	0.060991	-0.084456	0.075283	0.006686	-0.03721	0.039439	0.045169	0.084408	0.027368	0.058098	0.046398	0.01888	0.027526	0.068326	-0.034826	-0.083877	-0.151775	-0.108942	-0.131572	-0.032909	-0.021185	-0.038656	-0.060545	-0.008575	0.101442	0.034848	-0.068628	-0.063259	-0.124525	-0.020152	-0.050451	-0.153168	0.061279	-0.019693	-0.079928	0.029295	0.017461	0.072651
HCK_cg02311725	0.031723	0.018275	-0.004101	0.062823	0.041832	0.033549	-0.044262	-0.048085	0.060634	0.037736	0.055167	0.006775	-0.031649	0.070842	-0.004106	-0.033339	0.022038	0.020796	0.07709	0.057441	0.05953	-0.003591	0.01752	0.03764	-0.008478	0.012112	-0.031881	-0.037628	-0.081784	-0.100576	-0.032994	-0.049969	-0.004692	-0.060678	0.011327	0.029745	0.022437	-0.050671	-0.028203	-0.047597	-0.054926	0.021816	-0.108571	0.054173	-0.021692	-0.098233	-0.007873	0.018896	0.046434
JDP2_cg10444281	0.004092	0.01703	0.013705	0.073947	0.042794	0.019677	-0.025669	-0.037155	0.046602	0.04969	0.041806	0.008072	0.018144	0.041539	-0.003417	-0.017922	0.037049	0.014097	0.059196	0.04629	0.044032	-0.004628	0.00305	-0.000731	0.001758	0.007891	-0.019968	-0.001594	-0.06084	-0.088026	-0.035187	-0.061992	-0.027589	-0.042272	0.014639	0.041244	-0.002046	-0.034659	-0.018666	-0.065477	-0.066707	-0.013001	-0.082752	0.053787	-0.024223	-0.070619	-0.001248	0.034208	0.054763
TP53I3_cg03566479	0.021821	0.038681	-0.014266	0.109269	0.059096	0.069506	-0.066431	-0.043163	0.078537	0.016606	0.061801	0.01568	0.011474	0.051298	0.011601	-0.054917	-0.001335	0.076915	0.054526	0.027698	0.045991	0.027406	0.035765	0.058143	0.014686	-0.006707	-0.036794	-0.071623	-0.069857	-0.106892	-0.0405	-0.072139	-0.027136	-0.030326	0.052791	0.033813	0.013726	-0.062088	-0.012076	-0.125492	-0.050062	-0.006432	-0.124542	0.07942	-0.009101	-0.114023	-0.005217	-0.010179	0.059698
TP53I3_cg08965143	0.043942	0.04573	-0.002061	0.146388	0.094361	0.075334	-0.039002	-0.039518	0.131322	0.038206	0.03681	-0.024843	0.026526	0.082474	0.027516	-0.079006	0.040173	0.110588	0.08566	0.027873	0.065768	0.043156	0.03463	0.072407	0.01265	-0.001241	-0.121513	-0.070763	-0.176489	-0.197483	-0.094648	-0.073321	-0.042661	-0.094892	-0.009259	0.057347	-0.020944	-0.127269	-0.036218	-0.17354	-0.069	-0.009585	-0.200545	0.086891	0.018853	-0.152681	0.063302	0.023207	0.208075
IGF2BP3_cg02302089	-0.020657	-0.020386	0.001708	0.103051	0.048567	0.02889	-0.164595	-0.086179	0.107854	0.10387	0.035111	0.046289	-0.057318	0.129747	-0.015804	-0.043159	0.160026	0.076375	0.043653	-0.011717	0.055554	0.052683	0.091738	0.020309	0.048575	-0.061115	-0.116837	-0.061391	-0.053832	-0.225029	-0.049458	-0.002411	-0.02072	-0.083504	-0.013672	0.137122	0.021406	-0.114065	-0.082905	-0.205913	-0.051133	-0.047178	-0.168373	0.123777	-0.011365	-0.124135	0.008373	0.032298	0.097319
EMILIN2_cg01168584	0.088499	0.076831	-0.009555	0.180884	0.087794	0.048751	-0.155933	-0.081437	0.197107	0.164106	0.053528	0.003045	-0.09258	0.113683	0.029551	-0.050192	0.214434	0.119221	0.12361	0.061989	0.122865	0.07124	0.015626	-0.008866	0.096695	-0.102505	-0.250671	-0.118727	-0.174107	-0.282998	-0.172775	-0.175521	-0.108291	-0.216824	-0.011295	0.173124	0.121887	-0.21297	-0.111817	-0.200951	-0.018617	0.013083	-0.255081	0.118132	-0.004167	-0.10787	-0.065993	0.060535	0.252629
TPST1_cg03193328	0.027179	0.029244	0.027918	0.063418	0.057005	0.046382	-0.054339	-0.044676	0.133261	0.089891	0.027823	0.012494	-0.083498	0.034611	0.018237	-0.013271	0.014612	0.077575	0.051885	0.067004	0.027966	0.057911	0.026603	0.000352	0.017976	-0.021569	-0.041278	-0.063978	-0.096575	-0.12585	-0.068471	-0.093054	-0.059135	-0.030398	-0.007786	0.089885	0.021351	-0.088138	-0.046917	-0.117829	-0.078427	-0.03021	-0.128011	0.075751	-0.056546	-0.081005	0.003373	-0.013239	0.105504
MS4A4A_cg08564601	0.047462	0.06759	0.005651	0.139642	0.094454	0.06082	-0.071285	-0.024204	0.096863	0.080157	0.000101	0.00422	-0.110742	0.096335	0.03943	-0.04535	0.048266	0.032507	0.088479	0.045251	0.108504	0.036728	0.001585	0.021052	0.006818	-0.019404	-0.038662	-0.056718	-0.089256	-0.155178	-0.085943	-0.056174	-0.003478	-0.093418	0.033193	0.092652	0.011025	-0.084723	-0.075173	-0.129507	-0.084764	-0.011245	-0.160837	0.048792	-0.025504	-0.101119	-0.018369	-0.00372	0.083085
FAM46A_cg02663821	0.030075	0.04418	-0.002888	0.091986	0.057804	0.034521	-0.080426	-0.031539	0.075283	0.036503	-0.025839	0.03858	-0.053398	0.052149	0.007167	-0.054189	0.015496	0.071464	0.046501	0.042269	0.047441	0.018501	0.03268	0.048184	0.019569	0.029644	-0.055336	-0.049854	-0.083327	-0.118705	-0.046992	-0.055397	-0.027292	-0.030037	-0.004612	0.07557	0.003174	-0.073409	-0.032177	-0.105257	-0.022801	-0.040444	-0.125778	0.096054	-0.020864	-0.076971	0.003966	0.025398	0.081442
ST3GAL6_cg24969820	0.035106	0.037464	0.001682	0.093963	0.066014	0.0551	-0.063442	-0.035043	0.117969	0.07957	0.033673	0.000932	-0.081417	0.046677	0.005768	-0.053856	0.069862	0.045946	0.035906	-0.015754	0.048992	0.040973	0.018843	-0.023214	0.021607	-0.00268	-0.047604	-0.018752	-0.084811	-0.133261	-0.076814	-0.069317	-0.037202	-0.068432	-0.004785	0.103763	-0.029948	-0.092467	-0.065477	-0.116278	-0.052087	-0.061306	-0.131156	0.099495	-0.050145	-0.060099	0.004978	0.045951	0.111559
ELANE_cg07239938	0.01544	0.020272	0.011125	0.14768	0.034007	0.032558	-0.126062	-0.091892	0.111218	0.107278	0.052561	0.033037	-0.023492	0.051076	0.043492	-0.004855	0.066232	0.099061	0.04891	0.035419	0.045483	0.00531	0.038978	0.033261	0.074805	-0.003368	-0.068925	-0.088403	-0.123287	-0.166852	-0.094928	-0.086313	0.034017	-0.056245	-0.035043	0.124205	0.025203	-0.128834	-0.057997	-0.152605	-0.049419	-0.06036	-0.190981	0.07906	-0.037668	-0.068792	-0.004161	0.036172	0.098005
GNG7_cg04603130	0.008684	0.011539	0.011148	0.241394	0.081953	0.067949	-0.155542	-0.109162	0.165768	0.156165	-0.006393	0.026528	-0.041341	0.227577	0.061646	-0.092862	0.098718	0.078137	0.144682	0.059358	0.112106	-0.010321	0.07811	0.054142	0.031028	-0.043519	-0.080727	-0.175839	-0.219464	-0.301462	-0.159672	-0.133025	-0.034853	-0.114851	-0.06126	0.234465	0.118279	-0.147555	-0.089841	-0.288	-0.114751	-0.01062	-0.334123	0.230615	-0.111608	-0.211713	0.022434	0.073232	0.207206
UHRF1_cg08132815	0.069474	0.016783	0.051211	0.174609	0.122128	0.031302	-0.120903	-0.107113	0.136544	0.133034	0.00916	0.019694	-0.154846	0.11236	0.013779	-0.047232	0.059311	0.097634	0.107999	0.064677	0.08737	0.051009	0.034456	0.041318	0.028013	-0.054843	-0.071901	-0.101773	-0.286646	-0.332128	-0.154643	-0.105819	-0.004106	-0.025944	-0.011793	0.209652	0.150619	-0.095589	-0.060442	-0.287782	-0.093597	-0.071704	-0.373371	0.21845	-0.041807	-0.226236	0.05661	0.109885	0.232546
DLEU2_cg01752594	0.102976	0.035912	0.012001	0.190944	0.040397	0.016038	-0.130412	-0.114955	0.137306	0.156812	0.114783	-0.010565	-0.189493	0.213676	0.010028	-0.132499	0.160418	0.076079	0.161617	0.043246	0.091218	0.018638	0.065014	0.051882	0.050909	0.053105	-0.105397	-0.134766	-0.176897	-0.291661	-0.144856	-0.062206	-0.082583	-0.057335	-0.030931	0.19192	0.146763	-0.218509	-0.094879	-0.299496	-0.07959	-0.067426	-0.243402	0.175394	-0.06941	-0.161726	-0.015282	0.080431	0.165278
TNFAIP6_cg01942558	0.173387	0.023914	0.011666	0.235391	0.135023	0.082114	-0.169188	-0.165973	0.259001	0.199019	0.070492	0.056453	-0.234326	0.170425	0.004438	-0.177065	0.17213	0.121006	0.171776	0.011906	0.156372	0.12071	0.075978	0.030749	0.111371	0.030594	-0.183725	-0.089548	-0.291635	-0.397403	-0.182022	-0.060884	0.033799	-0.089796	-0.042272	0.252594	0.205438	-0.317298	-0.137492	-0.379829	-0.069353	-0.035033	-0.426092	0.182827	-0.12701	-0.289875	0.024769	0.175597	0.097655
TRIB1_cg02160684	0.146237	0.065358	0.056473	0.260581	0.157083	0.051664	-0.176777	-0.264666	0.28889	0.229889	0.044328	0.080417	-0.295836	0.163643	0.005048	-0.222593	0.154183	0.142549	0.260838	0.145149	0.141907	0.072754	0.111615	0.065145	0.111934	0.051107	-0.221902	-0.235794	-0.312606	-0.352383	-0.205661	-0.195716	-0.049323	-0.060261	-0.049613	0.226514	0.148867	-0.299697	-0.215755	-0.323006	-0.082916	-0.006254	-0.373338	0.202756	-0.078771	-0.3162	0.040083	0.136927	0.148443
ARHGAP24_cg02394698	0.097308	0.065049	0.004694	0.19371	0.06973	0.02376	-0.100636	-0.07743	0.176035	0.095131	0.001399	0.018036	-0.116769	0.121365	0.04286	-0.077968	0.092567	0.120546	0.166421	0.003607	0.098099	0.041144	-0.003187	-0.038459	0.080959	0.002326	-0.112754	-0.045998	-0.177878	-0.232721	-0.134478	-0.05641	-0.035708	-0.021544	-0.073499	0.16069	0.035565	-0.146355	-0.153871	-0.201869	-0.067221	-0.069882	-0.253551	0.140665	-0.038099	-0.208437	-0.013677	0.037623	0.190149
ENTPD1_cg13471990	0.040937	0.049345	-0.012071	0.219218	0.067518	0.029843	-0.124049	-0.059882	0.173744	0.131047	-0.011432	-0.016208	-0.096332	0.080924	0.04805	-0.117317	0.076511	0.080191	0.086635	0.008764	0.050217	0.030026	0.007618	-0.006153	0.091595	0.013426	-0.091798	-0.082237	-0.132243	-0.198149	-0.111517	-0.100247	-0.00347	-0.042534	-0.034406	0.15027	0.058308	-0.152226	-0.099977	-0.195673	-0.044819	-0.070525	-0.224232	0.138281	-0.037121	-0.143513	0.018915	0.051427	0.125267
ENTPD1_cg04451770	0.072709	0.049479	-0.009676	0.168686	0.093752	0.084481	-0.100674	-0.094152	0.130101	0.080317	0.02136	0.00578	-0.088268	0.09697	0.040444	-0.129336	0.108833	0.105116	0.127659	0.019911	0.058247	0.020757	0.01546	0.034827	0.092217	-0.011041	-0.080249	-0.066636	-0.157188	-0.205023	-0.139064	-0.136993	-0.002605	-0.064438	-0.020858	0.102074	0.090296	-0.12677	-0.10032	-0.193061	-0.067077	-0.050498	-0.2862	0.16223	-0.068699	-0.146217	-0.000325	0.0834	0.152626
ENTPD1_cg10381771	0.044177	0.061377	0.032462	0.230228	0.102374	0.066825	-0.094526	-0.093844	0.165724	0.10597	0.036662	-0.001951	-0.093527	0.117676	0.019505	-0.125698	0.09493	0.097661	0.147966	0.015561	0.080436	0.009312	0.031125	-0.000766	0.079626	0.000981	-0.064768	-0.092839	-0.167816	-0.256274	-0.160952	-0.137462	-0.016114	-0.065206	-0.01786	0.150429	0.098935	-0.160674	-0.130193	-0.209922	-0.084662	-0.054493	-0.293936	0.183855	-0.060031	-0.184237	-0.011645	0.067171	0.110924
ENTPD1_cg12497543	0.036329	0.024787	-0.007958	0.186009	0.092061	0.06976	-0.119967	-0.069947	0.127531	0.060861	0.033957	0.022071	-0.144201	0.09832	0.031032	-0.100575	0.054819	0.09017	0.187044	0.013174	0.051239	0.019633	0.041306	0.00466	0.073179	0.000489	-0.082271	-0.070122	-0.160861	-0.237701	-0.139337	-0.144498	-0.01285	-0.046962	-0.027307	0.134043	0.106761	-0.146748	-0.102462	-0.196995	-0.057269	-0.036881	-0.267034	0.189196	-0.064934	-0.153738	0.022646	0.048224	0.147796
IRAK3_cg01183510	0.065792	0.060257	-0.025831	0.192754	0.124927	0.080552	-0.070888	-0.10513	0.178671	0.141883	0.054347	0.019566	-0.096534	0.132002	0.026789	-0.109344	0.094533	0.101195	0.163105	0.096497	0.066794	0.037768	0.078965	0.01919	0.071924	-0.016343	-0.103238	-0.085195	-0.177528	-0.211791	-0.120792	-0.172782	-0.038992	-0.077623	-0.007749	0.109942	0.088595	-0.149146	-0.110417	-0.248022	-0.051566	-0.075394	-0.314356	0.175827	-0.032227	-0.1774	-0.01084	0.012037	0.168546
LGALS3_cg20008101	0.139958	0.061676	-0.009982	0.27134	0.145161	0.06246	-0.155392	-0.170698	0.199021	0.216474	0.064565	0.034084	-0.095806	0.134983	0.01222	-0.111114	0.130576	0.150743	0.165436	0.087788	0.070644	0.072084	0.039393	0.046499	0.049477	0.053857	-0.097405	-0.116664	-0.260474	-0.343913	-0.168993	-0.248299	-0.009039	-0.119182	-0.051094	0.200853	0.086737	-0.262836	-0.108535	-0.328653	-0.096408	-0.072641	-0.41085	0.253404	-0.034724	-0.180585	-0.027873	0.090564	0.242621
DHRS9_cg01462353	0.082033	0.056824	0.019125	0.225616	0.10659	0.055901	-0.150239	-0.124359	0.176861	0.155836	0.026005	0.047613	-0.204584	0.148187	0.04963	-0.119608	0.172997	0.129097	0.153085	0.039152	0.059663	0.037875	0.042147	0.048417	0.066577	0.030947	-0.114975	-0.159518	-0.227798	-0.309419	-0.164386	-0.065158	-0.05109	0.006473	-0.003325	0.167357	0.131906	-0.211408	-0.147294	-0.318532	-0.066619	-0.060164	-0.365682	0.166685	-0.132268	-0.230251	-0.031536	0.085765	0.212641
TNFAIP6_cg09727050	0.105607	0.061462	0.001973	0.162274	0.113596	0.091607	-0.124432	-0.140656	0.203824	0.174615	0.046646	-0.006626	-0.208864	0.202933	0.044299	-0.127112	0.152207	0.101437	0.212901	0.045948	0.098142	0.01802	0.026308	0.031062	0.105492	0.02609	-0.092464	-0.153665	-0.247311	-0.335503	-0.154833	-0.140868	-0.03318	-0.002692	-0.042288	0.220117	0.130696	-0.251341	-0.115234	-0.303169	-0.075376	-0.105513	-0.346241	0.177944	-0.061405	-0.225824	0.006682	0.109146	0.16432
FAM46A_cg21727359	0.103753	0.049269	0.007739	0.1965	0.090521	0.032868	-0.160743	-0.101526	0.175547	0.148103	0.042815	0.01447	-0.056996	0.12647	0.02267	-0.155201	0.118811	0.119878	0.105533	-0.001714	0.093164	0.022001	0.029118	0.037851	0.05489	0.02497	-0.076244	-0.103567	-0.227246	-0.281644	-0.148487	-0.096401	-0.055941	-0.020152	-0.056148	0.20209	0.132914	-0.183828	-0.158871	-0.259895	-0.022923	-0.072424	-0.309333	0.167984	-0.066822	-0.245302	0.001943	0.122797	0.14393
ETNK1_cg10456459	0.201901	0.115599	-0.016031	0.223462	0.101594	0.073811	-0.061129	-0.149076	0.214792	0.139613	0.0608	0.021462	-0.10026	0.208501	0.061619	-0.198457	0.122426	0.080193	0.181433	0.040999	0.103061	0.050978	0.075818	0.027204	0.090362	0.012825	-0.123284	-0.132898	-0.236991	-0.374997	-0.181905	-0.16977	-0.017757	-0.1285	-0.021877	0.264421	0.198337	-0.325706	-0.115436	-0.339551	-0.082043	-0.084324	-0.402214	0.210637	-0.102967	-0.290784	-0.022974	-0.00862	0.230041
FUT4_cg02856190	0.139873	0.017871	-0.010645	0.151222	0.079597	0.060952	-0.09455	-0.119258	0.152877	0.140773	0.073293	-0.00603	-0.131074	0.170193	0.01594	-0.128037	0.111597	0.064728	0.160809	0.040784	0.106292	0.024218	0.027316	-0.001104	0.029798	-0.012273	-0.094453	-0.128099	-0.188303	-0.276079	-0.142565	-0.060153	-0.035836	-0.047097	-0.011243	0.161737	0.131028	-0.18777	-0.128498	-0.258269	-0.104638	-0.087586	-0.305324	0.197725	-0.067772	-0.171327	-0.004938	0.094907	0.252452
OLR1_cg21249659	0.142145	0.077566	-0.015372	0.167937	0.10018	0.039567	-0.099722	-0.099087	0.128966	0.14204	0.016108	0.007909	-0.115186	0.11725	0.025728	-0.110863	0.093911	0.047459	0.147758	0.023744	0.056651	0.013524	0.023737	-0.014481	0.068447	0.007595	-0.106085	-0.096249	-0.184199	-0.276942	-0.158795	-0.03146	-0.053052	0.012038	-0.004894	0.165335	0.1616	-0.188351	-0.126125	-0.23412	-0.086873	-0.079176	-0.322788	0.154842	-0.081189	-0.173666	-0.00745	0.102265	0.20146
PPARG_cg18537222	0.176191	0.0776	-0.007325	0.216977	0.112145	0.110352	-0.084353	-0.152535	0.212694	0.208043	0.0385	0.077894	-0.138775	0.150376	0.000969	-0.195501	0.093006	0.095146	0.151312	0.08363	0.121731	-0.000977	0.061865	-0.031661	0.05999	0.018368	-0.191953	-0.163036	-0.265302	-0.386394	-0.171257	-0.115444	0.0231	-0.121152	-0.0189	0.243597	0.175058	-0.269654	-0.195173	-0.325542	-0.145002	-0.085039	-0.423546	0.217389	-0.07017	-0.26841	0.041838	0.130784	0.207337
CSTA_cg14664412	0.106153	0.036562	-0.021198	0.218916	0.078732	0.032672	-0.095222	-0.131111	0.198341	0.141807	0.079853	0.012241	-0.080113	0.13258	0.021028	-0.114075	0.109808	0.095674	0.164881	0.060686	0.093817	0.044973	0.06498	0.001184	0.062568	0.003483	-0.1245	-0.192576	-0.225812	-0.313211	-0.169756	-0.122283	-0.000554	-0.023572	-0.007422	0.229225	0.130984	-0.286186	-0.166129	-0.322276	-0.092738	-0.033652	-0.365053	0.187447	-0.091465	-0.21282	-0.016263	0.130537	0.252109
CSTA_cg26928972	0.157164	0.067049	-0.00533	0.252602	0.123708	0.081058	-0.170556	-0.19599	0.272273	0.204903	0.041485	0.032531	-0.117787	0.168427	0.043055	-0.258242	0.098614	0.143778	0.202954	0.065156	0.121788	0.06673	0.029116	-0.04422	0.063144	-0.003103	-0.179	-0.204847	-0.291857	-0.359364	-0.138718	-0.087747	0.061286	-0.036945	0.042045	0.263564	0.176864	-0.327337	-0.240293	-0.324219	-0.117608	-0.023718	-0.371287	0.198256	-0.086189	-0.283655	-0.032562	0.051724	0.247084
MYB_cg04739200	0.049891	0.071139	0.042482	0.23892	0.157985	0.183534	-0.152799	-0.217543	0.23238	0.247296	0.053019	0.095005	-0.163187	0.200913	0.030261	-0.199371	0.142	0.142785	0.191182	0.116283	0.16825	0.079612	0.036109	0.00814	0.151747	0.016798	-0.160683	-0.124925	-0.342552	-0.387787	-0.245694	-0.188039	0.003229	-0.137045	-0.021781	0.264679	0.222407	-0.304635	-0.236682	-0.344485	-0.087209	-0.105937	-0.403607	0.263425	-0.094981	-0.303945	0.02208	-0.011093	0.272842
MYB_cg27434890	0.14277	0.075781	0.018945	0.24581	0.160181	0.1271	-0.172413	-0.215454	0.176961	0.28921	-0.010447	0.023067	-0.097373	0.170984	0.059439	-0.178371	0.160093	0.103449	0.194619	0.109775	0.19329	0.081637	0.070017	0.003294	0.116532	0.062465	-0.126849	-0.158388	-0.288152	-0.367129	-0.250959	-0.131782	-0.022466	-0.119126	0.072903	0.189571	0.133262	-0.274196	-0.096376	-0.32122	-0.101114	-0.061221	-0.389831	0.14593	-0.038215	-0.326927	-0.037418	-0.047543	0.236865
B4GALT5_cg00340958	0.078065	0.042592	-0.013899	0.108572	0.037213	0.035561	-0.112283	-0.097191	0.163019	0.133008	0.090924	-0.030619	-0.054225	0.064434	-0.00647	-0.093534	0.14022	0.073035	0.170894	-0.017585	0.048326	0.001137	0.010665	0.014961	0.081508	0.032625	-0.102194	-0.041296	-0.216894	-0.25636	-0.140717	-0.037066	-0.100923	-0.011373	-0.018614	0.198135	0.115088	-0.162125	-0.124813	-0.243675	-0.062599	-0.10003	-0.280202	0.189365	-0.068721	-0.143164	-0.01494	0.075335	0.228619
ARG1_cg01699630	0.094213	0.040545	-0.000635	0.152448	0.069419	0.046012	-0.105035	-0.132219	0.158273	0.133723	0.108084	-0.017213	-0.112611	0.087002	0.035161	-0.104114	0.111548	0.089369	0.18441	0.047424	0.066606	0.023477	0.027435	0.025836	0.053903	0.006459	-0.102872	-0.054811	-0.228069	-0.348241	-0.218173	0.078815	-0.04349	-0.042583	-0.041364	0.217493	0.117508	-0.203566	-0.148601	-0.317701	-0.078296	-0.081846	-0.413855	0.223072	-0.10379	-0.21683	-0.057993	0.170083	0.252589
CHI3L1_cg19081101	0.055387	0.081473	0.009538	0.204145	0.12876	0.101432	-0.174145	-0.16578	0.200381	0.148337	0.100436	0.005494	-0.089954	0.124634	0.030754	-0.110891	0.160866	0.123094	0.194139	-0.003271	0.049574	0.047982	0.090807	-0.001665	0.098308	0.017159	-0.164762	-0.082505	-0.231641	-0.294712	-0.205259	-0.001938	-0.027487	-0.047612	-0.0399	0.202694	0.142028	-0.243276	-0.18867	-0.28957	-0.120857	-0.102483	-0.307717	0.224131	-0.137492	-0.208523	-0.070206	0.08935	0.322139
DEFA4_cg10679266	0.02699	0.022363	-0.003591	0.120598	0.056403	0.048714	-0.116034	-0.152217	0.170298	0.102844	0.068879	0.016828	-0.034988	0.068458	0.007597	-0.068528	0.115609	0.041386	0.152615	0.062461	0.060146	0.036111	0.015183	0.053182	0.033793	-0.011577	-0.078327	-0.055652	-0.158783	-0.222435	-0.143512	0.010309	-0.002165	-0.019473	-0.051697	0.17193	0.097674	-0.124557	-0.112636	-0.20064	-0.097351	-0.081514	-0.275903	0.141268	-0.055423	-0.178751	0.016694	0.10074	0.187932
SLPI_cg14609407	0.051008	-0.010832	0.000578	0.126518	0.054593	0.017355	-0.094799	-0.075862	0.099963	0.111294	0.088049	0.018091	-0.102289	0.079595	0.003421	-0.051162	0.144593	0.091496	0.111313	0.031085	0.069511	0.018444	0.027501	0.016058	0.024283	0.008958	-0.11283	-0.068645	-0.177221	-0.211602	-0.161034	-0.052996	-0.012931	-0.064886	-0.016552	0.157942	0.086589	-0.106497	-0.052971	-0.220308	-0.061708	-0.044478	-0.285125	0.140726	-0.05327	-0.141975	-0.033791	0.088219	0.236267
TIMP2_cg01502428	0.058954	0.057431	0.00643	0.198154	0.082124	0.040211	-0.145424	-0.165582	0.157047	0.162134	0.098764	0.020455	-0.039551	0.131525	0.002836	-0.150273	0.03951	0.024141	0.122209	0.057638	0.089712	0.029833	0.023517	0.013581	0.061934	0.030463	-0.030325	-0.032096	-0.184015	-0.342222	-0.18649	-0.048781	-0.031799	0.001759	0.000946	0.184796	0.107659	-0.182753	-0.071753	-0.29966	-0.062946	-0.078763	-0.35891	0.224539	-0.058963	-0.178847	-0.013346	0.148428	0.226291
COPS2_cg19405329	0.126892	0.057461	-0.020502	0.175686	0.097722	0.088252	-0.145889	-0.177271	0.1414	0.169892	0.117735	-0.006456	-0.060289	0.154927	0.012563	-0.125967	0.113544	0.06854	0.131218	-0.007072	0.066328	0.00184	0.021665	0.018684	0.067221	0.02383	-0.091632	-0.039059	-0.210763	-0.363685	-0.188193	-0.013666	-0.025222	-0.074457	0.001175	0.256053	0.113634	-0.217888	-0.110428	-0.34139	-0.101725	-0.068954	-0.378624	0.171732	-0.083725	-0.227297	-0.006954	0.214055	0.18442
SERPINB10_cg23696618	0.097891	0.065796	0.0044	0.207376	0.119954	0.02719	-0.098272	-0.101901	0.157151	0.118025	-0.018127	-0.020092	0.010069	0.117648	0.023106	-0.121841	0.093172	0.069011	0.118514	0.003538	0.054652	0.008881	-0.024519	-0.016175	0.064744	0.044767	-0.055582	-0.078613	-0.208077	-0.293852	-0.159005	-0.084101	-0.060728	-0.03544	-0.060366	0.212234	0.089478	-0.213485	-0.131765	-0.28849	-0.074511	-0.090021	-0.307315	0.171612	-0.073109	-0.176077	0.000814	0.209728	0.210702
TMEM55A_cg18507018	0.137012	0.114384	-0.006513	0.258003	0.225889	0.140465	-0.149798	-0.214065	0.21006	0.22787	0.055194	0.004913	-0.110381	0.226059	0.025619	-0.199208	0.138436	-0.183292	0.270368	0.083631	0.109169	0.038568	0.047452	0.020394	0.069732	0.070628	-0.138325	-0.1466	-0.3134	-0.375796	-0.253433	-0.175953	-0.02036	-0.041712	-0.051608	0.293599	0.162897	-0.300411	-0.215976	-0.340856	-0.130368	-0.125396	-0.377391	0.263936	-0.109447	-0.292544	0.08451	0.035448	0.280658
AZU1_cg02147126	-0.008817	0.000591	-0.004701	0.186207	0.098706	0.044598	-0.134105	-0.099457	0.173985	0.106104	0.031897	-0.030335	-0.041498	0.05033	0.029022	-0.062959	0.046015	0.084534	0.131336	0.038837	0.062672	0.028783	0.03226	0.017533	0.038156	-0.01448	-0.046715	-0.082369	-0.177749	-0.244904	-0.077624	-0.103691	0.054103	-0.082341	-0.025561	0.117589	0.075867	-0.113779	-0.097387	-0.178207	-0.042982	-0.072671	-0.283584	0.121883	-0.055285	-0.119311	-0.004395	0.007486	0.247828
ELANE_cg06100973	-0.015213	0.007805	-0.022411	0.185676	0.089423	0.003893	-0.146964	-0.155917	0.126894	0.14927	0.049496	-0.016326	-0.084231	0.115584	0.028775	-0.060915	0.069192	0.103557	0.185276	0.091915	0.082774	0.067888	0.059843	0.054509	0.091029	-0.034987	-0.098351	-0.136995	-0.178242	-0.254488	-0.117499	-0.086081	0.016818	-0.115291	-0.041988	0.17004	0.055274	-0.142902	-0.114457	-0.26869	-0.061635	-0.090232	-0.300145	0.193056	-0.070336	-0.151272	-0.009473	-0.014009	0.309198
IFNGR2_cg17356733	0.04492	0.034181	0.012133	0.202301	0.107312	0.051895	-0.233688	-0.163837	0.168538	0.146943	0.033518	0.023763	-0.127752	0.135181	0.027265	-0.097579	0.07873	0.139772	0.172598	0.071549	0.09939	0.063145	0.039744	0.02228	0.077489	-0.003128	-0.091821	-0.165518	-0.199713	-0.343524	-0.103353	-0.250901	-0.005288	0.027027	-0.019687	0.17625	0.122657	-0.176373	-0.110576	-0.298072	-0.039039	-0.04615	-0.384864	0.211813	-0.035416	-0.168085	0.008587	0.016422	0.258612
PRTN3_cg02082462	-0.019389	0.028417	-0.012625	0.068687	0.049075	0.060782	-0.09142	-0.088114	0.082801	0.077143	0.01871	0.012055	-0.021237	0.051513	0.013681	0.009864	0.055161	0.044561	0.092589	0.016866	0.047884	-0.011053	0.011525	0.016238	0.037427	-0.011444	-0.046872	-0.040751	-0.116033	-0.161459	-0.089015	-0.092768	-0.000956	-0.026774	0.000265	0.095341	0.058975	-0.083002	-0.05399	-0.136651	-0.041113	-0.000964	-0.206539	0.111411	-0.029865	-0.078331	0.025841	0.047444	0.196063
ELANE_cg03633458	0.018911	0.047813	0.01044	0.089639	0.069627	0.021465	-0.119277	-0.131356	0.104516	0.091796	0.006954	0.005959	-0.033709	0.06719	0.04719	-0.057721	0.066478	0.100766	0.067168	0.077074	0.076749	0.036941	0.024873	0.002033	0.072205	0.021193	-0.05538	-0.127265	-0.163136	-0.241588	-0.08287	-0.083445	0.042303	-0.050672	-0.018576	0.126876	0.055706	-0.1596	-0.055139	-0.181341	-0.030454	-0.07502	-0.252297	0.12618	-0.048857	-0.126482	0.012242	0.068463	0.241731
PRTN3_cg09134726	0.040148	0.04523	-0.016684	0.122252	0.040124	0.026202	-0.091706	-0.109266	0.12439	0.084131	0.018789	0.021234	0.011862	0.056067	0.034584	-0.043388	0.066671	0.066693	0.127158	0.027209	0.102976	0.018305	0.037535	-0.001566	0.040823	-0.000663	-0.058916	-0.089008	-0.164495	-0.241914	-0.11065	-0.119917	0.018935	-0.068205	-0.005295	0.116982	0.071365	-0.119311	-0.097616	-0.200946	-0.065563	-0.027501	-0.260958	0.113824	-0.061275	-0.123718	-0.001219	0.048432	0.265792
MPO_cg07110356	0.034958	0.017896	-0.026148	0.162848	0.062068	0.029927	-0.190743	-0.167294	0.154111	0.157803	0.041346	0.048127	-0.092142	0.118394	0.054612	-0.051275	0.119371	0.131782	0.176084	0.07882	0.089178	0.050413	0.035767	0.038156	0.062802	-0.006808	-0.067196	-0.127577	-0.253927	-0.313839	-0.141878	-0.089924	0.044437	-0.082243	0.009793	0.149251	0.075676	-0.197444	-0.148062	-0.304332	-0.106293	-0.061854	-0.334416	0.166622	-0.070864	-0.227549	0.003691	0.064318	0.382609
PRTN3_cg20094462	0.033805	0.042357	-0.001392	0.114235	0.038812	0.045902	-0.081288	-0.120242	0.111148	0.079296	0.070667	0.04697	-0.039318	0.084709	0.032119	-0.044722	0.069044	0.038366	0.111252	0.015146	0.093243	0.026722	0.039037	0.032501	0.058937	0.037026	-0.06087	-0.08355	-0.206518	-0.273617	-0.113592	-0.095669	0.025059	-0.05472	0.004465	0.114555	0.09364	-0.139851	-0.057064	-0.252833	-0.063974	-0.065434	-0.297136	0.126392	-0.060844	-0.140301	0.040059	0.041781	0.249987
PRTN3_cg03004350	-0.009799	0.025629	0.003797	0.093855	0.070452	0.039507	-0.10366	-0.060983	0.125259	0.076652	0.040205	0.029367	-0.034007	0.070739	0.011832	-0.028008	0.058165	0.078113	0.095943	0.031194	0.037121	0.010529	0.021056	0.038219	0.045017	0.005698	-0.05881	-0.115175	-0.120261	-0.195833	-0.069486	-0.072996	0.061365	-0.034309	-0.018682	0.084337	0.073856	-0.094729	-0.049797	-0.186711	-0.052992	-0.027611	-0.215606	0.069814	-0.062901	-0.067854	-0.010283	0.029815	0.198594
PRTN3_cg23357789	0.002821	0.012137	-0.015023	0.117941	0.036007	0.043851	-0.124855	-0.107823	0.143039	0.10964	0.022841	0.036363	-0.055503	0.019264	0.03411	-0.003844	0.092187	0.082254	0.126152	0.036681	0.066241	0.008814	0.019312	0.040748	0.054602	-0.00475	-0.079884	-0.094801	-0.161712	-0.183042	-0.11543	-0.087191	0.038166	-0.054664	-0.026177	0.137497	0.088313	-0.110397	-0.073361	-0.181746	-0.078258	-0.054362	-0.209731	0.092271	-0.03222	-0.11399	0.014011	0.01443	0.229211
TACC3_cg08947915	0.05988	0.056422	-0.027894	0.164436	0.057503	0.050067	-0.114296	-0.172165	0.195686	0.155095	0.072947	0.001853	-0.017353	0.100137	-0.021864	-0.080125	0.152809	0.144509	0.148366	0.068488	0.104546	-0.011928	-0.009932	0.00619	0.126427	-0.019394	-0.108228	-0.100839	-0.190336	-0.258033	-0.164246	-0.082341	-0.003496	-0.123914	-0.022321	0.110603	0.11287	-0.173832	-0.125275	-0.193696	-0.047649	-0.04281	-0.261629	0.195735	-0.083272	-0.172238	-0.016901	0.072798	0.286977
MPO_cg02138358	0.051736	0.046591	0.000665	0.139021	0.076348	0.043841	-0.058501	-0.070169	0.101242	0.086196	0.041263	0.003818	-0.040716	0.073174	0.020511	-0.044491	0.102409	0.051037	0.110483	0.065162	0.044678	0.036217	-0.00519	0.014087	0.022564	0.021046	-0.059779	-0.015404	-0.141507	-0.190141	-0.114258	-0.083108	0.018978	-0.093524	-0.008023	0.080231	0.027299	-0.128819	-0.114452	-0.170112	-0.067222	-0.071757	-0.196628	0.112981	-0.065617	-0.161608	-0.014704	0.00873	0.257736
ELANE_cg15530560	0.033217	0.019552	0.002343	0.148294	0.086454	0.018215	-0.121043	-0.086513	0.119989	0.062752	0.032252	0.014733	-0.055038	0.080654	0.010946	-0.046964	0.111086	0.062513	0.13893	0.041542	0.067575	0.01262	0.040294	0.008592	0.047993	0.028444	-0.0889	-0.067312	-0.146137	-0.189523	-0.09819	-0.102754	0.02782	-0.106383	-0.006171	0.062797	0.012891	-0.11763	-0.111762	-0.142824	-0.066186	-0.010934	-0.208002	0.135591	-0.079624	-0.138066	-0.013981	0.032143	0.243422
LMO2_cg09358725	0.059713	0.079832	-0.007877	0.168806	0.046687	0.043759	-0.090846	-0.092282	0.136669	0.13582	-0.010058	0.006446	-0.093267	0.102569	0.024739	-0.059638	0.122001	0.07708	0.093652	0.0434	0.070459	0.047456	0.019131	0.011879	0.100178	0.033406	-0.098666	-0.04442	-0.161908	-0.206407	-0.148276	-0.091999	0.016334	-0.06586	-0.016995	0.1326	0.113371	-0.17157	-0.123346	-0.180037	-0.110564	-0.066438	-0.210094	0.128641	-0.07503	-0.163592	-0.052776	0.029261	0.273459
CEBPE_cg00554993	0.035125	0.048468	0.021071	0.16256	0.113112	0.056302	-0.082056	-0.092721	0.152884	0.160552	-0.004392	-0.007301	-0.119931	0.060539	-0.004643	-0.125849	0.130006	0.126581	0.131761	0.046489	0.056863	0.05148	-0.004572	-0.002747	0.046863	0.05466	-0.0809	-0.118627	-0.218818	-0.256686	-0.136509	-0.143691	-0.007171	-0.059945	-0.060297	0.172813	0.082379	-0.19769	-0.10523	-0.228894	-0.059257	-0.064953	-0.27374	0.145219	-0.050633	-0.191146	0.014926	0.072536	0.320137
FBXO6_cg01554529	0.053302	0.073303	0.021241	0.157633	0.11248	0.052801	-0.111945	-0.051842	0.184383	0.144445	0.030267	0.005543	-0.082846	0.066628	-0.016749	-0.117188	0.054793	0.102627	0.119839	0.083067	0.04795	0.029667	0.043732	-0.00631	0.085092	0.068632	-0.092381	-0.136504	-0.210777	-0.290177	-0.143159	-0.167389	0.067093	-0.050069	-0.020083	0.1664	0.116308	-0.174894	-0.156755	-0.273601	-0.105302	-0.063286	-0.326299	0.172067	-0.043033	-0.215654	-0.018923	0.022872	0.282992
KBTBD11_cg05888181	0.091215	0.124979	-0.043198	0.229659	0.09402	0.099519	-0.220065	-0.155533	0.208657	0.211548	0.137317	-0.006725	-0.189848	0.156215	0.023774	-0.222666	0.099573	0.19585	0.170695	0.055552	0.136627	0.011235	0.034252	-0.02831	0.129957	0.074876	-0.136757	-0.181189	-0.288901	-0.321635	-0.227311	-0.191334	0.043684	-0.100352	-0.004727	0.277187	0.160423	-0.267316	-0.230576	-0.304638	-0.154171	-0.045906	-0.336454	0.212289	-0.084237	-0.2836	0.009298	0.077232	0.361303
MPO_cg04266202	0.112633	0.026421	-0.023011	0.138499	0.079612	0.036107	-0.162859	-0.10305	0.124228	0.103263	0.068052	0.021128	-0.065156	0.107451	0.037102	-0.091346	0.140432	0.093395	0.167144	0.08391	0.060973	0.070107	0.016079	0.046399	0.064565	0.008233	-0.104586	-0.079264	-0.181667	-0.261392	-0.136598	-0.077042	-0.025949	-0.068073	-0.011026	0.160801	0.092306	-0.154694	-0.102929	-0.249846	-0.080789	-0.064852	-0.329695	0.160062	-0.062941	-0.197303	0.008333	0.030481	0.278596
SLC44A1_cg13603332	0.114795	0.064512	-0.001477	0.186967	0.115852	0.040588	-0.123839	-0.079083	0.153572	0.12729	0.037866	0.001032	-0.056582	0.111335	0.04852	-0.133264	0.101726	0.098784	0.127231	0.064994	0.053011	0.041724	0.051814	-0.010645	0.058547	0.040062	-0.111793	-0.104418	-0.193855	-0.322436	-0.156764	-0.110586	0.0157	-0.059002	-0.030705	0.169675	0.074547	-0.17699	-0.115814	-0.27272	-0.074883	-0.090569	-0.326146	0.160844	-0.080938	-0.17918	0.013501	0.069578	0.256329
HHEX_cg20180364	0.072287	0.058542	0.006537	0.148494	0.058155	0.053893	-0.091798	-0.097344	0.122826	0.056608	0.014841	0.03879	-0.038733	0.100325	0.024889	-0.103557	0.091579	0.086434	0.157597	0.016991	0.054253	-0.004938	0.019513	-0.032321	0.071245	0.057987	-0.087911	-0.051994	-0.183821	-0.269254	-0.142963	-0.057547	0.010715	-0.061231	-0.076313	0.167094	0.108444	-0.175165	-0.114938	-0.244958	-0.060896	-0.059069	-0.287611	0.132507	-0.040141	-0.198567	0.006134	0.063394	0.258694
HPSE_cg03321813	0.063606	0.027163	-0.009533	0.128056	0.041	0.056822	-0.0753	-0.078273	0.094882	0.081449	0.008077	-0.007851	-0.012461	0.065224	-0.004546	-0.050574	0.087771	0.055277	0.095859	0.000795	0.017399	0.001628	0.013762	-0.020026	0.030346	0.015536	-0.056577	-0.069554	-0.136955	-0.17034	-0.088595	-0.078925	-0.004856	-0.034502	-0.02859	0.101185	0.059521	-0.111985	-0.097785	-0.163597	-0.00592	-0.075074	-0.189767	0.101597	-0.039748	-0.045424	-0.017636	0.041489	0.178786
HLX_cg09255910	0.05207	0.035027	0.000562	0.113915	0.061441	0.026501	-0.082504	-0.08363	0.101316	0.11187	0.037903	0.020144	-0.029887	0.100829	0.023334	-0.051494	0.106625	0.054925	0.139034	0.045222	0.059174	0.015348	0.021022	0.00842	0.046494	-0.00854	-0.045257	-0.066696	-0.175579	-0.208052	-0.12494	-0.061782	0.02898	-0.068837	-0.037727	0.08022	0.071342	-0.15099	-0.112205	-0.184	-0.037574	-0.080591	-0.257733	0.12921	-0.061672	-0.138693	0.005124	0.076685	0.231409
TNS3_cg07488141	0.065873	0.029689	-0.022548	0.171647	0.079794	0.052871	-0.09608	-0.127797	0.126492	0.129955	0.040442	0.001055	0.016786	0.113067	0.003835	-0.077485	0.098117	0.069279	0.156848	0.04679	0.086718	-0.004518	0.004755	-0.000341	0.063962	-0.000643	-0.12095	-0.107582	-0.168933	-0.259057	-0.140416	-0.143429	0.019505	-0.102071	-0.049461	0.136026	0.076565	-0.151704	-0.119804	-0.214144	-0.061473	-0.068083	-0.284327	0.154922	-0.071187	-0.170552	-0.009864	0.098166	0.326423
ANG_cg21882356	0.051699	0.017187	-0.024466	0.134372	0.050041	0.050428	-0.079595	-0.083672	0.115272	0.102791	0.071256	-0.001023	-0.012214	0.100056	0.016247	-0.096327	0.101934	0.051682	0.145728	0.052986	0.081724	0.028599	-0.020758	0.022953	0.05244	-0.005555	-0.091443	-0.054545	-0.1908	-0.204825	-0.159622	-0.100233	-0.002354	-0.090389	-0.022189	0.109746	0.090249	-0.129172	-0.118347	-0.156086	-0.060651	-0.08211	-0.251173	0.148424	-0.069251	-0.142824	-0.004438	0.069662	0.267821
CTSG_cg01697902	0.080746	0.031525	0.013332	0.174982	0.090428	0.070986	-0.121804	-0.106414	0.165252	0.097052	0.068574	0.00326	-0.082234	0.106857	0.007214	-0.101515	0.085024	0.093642	0.128832	0.075412	0.072324	0.008009	0.036615	0.006268	0.043949	0.005434	-0.104954	-0.077404	-0.191963	-0.268038	-0.123283	-0.07445	0.037432	-0.09408	-0.028831	0.120798	0.07681	-0.173658	-0.13154	-0.232946	-0.082179	-0.071023	-0.30849	0.166136	-0.082566	-0.181206	-0.010983	0.094738	0.268248
CTSG_cg24777950	0.099165	0.057461	0.005356	0.139679	0.106271	0.052776	-0.120596	-0.105611	0.149612	0.103775	0.060139	0.020703	-0.10131	0.125002	0.007979	-0.11967	0.081765	0.095017	0.159414	0.056529	0.084863	0.007377	0.046883	0.018672	0.077596	-0.002631	-0.091061	-0.124932	-0.192834	-0.273639	-0.148634	-0.133397	0.033895	-0.122217	-0.022143	0.154785	0.109891	-0.161225	-0.147349	-0.264846	-0.113938	-0.066542	-0.331108	0.197167	-0.090997	-0.203221	-0.019484	0.068789	0.31336
TBC1D2_cg13709496	0.051703	0.054945	-0.01009	0.145167	0.092457	0.042775	-0.11159	-0.109877	0.153356	0.095805	0.015811	0.021421	-0.120589	0.090788	0.000855	-0.099905	0.070171	0.067172	0.143987	0.067322	0.066611	0.014634	0.013892	0.018792	0.056376	0.011934	-0.072337	-0.078044	-0.160194	-0.240798	-0.092367	-0.134069	0.018238	-0.078382	0.001244	0.097616	0.110862	-0.143874	-0.103931	-0.187596	-0.067757	-0.067676	-0.251396	0.136973	-0.048661	-0.142673	-0.014958	0.044577	0.278731
IFI27_cg23893332	0.056627	0.032002	-0.012102	0.140052	0.054927	0.036772	-0.077032	-0.077958	0.121533	0.092661	0.03407	-0.016095	-0.008008	0.084682	0.014735	-0.116173	0.040428	0.053381	0.082512	0.025288	0.060945	0.018519	0.008056	0.010202	0.05129	0.05434	-0.071492	-0.067485	-0.1693	-0.192213	-0.11684	-0.10694	-0.001077	-0.056114	-0.035794	0.12667	0.051771	-0.137531	-0.077276	-0.14597	-0.074404	-0.078089	-0.211409	0.097464	-0.055273	-0.130194	-0.027512	0.058233	0.269748
PIK3AP1_cg27479162	0.060799	0.050883	0.005641	0.114859	0.049	0.033423	-0.090919	-0.066573	0.094369	0.102434	0.027171	-0.004023	-0.005666	0.10104	0.037124	-0.087628	0.116092	0.048362	0.077688	0.009184	0.057543	0.019962	-0.005336	-0.017771	0.056071	0.006875	-0.084159	-0.086784	-0.162205	-0.175014	-0.115339	-0.066106	-0.012935	-0.04319	-0.058102	0.130594	0.051752	-0.118349	-0.106179	-0.186726	-0.089464	-0.089305	-0.218208	0.146408	-0.083742	-0.117174	-0.012113	0.061753	0.222899
ELL2_cg16998950	0.119303	0.060698	-0.003779	0.20076	0.069051	0.098281	-0.131535	-0.169614	0.177654	0.139349	0.062216	0.021803	-0.075816	0.140452	0.049898	-0.051458	0.130318	0.100861	0.204799	-0.008581	0.096101	0.013195	0.064986	0.107273	0.067652	0.007326	-0.161995	-0.107467	-0.24634	-0.342529	-0.173714	-0.129796	-0.004793	-0.102368	-0.06248	0.142686	0.148711	-0.154716	-0.156883	-0.298065	-0.124122	-0.095	-0.350049	0.187964	-0.010684	-0.275196	-0.01572	0.038276	0.294985
LRP3_cg08700306	0.009976	0.035826	-0.015169	0.119228	0.048203	0.017124	-0.058071	-0.063896	0.091747	0.060442	0.037107	0.002987	-0.05637	0.079695	0.014892	-0.038682	0.071316	0.072968	0.086798	0.020146	0.05002	0.001043	0.014266	-0.001672	0.020289	-0.016243	-0.021283	-0.026691	-0.123691	-0.14232	-0.104583	-0.068039	0.001208	-0.051382	-0.018481	0.051753	0.063685	-0.094507	-0.072807	-0.079322	-0.015807	-0.085112	-0.219422	0.110014	-0.054025	-0.081777	-0.031184	0.058903	0.177648
FES_cg05180856	0.017064	0.039405	0.004611	0.107401	0.080579	0.034278	-0.091249	-0.082628	0.118633	0.060136	0.014762	0.032962	-0.056761	0.071043	-0.003096	-0.061315	0.061934	0.087442	0.057076	0.037548	0.03105	0.033361	0.034404	-0.01629	0.034795	0.008349	-0.037207	-0.009448	-0.150901	-0.190539	-0.074001	-0.075631	0.027368	-0.058632	0.002214	0.06894	0.050435	-0.12494	-0.100178	-0.162576	-0.023397	-0.066842	-0.205279	0.156488	-0.026546	-0.115818	-0.009687	-0.026716	0.172266
GSN_cg13569051	0.039339	0.030154	0.00684	0.166274	0.087595	0.04054	-0.122292	-0.116262	0.169129	0.13234	0.055709	-0.015435	-0.09026	0.078027	-0.021711	-0.088271	0.086094	0.110671	0.115289	0.057442	0.070297	0.047948	0.042482	-0.008182	0.087282	-0.007922	-0.103824	-0.128167	-0.186482	-0.237808	-0.13174	-0.072231	0.035266	-0.060011	-0.023604	0.124086	0.071534	-0.118715	-0.106663	-0.189409	-0.0335	-0.078727	-0.269929	0.160086	-0.03653	-0.144994	-0.034247	-0.017426	0.268686
ALOX5_cg23054840	0.064267	0.026598	0.037868	0.123209	0.046144	0.06528	-0.111904	-0.087852	0.133666	0.058879	0.001813	0.011958	-0.083995	0.121406	0.013601	-0.078029	0.040005	0.105475	0.086377	0.094996	0.073959	0.004779	0.058108	0.062473	0.012022	-0.024207	-0.078896	-0.060424	-0.166013	-0.191834	-0.107592	-0.113187	0.028753	-0.087278	0.00162	0.068152	0.099095	-0.152158	-0.075266	-0.164639	-0.05922	-0.082825	-0.248209	0.153984	-0.042144	-0.157543	-0.032333	-0.001662	0.27957
IGF2BP3_cg07060794	0.046651	0.046879	-0.018841	0.117979	0.070758	0.073693	-0.061105	-0.076578	0.136149	0.075027	0.007988	0.001881	-0.022417	0.111283	0.012281	-0.037723	0.096727	0.062273	0.112601	0.068015	0.048173	0.038995	0.03243	0.023072	0.029852	0.031695	-0.066302	-0.065796	-0.155225	-0.1972	-0.115051	-0.062839	-0.038383	-0.128286	-0.02285	0.093873	0.043754	-0.099384	-0.072689	-0.162492	-0.104262	-0.06931	-0.20847	0.126162	-0.07083	-0.123604	-0.006005	0.081113	0.118464
FAH_cg06856840	0.083776	0.01803	-0.001248	0.112483	0.064451	0.061366	-0.057773	-0.079779	0.116804	0.076165	-0.012457	0.00367	-0.008088	0.078974	0.014406	-0.062974	0.085068	0.091011	0.087618	0.017977	0.056055	0.019538	0.02679	-0.032437	0.032705	0.005722	-0.071378	-0.047502	-0.136849	-0.167471	-0.090464	-0.115157	-0.020673	-0.071542	-0.000938	0.134611	0.056109	-0.121842	-0.09087	-0.163548	-0.059342	-0.064097	-0.21584	0.152863	-0.039568	-0.111257	0.014461	-0.0011	0.123714
FAM46A_cg04346283	0.071186	0.058196	-0.016788	0.199733	0.072941	0.039531	-0.082929	-0.099203	0.147992	0.120091	0.044136	-0.010767	-0.069953	0.102718	0.031675	-0.089849	0.105212	0.123602	0.086403	0.037609	0.071713	0.015716	0.038693	-0.023137	0.057809	0.00026	-0.085147	-0.112435	-0.171797	-0.22269	-0.111277	-0.107234	-0.075042	-0.082095	-0.031306	0.162525	0.094048	-0.185396	-0.0938	-0.236418	-0.067488	-0.064194	-0.257316	0.167651	-0.031689	-0.149764	-0.019229	0.056424	0.166338
SERPINB1_cg12586150	0.06505	0.073718	0.008421	0.160952	0.067746	0.057655	-0.1002	-0.083013	0.123496	0.097164	-0.026916	0.00993	-0.063005	0.126469	0.004923	-0.058311	0.08479	0.065269	0.102496	0.048115	0.072806	0.036108	0.026043	-0.01156	0.051443	-0.009039	-0.053589	-0.129414	-0.135516	-0.196755	-0.115494	-0.071595	-0.068844	-0.086725	-0.021535	0.144066	0.082524	-0.112136	-0.093599	-0.172054	-0.0645	-0.033353	-0.238647	0.143226	-0.03539	-0.095872	-0.027231	0.006876	0.101839
HK2_cg18638581	0.045632	0.055393	-0.008295	0.199958	0.088112	0.042796	-0.127013	-0.095545	0.130634	0.079084	0.015669	0.021919	-0.081385	0.110129	0.01989	-0.084555	0.101646	0.082757	0.085062	0.05595	0.072097	0.026073	0.001834	0.018104	0.076522	-0.01287	-0.059418	-0.059838	-0.12709	-0.17891	-0.090216	-0.100066	-0.036105	-0.104258	0.011841	0.108817	0.085227	-0.138243	-0.094908	-0.176887	-0.066082	-0.082888	-0.262009	0.120848	-0.07373	-0.129533	-0.004702	0.0339	0.167243
FES_cg25647583	0.038939	0.042296	0.009707	0.141429	0.064544	0.067944	-0.097786	-0.091222	0.111442	0.094212	0.031829	0.027048	-0.037849	0.089671	0.0018	-0.089195	0.102853	0.100019	0.087343	0.071025	0.076728	0.041817	0.028834	-0.002891	0.046895	-0.037628	-0.064521	-0.081248	-0.167991	-0.19991	-0.101944	-0.095886	-0.010247	-0.09927	0.023464	0.11987	0.064978	-0.132686	-0.107367	-0.194147	-0.070199	-0.086095	-0.245847	0.164781	-0.064388	-0.128036	-0.028282	-0.013705	0.199784
IRF7_cg00645579	0.078169	0.041248	-0.008666	0.138476	0.066366	0.061847	-0.068067	-0.090124	0.116056	0.066153	0.058708	0.044267	-0.01182	0.08458	0.023034	-0.057583	0.069036	0.066726	0.091477	0.066733	0.053872	0.041035	0.043013	-0.025367	0.025352	-0.017124	-0.069253	-0.067372	-0.136606	-0.19449	-0.100514	-0.046321	-0.053033	-0.048882	0.010384	0.08878	0.053257	-0.125145	-0.100989	-0.196433	-0.069406	-0.027639	-0.245493	0.151907	-0.054062	-0.154108	-0.011966	0.035438	0.2056
H2AFY_cg10785340	0.070834	0.027044	0.009594	0.123301	0.065631	0.07469	-0.04648	-0.061967	0.110748	0.095499	0.053519	0.03775	-0.049013	0.098953	-0.00445	-0.068098	0.076787	0.067881	0.11425	0.056164	0.073685	0.011529	0.046204	0.026509	0.010415	-0.030328	-0.07286	-0.020027	-0.135005	-0.186469	-0.082341	-0.085534	-0.037316	-0.075218	-0.000311	0.077119	0.071425	-0.110694	-0.081341	-0.151862	-0.069743	-0.045193	-0.202865	0.102297	-0.057646	-0.124303	-0.016061	0.025986	0.179941
H2AFY_cg12516954	0.058912	0.035925	-0.004443	0.124913	0.084212	0.068108	-0.051539	-0.10799	0.115458	0.106327	0.07761	0.029786	-0.033426	0.128435	0.01388	-0.095224	0.084944	0.083657	0.116619	0.062319	0.090342	0.039675	0.062293	0.002346	0.008034	-0.031927	-0.081415	-0.073297	-0.141267	-0.201535	-0.10346	-0.072231	-0.048317	-0.092946	-0.005551	0.081963	0.075464	-0.123914	-0.078811	-0.164897	-0.085205	-0.064565	-0.200764	0.121539	-0.058489	-0.14602	-0.025626	0.034979	0.188172
ADORA3_cg10376161	0.048073	0.070215	0.017441	0.183753	0.066107	0.075003	-0.052491	-0.096129	0.181157	0.120912	0.038036	0.038691	-0.018982	0.104039	0.012533	-0.07775	0.07477	0.116683	0.077834	0.057749	0.115714	0.069581	0.062819	0.04028	0.051133	-0.063111	-0.077085	-0.104425	-0.16162	-0.254555	-0.099891	-0.086331	-0.063808	-0.166046	0.022533	0.13308	0.053551	-0.144118	-0.117044	-0.194975	-0.072304	-0.044157	-0.2866	0.130488	-0.063103	-0.178737	-0.045181	-0.016393	0.216034
TNS3_cg27574991	0.058245	0.024253	0.017123	0.124406	0.094235	0.060262	-0.044332	-0.061579	0.153931	0.120933	0.034097	0.011583	-0.091821	0.076242	0.005396	-0.077782	0.106824	0.082396	0.081829	0.033196	0.104892	0.029138	0.061902	0.030239	0.054472	-0.049108	-0.099124	-0.077167	-0.127382	-0.197164	-0.102043	-0.107367	-0.043812	-0.120811	-0.021458	0.131509	0.091254	-0.1011	-0.1134	-0.163305	-0.077957	-0.094456	-0.241186	0.111293	-0.054124	-0.164988	-0.011188	0.005271	0.190506
RASGRP3_cg18200741	0.062968	0.034208	-0.01253	0.122394	0.049531	0.053074	-0.061641	-0.057837	0.089648	0.069572	0.008566	0.021406	-0.052472	0.062592	0.001165	-0.049536	0.057622	0.06111	0.091142	0.020798	0.060441	0.042529	0.009176	-0.0254	0.040514	-0.027888	-0.047622	-0.045063	-0.11023	-0.144948	-0.050829	-0.075612	-0.028143	-0.076768	-0.001742	0.097742	0.061971	-0.092713	-0.054069	-0.09487	-0.074269	-0.039622	-0.140965	0.090836	-0.042486	-0.08835	-0.008851	-0.005895	0.160774
GNG7_cg18229071	0.009651	0.023393	-0.003185	0.111019	0.058896	0.032692	-0.04953	-0.063828	0.11253	0.056327	0.037501	-0.015716	-0.012159	0.094833	0.007833	-0.06629	0.077904	0.037897	0.042628	0.038301	0.03713	0.03425	0.006931	0.017602	0.037276	-0.006368	-0.025857	-0.042626	-0.116162	-0.162637	-0.086261	-0.054533	-0.049916	-0.069478	-0.009514	0.099197	0.04214	-0.115916	-0.08668	-0.146881	-0.037569	-0.058562	-0.152163	0.092426	-0.046507	-0.105072	-0.014429	0.021139	0.198654
ATG7_cg12120750	0.051393	0.041248	-0.037537	0.131652	0.059699	0.054397	-0.089275	-0.065057	0.159262	0.062609	0.026698	0.030833	-0.068131	0.10741	0.050569	-0.086674	0.064724	0.097295	0.114982	0.060253	0.098251	0.000433	0.030994	0.008546	0.020286	-0.054417	-0.083433	-0.054216	-0.144346	-0.162837	-0.110087	-0.067186	-0.003826	-0.087033	-0.027252	0.1111	0.081663	-0.113026	-0.100757	-0.13195	-0.074364	-0.046977	-0.176852	0.082518	-0.058489	-0.121282	0.002006	-0.010142	0.239933
SIRPA_cg14613594	0.006658	0.02924	-0.004977	0.132288	0.064516	0.038108	-0.081487	-0.087532	0.124693	0.111099	0.012038	0.017136	-0.095991	0.077787	-0.010238	-0.097669	0.082066	0.103695	0.062297	0.006923	0.070158	-0.001621	0.011447	0.011696	0.051192	-0.048364	-0.074378	-0.036116	-0.129129	-0.143785	-0.09436	-0.024929	-0.01602	-0.057146	-0.020127	0.114137	0.04582	-0.092052	-0.047928	-0.161161	-0.049956	-0.077722	-0.159808	0.125025	-0.037012	-0.131598	-0.000413	0.007104	0.221708
GSN_cg14186336	0.034428	0.044383	0.012104	0.135494	0.068332	0.050481	-0.114851	-0.106748	0.13479	0.115632	0.024036	0.03031	-0.140697	0.052792	0.024471	-0.096805	0.070081	0.086049	0.08245	0.091472	0.081914	0.020809	0.04437	0.038917	0.066108	-0.019568	-0.077387	-0.074003	-0.125332	-0.185359	-0.115034	-0.076667	-0.042946	-0.087349	-0.010365	0.083249	0.091795	-0.130112	-0.088138	-0.152977	-0.090053	-0.062004	-0.163579	0.114277	-0.058213	-0.142422	-0.009912	0.04712	0.218401
DHDDS_cg05304531	0.033274	0.041747	-0.016958	0.162122	0.098219	0.050715	-0.092831	-0.086252	0.087302	0.091351	0.01286	0.011821	-0.063424	0.07957	0.014226	-0.040647	0.032037	0.092503	0.135972	0.081105	0.075353	0.029598	0.034162	-0.007119	0.012675	0.047698	-0.071887	-0.082067	-0.163614	-0.221981	-0.095143	-0.087053	0.037367	-0.054415	-0.032309	0.142768	0.021829	-0.160862	-0.066949	-0.18664	-0.070752	-0.014365	-0.228696	0.18005	-0.005738	-0.145563	0.013377	0.041012	0.214448
TNS3_cg16329896	0.055738	0.066207	-0.037255	0.12579	0.071108	0.050698	-0.086694	-0.068114	0.098816	0.052688	0.034833	0.040538	-0.006826	0.080106	0.018437	-0.06919	0.048243	0.080106	0.120931	0.049471	0.063984	0.005555	0.035947	0.002344	0.012961	-0.007238	-0.046149	-0.079953	-0.154995	-0.196334	-0.100968	-0.102423	0.092307	-0.087561	0.014789	0.095567	0.076229	-0.12754	-0.061994	-0.201078	-0.08855	-0.044502	-0.230655	0.133832	-0.054975	-0.130782	-0.015927	0.032004	0.202854
GNG7_cg10884953	0.020301	0.037451	-0.003948	0.102703	0.063786	0.026583	-0.048474	-0.035124	0.066429	0.02871	0.000579	-0.019901	0.009992	0.052465	-0.001112	-0.042477	0.021143	0.058525	0.07105	0.038549	0.050747	0.021141	0.030371	0.002502	0.018685	0.001945	-0.053579	-0.05984	-0.10377	-0.122517	-0.056737	-0.062577	-0.021561	-0.039772	-0.008981	0.082998	0.018792	-0.091057	-0.049363	-0.105951	-0.026848	-0.045118	-0.129132	0.102159	-0.033137	-0.060656	0.003571	0.062026	0.101855
IFNGR2_cg22669060	0.020503	0.022976	-0.008798	0.148297	0.090266	0.040127	-0.112313	-0.061873	0.138177	0.072311	-0.009351	0.023462	-0.043495	0.08407	0.009202	-0.072708	0.052889	0.110079	0.11688	0.046587	0.070163	0.017815	0.017023	0.013927	0.007341	0.034829	-0.042191	-0.082909	-0.135702	-0.153395	-0.074267	-0.118986	0.016886	-0.039469	-0.002223	0.085491	0.070597	-0.118435	-0.06545	-0.153306	-0.060041	-0.013202	-0.162251	0.143317	-0.014132	-0.110223	-0.010843	-0.011672	0.141563
ICA1_cg16379704	0.016537	0.046528	0.002929	0.150593	0.073457	0.073006	-0.088653	-0.061095	0.147785	0.060724	0.05411	0.005552	-0.101492	0.094336	0.02425	-0.08873	0.041072	0.079458	0.109325	0.066843	0.087671	0.025416	0.067471	0.029377	0.031239	0.017969	-0.065092	-0.057873	-0.111629	-0.20902	-0.078863	-0.098672	-0.008433	-0.082079	-0.00894	0.101528	0.067796	-0.079903	-0.067691	-0.147327	-0.078171	-0.063515	-0.190853	0.103529	-0.046552	-0.092838	-0.023588	4.8e-05	0.199055
SIRPA_cg12122241	0.095635	0.022776	-0.026447	0.157336	0.077577	-0.005466	-0.125751	-0.090965	0.154059	0.058082	0.039333	0.005244	-0.08951	0.097617	0.040464	-0.077832	0.155244	0.113921	0.156668	0.044786	0.052931	0.0075	0.026139	0.018323	0.047892	0.001826	-0.11398	-0.054248	-0.131801	-0.140716	-0.164221	-0.070913	-0.001763	-0.054626	-0.029836	0.088608	0.086275	-0.164898	-0.083407	-0.216051	-0.086227	-0.130979	-0.184653	0.17099	0.005309	-0.142482	-0.008173	0.052412	0.17926
VSIG4_cg12124912	0.05899	0.021498	-0.016021	0.159112	0.041231	0.053488	-0.058255	-0.066946	0.102854	0.103655	0.030242	-0.013423	-0.082228	0.103341	0.031711	-0.064525	0.044981	0.054076	0.108012	0.039633	0.067379	0.009728	0.028039	-0.000243	0.024725	0.009457	-0.07117	-0.110046	-0.169174	-0.160734	-0.059463	-0.095462	-0.016407	-0.071712	-0.030584	0.116231	0.032054	-0.12373	-0.075811	-0.216009	0.011895	-0.051055	-0.329084	0.112751	-0.059664	-0.029875	-0.022746	-0.013581	0.217375
LXN_cg08263647	0.042735	-0.005887	0.015421	0.065372	0.088538	0.053874	-0.09939	-0.072706	0.105284	0.087333	0.088841	0.023091	-0.040891	0.062787	0.015085	-0.05108	-0.002969	0.097482	0.113074	0.077936	0.045755	-0.015615	-0.01135	-0.000254	0.064365	-0.009506	-0.063967	-0.075735	-0.103111	-0.173192	-0.081947	-0.096939	0.00144	-0.042084	-0.011278	0.127168	0.095614	-0.09987	-0.075874	-0.149977	-0.052769	-0.042069	-0.198487	0.158145	-0.036445	-0.118354	-0.016823	-0.021479	0.149375
LXN_cg17977250	0.031796	0.024041	0.018573	0.058253	0.077293	0.041328	-0.067233	-0.068324	0.11776	0.058596	0.022932	0.019823	-0.008867	0.080456	0.001827	-0.04549	0.010249	0.059693	0.095488	0.051024	0.077856	0.023631	0.025869	0.007295	0.051121	0.008288	-0.081126	-0.074983	-0.095107	-0.136872	-0.066084	-0.095534	-0.027716	-0.044963	0.010407	0.127116	0.046877	-0.093798	-0.068198	-0.127354	-0.029218	-0.035122	-0.145177	0.120471	-0.018978	-0.073912	-0.027484	-0.025557	0.148677
CAPG_cg19627006	0.039777	0.008121	0.016766	0.067816	0.083712	-0.004301	-0.031238	-0.056434	0.087496	0.078078	0.055888	-0.02277	-0.053407	0.091752	-0.011807	-0.041759	0.077404	0.047966	0.05839	0.02878	0.045349	0.0126	0.017004	-0.031335	0.022255	0.013351	-0.055388	-0.039685	-0.080603	-0.133599	-0.074615	-0.076601	-0.008724	-0.063341	0.006969	0.096453	0.034314	-0.046834	-0.039071	-0.105637	-0.037479	-0.053274	-0.144956	0.112744	-0.013047	-0.046044	-0.016309	0.025942	0.127633
GSN_cg13584244	0.026916	0.014159	-0.015198	0.109938	0.061217	0.036455	-0.047489	-0.048495	0.088061	0.106042	-0.003027	-0.0364	-0.019154	0.079014	-0.004023	-0.077418	0.044622	0.026164	0.070792	0.020303	0.068023	0.019147	0.030779	-0.014729	0.02988	0.036461	-0.071907	-0.000972	-0.130685	-0.14189	-0.086486	-0.057492	-0.055103	-0.025437	0.024496	0.085621	0.069952	-0.089707	-0.057293	-0.131967	-0.068952	-0.030142	-0.10572	0.131954	-0.042553	-0.110779	0.004289	0.000339	0.109444
GNG7_cg24339704	0.014157	0.041544	0.046213	0.198368	0.073928	0.033715	-0.189154	-0.026994	0.155704	0.131646	0.043312	-0.015234	0.063259	0.124268	0.002697	-0.124548	0.129483	0.015861	0.120141	0.065038	0.047621	0.014562	0.06506	0.026005	0.082009	0.079759	-0.13251	0.00936	-0.15129	-0.24827	-0.16407	-0.115941	-0.014791	-0.107143	-0.059922	0.149872	0.02871	-0.163858	-0.125928	-0.21184	-0.141383	-0.064394	-0.239507	0.199702	-0.12033	-0.179895	0.022884	0.017845	0.315791
GRN_cg24457026	0.010323	0.048776	0.02503	0.104613	0.05864	0.038827	-0.061093	-0.009148	0.082464	0.069291	-0.000353	0.019448	-0.112857	0.075711	0.015337	-0.059833	0.108477	0.075501	0.043373	-0.018136	0.042397	0.032969	0.037719	0.007277	0.060595	0.007926	-0.043265	-0.008794	-0.102687	-0.184132	-0.062644	-0.032719	-0.074482	-0.082323	0.005005	0.100397	0.069359	-0.113377	-0.081716	-0.191306	-0.005054	-0.083716	-0.238536	0.093224	-0.028357	-0.112346	0.014253	-0.005517	0.158504
NQO2_cg26943189	0.003199	0.014627	0.011145	0.063632	0.041411	0.011656	-0.048718	-0.033064	0.062873	0.030872	-0.012375	-0.016327	-0.067951	0.057062	0.02413	-0.036981	0.077156	0.02868	0.065246	0.027491	0.03677	0.025714	0.04355	0.010608	0.019029	-0.003294	-0.044141	-0.079173	-0.069554	-0.103404	-0.052846	-0.060206	-0.030917	-0.045517	-0.000426	0.113195	0.067477	-0.072966	-0.071457	-0.107917	-0.019658	-0.039417	-0.117066	0.080223	-0.023791	-0.106115	-0.002613	-0.020761	0.096198
DHRS9_cg05624376	0.062872	0.078115	0.068705	0.19322	0.112437	0.024589	-0.217148	-0.150147	0.1702	0.15138	0.089295	0.021657	-0.154669	0.114357	0.028343	-0.093617	0.153316	0.161161	0.148258	0.047926	0.008279	0.04722	0.070427	0.049302	0.084477	0.039143	-0.160079	-0.140512	-0.239542	-0.33235	-0.133803	-0.111987	-0.047711	0.05866	0.004651	0.183922	0.150839	-0.209986	-0.155406	-0.318401	-0.066228	-0.091422	-0.359241	0.181756	-0.070452	-0.286796	-0.040459	0.035567	0.140856
CAMP_cg19440734	0.059742	0.013577	-0.000169	0.053309	0.063849	0.051441	-0.104911	-0.062163	0.112788	0.025527	0.048703	0.031249	-0.119978	0.035854	0.014704	-0.053096	0.069587	0.104215	0.077449	0.030992	0.031249	0.024919	0.03091	0.015793	0.040692	-0.012733	-0.076642	-0.04827	-0.093427	-0.158055	-0.061814	-0.032856	-0.054512	-0.006814	0.03516	0.11435	0.089354	-0.095574	-0.074809	-0.126791	-0.041	-0.039458	-0.179994	0.117952	-0.026292	-0.114825	-0.009439	0.011825	0.03766
CLEC4D_cg01253753	0.159141	0.089857	0.006969	0.239364	0.119559	0.041328	-0.085248	-0.187932	0.246621	0.205139	0.003713	0.082477	-0.139151	0.196763	0.045992	-0.242773	0.191407	0.084461	0.160901	0.080916	0.100913	0.055612	0.078014	0.128274	0.073269	0.036541	-0.187489	-0.054954	-0.274044	-0.352462	-0.269871	-0.115528	0.020553	-0.12358	0.003629	0.123832	0.266532	-0.261249	-0.248008	-0.314489	-0.127946	-0.103571	-0.365238	0.251602	-0.090553	-0.268018	0.034237	0.013007	0.125984
TNFAIP6_cg03406844	0.086915	0.069956	-0.005135	0.175151	0.155512	0.065537	-0.168319	-0.144847	0.245043	0.227327	0.061963	0.01978	-0.1856	0.183243	0.045218	-0.161807	0.093518	0.102137	0.176996	0.053676	0.125731	0.050802	0.046316	-0.003089	0.069984	0.017712	-0.145637	-0.084226	-0.258917	-0.382852	-0.196329	-0.012356	-0.083381	-0.021087	0.049136	0.222411	0.034523	-0.245716	-0.117845	-0.32068	-0.04686	-0.047342	-0.371829	0.233767	-0.050127	-0.189354	0.009426	0.133829	0.017036
AZU1_cg24123679	0.020304	0.026742	0.010451	0.090202	0.039088	0.007279	-0.044142	-0.048743	0.075415	0.028502	0.046492	0.013868	-0.037463	0.041757	0.019976	-0.04707	0.019421	0.043097	0.049975	0.042841	0.028	0.016892	0.012036	0.014003	0.035378	0.005394	-0.037762	-0.036755	-0.089979	-0.13173	-0.047298	-0.05989	0.009456	-0.035853	0.014234	0.083667	0.03616	-0.072743	-0.038311	-0.138624	-0.02431	-0.010941	-0.136647	0.099756	-0.021949	-0.065591	0.009209	0.031169	0.021287
ARHGAP18_cg20760057	0.056887	0.087961	0.010464	0.191368	0.089681	0.053226	-0.145165	-0.171066	0.177204	0.193065	0.052275	0.011931	-0.040498	0.1638	-0.012963	-0.182014	0.125219	0.080011	0.116808	0.050149	0.152592	-0.003324	0.003427	-0.017351	0.055978	0.031187	-0.053489	-0.048021	-0.222768	-0.311848	-0.143735	-0.135171	-0.051032	-0.152973	-0.010657	0.193242	0.098029	-0.191144	-0.160882	-0.282178	-0.068324	-0.1269	-0.363492	0.226426	-0.004749	-0.142778	0.023365	0.093767	0.166378
SLC22A15_cg22353097	0.141964	0.114886	0.033699	0.253797	0.122412	0.039439	-0.08509	-0.114982	0.198394	0.140953	0.009283	-0.01428	-0.12523	0.107551	0.003757	-0.110211	0.091291	0.126726	0.147129	0.054934	0.104106	0.012164	0.068986	0.03093	0.107143	0.113891	-0.098175	-0.138815	-0.21191	-0.298888	-0.134283	-0.178999	-0.003812	-0.086914	-0.040684	0.181622	0.118023	-0.162216	-0.144076	-0.295413	-0.134336	-0.08358	-0.323885	0.168677	-0.006978	-0.219214	0.016395	0.055028	0.131461
ADORA3_cg08256939	0.017217	0.015448	0.003591	0.126722	0.043965	0.077576	-0.084042	-0.078771	0.109762	0.057556	0.027269	0.053428	0.033139	0.0712	0.027146	-0.018474	0.064735	0.060704	0.100157	0.099497	0.034494	0.012718	0.071673	0.018076	0.036836	-0.066856	-0.075705	-0.078938	-0.12595	-0.159868	-0.059171	-0.098262	0.036847	-0.078591	0.031391	0.056024	0.018307	-0.091267	-0.041199	-0.134818	-0.071139	0.007925	-0.221323	0.094717	-0.01467	-0.129476	-0.011697	-0.040998	0.198905
DOK3_cg23950714	0.00862	0.037315	-0.009758	0.085504	0.04746	0.034763	-0.079284	-0.09509	0.100867	0.07336	0.054023	0.032698	-0.045176	0.070035	0.017444	-0.023235	0.072242	0.021955	0.049112	0.024366	0.07169	0.049298	0.046913	0.021162	0.018743	-0.031505	-0.061863	-0.044441	-0.113083	-0.192103	-0.080952	-0.059279	-0.020494	-0.057106	0.023474	0.060033	0.080693	-0.094571	-0.059344	-0.13644	-0.092577	-0.033877	-0.232261	0.132511	-0.028541	-0.1339	-0.026711	0.012056	0.16303
LTBR_cg26306994	-0.014063	0.085336	0.0228	0.129355	0.094835	0.024543	-0.10971	-0.110053	0.132292	0.098419	0.033533	0.04393	-0.024741	0.054725	0.033115	-0.025477	0.090114	0.032956	0.107235	0.058466	0.082689	0.08268	0.084974	0.022251	0.03143	-0.028894	-0.043691	-0.075602	-0.173774	-0.206567	-0.073509	-0.120755	0.021564	-0.094095	-0.033122	0.089492	0.004091	-0.085786	-0.020447	-0.151895	-0.088484	-0.04964	-0.198735	0.120122	-0.035802	-0.144263	-0.04165	-0.044252	0.216396
GRINA_cg05451722	0.012275	0.042117	0.021438	0.102597	0.073012	0.055836	-0.089883	-0.045185	0.105716	0.071559	0.062977	0.032757	0.023834	0.068709	0.039088	-0.017871	0.051034	0.030611	0.063728	0.029775	0.053846	0.051094	0.03658	0.024819	0.028372	-0.010154	-0.089635	-0.063845	-0.105822	-0.153143	-0.0524	-0.052392	-0.040445	-0.058939	0.000129	0.09854	0.00111	-0.058647	-0.062041	-0.115992	-0.035002	-0.052192	-0.106727	0.094003	-0.060604	-0.089722	-0.046067	0.013996	0.092869
DHRS9_cg02743878	0.083122	0.050001	-0.021171	0.079866	0.052859	0.030894	-0.077068	-0.046463	0.09624	0.08554	0.04808	0.032517	-0.09777	0.121053	0.006282	-0.043381	0.087416	0.067686	0.108772	0.042177	0.076897	0.035327	0.043954	-0.001214	0.032563	-0.054899	-0.056899	-0.071726	-0.112947	-0.128203	-0.078697	-0.049384	-0.099139	-0.105387	0.013512	0.121908	0.060449	-0.053615	-0.059139	-0.134208	-0.080443	-0.042765	-0.142933	0.08114	-0.033437	-0.141267	-0.038065	0.036283	0.067413
SWAP70_cg09976669	0.100598	0.049451	-0.002803	0.134099	0.090614	0.10055	-0.097977	-0.053972	0.143424	0.123789	0.112407	0.052574	-0.15022	0.137239	0.030608	-0.072795	0.124177	0.103561	0.094816	0.069243	0.070178	0.048288	0.076683	0.020683	0.048002	-0.031716	-0.094681	-0.083524	-0.119922	-0.197254	-0.100136	-0.061821	-0.071627	-0.065185	-0.004116	0.116825	0.070819	-0.105037	-0.101492	-0.195511	-0.082932	-0.059442	-0.222611	0.0979	-0.051553	-0.169906	-0.037549	-0.037755	0.068374
DOK3_cg08394278	0.025786	0.047072	0.014425	0.136369	0.074825	0.067796	-0.06545	-0.045931	0.100806	0.079392	0.043133	0.042359	-0.069535	0.074761	0.011339	-0.043623	0.068445	0.075712	0.081345	0.02303	0.051262	0.03344	0.048533	0.023019	0.034158	-0.021494	-0.039599	-0.041426	-0.114354	-0.159765	-0.094579	-0.057389	-0.044622	-0.091737	0.00017	0.092297	0.069799	-0.102891	-0.074881	-0.139336	-0.044075	-0.018813	-0.168704	0.103042	-0.028174	-0.101207	-0.030948	0.015312	0.088498
NCF4_cg09624565	0.051359	0.015507	0.006056	0.117315	0.048038	0.050411	-0.035735	-0.04066	0.097317	0.108555	0.044126	0.01513	-0.078196	0.083755	0.029197	-0.052457	0.064103	0.04974	0.05989	0.031691	0.06153	0.008736	0.016674	0.040116	0.02529	-0.017119	-0.04269	-0.027078	-0.090427	-0.164965	-0.060914	-0.028371	-0.048327	-0.057571	0.00022	0.071529	0.028399	-0.083689	-0.061162	-0.118422	-0.045547	-0.028387	-0.170193	0.08194	-0.040205	-0.107225	-0.048391	0.031149	0.10522
SLC2A5_cg00310940	0.04718	0.041888	0.0163	0.095137	0.053372	0.047232	-0.04589	-0.03601	0.126153	0.094396	0.02852	0.01996	-0.079598	0.085271	0.023827	-0.03993	0.075911	0.062481	0.083311	0.047288	0.069409	0.037789	0.036325	0.005397	0.02571	-0.030796	-0.067802	-0.072274	-0.076154	-0.132974	-0.071291	-0.006918	-0.054749	-0.059334	0.009707	0.057337	0.030902	-0.102189	-0.062887	-0.135888	-0.074275	-0.041294	-0.138969	0.098176	-0.032518	-0.116829	-0.035938	-0.020125	0.118681
SLC2A5_cg12763828	0.07834	0.045316	0.008186	0.156333	0.08103	0.084152	-0.059531	-0.070673	0.147023	0.12269	0.047026	0.03853	-0.112451	0.103213	0.004365	-0.063578	0.12469	0.080383	0.070958	0.035051	0.065235	0.037737	0.028672	0.036382	0.028075	-0.04261	-0.100067	-0.079373	-0.11817	-0.187232	-0.095409	-0.005508	-0.002001	-0.088298	-0.016345	0.093149	0.04295	-0.128147	-0.099895	-0.18698	-0.107386	-0.07316	-0.204586	0.128866	-0.075492	-0.136644	-0.046392	0.018632	0.199099
GNG7_cg26863600	0.067883	0.013663	-0.00795	0.088327	0.031753	0.057914	-0.061837	-0.068094	0.115138	0.118251	0.017926	0.030637	-0.107933	0.115095	0.006077	-0.034975	0.082279	0.055221	0.073074	0.042958	0.071829	0.007715	0.052225	0.030015	0.004784	-0.040571	-0.064185	-0.055246	-0.120232	-0.158563	-0.067288	-0.025191	-0.043677	-0.063624	0.006547	0.110361	0.089329	-0.100357	-0.064599	-0.163276	-0.07553	-0.024274	-0.191144	0.109171	-0.031485	-0.115727	-0.017959	0.019334	0.112996
IGF2BP3_cg17209188	0.063044	0.077928	0.007178	0.179234	0.115796	0.056157	-0.126561	-0.066958	0.155774	0.123807	0.039122	0.048178	-0.090721	0.107746	0.043564	-0.056962	0.18767	0.065037	0.147625	0.0446	0.070962	0.065602	0.047451	0.056061	0.03832	-0.003419	-0.100396	-0.116149	-0.138218	-0.254781	-0.120597	-0.041559	-0.036761	-0.097492	-0.015021	0.137594	0.03068	-0.15091	-0.08624	-0.227648	-0.112373	-0.065548	-0.266291	0.12344	-0.087485	-0.18898	-0.022284	0.064868	0.101361
EHD4_cg10142436	0.022207	0.037258	0.011876	0.111907	0.049929	0.04234	-0.07937	-0.070934	0.094363	0.053046	0.007445	0.066714	-0.065975	0.117844	0.012813	-0.04927	0.085401	0.075068	0.065034	0.093077	0.049327	0.023964	0.026743	0.023276	0.007624	-0.029308	-0.083188	-0.058417	-0.102616	-0.133545	-0.060321	-0.078177	-0.018634	-0.074843	0.004147	0.070856	0.09439	-0.099645	-0.075781	-0.12272	-0.060072	-0.047481	-0.186743	0.100629	-0.025628	-0.094394	-0.032962	-0.010898	0.123914
GSN_cg14399183	0.004631	0.020677	-0.001489	0.127296	0.065259	0.055525	-0.092606	-0.062893	0.103872	0.129903	0.039366	0.034325	-0.137292	0.116378	0.010107	-0.063816	0.075958	0.072106	0.106181	0.082399	0.062798	0.045974	0.05281	0.025924	0.049487	-0.024431	-0.10836	-0.06711	-0.105794	-0.173168	-0.060423	-0.065549	-0.030458	-0.081103	0.026056	0.06188	0.056113	-0.106849	-0.057577	-0.157114	-0.059826	-0.05581	-0.206566	0.089681	-0.016738	-0.153867	-0.00804	-0.020918	0.24416
RBM47_cg08949974	0.045919	0.044868	0.00029	0.163184	0.075632	0.063973	-0.111938	-0.083499	0.115313	0.083726	0.026379	0.07127	-0.16648	0.087256	0.007227	-0.054505	0.114973	0.081769	0.101791	0.072911	0.069935	0.042851	0.091822	0.032411	0.061268	-0.060456	-0.106511	-0.078224	-0.12994	-0.205556	-0.08531	-0.050541	-0.028003	-0.048196	0.009112	0.09988	0.090455	-0.133656	-0.095841	-0.189093	-0.063514	-0.052282	-0.241908	0.12498	-0.049975	-0.160649	-0.021847	0.007104	0.111772
NCF2_cg09472600	0.053793	0.054073	-0.02248	0.144959	0.081207	0.051241	-0.130391	-0.077635	0.153619	0.084155	0.034817	0.027636	-0.175229	0.095438	0.016886	-0.075539	0.057929	0.117951	0.11247	0.078551	0.066421	0.031668	0.020354	0.010935	0.049402	-0.028495	-0.082554	-0.067365	-0.126987	-0.220969	-0.094408	-0.057861	-0.033951	-0.066278	0.009146	0.125731	0.103563	-0.154919	-0.082743	-0.184323	-0.059138	-0.058767	-0.237762	0.161475	-0.038143	-0.158421	-0.00139	0.02769	0.184621
ITGAM_cg15337006	0.044373	0.053776	-0.009753	0.142842	0.07047	0.074929	-0.116622	-0.07257	0.108939	0.08437	0.038974	0.03493	-0.121637	0.094463	0.016293	-0.039435	0.084181	0.100171	0.081628	0.061018	0.05545	0.05334	0.032417	-0.016584	0.028099	-0.030083	-0.097511	-0.066298	-0.114752	-0.185225	-0.122395	-0.07599	-0.041757	-0.043344	-0.006427	0.102555	0.090464	-0.131421	-0.077817	-0.192981	-0.056683	-0.041506	-0.212186	0.143834	-0.029795	-0.153045	-0.019196	-0.026548	0.182519
RBM47_cg27076223	-0.005422	0.052289	-0.009678	0.117518	0.030698	0.041143	-0.104651	-0.089619	0.101197	0.072066	0.035361	0.049864	-0.076886	0.121754	0.007729	-0.046452	0.108765	0.081846	0.080272	0.057764	0.058585	0.023653	0.064858	0.024006	0.033123	-0.038115	-0.085659	-0.100889	-0.136655	-0.182527	-0.053168	-0.040881	-0.025343	-0.064539	0.025811	0.086138	0.0635	-0.118726	-0.084574	-0.181587	-0.058209	-0.005427	-0.223493	0.146248	-0.039657	-0.150208	-0.011056	0.013131	0.167068
RBM47_cg20435896	-0.019049	0.033661	0.020798	0.080901	0.040026	0.030266	-0.08793	-0.044183	0.095676	0.065869	0.015968	0.037362	-0.057224	0.082144	0.015926	-0.040799	0.093202	0.042205	0.09111	0.061775	0.040383	0.036445	0.072629	0.014989	0.01642	-0.016718	-0.044614	-0.077768	-0.093282	-0.147453	-0.054421	-0.059994	-0.054396	-0.054733	0.010376	0.058721	0.022029	-0.048649	-0.049358	-0.136834	-0.027078	-0.024517	-0.13876	0.088554	-0.011916	-0.087915	0.011598	-0.019524	0.084216
LMO2_cg11822932	0.099174	0.101838	0.027695	0.148281	0.097765	0.101836	-0.137248	-0.100107	0.1866	0.157806	0.057491	0.059881	-0.16338	0.107004	0.000747	-0.05608	0.090671	0.094068	0.103849	0.119111	0.121425	0.038399	0.072618	0.045961	0.078924	-0.025602	-0.132098	-0.122606	-0.18356	-0.225957	-0.100613	-0.094563	-0.064741	-0.093223	0.051457	0.062319	0.062171	-0.166524	-0.106789	-0.203155	-0.117307	-0.03177	-0.225061	0.134292	-0.05445	-0.207715	-0.036352	0.078209	0.177997
LMO2_cg15356966	0.081975	0.047434	-0.021455	0.13846	0.08658	0.062358	-0.113536	-0.086921	0.148001	0.160156	0.066015	0.031395	-0.104142	0.124501	-0.005808	-0.026345	0.102939	0.064255	0.093002	0.080117	0.075224	0.051737	0.045856	0.03281	0.029712	-0.058678	-0.105117	-0.099207	-0.14321	-0.194539	-0.109665	-0.09604	-0.024975	-0.090967	0.031678	0.04226	0.105905	-0.108613	-0.100244	-0.176604	-0.141199	0.005204	-0.213176	0.117972	-0.04877	-0.155686	-0.050652	0.042189	0.143481
LMO2_cg12004276	0.042199	0.028169	0.020274	0.115074	0.053245	0.05901	-0.068778	-0.032979	0.094178	0.133838	0.070793	0.035376	-0.113802	0.10885	0.00157	-0.041845	0.063278	0.022159	0.078731	0.076074	0.060858	0.021007	0.041788	0.033149	0.039158	-0.029206	-0.076175	-0.042203	-0.104514	-0.1323	-0.085472	-0.010715	-0.042645	-0.045412	0.01637	0.03634	0.055856	-0.072441	-0.090821	-0.130101	-0.09604	0.004194	-0.141295	0.084876	-0.018033	-0.125614	-0.037496	0.040648	0.09152
LMO2_cg20147326	0.07159	0.040482	0.018805	0.08063	0.074712	0.093259	-0.068588	-0.067086	0.119648	0.123868	0.080329	0.039873	-0.042311	0.121434	0.005273	-0.060071	0.044146	0.071394	0.086106	0.036301	0.093876	0.021294	0.044535	0.048243	0.038945	-0.046477	-0.065639	-0.073813	-0.115583	-0.162521	-0.082268	-0.039237	-0.046776	-0.055711	0.015807	0.051554	0.036383	-0.088056	-0.078177	-0.136907	-0.113506	-0.000545	-0.18825	0.107029	-0.028776	-0.148389	-0.030409	0.047337	0.090326
DOK3_cg11463271	-0.005677	0.024658	0.022991	0.110802	0.061532	0.076572	-0.087923	-0.073493	0.109291	0.03652	0.032275	0.057604	-0.097981	0.07365	-0.018581	-0.009734	0.069046	0.05872	0.078016	0.078829	0.080832	0.016872	0.050476	0.040829	0.043174	-0.050767	-0.081189	-0.08553	-0.10215	-0.131961	-0.033358	-0.075857	-0.000899	-0.063729	0.04775	0.055136	0.063094	-0.062466	-0.059127	-0.12016	-0.090111	-0.022512	-0.139505	0.127834	-0.006232	-0.118651	-0.056262	-0.013129	0.095644
DOK3_cg02357714	0.052768	0.031763	0.010987	0.081254	0.053859	0.053874	-0.091736	-0.059277	0.091673	0.053298	0.043235	0.044348	-0.068718	0.050358	-0.011009	-0.05066	0.069887	0.063039	0.096138	0.067113	0.069216	0.029794	0.057982	0.008462	0.019739	-0.028676	-0.046539	-0.05495	-0.114612	-0.145802	-0.045336	-0.085641	-0.01286	-0.045909	0.057913	0.067187	0.062963	-0.079231	-0.043158	-0.116262	-0.074893	-0.050869	-0.161228	0.097825	-0.020881	-0.133045	-0.028512	-0.010438	0.122932
FES_cg26405020	0.041512	0.003003	0.012126	0.046019	0.084737	0.0855	-0.123133	-0.089382	0.110173	0.024518	0.044556	0.077302	-0.035219	0.090041	0.005656	-0.056501	0.069768	0.078534	0.125759	0.111522	0.091799	-0.003906	0.070059	-0.007559	0.016647	-0.032328	-0.074008	-0.073598	-0.131217	-0.172787	-0.040069	-0.099646	0.024466	-0.064674	0.052069	0.059687	0.087553	-0.111154	-0.047055	-0.152983	-0.064982	-0.052382	-0.234786	0.123714	-0.01362	-0.154086	-0.015555	-0.038401	0.162543
FES_cg18661868	-0.000854	0.008207	-0.004259	0.032056	0.039724	0.034909	-0.076562	-0.066371	0.065686	0.030388	0.021826	0.010377	-0.042274	0.059019	0.017154	-0.01376	0.05781	0.059493	0.085303	0.020101	0.03203	0.034936	0.05153	-0.002879	0.027185	-0.022672	-0.04544	-0.0289	-0.066999	-0.104075	-0.061264	-0.06013	-0.036959	-0.05883	0.044871	0.055372	0.053099	-0.061109	-0.044602	-0.099299	-0.033616	-0.012805	-0.137537	0.102962	-0.017929	-0.088546	-0.003017	0.014736	0.079355
ICA1_cg05822926	0.032481	0.025823	0.006124	0.051057	0.078632	0.044352	-0.078839	-0.037456	0.113624	0.055015	0.025624	0.03003	-0.024331	0.083088	0.036585	-0.080276	0.048524	0.056838	0.12569	0.039906	0.050419	0.013887	0.062708	0.051115	0.019134	0.0096	-0.074166	-0.054138	-0.081575	-0.142696	-0.068427	-0.078726	-0.022485	-0.056639	0.019021	0.062458	0.03198	-0.060307	-0.041386	-0.102489	-0.058049	-0.028197	-0.150224	0.092842	-0.020928	-0.081863	-0.004948	0.010497	0.041108
DSE_cg12708994	0.112226	0.032902	0.033816	0.132409	0.118379	0.067208	-0.10641	-0.081682	0.197214	0.123856	0.11863	0.031041	-0.134012	0.18296	0.006147	-0.089874	0.119724	0.113612	0.115601	0.034238	0.113945	0.007942	0.115701	0.083747	0.105766	-0.054767	-0.142283	-0.059118	-0.140407	-0.214038	-0.102361	-0.163001	-0.04422	-0.096159	0.037234	0.09298	0.063399	-0.138779	-0.098286	-0.212611	-0.133777	-0.02974	-0.241622	0.133969	-0.025472	-0.192132	-0.030602	0.070317	0.122845
TRIP6_cg01274660	0.019986	0.041867	0.025106	0.091634	0.06364	0.028556	-0.064385	-0.057845	0.115182	0.066302	0.069688	0.00284	0.008206	0.089708	0.040583	-0.051578	0.087227	0.104438	0.097875	0.037331	0.096048	0.022969	0.034811	0.018999	0.029214	-0.041303	-0.029325	-0.032587	-0.123618	-0.154833	-0.065429	-0.067274	-0.066504	-0.077676	0.04517	0.065449	0.037014	-0.077992	-0.075797	-0.126404	-0.060399	-0.031074	-0.150396	0.100274	-0.033044	-0.11063	-0.039438	-0.021756	0.089439
TRIP6_cg14020762	0.009588	0.049293	0.013493	0.046731	0.055894	0.043511	-0.062049	-0.045931	0.089103	0.076854	0.048173	0.009473	-0.015773	0.054695	0.044661	-0.045237	0.093484	0.072468	0.071871	0.029563	0.055499	0.027363	0.047894	0.02279	-0.002268	-0.015443	-0.035586	-0.031772	-0.095956	-0.13695	-0.01762	-0.08144	-0.033954	-0.055544	0.009127	0.040234	0.092155	-0.058279	-0.048565	-0.122109	-0.034907	-0.025357	-0.12663	0.077315	-0.028342	-0.081608	-0.044227	-0.024201	0.072832
LTBR_cg19476647	0.054906	0.065147	-0.007828	0.114637	0.083092	0.070494	-0.101177	-0.098788	0.139828	0.106081	0.05073	0.093892	-0.022334	0.120668	0.076598	-0.056728	0.10939	0.086952	0.124535	0.109926	0.100828	0.071551	0.067291	0.050787	0.062366	-0.05281	-0.106869	-0.053222	-0.148931	-0.228287	-0.108207	-0.096967	-0.070033	-0.120392	0.038633	0.081594	0.090217	-0.132268	-0.104624	-0.174236	-0.091529	-0.000729	-0.249919	0.117356	-0.051486	-0.188963	-0.01043	0.00241	0.061989
LTBR_cg24621362	0.034775	0.054441	0.008262	0.098077	0.070101	0.051273	-0.078732	-0.066979	0.115285	0.085173	0.031321	0.023498	-0.06503	0.090439	0.020831	-0.02076	0.100332	0.09149	0.066788	0.06553	0.076728	0.050606	0.024551	0.025452	0.031015	-0.045626	-0.049011	-0.049282	-0.110712	-0.141425	-0.075665	-0.091294	-0.022483	-0.116107	0.00159	0.054882	0.041823	-0.075813	-0.072318	-0.11963	-0.062207	-0.037089	-0.184878	0.113375	-0.05144	-0.125001	0.001827	-0.015522	0.106164
TRIB1_cg00207280	0.07245	0.06108	0.015591	0.123466	0.081363	0.083484	-0.09705	-0.05686	0.125906	0.082803	0.015688	0.025256	-0.005508	0.094485	0.00033	-0.055996	0.105088	0.063724	0.100073	0.095133	0.06869	0.040814	0.058861	0.00477	0.025879	-0.040695	-0.065407	-0.043485	-0.101553	-0.150528	-0.060872	-0.088203	-0.075808	-0.065315	0.016189	0.056594	0.053357	-0.111555	-0.06563	-0.126461	-0.071597	-0.022912	-0.177515	0.101421	-0.025457	-0.117004	-0.019793	-0.010042	0.014533
DRAM1_cg07905054	0.047685	0.033369	-0.033968	0.045949	0.055137	0.09901	-0.099118	-0.059221	0.122987	0.074019	0.060717	0.046558	-0.001091	0.112224	-0.00699	-0.05383	0.124131	0.032444	0.091168	0.04171	0.073122	0.074709	0.081131	0.024102	0.01558	-0.013734	-0.089499	-0.057376	-0.118072	-0.147399	-0.07577	-0.108542	-0.050879	-0.046008	0.028384	0.046303	0.051925	-0.088063	-0.07103	-0.145851	-0.057052	0.004208	-0.172723	0.114222	-0.053613	-0.128362	0.002501	-0.021235	0.03329
LTBR_cg23079808	0.084542	0.040648	-0.061092	0.111989	0.101398	0.11429	-0.102758	-0.116554	0.131457	0.066375	0.085311	0.080189	-0.010838	0.158985	0.01675	-0.074329	0.160873	0.130677	0.115323	0.083388	0.169119	0.049246	0.130011	0.027189	0.05937	-0.085636	-0.113636	-0.103033	-0.143327	-0.173874	-0.125063	-0.112907	-0.060781	-0.092448	0.020232	0.101455	0.065894	-0.126742	-0.111507	-0.146413	-0.116941	-0.066907	-0.18257	0.130983	-0.095952	-0.155356	-0.044805	0.004354	0.053435
GPR160_cg18741908	0.019132	0.047748	0.005363	0.118771	0.060705	0.065251	-0.124869	-0.038297	0.110593	0.066744	0.055779	0.046656	-0.023842	0.168377	0.031577	-0.0562	0.08457	0.066181	0.10731	0.043541	0.084031	0.048808	0.063941	0.037267	0.009049	-0.027385	-0.080792	-0.029648	-0.116809	-0.177266	-0.088196	-0.061607	-0.029717	-0.082103	0.046317	0.079485	0.125924	-0.110228	-0.084678	-0.156345	-0.081508	-0.017883	-0.183041	0.097287	-0.012197	-0.147843	-0.041126	-0.018631	-0.020371
FES_cg26899598	0.031049	0.032671	0.007632	0.021704	0.066877	0.076783	-0.065656	-0.050768	0.119259	0.044442	0.059142	0.038963	-0.024215	0.075004	-0.009129	-0.035246	0.074397	0.045909	0.098585	0.035102	0.046581	0.034185	0.064338	0.014673	0.009087	-0.028882	-0.047437	-0.037577	-0.097778	-0.161819	-0.053774	-0.037947	-0.021325	-0.038135	0.044196	0.060446	0.064933	-0.093828	-0.045039	-0.114677	-0.042061	-0.00961	-0.168324	0.060541	-0.027395	-0.119525	-0.000222	-0.018589	0.06482
VNN1_cg00852964	0.00816	0.032549	0.005585	0.128351	0.088247	0.064031	-0.057365	-0.057382	0.096763	0.037811	-0.011147	-0.011998	-0.07557	0.059884	0.000379	-0.075465	0.088871	0.07122	0.055984	0.051261	0.053401	0.019354	0.06953	0.008834	0.049288	-0.020019	-0.079615	-0.050698	-0.102145	-0.106064	-0.042979	-0.050626	-0.048112	-0.052803	0.009762	0.106241	0.047715	-0.089661	-0.066674	-0.106744	-0.067338	-0.05623	-0.119975	0.083706	-0.040082	-0.102755	-0.005121	-0.035018	0.082883
ECT2_cg10028625	0.134725	0.128214	0.035139	0.286633	0.21378	0.21176	-0.113265	-0.230037	0.285769	0.182866	-0.071136	0.065631	-0.102707	0.108804	0.060897	-0.193822	0.144175	0.244934	0.261446	0.144449	0.149403	0.065942	0.114469	0.059265	0.147245	0.100887	-0.14714	-0.110094	-0.328188	-0.367633	-0.263649	-0.247453	-0.014873	-0.214948	0.008147	0.262213	0.116262	-0.224758	-0.237022	-0.293322	-0.128231	-0.09524	-0.415425	0.268511	-0.100601	-0.301411	-0.026579	-0.069032	0.168464
ZYX_cg09704136	0.045411	0.065982	0.009378	0.201808	0.125309	0.08773	-0.183599	-0.118111	0.191825	0.133543	0.062404	0.04752	-0.10399	0.160333	0.074564	-0.095103	0.141546	0.118773	0.090669	0.05464	0.097066	0.037005	0.078295	0.003209	0.117836	-0.083086	-0.122828	-0.156423	-0.184058	-0.235056	-0.13475	-0.057618	-0.030274	-0.150045	-0.005428	0.225683	0.050901	-0.17078	-0.145474	-0.212838	-0.083497	-0.039329	-0.241505	0.155666	-0.060726	-0.216098	-0.058167	-0.02215	0.10743
IGF2BP3_cg03240301	0.063005	0.047477	0.024847	0.19128	0.114911	0.067201	-0.134685	-0.065087	0.149939	0.06385	0.064092	0.025297	-0.013148	0.118798	0.015816	-0.111281	0.122179	0.088381	0.103606	0.051262	0.070559	0.033075	0.061691	0.034848	0.072319	-0.007881	-0.121299	-0.075896	-0.141542	-0.196061	-0.101802	-0.13892	-3.2e-05	-0.142815	0.000611	0.162403	0.072168	-0.099077	-0.072614	-0.179875	-0.076696	-0.067801	-0.197413	0.118722	-0.049947	-0.18623	-0.01283	-0.02586	0.109859
MYB_cg26288715	0.123372	0.041341	-0.022411	0.222383	0.16783	0.100417	-0.152338	-0.159888	0.169338	0.156804	-0.011435	0.052095	-0.009971	0.172703	0.021047	-0.132577	0.139133	0.113401	0.176355	0.112499	0.129554	0.075207	0.036446	0.017769	0.118199	-0.041405	-0.129063	-0.093861	-0.212849	-0.245654	-0.165926	-0.16701	-0.024745	-0.162216	0.032833	0.16469	0.092944	-0.208855	-0.164368	-0.227761	-0.140976	-0.02503	-0.255911	0.203095	-0.035038	-0.212135	-0.028551	-0.02103	0.076457
IRF4_cg16478536	0.070544	0.072918	-0.031186	0.132636	0.14013	0.09188	-0.107267	-0.054767	0.127502	0.055101	0.01795	0.054753	-0.063826	0.14709	-0.005838	-0.07619	0.083299	0.138347	0.116976	0.116903	0.051484	0.063691	0.106113	0.019777	0.043662	-0.008754	-0.119388	-0.091043	-0.142227	-0.216381	-0.111628	-0.124491	-0.110016	-0.125658	0.014815	0.102753	0.103712	-0.15347	-0.095312	-0.199075	-0.097487	-0.043755	-0.211825	0.149306	-0.066815	-0.154821	0.134629	0.002428	0.134425
CREG1_cg13501279	0.025524	0.038919	0.008779	0.143611	0.083632	0.125835	-0.081151	-0.06343	0.154809	0.038599	0.02577	0.072702	-0.071067	0.072477	0.02342	-0.048408	0.078934	0.058708	0.088521	0.122571	0.082142	0.000817	0.113245	0.037523	0.062248	-0.036329	-0.071361	-0.072502	-0.115426	-0.133982	-0.095391	-0.108854	-0.03886	-0.098804	0.020885	0.046968	0.087495	-0.099773	-0.072371	-0.095361	-0.090301	-0.011955	-0.133787	0.106173	-0.063819	-0.117951	-0.057158	-0.059323	0.080895
BUB1_cg18518914	0.035786	0.079493	-0.016664	0.090977	0.040396	0.051336	-0.059552	-0.043982	0.089586	0.063984	0.016926	0.047103	-0.01075	0.08368	0.003291	-0.056911	0.085394	0.038274	0.049189	0.066653	0.052173	0.031811	0.025514	0.006601	0.00689	-0.027984	-0.071986	-0.07507	-0.092733	-0.092012	-0.043958	-0.072114	-0.051618	-0.047751	0.028139	0.070456	0.045337	-0.071284	-0.063825	-0.089916	-0.062091	0.000149	-0.099371	0.085095	0.011167	-0.095636	-0.040279	-0.005019	0.04732
FAM46A_cg22388948	0.117446	0.058485	0.008648	0.162608	0.095987	0.099916	-0.11719	-0.118672	0.152773	0.161039	0.029834	0.080986	-0.095469	0.086976	0.050559	-0.073494	0.048162	0.086433	0.115961	0.108374	0.173069	0.07585	0.119112	0.071737	0.034721	-0.033902	-0.12767	-0.112974	-0.157044	-0.186116	-0.070287	-0.106446	-0.070009	-0.118409	-0.017177	0.103451	0.093876	-0.153157	-0.079822	-0.152259	-0.11209	-0.051438	-0.188732	0.114178	-0.008348	-0.173253	-0.069458	-0.050126	0.107953
FPR2_cg16052198	0.036861	0.086764	-0.005497	0.162073	0.092992	0.073491	-0.073427	-0.087011	0.152257	0.028419	0.054779	0.037124	-0.047977	0.123183	-0.018867	-0.10539	0.004015	0.123012	0.15734	0.116729	0.116178	-0.021761	0.082253	0.019668	0.037782	-0.037148	-0.110445	-0.089923	-0.13059	-0.132103	-0.106813	-0.063312	-0.01253	-0.106914	0.04239	0.123845	0.0482	-0.123654	-0.086007	-0.123339	-0.125335	-0.047627	-0.146596	0.16473	-0.02106	-0.115944	-0.036957	-0.026464	0.066678
FPR2_cg24964368	0.057306	0.070119	0.011101	0.134244	0.07717	0.099939	-0.067616	-0.113521	0.171372	0.084058	-0.024511	0.078199	-0.056022	0.120823	-0.00691	-0.087324	0.037361	0.129073	0.1376	0.149397	0.053886	0.00779	0.066013	-0.002696	0.004946	-0.021461	-0.103507	-0.104048	-0.131606	-0.144972	-0.108286	-0.064431	-0.04308	-0.061621	0.007504	0.117286	0.101483	-0.120201	-0.106882	-0.120272	-0.122926	-0.038932	-0.146408	0.135123	-0.052252	-0.137874	-0.012508	-0.044716	0.068454
LHFPL2_cg18281939	0.18373	0.015108	0.010724	0.117105	0.136642	0.048344	-0.109	-0.099821	0.110381	0.093361	0.050204	0.059162	-0.042423	0.125129	0.084638	-0.142312	0.090877	0.103404	0.145325	0.123237	0.09614	0.097662	0.038468	0.085576	0.054454	-0.072357	-0.049595	-0.028089	-0.224281	-0.275658	-0.080469	-0.059972	-0.034082	-0.126122	0.020881	0.112845	0.127686	-0.183534	-0.070206	-0.230122	-0.140496	-0.016817	-0.185111	0.12422	-0.051509	-0.229035	-0.001618	0.005033	0.128319
IL1R2_cg14325025	0.018159	0.07745	-0.002263	0.157897	0.133183	0.062015	-0.121272	-0.09218	0.164734	0.121837	0.037215	0.050319	-0.167037	0.059015	0.034604	-0.081171	0.100267	0.087795	0.072754	-0.035799	0.108428	0.047442	0.023415	0.264885	0.048743	-0.059329	-0.108518	-0.104261	-0.144386	-0.209097	-0.112115	-0.083601	-0.026501	-0.078074	0.000139	0.126	0.032244	-0.165455	-0.124555	-0.059339	-0.134303	-0.020674	-0.198389	0.146099	-0.063966	-0.181993	-0.030153	0.039633	0.097606
IL1R2_cg17142183	0.061097	0.1067	-0.013498	0.174687	0.079489	0.067866	-0.102646	-0.069226	0.163308	0.132652	0.101353	0.037999	-0.105872	0.147282	0.058881	-0.088629	0.091613	0.141577	0.120246	0.073526	0.123812	0.007844	0.073899	0.197293	0.090463	-0.066909	-0.112215	-0.12385	-0.199212	-0.293004	-0.141476	-0.075457	-0.07873	-0.066108	-0.01298	0.160971	0.053611	-0.185423	-0.092164	-0.247525	-0.111801	-0.066123	-0.304556	0.12603	-0.088969	-0.249043	-0.032177	0.03128	0.169866
IL1R2_cg21603144	0.036923	0.095663	-0.016784	0.116375	0.124911	0.062838	-0.107775	-0.089936	0.109931	0.094366	0.048374	0.041691	-0.091607	0.117543	0.018059	-0.034483	0.05351	0.09587	0.083192	0.04332	0.081044	0.037252	0.055236	0.157523	0.068866	-0.078091	-0.077738	-0.084482	-0.15277	-0.244258	-0.076287	-0.116819	-0.016696	-0.060813	0.02385	0.13558	0.034953	-0.152678	-0.070532	-0.16453	-0.08909	-0.05242	-0.279416	0.143264	-0.033894	-0.16426	-0.030913	0.04518	0.146342
IL1R2_cg20340242	0.051177	0.066017	-0.00652	0.063996	0.122012	0.086047	-0.087242	-0.078141	0.095617	0.048916	0.058318	0.04355	-0.136743	0.093628	0.021628	-0.068005	0.057862	0.102313	0.115043	0.027777	0.038824	0.047389	0.053413	0.181479	0.040537	-0.030087	-0.092453	-0.093703	-0.138934	-0.226435	-0.090515	-0.077808	-0.019846	-0.069319	-0.01427	0.104655	0.038172	-0.123393	-0.113307	-0.167303	-0.071182	-0.064733	-0.239007	0.146397	-0.023499	-0.153641	-0.060643	-0.000187	0.223911
PRTN3_cg12230709	0.036169	0.031112	-0.034198	0.125208	0.1025	0.02849	-0.071052	-0.068725	0.066746	0.055908	0.012065	0.047205	-0.028035	0.079348	0.037367	-0.059323	0.074519	0.094817	0.09091	0.017375	0.066132	0.017383	0.033354	0.00308	0.011666	-0.009524	-0.051194	-0.072786	-0.115886	-0.148582	-0.073203	-0.057305	-0.022327	-0.053976	0.003519	0.135083	0.011067	-0.111263	-0.080867	-0.137227	-0.058975	-0.007322	-0.152567	0.154073	-0.073703	-0.093468	-0.027475	0.069574	0.118428
PRTN3_cg23386659	0.010981	0.01057	-0.017289	0.060076	0.058096	0.015676	-0.049016	-0.048317	0.056078	0.041559	0.043481	0.004412	0.022043	0.041508	0.034579	-0.030125	0.050447	0.043438	0.084995	0.00768	0.05281	0.001274	0.036708	0.001768	0.003271	-0.012244	-0.008529	-0.062312	-0.089189	-0.131645	-0.036173	-0.022653	0.007012	-0.043756	0.007895	0.095343	-0.010718	-0.057147	-0.06509	-0.107566	-0.023397	-0.007714	-0.141718	0.108295	-0.043414	-0.05818	-0.028206	0.049885	0.106792
PADI4_cg21295838	0.010549	0.045911	-0.006774	0.038245	0.065463	0.015876	-0.060565	-0.029925	0.049641	0.021958	0.009661	0.013353	-0.066661	0.02877	0.022265	-0.02288	0.051315	0.015528	0.058125	0.041186	0.014641	0.00897	0.032688	-0.024619	0.003785	0.017283	-0.030603	-0.043513	-0.061856	-0.087826	-0.025958	-0.04687	-0.002819	-0.014683	-0.006048	0.035567	0.007609	-0.036033	-0.028452	-0.084998	-0.043807	-0.006522	-0.091477	0.076123	-0.016636	-0.017693	0.008019	0.033607	0.065494
PADI4_cg26918754	0.029412	0.016541	0.001932	0.038339	0.042302	0.018398	-0.026439	-0.033065	0.027549	0.025092	0.002415	0.015191	-0.059463	0.039146	0.022561	-0.031384	0.042499	0.037034	0.055067	0.015608	0.022365	0.010534	0.02341	-0.010435	0.003315	0.017515	-0.021609	-0.038206	-0.062351	-0.084341	-0.042705	-0.050069	-0.007526	-0.005354	-0.014578	0.056247	0.024128	-0.038435	-0.025075	-0.071634	-0.033366	-0.025619	-0.089495	0.067243	-0.031531	-0.03613	0.009214	0.034997	0.071852
MTMR3_cg22115126	0.078462	0.050427	0.018084	0.126354	0.058369	0.042598	-0.028769	-0.082542	0.138221	0.141996	0.034244	0.006232	-0.102907	0.086395	-0.00668	-0.085502	0.036186	0.068529	0.08724	0.03132	-0.008917	0.069016	-0.004829	0.006951	0.046736	0.0101	-0.039292	-0.028406	-0.096264	-0.187393	-0.107145	-0.07691	0.00356	-0.072884	-0.007487	0.072366	0.050003	-0.107817	-0.073216	-0.158117	-0.062693	0.033011	-0.186717	0.067917	-0.046145	-0.108902	-0.024872	0.106418	0.085953
CEBPE_cg24198439	0.040774	0.023894	0.00398	0.031383	0.047481	0.054679	-0.026813	-0.056242	0.097697	0.067249	0.025321	0.007738	-0.032109	0.054339	0.019373	-0.03661	-0.011785	0.019908	0.09259	0.028143	0.02478	0.03239	0.05683	0.048108	-0.001747	0.013168	-0.025724	-0.060734	-0.084913	-0.107407	-0.077065	-0.050884	-0.005141	-0.040395	-0.003696	0.040348	0.012922	-0.073735	-0.055307	-0.087077	-0.04764	-0.001374	-0.137799	0.083519	-0.040605	-0.068837	0.004518	0.064499	0.127782
SLC26A8_cg10552964	0.000591	0.042472	0.000594	0.129072	0.059165	0.025527	-0.109397	-0.062203	0.114707	0.107058	0.00331	-0.020119	-0.093756	0.049774	0.009061	-0.053781	0.110957	0.08174	0.048578	0.012527	0.069086	0.041717	0.02214	0.034054	0.045403	-0.024013	-0.121277	-0.050146	-0.213426	-0.188392	-0.099122	-0.076926	-0.026181	-0.0094	-0.016205	0.123633	0.12904	-0.07961	-0.011732	-0.150841	-0.115808	-0.015679	-0.091466	0.120284	-0.013473	-0.146153	0.004494	0.027046	0.145211
FAM69B_cg14172126	-0.017848	0.004874	0.003778	0.087093	0.0416	0.018903	-0.053366	-0.02029	0.09884	0.049591	0.006023	0.003616	-0.033169	0.023234	0.007383	-0.033568	0.07434	0.047364	0.044017	0.006474	0.042862	0.029641	-0.014519	0.023563	0.039459	-0.00153	-0.033414	0.016752	-0.057616	-0.108484	-0.04778	-0.038809	-0.01436	-0.032023	-0.028937	0.039802	0.017993	-0.080969	-0.045812	-0.102597	-0.05433	-0.029903	-0.073928	0.04161	-0.035445	-0.093644	-0.000407	-0.013749	0.127691
SLC2A5_cg14565651	0.005288	0.021114	-0.013184	0.104664	0.028181	0.050333	-0.086166	-0.031061	0.102533	0.095603	0.020631	0.004488	-0.086278	0.077266	0.014117	-0.0472	0.082945	0.054329	0.065768	0.053815	0.099613	0.052176	0.000516	0.046274	0.035873	-0.022368	-0.055323	-0.017246	-0.085338	-0.141098	-0.063547	-0.034122	-0.064186	-0.071903	-0.045371	0.095013	0.066615	-0.053574	-0.051793	-0.096574	-0.006455	-0.067036	-0.141733	0.077262	-0.015482	-0.113033	-0.001694	-0.022562	0.129454
BLVRA_cg06685411	0.018406	0.007688	0.007063	0.031808	0.019768	0.03186	-0.021194	-0.039363	0.03209	0.021352	0.005228	0.011575	-0.026223	0.039576	-0.000158	-0.036962	0.005101	0.015769	0.042154	0.039579	0.028062	-0.000961	0.019229	0.015081	0.01676	0.001555	-0.012444	-0.015569	-0.027222	-0.041074	-0.026664	-0.016578	0.000345	-0.020602	-0.001075	0.018087	0.024259	-0.027887	-0.021102	-0.054894	-0.026533	-0.025712	-0.052177	0.031872	0.015069	-0.041979	-0.010759	0.007833	0.027815
ACSL1_cg20823481	0.047389	0.00545	-0.004116	0.043639	0.051067	0.036107	-0.062687	-0.062886	0.085719	0.07967	0.049142	0.04689	-0.074859	0.050966	0.002976	-0.045366	0.031997	0.049111	0.057021	0.050037	0.062582	-0.002182	0.013414	-0.008829	0.008082	-0.015638	-0.046806	-0.049465	-0.098781	-0.144539	-0.057879	0.014302	-0.024739	0.013373	0.012058	0.04189	0.07359	-0.070361	-0.046835	-0.109452	-0.059944	-0.018191	-0.124213	0.084471	-0.01667	-0.085316	-0.009168	0.027021	0.092742
SLC2A5_cg25602242	0.013075	0.022224	0.001281	0.028327	0.059656	0.069473	-0.0934	-0.062285	0.111371	0.077012	0.040589	0.049484	-0.090231	0.05622	-0.010991	-0.060833	0.010704	0.081765	0.07338	0.082515	0.07604	0.035112	0.011944	0.048269	0.031394	-0.005478	-0.072038	-0.091647	-0.08622	-0.118891	-0.084682	-0.011576	0.001589	-0.047538	0.030358	0.054137	0.077187	-0.095126	-0.045204	-0.119938	-0.079454	-0.013379	-0.092767	0.115071	-0.010455	-0.114941	-0.017748	-0.007477	0.084062
PDLIM7_cg15225325	0.060679	0.022035	-0.026664	0.243755	0.131604	0.016469	-0.150204	-0.137162	0.246787	0.185064	0.053676	0.096473	-0.091733	0.06863	0.00686	-0.134757	0.076392	0.243583	0.124624	0.039788	0.017251	0.036319	0.083361	-0.020182	-0.004533	0.023385	-0.079242	-0.143497	-0.187136	-0.188014	-0.128109	-0.133445	0.082862	-0.105549	0.001948	0.210849	0.111895	-0.161731	-0.093025	-0.196721	-0.103065	-0.099389	-0.182896	0.106214	-0.089464	-0.183334	0.003278	-0.009357	0.227186
ELANE_cg06406619	0.009914	0.034924	-0.025905	0.069895	0.041157	0.007816	-0.095603	-0.050685	0.064964	0.015214	0.014255	-0.015455	-0.059064	0.111605	0.037313	-0.025864	0.023772	0.069009	0.085221	0.053741	0.072623	0.009681	0.077304	0.063907	0.056034	-0.007504	-0.049032	-0.049437	-0.103015	-0.135975	-0.056048	-0.053409	-0.009115	-0.048095	-0.000133	0.078477	0.077396	-0.080316	-0.040525	-0.147709	-0.040341	-0.030791	-0.167834	0.108396	-0.014222	-0.06635	-0.001007	0.136319	0.057312
PGLYRP1_cg24917775	0.026394	0.050531	0.036504	0.099484	0.064017	0.073181	-0.076676	-0.064396	0.062141	0.011265	-0.012105	0.03361	-0.06047	0.054269	0.049038	-0.07049	0.025044	0.08821	0.087828	0.073183	0.059843	0.022334	0.036936	-0.016955	0.079563	0.05599	-0.032855	-0.098178	-0.109838	-0.173303	-0.041939	-0.083722	-0.023834	-0.004487	0.02872	0.07134	0.070644	-0.122207	-0.034362	-0.140753	-0.064234	-0.060575	-0.1937	0.114307	-0.043843	-0.133854	0.016613	0.035326	0.06024
PRTN3_cg00615241	0.03179	-0.000257	0.011762	0.111119	0.020839	-0.044527	-0.10991	-0.120805	0.086633	0.048965	0.041523	-0.054302	-0.070005	0.042741	0.052291	-0.011409	0.119412	0.098622	0.05664	0.036356	0.079038	0.044499	0.004761	0.070017	0.039885	0.018438	-0.05979	-0.021087	-0.198048	-0.110633	-0.10216	0.001432	-0.025164	-0.060427	-0.062403	0.128435	-0.013426	-0.060307	-0.067243	-0.113229	0.002593	-0.007659	-0.152378	0.086302	-0.049386	-0.045423	-0.052556	-0.022128	0.257129
PRTN3_cg24347562	-0.007225	0.027375	0.011878	0.108026	0.045783	0.02773	-0.055092	-0.09114	0.123475	0.081633	0.054001	0.015879	-0.099868	0.026107	0.052854	-0.031759	0.093524	0.108141	0.078185	0.007008	0.038317	0.044107	0.006078	0.037505	0.01933	-0.036499	-0.067007	-0.027453	-0.150779	-0.144773	-0.081508	-0.039817	-0.019758	-0.08421	-0.042211	0.103624	0.020157	-0.083093	-0.086447	-0.149684	-0.00832	-0.051244	-0.173452	0.154077	-0.055207	-0.047724	-0.028518	-0.000599	0.234888
NACC2_cg14175330	0.022708	0.058009	0.006341	0.099931	0.014969	0.004232	-0.126553	-0.052743	0.080884	0.07151	0.034989	0.016272	-0.054503	0.051277	-0.004566	-0.047514	0.01917	0.073957	0.075369	0.003918	0.072765	0.013945	0.009093	0.0444	0.04853	0.008506	-0.049896	-0.030669	-0.139429	-0.118193	-0.135732	-0.051232	0.037269	-0.039403	-0.02431	0.071512	0.026017	-0.041664	-0.084743	-0.12258	-0.00414	-0.091297	-0.119766	0.121729	-0.032916	-0.045341	-0.019065	0.004457	0.174132
CHI3L1_cg15490070	0.037016	0.031331	0.006864	0.110946	0.028403	0.031528	-0.102263	-0.052581	0.129354	0.075468	0.035687	-0.001477	-0.01645	0.060888	0.022833	-0.039064	0.063379	0.033003	0.058342	0.049754	0.017886	0.018947	-0.011731	-0.028559	0.019265	0.01315	-0.086715	-0.02837	-0.163221	-0.080728	-0.051408	-0.042976	-0.028364	-0.043944	-0.027761	0.060524	0.000718	-0.065811	-0.068979	-0.113043	0.010003	-0.055252	-0.080301	0.105784	-0.021106	-0.044994	-0.013144	-0.023586	0.138875
LTBR_cg15784615	-0.010739	0.039104	-0.004377	0.087337	0.028345	0.019757	-0.091844	-0.055571	0.090983	0.048806	-0.019518	-0.010986	-0.058921	0.033452	0.012978	-0.003224	0.057626	0.067032	0.057597	0.046062	0.03356	0.052547	0.010246	0.01428	0.008843	-0.035494	-0.040162	-0.032606	-0.078278	-0.118006	-0.047875	-0.070941	0.016018	-0.058779	-0.017162	0.055088	-0.010011	-0.07619	-0.045779	-0.063566	-0.044911	-0.058932	-0.092102	0.09681	-0.03927	-0.035841	-0.03441	-0.022115	0.189215
MYOF_cg11276093	0.081517	0.039526	-0.011863	0.09635	0.045164	0.035937	-0.079185	-0.106927	0.102797	0.071945	0.014332	-0.013785	0.015754	0.068258	0.010942	-0.032478	0.110746	0.062922	0.094819	0.007549	0.058508	-0.027397	0.016678	0.059343	0.0436	0.024447	-0.124243	-0.134331	-0.182601	-0.121524	-0.100013	-0.045	2.2e-05	-0.048352	-0.05085	0.158608	0.071474	-0.110791	-0.117096	-0.13625	-0.12004	-0.12957	-0.158727	0.113736	-0.071901	-0.19961	-0.043602	0.052334	0.278987
ASGR2_cg26661623	0.028929	0.027403	-0.004052	0.094923	0.047143	0.023333	-0.05867	-0.077076	0.127393	0.070539	0.016057	-0.020188	0.059724	0.069407	0.024147	-0.007058	0.191897	0.04397	0.090786	0.036778	0.085501	0.001565	-0.010061	0.032978	0.051424	-0.028833	-0.067593	-0.115321	-0.168474	-0.134193	-0.109938	-0.11845	0.015426	-0.069315	-0.015466	0.112375	0.014858	-0.085493	-0.076159	-0.130094	-0.107073	-0.070428	-0.177137	0.057643	-0.07072	-0.106971	0.02121	0.004695	0.221442
TXNDC5_cg02254056	0.001736	0.059975	0.014258	0.036046	0.035457	0.044483	-0.026183	-0.044752	0.077258	0.030228	-0.002751	0.006516	-0.00806	0.066808	0.004366	-0.037721	0.025331	0.011237	0.076071	-0.009837	0.014142	-0.029587	0.028352	0.008881	0.030509	0.005599	-0.013694	-0.030839	-0.082459	-0.079674	-0.03883	-0.040547	-0.012171	-0.038676	0.011118	0.063852	0.011262	-0.050259	-0.015755	-0.122717	-0.009492	-0.030702	-0.103243	0.118397	-0.017044	-0.073783	0.008915	0.007583	0.063705
BTG3_cg14380517	0.0119	0.044873	0.00825	0.062363	0.024015	0.015632	-0.009797	-0.032526	0.074745	0.017529	0.025587	0.006369	0.034117	0.04057	-0.006178	-0.050657	0.008183	0.026733	0.077919	0.015344	0.030038	-0.0034	0.007864	0.019282	-0.006427	-0.001023	-0.055908	-0.041805	-0.065865	-0.084222	-0.045107	-0.032419	-0.026988	-0.041104	0.001085	0.015999	0.012682	-0.041596	0.004163	-0.048165	-0.024829	-0.046792	-0.061482	0.120962	-0.030885	-0.054461	-0.010348	0.025207	0.075001
SORT1_cg23616212	0.043191	0.009184	0.007022	0.09264	0.035847	0.028459	-0.01697	-0.041198	0.100182	0.052244	0.013821	-0.008007	0.005686	0.09686	0.00595	-0.037225	0.039455	0.020982	0.096132	0.041408	0.04739	0.02877	0.028632	0.001621	0.025709	0.009305	-0.038836	-0.027389	-0.089135	-0.121729	-0.059748	-0.055493	-0.06268	-0.068089	-0.034184	0.070386	0.070284	-0.067097	-0.051163	-0.092325	-0.013515	-0.04633	-0.081205	0.09988	-0.036547	-0.059384	-0.009666	-0.028816	0.056463
SLC36A1_cg01574364	0.058679	0.022361	-0.007212	0.07746	0.06162	-0.017697	0.003796	-0.079643	0.096615	0.109792	0.043718	-0.004762	-0.019329	0.035057	0.047782	-0.050669	0.094737	0.043474	0.091199	0.001541	0.029004	0.004673	0.012322	0.040369	0.064478	-0.014023	-0.062668	-0.056595	-0.16254	-0.204936	-0.238688	0.050311	-0.011563	-0.027634	-0.024718	0.183047	0.072061	-0.064063	-0.054951	-0.181345	-0.111282	-0.039836	-0.160118	0.0931	-0.044301	-0.16204	-0.020993	0.122178	0.15853
SLC26A8_cg15782984	0.084602	0.042735	-0.032685	0.085146	0.025532	-0.014062	-0.029023	-0.075369	0.090107	0.079396	0.005567	-0.04217	0.078848	0.089836	0.011926	-0.082212	0.031194	0.015848	0.090008	0.056853	0.027524	-0.007948	-0.008183	0.040129	0.035632	0.03551	-0.089244	0.011603	-0.159311	-0.175044	-0.149335	-0.028539	-0.086076	-0.011269	-0.012891	0.130482	0.021568	-0.054153	-0.024353	-0.095831	-0.05956	-0.06757	-0.101422	0.125232	-0.038552	-0.113398	0.004746	0.078668	0.095434
SLC36A1_cg25232795	0.091507	0.004582	-0.011131	0.066789	0.016218	-0.008982	-0.008926	-0.103772	0.132065	0.096368	0.065253	0.026604	-0.020972	0.06328	-0.022052	-0.055648	0.091834	0.062459	0.089378	0.035849	0.05053	-0.012009	0.014792	0.025552	0.044623	0.005305	-0.066823	-0.024636	-0.182074	-0.187059	-0.151373	-0.075997	-0.057043	-0.063753	-0.080216	0.127264	0.042771	-0.082198	-0.055291	-0.112675	-0.039435	-0.054043	-0.139028	0.136157	-0.073116	-0.115946	-0.009318	0.064829	0.185343
VNN1_cg24964103	0.004513	0.041882	0.024919	0.099575	0.104689	0.099623	-0.166749	-0.012285	0.105273	0.057094	-0.006951	0.016593	-0.077391	0.126014	-0.01949	-0.021972	0.075896	0.101937	0.146624	0.112338	0.108245	0.059809	0.033293	0.00785	0.06836	-0.001714	-0.091438	0.064984	-0.162043	-0.317663	-0.169334	0.012053	-0.011884	-0.103723	-0.086032	0.067082	0.062789	-0.101875	-0.076021	-0.16303	-0.059025	-0.015451	-0.352835	0.132001	-0.069875	-0.146351	-0.002377	0.145286	0.111397
GPR84_cg01324474	0.042913	0.017619	0.036522	0.093027	0.162095	0.173225	-0.08786	-0.110605	0.235775	0.060544	0.017983	-0.015041	-0.062772	0.043149	-0.017484	-0.089419	0.062303	0.049861	0.180484	-0.000803	0.049954	-0.047298	0.05959	-0.002397	-0.005916	-0.05061	-0.068274	-0.083018	-0.131665	-0.146996	-0.123559	-0.025553	0.001034	-0.100702	-0.024159	0.251462	0.055353	-0.119075	-0.061711	-0.123833	-0.090047	-0.073581	-0.151983	0.122272	-0.04618	-0.120704	-0.077798	0.192104	0.081191
VNN1_cg25654653	0.042718	0.015032	1.1e-05	0.208259	0.153401	0.058267	-0.015997	-0.11709	0.255229	-0.004271	0.057395	-0.037732	-0.045877	0.053889	-0.046077	-0.117062	0.071002	0.092582	0.234522	0.046035	0.043202	0.04994	0.105283	0.02422	0.037043	-0.071148	-0.084638	-0.092804	-0.134943	-0.158617	-0.129147	-5.2e-05	-0.070389	-0.028963	0.008547	0.142838	0.048449	-0.103086	-0.118523	-0.124152	-0.117508	-0.057861	-0.16378	0.046598	-0.112867	-0.128548	-0.014682	0.030552	0.050524
TLR4_cg13730105	0.031877	0.073878	-0.007817	0.080694	0.125291	0.030963	-0.06629	-0.039376	0.173856	0.017299	0.04718	0.0312	-0.021651	0.048112	0.015036	-0.056922	0.06554	0.04625	0.065585	0.004567	0.061888	-0.01422	0.049218	-0.015012	0.025166	-0.027557	-0.033926	-0.055244	-0.079901	-0.085447	-0.076839	-0.047648	-0.064623	-0.064965	-0.007693	0.129521	0.032156	-0.072727	-0.063585	-0.0752	-0.065873	-0.055877	-0.087976	0.122316	-0.055939	-0.074048	0.004837	0.024765	0.034932
ELANE_cg22761077	0.048631	0.050679	-0.026363	0.101223	0.075028	0.040277	-0.069399	-0.073698	0.136943	0.061804	0.06015	0.028689	-0.016481	0.056361	0.021156	-0.054382	0.101845	0.082932	0.063264	0.02264	0.068973	-0.036109	0.050027	0.02226	0.034917	0.008779	-0.060915	-0.073636	-0.11768	-0.136592	-0.100218	-0.068838	-0.046071	-0.082384	-0.012975	0.104274	0.090032	-0.091051	-0.086835	-0.112074	-0.071723	-0.025927	-0.145241	0.128498	-0.024756	-0.109653	0.009423	0.106563	0.124866
ANXA4_cg22792910	0.125877	0.104652	-0.046703	0.175305	0.082605	0.121935	-0.04099	-0.12965	0.145723	0.054721	0.059389	0.068719	0.008565	0.0212	-0.014269	-0.11031	0.097621	0.078316	0.095281	0.062122	0.125866	0.06123	0.052915	0.022473	0.036813	-0.042396	-0.118691	-0.042447	-0.132066	-0.168357	-0.112022	-0.050699	-0.090472	-0.111842	0.023722	0.115811	0.101334	-0.110897	-0.096812	-0.1454	-0.077017	-0.087268	-0.165819	0.106288	-0.05083	-0.14451	-0.039954	0.07216	0.110882
SLC16A3_cg19590707	-0.006872	-0.00017	-0.036902	0.12462	0.11311	-0.006155	-0.077916	-0.079497	0.047993	0.111183	0.022026	0.019368	-0.038673	0.012682	0.002666	-0.030949	0.043178	0.123316	0.075371	0.031145	0.022044	0.023579	0.031728	0.004387	0.006397	-0.04582	-0.044605	-0.057415	-0.074965	-0.102115	-0.055029	-0.085484	-0.053004	0.022647	0.028244	0.151192	0.046694	-0.047303	-0.058171	-0.103295	0.009566	-0.077048	-0.133185	0.118403	0.036713	-0.115238	0.000128	-0.038398	0.116708
SLC16A3_cg25804541	0.030582	0.019852	-0.02354	0.123028	0.11399	0.021283	-0.043957	-0.034091	0.05344	0.071308	0.023247	0.001878	-0.011675	0.066925	0.011096	-0.044341	0.051086	0.077335	0.042048	-0.009913	0.021013	0.027522	0.024564	-0.00473	0.008084	-0.017146	-0.043248	-0.038327	-0.062572	-0.089362	-0.06788	-0.05319	-0.057664	0.000713	0.020821	0.08816	0.053494	-0.068375	-0.040466	-0.083382	-0.022949	-0.031984	-0.091366	0.061837	0.022969	-0.062855	-0.009766	-0.004412	0.035292
FAM129B_cg14538806	0.028464	0.009009	-0.023281	0.0243	0.062067	0.006524	-0.045698	-0.044373	0.041885	0.029943	0.009727	0.03569	-0.002161	0.05198	-0.025489	-0.044218	0.064851	0.085296	0.017841	0.001284	0.066288	0.013864	0.030466	-0.011743	0.017246	0.008858	-0.038648	-0.043888	-0.04421	-0.042313	-0.036016	-0.032873	-0.025197	-0.037977	-0.018641	0.057923	0.015833	-0.042517	-0.025039	-0.051827	-0.049764	-0.032607	-0.053427	0.031433	-0.030935	-0.037536	-0.005125	-0.010868	0.105496
LRG1_cg17272620	0.017512	-0.024163	-0.000214	0.035673	0.058682	-0.000166	-0.047617	-0.051221	0.055759	0.016286	0.034065	0.020399	-0.037598	0.016988	0.033319	-0.012207	0.039686	0.047788	0.022548	0.01164	0.054964	0.023282	-0.012189	-0.010882	0.019574	0.041577	-0.029249	-0.042065	-0.047097	-0.06136	-0.048427	-0.012285	-0.046982	-0.020096	-0.016849	0.083835	0.018179	-0.04765	-0.033407	-0.058	-0.024429	-0.045543	-0.065577	0.064717	-0.022607	-0.055442	0.016633	-0.013038	0.02189
RNASE2_cg03505225	0.030668	0.043257	-0.048177	0.152284	0.022888	0.010748	-0.053741	-0.05967	0.060432	0.087826	0.007719	0.001848	0.03835	0.039248	-0.046948	-0.039092	0.032898	0.118585	-0.014041	0.026818	0.011709	-0.005875	0.068464	-0.015731	0.035201	-0.04526	-0.035978	-0.026483	-0.081389	-0.093196	-0.062182	-0.024153	-0.00584	-0.05072	-0.024112	0.13702	0.050579	-0.077548	-0.077169	-0.064929	-0.064479	-0.063716	-0.103196	0.138043	-0.059419	-0.081419	-0.026876	0.041644	0.120555
RNASE2_cg24851490	0.015542	0.041379	-0.016682	0.118314	0.024101	0.024702	-0.051534	-0.05488	0.032234	0.115113	-0.020047	-0.016369	-0.055451	0.040956	-0.016762	-0.068247	0.079309	0.090205	0.041541	0.094526	0.035066	0.030739	0.040727	0.000128	0.068709	0.012392	-0.075836	-0.048718	-0.082386	-0.088721	-0.06854	-0.05161	-0.01598	-0.072262	-0.027286	0.232032	0.004555	-0.044949	-0.083597	-0.092794	-0.023893	-0.041396	-0.106374	0.095616	-0.037336	-0.092414	0.025519	-0.053434	0.121957
FSCN1_cg03462130	0.062329	0.074822	-0.002532	0.062625	0.014523	0.021929	-0.090714	-0.069307	0.075558	0.036516	0.074387	0.032085	-0.061607	0.035189	-0.007612	-0.036569	0.037227	0.019365	0.141195	0.02857	0.109896	0.024394	0.020708	0.016359	0.049294	-0.044995	-0.064045	-0.026438	-0.062876	-0.110715	-0.056724	0.003217	-0.060046	-0.073498	0.046416	0.048471	0.005404	-0.045247	-0.041333	-0.0755	-0.052201	-0.039307	-0.093638	0.101673	-0.051155	0.069448	-0.026531	-0.037995	0.049922
NACC2_cg13979562	0.106761	-0.021249	-0.00026	0.14765	0.076632	0.073749	-0.111149	-0.054107	0.087816	0.13788	0.076811	0.073041	-0.039111	0.037179	0.021512	0.002024	-0.018293	0.065148	0.159429	0.08335	0.154557	0.100975	-0.01175	-0.001917	0.092639	-0.100096	-0.10888	-0.092344	-0.122422	-0.151279	-0.124405	-0.111157	-0.110067	-0.0912	0.05071	0.009228	0.091529	-0.034368	-0.108951	-0.124545	-0.138471	-0.023146	-0.158509	0.111531	-0.033134	-0.072716	-0.006129	-0.086748	0.146546
BLVRA_cg20208398	0.040967	0.03862	0.021729	0.12073	-0.012351	0.054771	-0.028018	-0.063436	0.095697	0.054364	0.035919	0.068283	-0.001689	0.027676	-0.01079	-0.053906	-0.03877	0.08006	0.117475	0.020017	0.036958	-0.001445	0.037691	-0.00602	-0.00653	-0.041433	-0.045746	-0.054908	-0.068795	-0.083362	-0.072737	0.016963	-0.041679	-0.054269	-0.04204	0.067926	0.052788	-0.045	-0.058747	-0.067567	-0.086323	-0.046389	-0.071375	0.157452	-0.02981	-0.057708	-0.046303	0.033112	0.140558
BLVRA_cg27496339	0.064148	0.045601	0.029555	0.12198	0.044185	0.108111	-0.100468	-0.030025	0.106544	0.062222	-0.003019	0.047533	-0.087797	0.082541	-0.002641	-0.046194	-0.022092	0.087477	0.158949	0.064075	0.081182	0.040694	0.035151	0.049824	0.027248	-0.067236	-0.044651	-0.118507	-0.075311	-0.136332	-0.076201	-0.089348	0.000265	-0.079839	0.004591	0.061265	0.031361	-0.054615	-0.029336	-0.127847	-0.080642	-0.007826	-0.089576	0.174703	-0.022007	-0.081143	-0.084954	-0.03122	0.137767
ADAM15_cg24935121	0.00562	0.025936	-0.011357	0.108507	0.100828	0.02587	-0.064661	-0.019304	0.100311	0.100904	-0.053255	-0.030463	-0.061154	0.000846	0.007836	-0.051381	0.013302	0.037533	0.032211	-0.045928	0.090432	0.021843	0.009294	-0.006522	0.063462	-0.041756	-0.040954	-0.038393	-0.042203	-0.082296	-0.045685	-0.046368	-0.028022	-0.041456	-0.017954	0.081196	0.056658	-0.058745	0.002894	-0.075383	-0.029032	-0.06346	-0.102406	0.082303	-0.026058	-0.030259	0.021038	0.029388	0.067772
SORT1_cg02175308	0.00624	0.024611	0.006669	0.074855	0.076216	0.024056	-0.078732	-0.055046	0.080633	0.032685	-0.01375	0.009984	-0.02912	0.109118	0.005463	-0.026528	0.027423	0.041464	0.116423	0.056916	0.03213	0.05024	0.030076	0.03757	-0.006105	-0.042799	-0.05021	-0.033391	-0.086712	-0.147231	-0.039639	-0.065609	-0.075402	-0.030603	-0.030258	0.039003	0.084988	-0.040137	-0.042582	-0.052225	0.011552	-0.040136	-0.023244	0.098738	-0.02784	-0.108674	-0.002683	0.039212	0.074313
SORT1_cg23032129	0.023736	0.06116	-0.009326	0.04376	0.068573	0.001879	-0.064334	-0.066819	0.085044	0.021609	-0.030738	0.011096	0.015173	0.14682	0.007538	-0.030563	0.009836	0.050817	0.133819	0.025624	0.015757	0.005865	-0.018092	0.024319	-0.003474	0.003736	-0.067583	-0.074793	-0.101201	-0.125074	-0.045109	-0.075749	-0.019795	-0.047049	-0.025069	0.03705	0.103064	-0.032735	-0.013388	-0.079621	0.028783	0.002415	-0.019737	0.089398	-0.001791	-0.074145	-0.014561	-0.035365	0.087597
HHEX_cg18599843	-0.012521	-0.008479	-0.012435	0.058742	0.044102	0.001415	-0.062483	-0.054703	0.043553	0.031853	-0.015902	0.005791	-0.020851	0.082896	-0.011946	0.000743	0.032263	0.021103	0.05761	0.050989	0.034962	0.009357	0.010327	0.051986	0.019823	-0.023227	-0.018009	0.001016	-0.033366	-0.078292	-0.039492	-0.042721	0.016357	-0.029713	0.004725	0.028983	0.009483	-0.004498	-0.001464	-0.027588	-0.052357	-0.009168	-0.057213	0.028013	0.014797	-0.055623	-0.032726	-0.01275	0.058563
TSPAN13_cg11384744	0.044047	0.022538	-0.009357	0.112473	0.071945	0.361694	-0.108444	-0.119955	0.140826	0.121771	0.011171	0.029067	-0.068171	0.109931	0.041082	-0.077087	0.086923	0.082602	0.08859	0.031116	0.047319	0.051554	0.018896	-0.020338	0.036781	-0.062614	-0.113641	0.013667	-0.15529	-0.234754	-0.107659	-0.119106	-0.055828	-0.163583	-0.043181	0.075556	0.032324	-0.138144	-0.085753	-0.195851	-0.087309	-0.068349	-0.200857	0.093405	-0.062533	-0.062688	-0.030717	-0.018096	0.194773
GLB1_cg27034836	-0.010549	0.012066	-0.025633	0.09074	0.069158	0.064199	-0.051545	0.000361	0.093788	0.016366	0.01269	0.014715	-0.044805	0.013672	0.044762	0.011037	0.089153	0.006978	0.013596	0.057162	-0.008163	0.043442	-0.008404	0.03013	0.095959	-0.046969	-0.003606	-0.038177	-0.07763	-0.118338	-0.010683	-0.067031	0.023505	-0.065999	0.00633	0.068744	-0.061538	-0.05956	-0.019871	-0.092611	-0.027647	-0.039632	-0.09553	0.056072	-0.055951	-0.048487	-0.002432	-0.036597	0.071255
LHFPL2_cg03719509	0.036483	0.135804	0.034271	0.04856	0.062935	0.132073	-0.060902	-0.047099	0.079898	0.039674	0.089282	0.036886	0.005234	0.097332	0.032404	-0.06468	0.065183	0.068561	0.109794	0.009649	0.011696	0.010498	0.123847	0.024521	-0.060736	-0.005116	-0.111549	-0.042299	-0.095943	-0.123911	-0.084394	-0.041519	-0.070761	-0.074643	-0.016706	0.076174	0.031978	-0.054249	-0.048718	-0.060144	-0.013072	-0.012453	-0.13283	0.072201	-0.077019	-0.055443	-0.003156	0.021737	-0.066291
LHFPL2_cg18359530	0.040897	0.078042	0.025683	0.039118	0.069443	0.093909	-0.057425	-0.024533	0.086118	0.064314	0.031663	-0.002172	0.004884	0.094992	0.01562	-0.033368	0.034315	0.016825	0.093038	0.00058	0.020674	0.033498	0.036918	0.011737	-0.007275	0.01691	-0.097701	-0.024839	-0.079509	-0.133032	-0.06271	-0.024149	-0.020191	-0.048557	0.007393	0.063955	-0.021933	-0.029224	-0.023942	-0.085924	-0.009803	-0.018699	-0.127153	0.055374	-0.046264	-0.034654	0.007285	-0.016528	-0.003845
HMGB2_cg12571493	0.08254	0.111397	0.028514	0.103681	0.099693	0.097465	-0.074611	-0.100104	0.089803	-0.005406	0.104244	-0.059331	-0.03995	0.12458	0.018518	0.016025	0.110222	0.067195	0.115462	-0.001937	0.04941	0.041131	0.07395	0.030494	-0.024425	-0.009469	-0.128	-0.052644	-0.112725	-0.172685	-0.020668	-0.107814	0.009792	-0.106496	0.019332	0.141138	-0.002141	-0.040653	-0.132582	-0.144266	-0.044671	-0.072964	-0.075557	0.172092	-0.027859	-0.135935	-0.002298	-0.018117	0.052169
HEBP2_cg02939918	0.020285	0.071242	0.071733	0.048799	0.059971	0.07581	-0.094522	-0.073801	0.125553	0.041372	0.019704	0.034423	0.027239	0.100328	-0.015899	0.02971	0.015776	0.116104	0.094061	0.024297	0.028583	0.031705	0.050496	0.023325	0.000873	-0.014311	-0.067841	-0.00224	-0.088265	-0.141635	-0.001292	-0.109134	-0.020784	-0.052841	0.008141	0.057197	0.021662	-0.080107	-0.034698	-0.108177	-0.071372	-0.040017	-0.143381	0.20252	-0.018235	-0.101424	-0.047933	-0.017561	0.030104
HEBP2_cg17388039	-0.022512	0.073707	0.053784	0.070325	0.062465	0.054148	-0.068166	-0.05076	0.076232	0.043628	0.008676	0.004524	-0.002108	0.095103	0.003164	0.017626	0.019563	0.116529	0.041393	0.021935	0.035129	0.044283	0.035985	0.022572	-0.008807	-0.020775	-0.044632	0.009788	-0.074717	-0.07329	-0.002219	-0.052502	-0.039571	-0.048056	-0.009185	0.04234	0.027841	-0.053555	-0.053705	-0.066041	-0.059753	-0.047814	-0.074882	0.137733	-0.018663	-0.070043	-0.04265	-0.046229	-0.026836
QPCT_cg22629987	-0.001102	0.052752	0.017964	0.02549	0.073099	0.031276	-0.057361	-0.009762	0.044515	0.055346	0.015198	-0.060927	-0.047736	0.070425	-0.040325	-0.008864	0.071572	0.081512	0.025777	0.038805	0.079803	0.078982	0.02648	0.044385	-0.003201	-0.012586	-0.044836	-0.042368	-0.08915	-0.094753	-0.025322	-0.067542	-0.032473	-0.076856	-0.002846	0.027093	0.007607	-0.033334	-0.028801	-0.066366	-0.025263	-0.026822	-0.080733	0.177316	-0.015516	-0.059967	-0.010033	-0.023112	0.005833
ACSL1_cg01714284	0.013011	-0.007329	0.006416	0.013918	0.033022	8.4e-05	-0.017527	-0.013102	0.035546	0.005012	0.010517	-0.003769	-0.009521	0.037693	-0.00397	-0.0091	-0.003431	0.013687	0.013698	0.015167	0.013279	-0.003005	0.020452	0.025763	0.008908	-0.013443	-0.007229	-0.015249	-0.019478	-0.024201	-0.017859	-0.004531	-0.008973	-0.017985	-0.012603	0.003102	0.024377	-0.011607	0.000501	-0.01371	-0.01767	-0.001701	-0.018434	0.014734	-0.016837	-0.01518	-0.009095	0.00674	0.008642
PLXDC2_cg04768939	0.035049	-0.011255	0.040803	0.032285	0.047761	0.030352	-0.01211	-0.035714	0.046626	0.004933	0.005225	0.013522	-0.031378	0.058874	0.007268	-0.02533	-0.004283	0.009755	0.050957	0.042609	0.044627	-0.025393	0.017699	0.022956	0.021404	-0.017153	-0.038553	-0.016579	-0.033784	-0.025138	-0.041658	-0.032155	-0.001153	-0.015038	-0.007251	0.013897	0.040343	-0.031919	-0.030002	-0.031348	-0.028147	0.013005	-0.045363	0.004701	-0.022029	-0.016199	-0.018553	0.000598	0.004922
PLXDC2_cg15701047	0.038047	-0.019044	0.013981	0.02452	0.08302	0.012671	-0.012894	-0.017646	0.074875	-0.003523	0.006034	0.042244	-0.035282	0.065531	0.013677	-0.016344	0.02252	0.052816	0.046153	0.059429	0.077104	-0.022522	0.0054	0.011355	0.051447	-0.014859	-0.051118	-0.04359	-0.046756	-0.062677	-0.027623	-0.048059	-0.003563	-0.035854	0.018857	0.024669	0.076198	-0.057957	-0.031957	-0.054983	-0.053604	-0.002316	-0.068371	0.024422	-0.042059	-0.051149	-0.029006	-0.013817	0.029552
CREB5_cg00576774	-0.010787	0.025562	-0.003609	0.067095	0.046871	0.010127	-0.033116	-0.023854	0.035926	0.039571	-0.007824	0.008668	-0.025659	0.050712	-0.003879	-0.024243	0.019641	0.038663	0.046925	0.034871	0.012002	0.007143	0.010617	-5.5e-05	0.040651	-0.008739	-0.022305	-0.003445	-0.024864	-0.031408	-0.015368	-0.024122	-0.023677	-0.025357	-0.016228	0.018041	0.006889	-0.025889	-0.015185	-0.026134	-0.032415	0.006333	-0.035499	0.040877	-0.022064	-0.028895	-0.015513	-0.019164	-0.004864
CREB5_cg05277054	0.009354	0.044933	-0.010091	0.037214	0.11591	0.057556	-0.036701	-0.02425	0.058267	0.058308	0.01654	0.009158	-0.03723	0.03059	-0.002319	-0.03541	0.038533	0.047654	0.081196	0.019277	0.037626	0.032407	0.002281	-0.011223	0.044162	-0.02057	-0.02607	-0.030381	-0.045374	-0.059937	-0.030232	-0.047393	-0.00583	-0.041308	0.006518	0.041098	0.024906	-0.048759	-0.035796	-0.046889	-0.051246	-0.002054	-0.063152	0.025809	-0.032299	-0.04592	-0.018254	-0.01203	-0.001845
CREB5_cg17818220	-0.002748	0.012302	-0.010542	0.013021	0.012486	0.009712	-0.008278	-0.013418	0.004679	0.019591	-0.005222	0.00254	-0.002024	0.015658	-0.001072	-0.008204	0.014523	0.013223	0.030004	0.004841	0.013812	0.020066	5e-06	0.00711	0.011663	0.000323	-0.006634	-0.010156	-0.011283	-0.017401	-0.013599	-0.012336	0.00357	-0.007805	0.002598	0.001098	0.013905	-0.013189	-0.001545	-0.010247	-0.016467	-0.014426	-0.013912	0.012602	-0.0041	-0.008726	-0.006681	-0.000505	-0.005251
NCF2_cg09173681	0.005398	0.00016	-0.006837	0.021867	0.027062	0.032344	-0.027379	-0.0286	0.028961	0.024252	0.022157	0.036924	-0.016826	0.046365	0.008728	-0.030361	-0.004619	0.032592	0.030033	0.023209	0.001298	-0.005458	0.015186	0.011727	-0.002966	0.008786	-0.025836	-0.018748	-0.011122	-0.035926	-0.015873	-0.02606	0.001362	-0.014381	0.042049	0.019656	0.011514	-0.006306	-0.030143	-0.04038	-0.034295	-0.017548	-0.04024	0.015835	0.001834	-0.025402	-0.033872	0.009407	0.004131
GNA15_cg01032675	0.038651	-0.004209	0.006219	0.135152	0.011635	0.127246	-0.010625	-0.072568	0.088665	-0.004092	0.129088	0.07832	0.065264	0.15901	-0.022541	-0.045693	0.064161	0.070755	0.166188	0.161803	0.12092	-0.069947	0.116401	0.060434	0.030114	-0.062571	-0.068342	-0.080664	-0.074532	-0.126247	-0.090787	-0.083955	-0.060515	-0.099163	0.055454	0.015838	0.108661	-0.080249	-0.029697	-0.093715	-0.108483	0.056687	-0.116726	-0.013085	-0.060371	-0.110469	0.008381	0.10116	-0.055386
NAGK_cg01396872	0.049229	0.023273	-0.007161	0.063612	0.037493	0.057575	-0.00949	-0.046683	0.097903	0.021821	0.051586	0.044041	0.028772	0.052861	-0.007492	-0.037429	0.02704	0.065374	0.1122	0.071294	0.074875	-0.004315	0.075716	0.047613	0.004586	0.002881	-0.066152	-0.069788	-0.037225	-0.106875	0.007849	-0.091107	-0.022518	-0.04517	0.034471	0.008751	0.065423	-0.023529	-0.020647	-0.096824	-0.082534	-0.002654	-0.099927	0.036667	-0.009867	-0.083832	-0.018383	-0.005534	-0.009936
BLVRA_cg04391064	0.037265	0.006051	0.030414	0.032794	0.046655	0.096106	-0.024339	-0.029162	0.095117	0.018164	0.028321	0.013886	0.03087	0.065309	-0.004412	-0.021496	0.014994	0.029268	0.069919	0.047094	0.05447	-0.013401	0.029425	0.032308	-0.00553	-0.021635	-0.051116	-0.056325	-0.065273	-0.069872	-0.041141	-0.037913	-0.020487	-0.045215	0.048271	0.003872	0.058707	-0.039006	-0.022474	-0.053467	-0.065767	0.005019	-0.066957	0.060385	-0.006989	-0.052466	-0.024089	0.015074	-0.001239
H2AFY_cg07827630	0.016635	0.006103	0.000774	0.016624	0.024053	0.052191	-0.009267	-0.014228	0.057205	0.008676	0.014254	0.044501	0.011317	0.068952	0.00124	-0.00599	0.003969	0.034869	0.054535	0.041034	0.032325	-0.000418	0.046242	0.033823	-0.002676	-0.021964	-0.043452	-0.033857	-0.041374	-0.055461	-0.035486	-0.042948	-0.008552	-0.014638	0.016345	0.021168	0.014729	-0.034469	-0.028628	-0.003435	-0.04152	0.012841	-0.048811	0.027494	-0.008539	-0.039072	-0.024439	0.009088	-0.001593
H2AFY_cg18394340	0.023113	0.005524	0.000134	0.047613	0.02524	0.057983	-0.045157	-0.007155	0.067185	0.027097	0.049341	0.046187	-0.008845	0.075926	-0.012586	-0.024077	0.018833	0.053883	0.092959	0.063947	0.056665	0.01058	0.062964	0.047508	-0.009847	-0.022465	-0.048033	-0.038058	-0.057386	-0.098229	-0.036254	-0.080244	-0.00508	-0.007478	0.010337	0.000709	0.038295	-0.037233	-0.024772	0.003254	-0.048856	0.003301	-0.096755	0.04855	-0.027089	-0.047671	-0.021463	0.025738	0.063215
FBN2_cg05209584	0.005083	0.024887	0.01382	0.026511	0.0065	0.052376	-0.018391	-0.068037	0.026188	0.032343	0.058345	0.028763	0.011302	0.051475	-0.011603	-0.02274	0.026977	0.083953	0.1359	0.102814	0.057601	-0.028661	0.06998	0.047942	-0.000881	-0.008775	-0.039997	-0.063051	-0.075715	-0.098819	-0.03018	-0.075964	0.016689	-0.066954	0.050646	-0.005108	0.060551	-0.056848	-0.00325	-0.071009	-0.009668	0.02754	-0.104235	0.058913	-0.007806	-0.097983	-0.012062	0.000267	0.04254
FBN2_cg17564775	-0.003606	-0.019379	-0.010794	0.048312	0.011261	0.062218	-0.039041	-0.040444	-0.012939	0.002482	0.130712	0.029236	0.021054	0.084809	-0.021386	-0.02896	0.003939	0.054023	0.07376	0.096938	0.050603	-0.015738	0.057012	0.027517	-0.006687	-0.026314	-0.046714	-0.047914	-0.046109	-0.062149	-0.039242	-0.050699	-0.026706	-0.052895	0.028768	0.007425	0.065094	-0.039561	-0.017095	-0.04747	0.004222	0.008113	-0.063886	0.042746	-0.019583	-0.050219	-0.029346	0.043396	-0.005876
FBN2_cg25084878	0.004335	0.011292	-0.004808	0.026246	0.033931	0.062208	-0.045607	-0.053769	0.051693	-0.0143	0.077725	0.034469	-0.012018	0.073593	-0.013723	-0.040872	0.009223	0.0594	0.104432	0.085758	0.05249	-0.010557	0.056927	0.026459	-0.024827	-0.034626	-0.038308	-0.058397	-0.047915	-0.070691	-0.048809	-0.058679	-0.00176	-0.055318	0.047849	0.002762	0.069957	-0.052218	-0.015875	-0.056745	-0.055074	-0.013733	-0.065964	0.081664	-0.002123	-0.058159	-0.035067	0.066153	0.028255
FBN2_cg05686497	-0.005524	-0.004074	0.007607	-0.002958	0.005373	0.051908	-0.020761	-0.023073	0.039907	0.002749	0.014411	0.011915	0.003344	0.066449	-0.014681	-0.013509	0.00038	0.015161	0.059049	0.05929	0.038711	-0.015743	0.030313	0.004072	-0.007829	-0.00553	-0.01421	-0.017531	-0.023768	-0.026041	-0.019001	-0.026395	-0.00644	-0.021544	-0.001113	0.002142	0.023462	-0.011902	-0.011803	-0.022554	-0.02261	-0.004644	-0.02624	0.02693	-0.017214	-0.022444	-0.014555	-0.009334	0.007679
ADAMTS2_cg20422099	-0.006475	0.006149	-0.00164	0.020094	0.014062	0.030085	-0.008315	-0.024471	0.023776	0.023141	0.008661	0.013129	-0.004295	0.066026	0.005077	-0.020035	-0.003429	0.009956	0.035474	0.063863	0.023317	-0.007688	0.026387	0.003489	-0.002584	-0.007268	-0.015788	-0.010456	-0.018034	-0.032342	-0.016186	-0.018876	-0.009442	-0.026575	0.000949	0.001835	0.031779	-0.026477	-0.000578	-0.016737	-0.029479	0.014931	-0.025597	0.017483	-0.014065	-0.033839	-0.010422	-0.003184	0.0001
H1F0_cg14910534	0.01707	-0.01778	0.008353	0.022559	0.000736	0.034327	-0.018787	-0.034423	0.057883	0.031054	0.032138	0.011474	0.00991	0.078573	-0.00625	-0.013987	0.015325	0.024191	0.055325	0.108672	0.04155	-0.006989	0.045507	0.037008	-0.001696	-0.01806	-0.02536	-0.040223	-0.051177	-0.071358	-0.027083	-0.042364	-0.022303	-0.041994	0.003935	0.037477	0.032052	-0.043164	-0.011684	-0.051184	-0.006017	-0.0183	-0.061031	0.054046	-0.01443	-0.027732	-0.01663	-0.002338	0.02491
PLXDC2_cg17603206	-0.013591	-0.013838	0.019409	0.006337	0.011633	0.023331	-0.003432	-0.035228	0.055602	-0.007499	0.055684	-0.010577	-0.00085	0.051619	-0.014853	-0.016689	0.00664	0.049289	0.087301	0.108872	0.03119	-0.018602	0.020509	0.002981	-0.000999	-0.021509	-0.020996	-0.033214	-0.03852	-0.039525	-0.029147	-0.035944	-0.012937	-0.033864	0.01941	0.011913	0.065959	-0.036876	-0.019462	-0.032264	-0.042106	0.013669	-0.043601	0.019739	-0.021209	-0.047833	-0.013812	-0.000827	0.031463
MAFB_cg24033330	-0.004148	-0.003303	-0.005368	0.00912	0.003583	0.015245	-0.003182	-0.009104	0.004787	0.005731	0.008093	0.001736	0.002547	0.014533	-0.00377	0.001561	-0.009786	0.009712	0.017751	0.020394	0.007909	-0.010606	0.004188	0.001229	-0.001134	-0.004639	-0.003782	-0.005451	-0.009922	-0.009761	-0.005881	-0.006905	-0.013147	-0.006784	0.009627	0.002861	0.019066	-0.004999	-0.003367	-0.010775	-0.01345	0.003542	-0.008551	0.005982	-0.008091	-0.007898	0.000143	-0.002265	0.013346
LMO2_cg06148118	0.00431	0.000605	-0.006433	0.001827	0.007594	0.006544	-0.008031	-0.018487	0.065517	0.001718	0.044135	0.019598	-0.009732	0.037354	-0.002284	-0.0043	-0.00576	0.014704	0.065974	0.052757	0.027627	-0.006834	0.011025	0.000919	-0.006416	-0.011866	-0.010821	-0.007891	-0.017184	-0.024236	-0.01706	-0.013649	-0.005756	-0.017542	0.007578	-0.003985	0.00217	-0.018361	-0.007091	-0.017336	-0.024324	-0.012502	-0.028739	0.039164	-0.0135	-0.015848	-0.017419	-0.015557	-0.001119
LMO2_cg09089242	0.01564	0.001735	0.003456	0.027149	0.03715	0.025506	-0.025793	-0.021495	0.069356	0.029723	0.011042	0.014352	-0.024249	0.015201	0.003346	-0.023073	-0.007246	0.037812	0.090648	0.051085	0.056207	-0.006698	0.021322	0.005332	0.001979	-0.018886	-0.024843	-0.020136	-0.030781	-0.034097	-0.021527	-0.026221	-0.020076	-0.026191	0.00995	-0.001008	-0.001244	-0.028786	-0.013534	-0.030212	-0.02913	-0.010804	-0.038404	0.060895	-0.017	-0.033225	-0.011458	-0.018997	0.002874
GNB4_cg17483510	-0.000851	-0.003169	0.002749	0.016048	0.012517	0.017355	-0.016645	-0.019446	0.053025	0.01515	0.019668	-0.005539	-0.014897	0.031496	-0.006318	-0.011233	0.005495	0.021723	0.062623	0.037659	0.012074	-0.005721	0.017789	-0.002566	-0.010513	-0.010732	-0.004068	-0.011475	-0.022842	-0.022352	-0.013972	-0.015642	-0.017334	-0.014379	0.01094	-0.000883	0.02231	-0.017606	-0.005869	-0.016567	-0.018515	0.002026	-0.022223	0.047172	-0.016116	-0.022002	-0.003393	-0.008176	-0.005585
FBN2_cg11965976	-0.000467	-0.01294	-0.009752	0.02004	0.017411	0.040316	-0.009918	-0.023468	0.049201	-0.001151	0.023271	-0.001565	-0.010445	0.047971	-0.016697	-0.02008	0.004113	-0.002477	0.080254	0.035106	0.004611	-0.012026	0.007097	0.01828	-0.006927	-0.007173	-0.0246	-0.020418	-0.032534	-0.030259	-0.017371	-0.021724	-0.000969	-0.022867	0.005593	-0.001158	0.022988	-0.02136	-0.009822	-0.024499	-0.02889	-0.002664	-0.028262	0.065953	-0.006461	-0.027314	-0.000688	-0.009146	0.014554
LTBR_cg07648238	-0.003613	0.005127	-0.002701	0.003549	0.016286	0.032551	-0.022126	-0.017655	0.042008	0.006116	0.041975	0.010865	-0.016207	0.022528	-0.002201	-0.010072	-0.009393	-0.000656	0.061148	0.0346	0.018822	-0.006099	0.030366	0.005864	-0.005327	-0.018202	-0.016407	-0.019806	-0.024136	-0.023686	-0.014778	-0.018071	-0.006516	-0.014842	0.011887	0.006041	0.029239	-0.014034	-0.004481	-0.020438	-0.019548	-0.003607	-0.024363	0.025458	-0.003131	-0.023154	-0.011832	0.00355	0.000989
LTBR_cg14947547	0.02577	0.011147	-0.004175	0.022349	0.025698	0.038939	-0.036614	-0.044746	0.086604	0.025216	0.080733	0.003042	0.008499	0.050112	-0.005035	-0.024524	-0.014281	0.011193	0.08725	0.056336	0.041309	-0.008051	0.069619	-0.003211	0.016093	-0.027029	-0.02859	-0.036033	-0.052057	-0.052499	-0.043047	-0.047109	-0.026852	-0.041894	0.022189	0.045386	0.041958	-0.032033	-0.02048	-0.045605	-0.030257	-0.028872	-0.051453	0.082729	-0.024876	-0.049198	-0.021864	0.028781	0.003929
PLXDC2_cg12563178	0.000559	-0.003905	0.012709	0.040674	0.014608	0.042084	-0.035534	-0.028191	0.05991	0.007563	0.01239	0.01931	0.005909	0.050491	-0.008834	-0.028239	0.000309	0.048488	0.083718	0.04661	0.041776	-0.004298	0.063748	0.00313	0.006737	-0.013196	-0.033648	-0.031572	-0.035493	-0.046646	-0.024883	-0.030143	0.009433	-0.033985	0.006082	0.021909	0.028618	-0.02575	-0.008745	-0.033314	-0.023536	0.009375	-0.039494	0.030952	-0.029096	-0.038017	-0.022157	-0.005167	0.006879
HHEX_cg14689537	0.0094	-0.02762	0.040168	0.07163	0.075661	0.093847	-0.040499	-0.049394	0.081275	0.017678	0.076457	0.025914	-0.028328	0.05738	-0.026878	-0.035674	-0.013638	0.053428	0.062354	0.087622	0.022203	-0.028711	0.099253	0.010876	-0.021337	-0.023038	-0.0438	-0.037966	-0.060755	-0.064157	-0.046757	-0.046946	0.011725	-0.043168	0.010448	0.017149	0.042813	-0.04265	-0.027751	-0.052306	-0.060105	0.0066	-0.060044	0.08307	-0.0339	-0.055275	-0.027443	-0.034043	0.056972
STAP1_cg09632271	0.026784	0.016252	0.009903	0.111305	0.04943	0.075909	-0.052848	-0.067123	0.095707	-0.041985	0.079367	0.049242	-0.035557	0.054854	-0.012304	-0.039451	0.040011	0.055453	0.135738	0.101396	0.068531	0.01229	0.058529	0.004794	0.00275	-0.049426	-0.066145	-0.023737	-0.093131	-0.086584	-0.050921	-0.030153	-0.01555	-0.062614	-0.00278	0.013845	0.038691	-0.055964	-0.040376	-0.064614	-0.08188	0.005403	-0.086986	0.025087	-0.036596	-0.095647	-0.036978	0.01679	0.086392
SWAP70_cg23243066	0.015388	-0.019534	0.003201	0.02516	0.029378	0.06703	-0.005851	-0.028722	0.069514	-0.001483	0.065064	0.014816	0.003423	0.044288	-0.016507	-0.014336	-0.008986	0.04397	0.089192	0.015442	0.046818	-0.01229	0.037484	0.001831	-0.009027	-0.027028	-0.024756	0.001353	-0.037838	-0.034594	-0.028799	-0.01362	-0.021201	-0.025384	-0.009024	-0.00201	0.030548	-0.020684	-0.023502	-0.031496	-0.042368	-0.010858	-0.037125	0.009206	-0.030312	-0.038736	-0.029563	-0.00727	0.034888
MMP9_cg26132320	-0.020608	0.004255	-0.026112	0.080598	0.020128	0.068079	-0.07087	-0.061733	0.061256	-0.014792	0.054021	0.016633	0.019678	0.072272	-0.009701	-0.003811	0.051051	0.007442	0.075699	0.090712	0.035137	-0.025594	0.072204	0.056391	-0.033193	0.024328	-0.042623	-0.046385	-0.041912	-0.063954	-0.01781	-0.012198	0.003708	-0.021755	0.023329	0.007551	0.041667	-0.047012	-0.006201	-0.069983	-0.034788	-0.005293	-0.081075	0.09822	0.003264	-0.061242	-0.047397	-0.008836	0.011433
GNA15_cg03188495	0.012457	-0.000994	0.008079	0.110714	0.020906	0.058722	-0.051401	-0.029314	0.063995	0.012823	0.048571	0.017239	-0.006865	0.039672	-0.008108	-0.007014	0.029042	0.036824	0.098903	0.048529	0.022982	-0.010241	0.025113	0.035249	0.007711	-0.019878	-0.030489	-0.010926	-0.041341	-0.076063	-0.04429	-0.045361	-0.027355	-0.035628	0.011308	0.017487	0.013372	-0.026222	0.008814	-0.04939	-0.031605	-0.012904	-0.058772	0.06193	-0.02385	-0.046556	-0.006911	0.012678	0.009599
DYSF_cg10944735	-0.002151	0.014799	0.035389	0.068631	0.021609	0.026566	-0.01676	-0.023658	0.027109	-0.001851	0.049503	0.012976	6.1e-05	0.033141	0.005856	-0.019766	-0.009006	0.020437	0.076786	0.052539	0.013672	-0.009471	0.027014	-0.00815	0.010686	-0.008135	-0.026331	-0.023377	-0.036934	-0.039506	-0.026748	-0.020437	-0.023966	-0.022846	0.015262	0.039295	0.031378	-0.029451	-0.021552	-0.03696	-0.030248	-0.024049	-0.039631	0.0544	-0.01583	-0.035341	-0.02198	0.005552	-0.005145
CD79B_cg08355301	0.040406	-0.008956	0.021871	0.125646	0.013462	0.046474	2.1e-05	-0.02017	0.059413	0.003685	0.076124	0.023104	-0.003756	0.045739	0.008563	-0.008962	-0.018158	0.03698	0.043336	0.05216	0.013375	-0.007462	0.038625	-0.003906	0.004013	-0.031378	-0.017615	-0.008768	-0.033921	-0.042725	-0.028698	-0.036065	-0.03701	-0.017061	0.011944	0.019445	0.009492	-0.034573	-0.012091	-0.029056	-0.040124	-0.015824	-0.040737	0.042605	-0.016101	-0.043451	-0.029953	-0.006861	-0.035279
DYSF_cg07161827	-0.00666	0.003374	-0.003784	0.070685	0.028775	0.017192	-0.017852	-0.017269	0.059846	0.030529	0.042881	0.005037	-0.003984	0.063476	0.000778	-0.020391	-0.005545	-0.001951	0.026864	0.040891	0.024202	-0.002762	0.011209	-0.01207	0.007365	-0.011033	-0.016974	-0.011782	-0.030642	-0.031801	-0.029569	-0.026983	-0.022738	-0.022224	-0.000517	0.016094	0.012762	-0.028588	-0.012291	-0.01873	-0.025487	-0.011603	-0.028277	0.054199	-0.020603	-0.02853	-0.025644	-0.006716	-0.002905
SORT1_cg18974926	0.013906	0.037305	0.016754	0.155544	0.070962	0.019521	-0.060333	-0.043752	0.12885	0.029956	0.051727	0.006968	-0.048845	0.078233	-0.00556	-0.033918	-0.002482	0.044584	0.10894	0.068401	0.032233	0.019062	0.073775	-0.004049	0.045539	-0.042201	-0.056953	-0.033735	-0.071945	-0.06831	-0.060369	-0.049399	-0.016489	-0.052776	-0.002949	0.024368	0.061777	-0.043726	-0.046198	-0.063306	-0.06683	-0.026025	-0.069711	0.117024	-0.040063	-0.070616	-0.037452	-0.01173	0.018788
CD79B_cg04602992	0.005672	-0.004842	0.03169	0.124086	0.025048	0.051917	-0.029015	-0.037696	0.064146	0.037583	0.048324	0.025467	0.026562	0.068399	0.020653	-0.001045	-0.017317	0.054089	0.068876	0.053658	0.019594	0.017033	0.048135	0.027056	0.031378	-0.042069	-0.029799	-0.027964	-0.060381	-0.092408	-0.034826	-0.065733	0.000282	-0.050298	0.03183	0.027206	0.023972	-0.046039	-0.018058	-0.043676	-0.069872	-0.033468	-0.066512	0.082534	-0.034509	-0.0633	-0.04751	-0.003444	0.018456
CD79B_cg09648933	0.023311	-0.011394	0.051579	0.091369	0.031001	0.068481	-0.050708	-0.030966	0.080205	0.031953	0.059036	0.011221	-0.055615	0.075852	0.006688	-0.011063	-0.006636	0.056131	0.05662	0.05797	0.044508	0.021768	0.055488	0.063631	-0.019078	-0.030335	-0.049847	-0.016104	-0.028788	-0.111459	-0.038015	-0.080859	0.003685	-0.050124	0.055562	0.022193	0.070533	-0.034936	-0.018569	-0.041114	-0.080699	-0.027215	-0.037246	0.088952	-0.007437	-0.042911	-0.039939	-0.01622	-0.011985
PLXDC2_cg14049470	0.014215	0.024603	0.052035	0.04525	0.011568	0.046557	-0.067195	-0.013214	0.08902	0.020164	0.067048	0.025537	-0.051564	0.083349	0.008617	-0.021976	-0.006655	0.069001	0.065535	0.087137	0.075978	-0.005091	0.049975	0.019203	-0.021654	-0.020454	-0.034058	-0.028889	-0.073042	-0.092845	-0.049834	-0.072372	-0.01801	-0.080511	0.023264	0.010029	0.074923	-0.050196	0.014543	-0.042948	-0.081599	0.023188	-0.089401	0.115179	-0.046754	-0.089391	-0.00995	0.002477	0.033658
SIRPA_cg15057581	0.026582	0.011121	0.021813	0.022509	0.010894	0.023284	-0.028529	-0.022076	0.053256	0.008666	0.009794	0.01825	-0.02813	0.054822	0.034859	-0.033283	-0.00694	0.058751	0.07052	0.048379	0.024373	0.001019	0.035623	0.000628	-0.014329	-0.02191	-0.033719	-0.008794	-0.02448	-0.052961	-0.028495	-0.049746	-0.013807	-0.028902	0.027406	0.023156	0.030786	-0.016628	-0.009966	-0.041318	-0.033785	-0.020523	-0.054783	0.044821	-0.020482	-0.025572	0.010961	-0.006348	0.006124
DOK3_cg04131494	0.017978	0.015517	0.011889	0.037277	0.033744	0.054494	-0.01415	-0.032084	0.048262	0.022518	0.043669	0.02215	-0.051239	0.032817	-0.023475	0.001167	-0.00262	0.022684	0.053273	0.071979	0.057934	0.00254	0.052301	0.046609	0.009483	-0.02256	-0.039346	-0.037811	-0.051181	-0.081004	-0.019544	-0.071727	-0.003141	-0.021805	0.023072	0.00791	0.044599	-0.027713	-0.015592	-0.030611	-0.051701	0.006558	-0.060567	0.078024	0.000433	-0.054678	-0.020091	-0.011221	-0.007098
STRADB_cg11808228	0.015223	0.035573	0.01704	0.071252	0.04216	0.069538	-0.07324	-0.005024	0.061958	0.05005	0.025428	0.058162	-0.043555	0.029736	-0.018959	-0.02222	0.005013	0.044253	0.070828	0.061208	0.070366	0.012415	0.042468	0.021103	0.002663	-0.017883	-0.056522	-0.061838	-0.044714	-0.093278	-0.043434	-0.068582	-0.005915	-0.039636	0.041438	0.00235	0.030188	-0.019407	0.009044	-0.039343	-0.02578	0.003665	-0.061004	0.059397	-0.032155	-0.06344	-0.044862	-0.016676	-0.055932
IFNGR2_cg20817150	0.019577	0.043635	0.01005	0.02399	0.015659	0.02458	-0.022599	-0.028278	0.061786	0.02621	0.025296	0.011372	-0.008277	0.037732	0.003366	0.021639	0.020533	0.03833	0.044055	0.024689	0.029482	-0.015192	0.02548	0.051578	0.015496	-0.013677	-0.031246	-0.018989	-0.042553	-0.056164	-0.032516	-0.035578	-0.007122	-0.042378	0.030458	0.005565	0.013978	-0.017231	-0.012196	-0.030416	-0.024018	0.014492	-0.038919	0.056177	-0.007582	-0.048028	-0.035306	0.005325	-0.038418
IGF2BP3_cg08939418	0.012729	0.023403	0.030929	0.052392	0.03859	0.033211	-0.056672	-0.040633	0.095062	0.047042	0.111147	0.038221	-0.029708	0.073087	0.017815	-0.00707	-0.005948	0.073211	0.08039	0.027462	0.0372	0.043306	0.040656	0.021761	0.030198	-0.035265	-0.054699	-0.047001	-0.068123	-0.085894	-0.005249	-0.061158	0.012862	-0.057546	0.039683	0.016449	0.047646	-0.027972	-0.03498	-0.057071	-0.069741	0.029924	-0.082871	0.065113	-0.038676	-0.077083	-0.067827	-0.039774	-0.000247
LXN_cg27533704	-0.008354	0.001786	0.00402	0.00952	0.031688	0.031639	-0.016133	-0.034448	0.045708	0.032109	0.037984	0.01378	-0.004871	0.031022	-0.002309	-0.000504	-0.013411	0.025484	0.04125	0.023899	0.00727	0.018035	0.013948	0.027362	0.007428	0.004834	-0.008339	-0.027558	-0.036295	-0.035324	-0.016166	-0.014479	-0.026586	-0.025551	0.009613	0.005877	0.019374	-0.006254	-0.015498	-0.015285	-0.022645	0.010955	-0.034199	0.05251	-0.005336	-0.021468	-0.008346	-0.007023	-0.012618
FES_cg04510874	-0.001373	-0.000487	0.019146	0.011066	0.066903	0.078963	-0.105734	-0.09069	0.093576	0.024662	0.042929	0.076764	-0.015563	0.083592	-0.0224	0.032034	0.092721	0.063384	0.105199	0.081379	0.090771	0.00581	0.064613	0.024265	0.025029	-0.054705	-0.042707	-0.07318	-0.107559	-0.126194	-0.0849	-0.076389	0.091	-0.05624	0.037585	0.037031	0.05995	-0.109099	-0.039551	-0.086247	-0.068148	0.00679	-0.131687	0.102399	-0.011427	-0.127422	-0.035006	-0.04937	0.035698
ADORA3_cg07314829	-0.006886	-0.007507	0.026129	0.025199	0.022971	0.026401	-0.042619	-0.031475	0.056821	0.005145	0.044662	0.037121	0.019298	0.048067	-0.010667	0.003528	0.024852	0.023776	0.106035	0.074541	0.036709	0.011659	0.04102	0.026053	0.008174	-0.0153	-0.01613	-0.048805	-0.070631	-0.10449	-0.008226	-0.071589	0.024298	-0.0317	0.058362	0.028852	0.065418	-0.04605	-0.01194	-0.073835	-0.065867	0.012757	-0.089527	0.04032	-0.000304	-0.087866	-0.018657	-0.022637	0.02355
ADORA3_cg14669379	0.022834	-0.018817	0.035573	0.049119	0.03797	0.043899	-0.074838	-0.079487	0.106004	-0.008911	0.038297	0.042639	0.031876	0.057871	-0.002091	-0.021017	0.040948	0.072528	0.174998	0.091168	0.076016	-0.014561	0.062401	0.038361	0.01151	-0.033258	-0.07245	-0.085575	-0.105806	-0.132471	-0.02356	-0.125408	0.042961	-0.050549	0.060913	0.071922	0.094503	-0.101547	-0.034488	-0.115174	-0.095487	0.006331	-0.138526	0.070601	0.014338	-0.128443	-0.047637	-0.008826	0.113543
F11R_cg00945666	0.034145	0.015876	-0.023029	0.047382	0.016507	0.054094	-0.049385	-0.07891	0.116361	0.058168	0.042403	-0.008262	-0.016724	0.059796	0.002964	-0.069963	0.044735	0.074069	0.148177	0.095462	0.020364	-0.030838	0.067196	0.065505	0.03239	-0.012316	-0.089714	-0.078202	-0.102688	-0.110746	-0.056198	-0.069081	-0.001549	-0.091982	0.028453	0.059538	0.138449	-0.07923	-0.067405	-0.099094	-0.083763	-0.044417	-0.110859	0.149896	-0.01904	-0.109548	-0.039694	0.004338	0.117169
ADORA3_cg11574975	-0.00868	-0.02819	-0.004802	0.039305	0.016053	0.056935	-0.058382	-0.07401	0.078327	0.010614	0.001752	0.048556	-0.003593	0.105279	-0.022176	-0.030108	0.006909	0.051757	0.186553	0.044654	0.066307	-0.023869	0.037558	0.027059	0.011305	-0.036528	-0.051284	-0.053617	-0.063468	-0.073543	-0.046784	-0.072782	-0.030894	-0.056686	0.068204	0.055078	0.112809	-0.059024	-0.037185	-0.066864	-0.064969	-0.016987	-0.083231	0.084412	-0.005027	-0.075543	-0.003262	-0.009232	0.054448
CYFIP1_cg15032239	-0.009853	0.010515	-0.00163	0.077555	0.013085	0.080684	-0.043164	-0.038484	0.036119	0.005174	0.011511	0.022899	-0.030852	0.031023	0.011089	-0.018732	-0.020643	0.00963	0.111924	0.053409	0.045137	-0.023661	0.031262	0.039721	-0.014085	-0.02334	-0.037661	-0.028851	-0.04279	-0.068941	-0.029123	-0.046968	0.017483	-0.049493	0.031493	0.002719	0.087965	-0.053314	-0.007147	-0.048298	-0.060978	-0.000283	-0.055326	0.052961	0.004908	-0.048674	-0.017469	0.004157	0.047566
F11R_cg11161846	0.013721	0.009582	-0.000932	-0.006907	0.001451	0.03617	-0.035877	-0.028666	0.069829	0.051057	0.016948	0.010925	0.024635	0.013546	-0.002985	-0.026214	0.01092	0.018826	0.093034	0.058556	0.001924	-0.008513	0.041849	0.019912	-0.006657	-0.011657	-0.029417	-0.030786	-0.043392	-0.043565	-0.017723	-0.040086	-0.026053	-0.025339	0.026259	0.008982	0.07704	-0.035493	-0.017771	-0.042909	-0.02921	0.001833	-0.040581	0.041423	-0.008893	-0.042621	-0.019138	0.012227	0.029458
SORT1_cg13926338	0.002596	0.020942	0.000196	0.05815	0.016191	0.030691	-0.063694	-0.052077	0.089227	0.006446	0.030459	0.015277	-0.049834	0.089835	-0.009831	-0.038228	0.030335	0.036042	0.122048	0.099312	0.002314	-0.00157	0.071167	0.014201	0.024883	-0.019815	-0.04766	-0.048389	-0.049189	-0.090753	-0.010228	-0.071959	-0.051764	-0.050737	0.041384	0.015179	0.069066	-0.037745	-0.014279	-0.077918	0.004477	0.020459	-0.06695	0.083183	-0.01291	-0.062374	-0.053649	-0.066151	0.09089
FBN2_cg27223047	-0.014797	0.018264	0.058732	0.103963	0.054234	0.155568	-0.092269	-0.077491	0.095081	-0.008546	0.033827	0.065973	-0.087308	0.11586	-0.017856	-0.092876	0.052179	0.096166	0.116402	0.073348	0.12634	-0.014095	0.105775	0.022109	-0.038341	-0.063246	-0.071475	-0.067117	-0.098475	-0.123677	-0.064921	-0.103532	0.004051	-0.093582	0.071493	-0.059451	0.066619	-0.068859	-0.055131	-0.104728	-0.069222	-0.0259	-0.123764	0.081331	-0.015729	-0.098439	-0.049283	-0.041595	0.13982
CYP4F3_cg11597043	0.098261	0.078305	-0.013931	0.061516	0.042037	0.058715	0.017192	-0.012552	0.086662	0.055068	0.046132	0.003263	-0.047164	0.035901	-0.010615	-0.03968	0.030445	0.018158	0.056056	0.087773	0.028323	0.005931	0.055469	0.004875	0.021483	0.03981	-0.047013	-0.024301	-0.050128	-0.081959	-0.062275	-0.065158	-0.051102	-0.077021	-0.000645	0.007611	0.025085	-0.073641	-0.055009	-0.072217	-0.051617	0.00466	-0.0923	0.058854	-0.052277	-0.084234	0.00075	0.00707	0.031122
CTSG_cg01099512	0.043813	0.041656	0.006892	0.089429	0.069293	0.052193	-0.081303	-0.065978	0.004341	0.052438	0.040157	0.023949	-0.06452	0.071919	0.020161	-0.013218	-0.015744	0.040071	0.068508	0.030928	0.056678	0.021002	0.032502	0.027955	0.02912	-0.01877	-0.049653	-0.043085	-0.052871	-0.102029	-0.05538	0.000367	-0.062134	-0.048345	0.005047	0.084315	0.018166	-0.070081	-0.030792	-0.084915	-0.092256	0.001279	-0.113881	0.076222	-0.017089	-0.076461	-0.017813	-0.014051	0.031976
CTSG_cg01932691	0.023947	0.005447	-0.000127	0.082679	0.04597	0.025197	-0.044709	-0.044697	0.028821	0.037494	0.021761	0.013381	-0.017659	0.040251	-0.002149	-0.030057	0.00644	0.051643	0.062377	0.036642	0.046089	-0.006277	0.025128	-0.005502	-0.018369	0.003628	-0.029572	-0.024408	-0.039858	-0.053222	-0.030817	-0.028817	-0.015101	-0.05024	0.007422	0.046384	0.02234	-0.035243	-0.000917	-0.052076	-0.038786	-0.009416	-0.061239	0.046563	-0.006743	-0.053755	-0.030514	0.018737	0.011077
FAM46A_cg09451215	0.084888	0.052859	-0.04284	0.111488	0.069923	0.072409	-0.027293	-0.060372	0.081423	0.040174	0.047941	0.029405	-0.007182	0.021334	0.018866	-0.022365	0.008026	0.102092	0.0789	0.064206	0.034853	0.006176	0.032907	0.03531	0.041867	-0.038021	-0.057673	-0.003664	-0.081626	-0.099084	-0.077203	-0.006558	-0.045205	-0.053658	-0.01091	0.050109	0.030109	-0.06623	-0.067004	-0.078248	-0.07417	-0.039106	-0.089988	0.121423	-0.03166	-0.073833	-0.033342	-0.013257	-0.015123
DYSF_cg18186672	0.034086	0.044909	0.031144	0.085253	0.016227	0.009828	-0.051345	-0.07479	0.111685	0.07905	0.044268	0.03622	-0.014232	-0.010209	0.010288	-0.056024	-0.00308	0.079827	0.094578	0.030916	0.090694	-0.009338	0.023458	0.036133	0.042286	-0.039861	-0.057131	-0.04804	-0.083218	-0.093962	-0.060435	-0.019136	0.002636	-0.051445	0.016189	0.071753	0.039892	-0.076686	-0.05317	-0.076607	-0.059671	-0.067399	-0.087178	0.073468	-0.06075	-0.064974	-0.032254	0.002722	0.049889
CD19_cg05981394	0.010348	0.018899	0.004189	0.035394	0.014209	0.01461	-0.025743	-0.018095	0.054708	0.010419	-0.015697	0.028508	-0.033344	0.018086	0.0365	-0.019022	0.092955	0.033233	0.04093	0.012293	0.035514	0.004385	0.034251	-0.003152	0.021822	0.001761	-0.03301	0.01984	-0.044898	-0.063556	-0.016626	-0.055217	-0.03389	-0.033658	0.014442	0.070913	0.018607	-0.043893	-0.03303	-0.057165	-0.027117	-0.020902	-0.082599	0.053517	-0.013938	-0.052171	0.001142	-0.033262	0.060535
MMP9_cg02310296	0.026139	0.030112	0.004043	0.026519	0.032127	0.055281	-0.025379	-0.001682	0.04754	0.023723	0.048149	0.018463	-0.031799	0.031372	0.027263	-0.013545	0.069667	0.029414	0.051693	0.020822	0.037526	0.009271	0.023824	0.017999	0.039701	-0.000858	-0.039761	-0.018143	-0.062781	-0.078687	-0.042318	-0.047969	-0.055374	-0.03426	0.033118	0.03633	0.032364	-0.037509	-0.030312	-0.067387	-0.052688	-0.011903	-0.08012	0.030016	0.006978	-0.058701	0.020098	0.000979	0.014972
PADI4_cg14561834	0.02529	0.005613	-5e-06	0.053072	0.03516	0.022067	-0.006432	-0.012363	0.052086	0.035939	0.025485	0.014877	-0.024748	0.029168	0.023687	-0.023185	0.050382	0.010858	0.049977	0.037683	0.038148	0.010308	0.013295	0.012198	0.013907	-0.001854	-0.046009	-0.000332	-0.051701	-0.06594	-0.023906	-0.03642	-0.028534	-0.019773	0.018866	0.039458	0.008575	-0.022975	-0.013698	-0.049641	-0.029918	-0.012808	-0.068694	0.041797	-0.010083	-0.045349	-0.002613	-0.00919	-0.012912
ADAP2_cg02262923	0.036672	0.031634	-0.009578	0.12957	0.021446	0.066264	-0.065994	-0.046538	0.043034	0.043643	0.001994	0.037347	-0.048875	0.037298	0.008269	-0.050228	0.045463	0.071701	0.083099	0.072319	0.047183	0.002474	0.051635	0.02022	0.001575	-0.005348	-0.053928	-0.020724	-0.063404	-0.082546	-0.042465	-0.047802	-0.045262	-0.031858	0.044343	0.038847	0.05909	-0.057295	-0.035756	-0.061433	-0.053866	-0.030778	-0.100403	0.069864	-0.031667	-0.066354	-0.023774	-0.007119	0.036079
IRAK3_cg20395892	0.009238	0.02351	0.003565	0.050978	0.013297	0.02659	-0.014807	-0.02172	0.031041	0.004456	-0.010081	0.018799	-0.007622	0.037141	0.020956	-0.020688	0.051685	0.03759	0.040484	0.034226	0.02676	0.009515	0.018072	0.016844	0.018322	-0.00122	-0.038415	-0.005497	-0.041943	-0.068489	-0.021552	-0.025307	-0.033873	-0.033557	0.015978	0.036263	0.019553	-0.030282	-0.015841	-0.052478	-0.022921	-0.013011	-0.070004	0.061331	-0.011908	-0.046179	0.019744	-0.010473	0.009384
IFITM3_cg06046490	0.001811	0.002425	0.002835	0.031741	0.049171	0.041444	-0.045378	-0.021431	0.09197	0.000392	0.009267	0.043976	-0.010822	0.083976	-0.018385	-0.027057	0.072916	0.001601	0.071127	0.033333	0.037341	0.036105	0.054758	0.011836	0.017063	-0.016504	-0.028319	-0.020233	-0.047285	-0.044879	-0.036205	-0.035605	-0.028743	-0.025382	0.009829	0.039915	0.012667	-0.040769	-0.029383	-0.035923	-0.045409	-0.01657	-0.050528	0.021117	-0.031584	-0.043567	-0.019361	-0.015698	0.004985
IRAK3_cg07914866	0.000678	0.047395	-0.03962	0.101818	-0.000948	0.078014	-0.051596	-0.055524	0.059633	0.069188	-0.010361	0.048039	-0.038036	0.070452	0.003549	-0.04365	0.050782	0.058236	0.124624	0.093749	0.047894	0.062616	0.120514	0.037069	0.021737	-0.028195	-0.04326	-0.045093	-0.064977	-0.058751	-0.032033	-0.055744	-0.033071	-0.05156	0.017833	-0.007267	0.01966	-0.053473	-0.037989	-0.049842	-0.055286	-0.029996	-0.063775	0.026212	-0.030527	-0.063232	-0.029731	-0.017455	0.003761
RBM47_cg16565913	0.048824	0.030378	-0.0059	0.076408	0.038402	0.059701	-0.035196	-0.048258	0.089306	0.041527	0.00598	0.051707	-0.047637	0.054138	0.004994	-0.042961	0.072176	0.008936	0.162983	0.097136	0.068046	0.030757	0.077506	-0.004412	6.8e-05	-0.017609	-0.052446	-0.055442	-0.065748	-0.072341	-0.050188	-0.054753	-0.039143	-0.038213	-0.000342	0.013827	0.040242	-0.055522	-0.036769	-0.050283	-0.059399	-0.013262	-0.076324	0.065344	-0.022914	-0.049479	-0.029291	0.011744	0.027864
HERC6_cg05675249	0.01489	0.076687	-0.039556	0.173735	0.062046	0.072393	-0.009807	-0.024881	0.128029	0.07349	0.043731	0.012238	-0.052207	0.052723	-0.032613	0.033033	0.067699	0.080446	0.063633	0.09708	0.104089	0.044571	0.073134	0.027127	0.005043	-0.029907	-0.104908	-0.066887	-0.11074	-0.080408	-0.085704	-0.081824	-0.079573	-0.062329	0.018699	0.057032	-0.019088	-0.092155	-0.025786	-0.112794	-0.100249	0.001002	-0.119195	0.101728	-0.018546	-0.074653	-0.045669	0.001055	0.036918
HERC5_cg02215171	0.068902	0.062727	0.004854	0.123709	0.154321	0.058407	-0.066006	-0.017117	0.141013	0.094915	0.05922	0.059163	-0.006097	0.12187	0.074413	0.005737	0.061569	0.099014	0.122091	0.083681	0.059255	0.068669	0.088412	0.142145	0.083946	-0.0171	-0.095082	-0.119698	-0.163215	-0.155894	-0.14624	-0.180589	-0.063698	-0.093963	-0.018733	0.091761	-0.00146	-0.091819	-0.065514	-0.113242	-0.05404	-0.010181	-0.189497	0.069737	-0.054949	-0.125729	-0.028587	-0.10323	-0.009495
IFI44L_cg17980508	0.117872	0.110188	0.067411	0.171265	0.137508	0.125759	-0.101248	-0.059714	0.189685	0.136985	0.089902	0.097064	0.053836	0.137684	0.03678	0.018514	0.154854	0.135054	0.170016	0.116765	0.124105	0.052379	0.057278	0.081631	0.126276	-0.023539	-0.123487	-0.143626	-0.172794	-0.186371	-0.143182	-0.182423	-0.121248	-0.134721	-0.014008	0.122237	0.041192	-0.165228	-0.127528	-0.178553	-0.101293	-0.005666	-0.193475	0.075073	-0.101734	-0.158194	-0.035497	-0.129411	-0.014591
RSAD2_cg23213327	0.163998	0.125502	0.061436	0.244611	0.13316	0.113706	-0.041385	-0.036325	0.223133	0.192948	0.082014	0.077657	-0.006431	0.209933	0.080203	0.007873	0.170834	0.108617	0.175425	0.108785	0.122396	0.083425	0.128168	0.055573	0.167767	-0.099496	-0.162291	-0.187222	-0.222737	-0.236956	-0.172056	-0.183555	-0.133112	-0.202885	-0.027577	0.157226	0.070186	-0.172385	-0.179222	-0.243006	-0.142335	0.028047	-0.322945	0.147278	-0.124252	-0.285889	-0.07672	-0.062646	0.036668
H2AFY_cg01550148	0.036284	0.006758	-0.006166	0.044762	0.025338	0.073548	-0.025664	-0.005457	0.088765	0.050355	0.057141	0.037703	-0.029791	0.092234	-0.002869	-0.049455	0.062451	0.063076	0.072476	0.034305	0.054419	0.015254	0.060003	0.036807	0.016234	-0.017228	-0.051035	-0.063113	-0.068998	-0.12156	-0.069768	-0.087579	-0.075616	-0.037861	-0.008092	0.024556	0.024828	-0.076037	-0.027871	0.007625	-0.065782	-0.00249	-0.120895	0.069907	-0.034858	-0.047897	-0.024925	0.003116	0.110928
H2AFY_cg01874869	0.005604	0.027094	0.031153	0.089337	0.049526	0.082689	-0.102635	-0.025586	0.09313	0.045937	0.022785	0.048151	-0.033912	0.097626	-0.014798	-0.012207	0.085616	0.081957	0.104653	0.054784	0.054589	0.062338	0.090514	0.047335	0.044523	0.006115	-0.088794	-0.103473	-0.127331	-0.168621	-0.096359	-0.132711	-0.023998	-0.043915	-0.025643	0.061376	0.068612	-0.090468	-0.033278	-0.04443	-0.102527	0.004846	-0.186156	0.128811	-0.052747	-0.114895	0.010198	-0.007915	0.099301
H2AFY_cg16246489	0.08535	0.032626	-0.007975	0.131914	0.037296	0.051103	-0.107966	-0.04078	0.121615	0.067777	0.043013	0.034273	-0.129314	0.140494	0.009155	-0.051509	0.144258	0.087758	0.102588	0.06881	0.075545	0.014214	0.101747	0.060021	0.063093	-0.027146	-0.110847	-0.110908	-0.106997	-0.187968	-0.082527	-0.099085	-0.057764	-0.042534	-0.018206	0.055321	0.069673	-0.095513	-0.063332	-0.053957	-0.068343	0.006885	-0.176164	0.111153	-0.044122	-0.097203	-0.019584	-0.028115	0.114004
H2AFY_cg24628744	0.056349	0.052404	0.000215	0.078511	0.04361	0.051228	-0.062609	-0.015337	0.122004	0.023444	0.028319	0.064447	-0.089733	0.089248	-0.003647	-0.012253	0.080499	0.091623	0.103782	0.065784	0.093791	0.030132	0.078149	0.073601	-0.001221	-0.020272	-0.087702	-0.103755	-0.104184	-0.129116	-0.044201	-0.081634	-0.050391	-0.030703	-0.00481	0.001734	0.054613	-0.099246	-0.022451	0.000937	-0.096259	0.02905	-0.115548	0.120522	-0.000719	-0.091797	-0.047266	-0.009137	0.046136
TBC1D2_cg14439476	0.026407	0.01946	0.003842	0.05623	0.036001	0.021746	-0.013549	-0.038255	0.074766	0.036966	0.048058	0.023682	0.008002	0.070152	0.009354	-0.020354	0.005315	0.020284	0.084515	0.081016	0.042516	0.005548	0.02522	0.01537	0.007445	-0.006386	-0.045512	-0.033249	-0.065751	-0.091599	-0.039604	-0.11885	-0.028006	-0.044334	0.02025	0.033979	0.045738	-0.046904	-0.00768	-0.056627	-0.060174	0.014052	-0.08172	0.058246	-0.015689	-0.05195	-0.019816	-0.002274	0.026743
TRIB1_cg14683125	0.05102	0.038854	0.02541	0.084815	0.035292	0.046818	-0.056151	-0.026081	0.067676	0.042673	0.026861	0.046492	0.016981	0.05565	0.013721	-0.025933	0.032745	0.021533	0.052598	0.060237	0.052916	0.002973	0.028533	0.005255	0.023773	-0.018918	-0.035817	-0.025547	-0.057029	-0.073624	-0.039353	-0.062942	-0.056709	-0.035681	0.016858	0.030161	0.036759	-0.054416	-0.006483	-0.065418	-0.054294	-0.001397	-0.080532	0.063349	-0.018805	-0.056967	-0.027175	-0.00307	0.016507
METTL7A_cg03856949	0.079712	0.065798	-0.021281	0.060284	0.077271	0.078515	-0.079207	-0.07014	0.054831	0.078972	0.029303	0.069076	-0.09882	0.072626	-0.012313	-0.016964	0.119594	0.074268	0.113522	0.062113	0.078249	0.060629	0.072601	-0.006197	0.008591	0.015099	-0.090644	-0.079003	-0.105899	-0.137057	-0.031266	-0.094425	-0.006263	-0.067067	0.046412	0.053026	0.076245	-0.121085	-0.043189	-0.120445	-0.052671	-0.003251	-0.144265	0.105537	-0.032316	-0.098123	-0.027584	-0.018233	0.006212
JDP2_cg02114084	0.037069	0.054646	-0.010132	0.08655	0.112805	0.072717	-0.088571	-0.074247	0.12787	0.036942	0.048198	0.064918	-0.034627	0.092418	-0.011917	-0.028903	0.044977	0.070663	0.139124	0.054034	0.061195	0.066107	0.098485	0.003216	0.020693	-0.037302	-0.09487	-0.047403	-0.090769	-0.117372	-0.060929	-0.090199	-0.061831	-0.055842	0.032522	0.064433	0.047812	-0.099038	-0.0429	-0.095198	-0.063625	-0.049649	-0.128127	0.096742	-0.024617	-0.104059	-0.01975	0.000803	0.03773
JDP2_cg10101773	0.081879	0.067766	0.000843	0.078488	0.098361	0.093236	-0.071098	-0.067871	0.117465	0.054226	0.084857	0.077	0.001516	0.10427	0.031639	-0.058075	0.046229	0.09093	0.154313	0.088361	0.063215	0.008603	0.069845	0.057112	0.01142	-0.009596	-0.088287	-0.024948	-0.112684	-0.133885	-0.065088	-0.10238	-0.083484	-0.057175	0.053483	0.041029	0.082177	-0.077586	-0.069903	-0.122866	-0.096572	-0.007198	-0.136236	0.109418	-0.057654	-0.120069	-0.011482	0.019482	-0.01578
SORT1_cg13912858	0.03956	0.05176	0.030808	0.105275	0.08365	0.095834	-0.066315	-0.067209	0.115035	0.064851	0.0674	0.051472	-0.005915	0.096668	-0.008158	-0.060442	0.027864	0.050851	0.118331	0.121252	0.066268	-0.013115	0.077933	0.030756	0.040341	-0.008474	-0.07506	-0.073339	-0.098503	-0.137672	-0.065811	-0.090601	-0.039644	-0.070109	0.025678	0.054157	0.075479	-0.084082	-0.069132	-0.116646	-0.081847	-0.022033	-0.151785	0.118374	-0.045819	-0.116111	-0.018917	-0.010111	0.012755
GNB4_cg03466124	0.07663	0.043024	-0.0003	0.040263	0.100003	0.118492	-0.065822	-0.070641	0.156139	0.070186	0.05649	0.062209	-0.058404	0.089502	0.027036	-0.075887	0.052143	0.085588	0.113324	0.100778	0.079375	0.038584	0.087206	0.010762	0.03415	-0.073555	-0.087606	-0.066923	-0.104187	-0.11541	-0.070257	-0.071867	-0.013073	-0.067971	0.047471	0.068911	0.06294	-0.086901	-0.06264	-0.106343	-0.095124	-0.027853	-0.115128	0.09122	-0.03233	-0.105243	-0.049249	-0.025742	0.009921
SWAP70_cg26645401	0.104291	0.078011	-0.001962	0.105822	0.10931	0.12947	-0.087253	-0.096251	0.154398	-0.003965	0.125566	0.111275	-0.061658	0.076212	-0.001226	-0.069476	0.087308	0.135456	0.175703	0.090221	0.102829	0.044137	0.102951	0.019897	0.036397	-0.07462	-0.090474	-0.050689	-0.109908	-0.124461	-0.104484	-0.096365	-0.031734	-0.111198	0.018329	0.068245	0.075813	-0.096987	-0.103767	-0.103052	-0.098427	0.025164	-0.128691	0.099396	-0.065783	-0.130676	-0.042177	-0.060994	-0.014046
FES_cg09397246	0.071163	0.015781	0.018586	0.014592	0.097804	0.133534	-0.109168	-0.081941	0.139107	0.026128	0.075451	0.090462	-0.029228	0.109743	-0.057262	-0.086737	0.037148	0.118812	0.143984	0.10639	0.095767	-0.006707	0.09276	0.007815	0.034397	-0.039237	-0.076379	-0.084269	-0.104366	-0.134563	-0.062757	-0.110741	0.018355	-0.082982	0.09548	0.048089	0.088637	-0.100167	-0.05816	-0.116916	-0.094947	-0.012004	-0.14297	0.099222	-0.047914	-0.127426	-0.030992	-0.0015	0.049828
RBBP8_cg19304407	0.046379	0.052008	0.00281	0.043292	0.103469	0.1115	-0.039344	-0.051044	0.102965	0.055844	0.002313	0.055519	-0.036715	0.064944	-0.038735	-0.034412	0.019908	0.042448	0.080018	0.039268	0.054717	0.015966	0.04747	0.044946	0.018163	-0.026946	-0.054547	-0.063653	-0.060749	-0.086494	-0.041727	-0.074187	-0.046532	-0.036986	0.048628	0.018694	0.060713	-0.065019	-0.050952	-0.07784	-0.066687	0.011517	-0.083448	0.070166	-0.018584	-0.070958	-0.046808	0.00759	0.039498
AGPAT2_cg01813139	0.026487	-0.006243	0.001199	0.088018	0.057846	0.069863	-0.089115	-0.038329	0.123416	0.050697	0.037095	0.031987	0.013525	0.061032	0.021345	-0.02871	0.028628	0.063765	0.089581	0.076757	0.055803	0.044619	0.032374	0.029198	0.034152	0.000436	-0.060036	-0.077636	-0.093427	-0.149414	-0.044662	-0.111738	0.02659	-0.0793	0.043644	0.097848	0.043984	-0.101065	-0.065429	-0.090731	-0.078049	-0.010006	-0.186487	0.108544	-0.018007	-0.123678	-0.012891	0.003007	0.032807
STRADB_cg10711778	0.033701	0.013097	-0.006616	0.120785	0.066516	0.079251	-0.098473	-0.062303	0.115759	0.064707	0.028443	0.059593	-0.058594	0.094448	0.033651	-0.038039	0.050308	0.0798	0.099082	0.119082	0.082195	0.055424	0.071995	0.052381	0.044616	-0.008514	-0.100189	-0.068348	-0.099515	-0.140265	-0.046792	-0.151928	-0.015305	-0.091395	0.042329	0.085653	0.037679	-0.076917	-0.03726	-0.058411	-0.057046	-0.042671	-0.13601	0.126367	-0.026854	-0.173819	-0.062632	-0.035941	0.068537
SLC26A8_cg15674432	0.005362	0.027397	0.004783	0.057422	0.034231	0.028455	-0.063912	-0.048672	0.054028	0.048481	0.046524	0.026919	-0.057482	0.055891	0.027822	-0.012293	0.04048	0.023727	0.084435	0.069385	0.046527	0.014181	0.026618	0.010721	0.02726	-0.008144	-0.025322	-0.025223	-0.057619	-0.085333	-0.043956	-0.038788	-0.031283	-0.028798	0.022495	0.04701	0.026055	-0.039401	-0.02713	-0.078286	-0.047932	-0.004652	-0.087004	0.029744	0.00289	-0.064488	0.005591	0.006521	0.010199
IRAK3_cg18177616	0.015814	-0.000154	0.015683	0.022947	0.0306	0.028453	-0.038365	-0.036515	0.05781	0.018447	0.012717	0.022636	-0.032961	0.04848	-0.012942	0.001323	0.013827	0.042885	0.058042	0.06687	0.01648	-0.00224	0.033743	0.018262	0.002268	-0.013348	-0.028845	-0.032567	-0.031188	-0.058823	-0.017371	-0.033091	-0.016957	-0.017783	0.011436	0.032598	0.031207	-0.02477	-0.019729	-0.040193	-0.046687	-0.010799	-0.05867	0.019308	-0.010682	-0.044722	-0.008075	0.006759	0.025668
SLC26A8_cg15117372	0.028744	0.016148	-0.009944	0.121165	0.038988	0.058687	-0.066669	-0.046263	0.100241	0.064289	0.075678	0.051925	-0.041758	0.089829	0.020063	-0.02692	0.026278	0.040734	0.10807	0.07733	0.047215	0.002196	0.070093	0.052703	-0.008441	-0.042529	-0.054861	-0.044858	-0.080546	-0.095624	-0.061389	-0.06482	-0.022763	-0.058941	0.035405	0.039705	0.060639	-0.055833	-0.030762	-0.072969	-0.076828	0.009574	-0.098649	0.067317	-0.020072	-0.068932	-0.027571	0.000394	0.028119
DSE_cg15366353	0.068714	0.051025	-0.017839	0.103116	0.089238	0.082463	-0.063901	-0.067644	0.095145	0.048268	0.091225	0.056789	-0.062115	0.08786	0.013666	-0.05695	0.037667	0.06245	0.110712	0.039707	0.099004	0.015539	0.062877	0.064926	0.016778	-0.026636	-0.078877	-0.069029	-0.061817	-0.137607	-0.058453	-0.128554	-0.00943	-0.059867	0.046034	0.058047	0.067189	-0.091971	-0.050002	-0.073366	-0.088966	-0.013306	-0.134852	0.095099	-0.015675	-0.127537	-0.059527	-0.018655	0.075183
DSE_cg09025324	0.063589	0.029338	0.019059	0.105816	0.06287	0.100735	-0.036739	-0.060861	0.100901	0.066364	0.060486	0.032209	-0.077421	0.099443	0.020941	-0.032718	0.029104	0.048406	0.078737	0.065364	0.041577	0.021097	0.073136	0.055856	0.038961	-0.033288	-0.074693	-0.028171	-0.089837	-0.140848	-0.055641	-0.089007	-0.006005	-0.052974	0.041669	0.058266	0.065884	-0.071095	-0.031274	-0.103647	-0.101922	-0.009969	-0.150787	0.102963	-0.001974	-0.128158	-0.046468	0.033176	0.011008
DOK3_cg22108563	0.042765	0.028315	0.012518	0.102063	0.047932	0.089005	-0.064356	-0.067613	0.059308	0.036035	0.069003	0.052541	-0.090203	0.104986	0.003183	-0.022352	0.052986	0.072444	0.09301	0.081317	0.072369	0.020393	0.089132	0.05366	0.044025	-0.048303	-0.082435	-0.067516	-0.10131	-0.140802	-0.038124	-0.111037	-0.011015	-0.024622	0.029913	0.058367	0.076066	-0.061344	-0.054535	-0.107038	-0.098408	0.01559	-0.145757	0.099024	0.002685	-0.136504	-0.045087	-0.004367	0.021596
HHEX_cg16508068	0.032822	0.018064	0.023035	0.161424	0.07893	0.087934	-0.052583	-0.078122	0.068473	0.062502	0.076396	0.054208	-0.081237	0.12668	0.010919	-0.041908	0.055219	0.093745	0.124891	0.099353	0.080858	0.034353	0.10333	0.061684	0.041222	-0.022011	-0.054239	-0.041764	-0.109311	-0.152186	-0.075088	-0.117635	0.021303	-0.050039	0.027689	0.036148	0.03862	-0.090469	-0.023055	-0.110152	-0.090518	0.014639	-0.160337	0.063614	-0.019229	-0.135679	-0.024229	-0.044483	-0.029558
ADORA3_cg00543976	0.03004	0.010412	0.03093	0.084774	0.032223	0.06183	-0.065986	-0.05455	0.058733	0.029694	0.03024	0.06017	-0.000226	0.060944	-0.001554	-0.008976	0.024585	0.057027	0.079736	0.083824	0.064651	0.000359	0.069234	0.027503	0.001495	-0.021587	-0.071743	-0.057066	-0.068693	-0.120116	-0.04151	-0.087872	0.010632	-0.041943	0.041388	0.059891	0.05639	-0.068644	-0.031998	-0.086819	-0.070799	0.002251	-0.121284	0.079247	-0.005041	-0.118113	-0.024629	-0.005671	0.060113
ACSL1_cg27571769	0.061597	0.009275	0.020528	0.114474	0.044023	0.068238	-0.086616	-0.052231	0.062474	0.050393	0.032068	0.067508	-0.088196	0.106116	0.008382	-0.031602	0.081097	0.083882	0.106341	0.077039	0.090278	0.026566	0.064984	0.027784	0.014683	-0.025099	-0.058148	-0.108155	-0.073928	-0.140093	-0.032499	-0.081424	-0.027007	-0.059578	0.033289	0.045381	0.066241	-0.089966	-0.035803	-0.11875	-0.092585	-0.020706	-0.149523	0.092687	0.010114	-0.132521	-0.009765	-0.019467	0.091259
HHEX_cg24787755	0.029567	0.020607	0.005971	0.082645	0.046179	0.057494	-0.078585	-0.063734	0.078965	0.057623	0.015652	0.051984	-0.022366	0.078043	-0.006147	-0.013279	0.037332	0.072907	0.101488	0.070508	0.059912	0.024181	0.072946	0.059982	0.017232	-0.019551	-0.062941	-0.070659	-0.054256	-0.098062	-0.013209	-0.100516	0.002508	-0.055124	0.043992	0.035511	0.045808	-0.078683	-0.038345	-0.098928	-0.059123	0.012169	-0.127231	0.060228	-0.019512	-0.097599	-0.019307	-0.036258	0.010185
NEXN_cg24427376	0.057835	0.041829	0.016371	0.104312	0.05872	0.085784	-0.069906	-0.078099	0.0867	0.075758	0.034964	0.020048	-0.024165	0.075424	0.002209	-0.046918	0.072181	0.050735	0.090147	0.08965	0.038824	0.026231	0.079259	0.044762	0.054683	-0.012716	-0.073616	-0.116459	-0.098184	-0.195984	-0.028554	-0.12539	-0.003009	-0.056668	0.052412	0.047538	0.076867	-0.058198	-0.016006	-0.107033	-0.087713	-0.011901	-0.229144	0.107394	-0.009445	-0.138158	-0.014614	-0.001268	0.084251
TMEM144_cg19843036	0.038733	0.017993	0.032068	0.103881	0.071411	0.086595	-0.061929	-0.045993	0.098002	0.057494	0.067245	0.026621	-0.082078	0.087127	0.007854	-0.018926	0.001155	0.046992	0.069728	0.084992	0.054283	0.00503	0.054556	0.006382	0.011996	-0.003458	-0.063747	-0.062582	-0.07687	-0.113141	-0.040359	-0.103479	-0.018388	-0.05961	0.017597	0.006676	0.070641	-0.066892	-0.014353	-0.059394	-0.025253	-0.013122	-0.11423	0.064528	-0.021099	-0.105135	-0.004563	-0.005309	0.018816
ADAP2_cg22485810	0.051452	0.034074	0.005817	0.052843	0.038362	0.051679	-0.050506	-0.048933	0.016427	0.01307	0.050342	0.049613	-0.045731	0.0478	0.010394	-0.031122	0.067968	0.04214	0.11214	0.070271	0.055225	0.01902	0.073838	0.031283	0.014508	-0.0197	-0.053373	-0.051852	-0.082766	-0.121741	-0.036951	-0.041713	-0.028836	-0.022971	0.018753	0.042318	0.048183	-0.066921	-0.02627	-0.076409	-0.068604	-0.016798	-0.127427	0.061729	-0.017646	-0.114805	-0.030252	0.007557	0.087049
ICA1_cg20371765	0.051478	0.031586	0.003997	0.120716	0.05278	0.03605	-0.078471	-0.045732	0.072919	0.05203	0.027715	0.029714	-0.073898	0.074488	0.017397	-0.07955	0.025961	0.079487	0.119685	0.059786	0.048208	0.027834	0.097126	0.040243	0.014801	-0.035915	-0.061324	-0.063951	-0.079336	-0.111992	-0.056438	-0.069307	-0.010209	-0.062274	0.005995	0.04918	0.034219	-0.080782	-0.002867	-0.100061	-0.073536	-0.014553	-0.108609	0.082268	-0.036718	-0.079266	-0.019765	-0.012606	0.06684
H2AFY_cg26280326	0.030627	0.014473	0.00759	0.109621	0.039008	0.059946	-0.072073	-0.050542	0.071673	0.033373	0.088706	0.047065	-0.086059	0.102872	-0.013188	-0.026621	0.054367	0.057658	0.106473	0.079909	0.071169	0.006405	0.059053	0.017495	-0.011015	-0.030926	-0.050751	-0.054376	-0.085212	-0.132995	-0.043671	-0.039024	-0.003384	-0.074182	-0.001899	0.037355	0.068607	-0.085513	-0.020881	-0.114953	-0.056829	-0.013827	-0.146756	0.092507	-0.028302	-0.094676	-0.021164	0.01615	0.068504
PDHX_cg07253191	0.040856	0.034686	-0.012652	0.065553	0.026268	0.064165	-0.048436	-0.05185	0.080576	0.02084	0.062163	0.035426	0.007689	0.116538	-0.007416	-0.032363	0.072458	0.029525	0.106061	0.053183	0.054062	-0.011703	0.062455	0.048313	-0.032788	-0.035011	-0.050296	-0.026054	-0.067092	-0.075228	-0.059389	-0.023649	-0.022522	-0.054261	0.038659	0.022909	0.005792	-0.057721	-0.051661	-0.064826	-0.07072	-0.024539	-0.081498	0.110896	-0.037981	-0.077149	-0.025832	-0.002901	0.030162
TRIP6_cg24075113	0.046602	0.039733	0.017043	0.083154	0.079487	0.11542	-0.010387	-0.062649	0.088954	0.086377	0.107933	0.007609	-0.032924	0.141981	0.002177	-0.068347	0.053894	0.140185	0.143788	0.085765	0.074141	-0.025297	0.086276	0.079527	0.007299	-0.05262	-0.072309	-0.056422	-0.10679	-0.124429	-0.048568	-0.082939	-0.035941	-0.10394	0.052647	-0.006262	0.034973	-0.056864	-0.05112	-0.105418	-0.089743	0.004113	-0.132201	0.035866	-0.033366	-0.123286	-0.080142	-0.000968	0.103494
GNA15_cg10022788	0.005019	-0.004825	0.050919	0.072558	0.075299	0.030337	-0.062292	-0.032823	0.045687	0.059483	0.036179	0.031362	-0.041068	0.064774	0.002218	-0.017934	0.053577	0.046041	0.060836	0.057714	0.049146	-0.004537	0.008357	0.044235	0.039979	-0.028397	-0.039969	-0.052752	-0.064303	-0.070617	-0.046987	-0.063302	-0.001095	-0.040354	0.041133	0.021486	0.039193	-0.057629	-0.03427	-0.074468	-0.062945	0.011551	-0.075853	0.057022	-0.001254	-0.078323	-0.038561	-0.014599	0.018373
FCGR2A_cg27470554	-0.018899	0.02791	0.014806	0.038381	0.035982	0.03394	-0.038832	-0.027176	0.059358	0.043838	0.004713	0.008466	-0.044281	0.037054	0.007664	-0.015979	0.058072	0.034045	0.029049	0.039513	0.038825	0.010929	0.018718	0.026577	0.021166	-0.017011	-0.038205	-0.00811	-0.032773	-0.064282	-0.027057	-0.032172	-0.021951	-0.033709	0.015408	0.022438	0.01576	-0.032486	-0.034597	-0.057599	-0.036165	-0.010225	-0.05662	0.060538	-0.002546	-0.048927	-0.034325	0.01508	0.01073
GNA15_cg26482939	0.004732	0.06059	0.049846	0.047665	0.052067	0.071936	-0.055305	-0.019463	0.061044	0.033176	0.043013	0.021712	-0.099609	0.089182	0.011835	-0.036112	0.026958	0.065456	0.04954	0.102425	0.067174	0.096993	0.031706	0.061431	0.048877	-0.021362	-0.051011	-0.02752	-0.061397	-0.090829	-0.022727	-0.085518	-0.034138	-0.065688	0.016227	0.053382	0.01178	-0.032617	-0.026632	-0.131702	-0.085517	-0.038328	-0.147818	0.072197	-0.002049	-0.091513	-0.0257	-0.019265	0.011416
MGST2_cg03327307	0.006822	0.02991	0.003864	0.061783	0.024978	0.03817	-0.028959	-0.010095	0.064536	0.005039	0.01266	0.011254	-0.038203	0.025476	-0.017716	-0.036182	0.029723	0.022996	0.075874	0.023033	0.011066	0.022379	0.070125	-0.016125	-0.002059	-0.000549	-0.031862	-0.039302	-0.041029	-0.059883	-0.022898	-0.044558	-0.017061	-0.017102	0.020296	0.014358	0.038801	-0.030418	-0.025686	-0.048154	-0.038968	-0.040394	-0.057799	0.057701	-0.016544	-0.040489	-0.013483	-0.02483	0.017932
ANXA4_cg13355704	0.017128	0.067614	-0.012869	0.076705	0.02915	0.075814	-0.072978	-0.054877	0.068333	0.030157	-0.019116	0.016268	-0.007808	0.077123	0.014156	-0.050827	0.071239	0.076125	0.0954	0.010957	0.04202	-0.002505	0.086021	-0.007669	0.007811	-0.001348	-0.05502	-0.067381	-0.084793	-0.091381	-0.062074	-0.032197	-0.033322	-0.026974	-0.020899	0.08957	0.020466	-0.068566	-0.04597	-0.083323	-0.048917	-0.034801	-0.094269	0.123351	-0.020003	-0.05852	-0.014066	-0.00993	0.046605
IFNGR2_cg27469991	0.022152	0.039138	0.02317	0.056639	0.017404	0.009113	-0.045056	-0.042865	0.100498	0.008479	-0.001108	0.055166	-0.024215	0.03675	-0.044568	-0.031617	0.062193	0.040038	0.054113	0.009769	0.038431	-0.000132	0.055863	0.009716	0.015548	0.016181	-0.0204	-0.03851	-0.045545	-0.048953	-0.042586	-0.043963	-0.013585	-0.049318	-0.00029	-0.014524	0.062023	-0.044403	-0.023052	-0.041229	-0.044161	-0.019583	-0.053012	0.07665	-0.027057	-0.049038	-0.035059	-0.007284	0.013989
RBM47_cg22601421	-0.003932	-0.002027	-0.003414	0.005656	0.029384	0.019175	-0.01732	-0.017521	0.023548	0.025933	0.006858	0.00186	-0.009448	0.005182	-0.001599	-0.01361	0.02348	0.013734	0.032573	0.024369	0.014132	0.003999	0.024169	0.002567	0.001525	-0.017435	-0.015486	-0.016267	-0.019913	-0.022501	-0.004125	-0.018724	0.000757	-0.018001	0.009079	0.010357	0.00106	-0.01699	-0.011356	-0.017968	-0.018061	-0.005826	-0.022279	0.021042	-0.006548	-0.016779	-0.005685	0.003307	0.022783
METTL7A_cg26333317	-0.0175	0.026837	0.005363	0.000442	0.046225	0.028982	-0.069089	-0.026343	0.05109	0.021924	0.02899	0.031234	-0.039139	0.033422	0.000879	0.008478	0.062436	0.027136	0.070447	0.016214	0.026504	0.011225	0.018656	0.006648	0.004654	-0.003584	-0.010529	-0.037339	-0.060053	-0.069159	-0.015483	-0.034232	0.010645	-0.023498	0.003333	-0.007261	0.01396	-0.039504	-0.018388	-0.038634	-0.022523	-0.011807	-0.064088	0.021701	-0.010731	-0.039402	-0.005748	-0.027722	0.040933
CEBPE_cg15691199	0.021581	0.039393	0.00899	0.048146	0.085552	0.052137	-0.038351	-0.022524	0.10729	0.075183	0.003848	0.003042	-0.04682	0.060332	-0.014104	-0.037014	0.000253	0.042087	0.053523	0.043868	0.035594	0.039702	0.028675	0.030564	-0.007241	-0.031442	-0.040514	-0.025489	-0.043207	-0.055373	-0.046564	-0.024316	-0.008891	-0.040708	-0.015484	0.051053	0.002825	-0.047108	-0.0469	-0.047812	-0.043791	-0.007709	-0.056907	0.051034	-0.031471	-0.053468	-0.041117	0.024445	0.030756
CEBPE_cg15809578	0.011067	0.020124	0.017995	0.010308	0.04592	0.046149	-0.020186	-0.020226	0.068537	0.049426	0.023237	0.002774	-0.034914	0.036613	0.000775	-0.027586	-0.004752	0.026891	0.056028	0.032274	0.036871	0.021177	0.022534	0.031488	0.00545	0.008678	-0.007385	-0.02751	-0.039371	-0.056998	-0.034827	-0.037206	-0.029217	-0.036238	-0.009916	0.031831	-0.004425	-0.053977	-0.003301	-0.053408	-0.042157	0.03338	-0.065058	0.047425	-0.006139	-0.041561	-0.021379	0.020656	0.020489
LXN_cg17481912	-0.018227	0.033466	0.014065	0.126225	0.133916	0.030025	-0.08783	-0.069425	0.16487	0.063962	0.016156	0.022356	-0.041305	0.05322	-0.048944	-0.01722	-0.03944	0.07357	0.088932	0.034801	0.037974	0.053491	0.034046	0.03857	0.063582	-0.054968	-0.079216	-0.027679	-0.084867	-0.104671	-0.086953	-0.080434	-0.034764	-0.037385	-0.031531	0.09039	0.07511	-0.096264	-0.060235	-0.085679	-0.068418	-0.054978	-0.103755	0.152378	-0.053106	-0.080316	-0.058005	-0.005834	0.079832
LXN_cg22210627	0.001906	0.011511	0.008397	0.023868	0.135923	0.08577	-0.046169	-0.081523	0.102434	0.050998	0.018336	0.013717	-0.039358	0.07776	0.001867	-0.017693	-0.0244	0.071267	0.090302	0.05236	0.070934	0.022953	0.072092	0.036088	-0.01042	-0.037697	-0.065881	-0.004072	-0.075058	-0.088859	-0.053476	-0.060727	-0.028735	-0.058106	0.004268	0.047266	0.020319	-0.061514	-0.030062	-0.05772	-0.072871	-0.043254	-0.09294	0.088772	-0.024369	-0.051658	-0.049739	-0.002719	0.057912
TMEM167A_cg22507960	0.023669	0.040199	0.016572	0.082883	0.063561	0.065862	-0.063422	-0.060708	0.097897	0.06886	-0.032427	-0.002109	-0.02601	0.070484	-0.080801	-0.02989	0.019134	0.075194	0.059706	0.034904	0.034827	0.011544	0.063508	0.038275	0.0621	0.018772	-0.019823	-0.062519	-0.066206	-0.110612	-0.061583	-0.073603	0.000563	-0.046566	-0.002937	0.078949	0.021416	-0.085427	-0.078518	-0.089403	-0.037192	-0.028664	-0.116225	0.122789	-0.030814	-0.080065	-0.062753	-0.014397	0.00679
FHL2_cg02054792	0.02259	0.017999	-0.029998	0.026468	0.049151	0.065405	-0.042502	-0.035668	0.070088	0.007655	0.090978	0.019569	-0.017453	0.043142	-0.013658	-0.02108	-0.030798	0.09187	-0.004757	0.091416	0.054136	-0.023775	0.004497	0.02406	-0.001363	-0.014271	-0.038249	-0.038006	-0.050348	-0.058374	-0.034515	-0.048943	0.011308	-0.046811	0.008087	0.044029	0.024543	-0.032478	-0.032495	-0.063091	-0.044386	0.001368	-0.071304	0.092385	-0.037529	-0.060624	-0.033774	-0.017625	0.064484
TIMP2_cg15981475	0.005377	0.020374	-0.003262	0.003859	0.015439	0.021653	-0.01998	-0.014585	0.039685	0.016017	0.015871	-0.00816	-0.002716	0.014768	-0.001204	-0.004172	-0.001642	0.01832	-0.003618	0.026185	0.012086	-0.009673	-0.001554	0.002965	-0.002988	-0.009527	0.003518	-0.006583	-0.017144	-0.024329	-0.006828	-0.009442	-0.013558	-0.013052	-0.006763	0.011201	0.021437	-0.015511	-0.018752	-0.018411	-0.012554	-0.013496	-0.02524	0.011999	-0.002172	-0.023643	-0.010481	0.002952	0.021329
TMEM144_cg18366748	0.016565	0.013487	-0.018946	0.057188	0.070202	0.064005	-0.031336	-0.042894	0.054735	0.024388	0.00572	0.025994	-0.041864	0.056029	-0.028074	-0.029679	-0.004274	0.038097	0.012952	0.080455	0.05527	-0.006739	0.009075	0.007826	-0.004279	-0.014448	-0.029399	-0.036771	-0.048731	-0.056649	-0.033764	-0.037135	-0.025131	-0.034249	0.000107	0.032826	0.066115	-0.045095	-0.01651	-0.04639	-0.007703	-0.037129	-0.056395	0.086108	-0.039255	-0.051894	-0.021664	-0.017691	0.043141
TMEM144_cg23761616	0.00541	-0.006104	-0.003591	0.077001	0.043322	0.001777	-0.017886	-0.028228	0.054973	0.004673	0.013423	0.006251	-0.014595	0.030347	-0.008429	-0.018471	-0.012149	0.012548	0.028256	0.061494	0.059095	-0.006915	0.013579	0.029595	-0.006519	-0.01615	-0.01518	-0.010078	-0.030891	-0.039529	-0.02906	-0.018335	-0.012936	-0.021309	-0.003021	0.008005	0.037546	-0.023826	-0.007634	-0.031941	-0.020284	-0.020013	-0.037628	0.064425	-0.021308	-0.034287	-0.012315	0.001509	0.025732
TSPO_cg08909806	0.061926	0.021399	0.030771	0.094908	0.045133	0.041133	-0.015771	-0.000674	0.079532	0.053175	0.004564	-0.006299	-0.032315	0.051296	0.007843	-0.025211	-0.010451	0.050628	0.022373	0.021617	0.005089	0.054637	0.021565	-0.005975	0.006928	0.000732	-0.026036	-0.048748	-0.05852	-0.085412	0.003022	-0.068458	-0.029541	-0.016076	0.005021	0.03759	-0.005916	-0.030362	-0.017576	-0.069247	-0.069668	-0.011159	-0.07919	0.054692	-0.014233	-0.046097	-0.019247	0.004488	0.031699
TRIB1_cg22644321	0.062103	0.019605	0.029635	0.111628	0.076311	0.037317	-0.035809	-0.053718	0.091075	0.112195	0.032956	0.022296	-0.077218	0.072716	0.019604	-0.051492	-0.069065	0.011606	0.087406	0.076131	0.025106	0.003203	0.002566	0.026348	0.028165	0.06612	-0.064021	-0.051736	-0.093685	-0.110585	-0.068313	-0.090229	0.000976	0.011172	-0.016389	0.047321	0.070883	-0.083678	-0.044196	-0.098001	-0.076417	0.012054	-0.119692	0.116483	-0.027266	-0.084727	-0.033297	0.056246	0.020159
GNG7_cg13650938	0.002369	-0.001172	-0.021491	0.01549	0.029261	0.034044	-0.031225	-0.035329	0.053913	0.029809	0.015263	-0.000538	-0.011326	0.06355	-0.017005	-0.02599	0.000448	-0.007477	0.062314	0.03299	0.023771	0.003697	0.010172	0.007162	-0.006785	-0.004229	-0.022271	-0.037384	-0.04243	-0.040452	-0.02763	-0.03677	-0.023581	-0.021601	0.015061	0.029063	0.029093	-0.021179	-0.01632	-0.036968	-0.030494	-0.021531	-0.043797	0.100804	-0.00919	-0.030758	0.00895	0.052211	0.028867
GNG7_cg22746789	0.009459	0.016713	-0.002615	0.03717	0.046559	0.031491	-0.036989	-0.035578	0.04221	0.034224	0.044515	-0.002267	-0.015129	0.039731	0.01553	-0.026776	0.006555	0.016402	0.061638	0.003958	0.008931	0.024575	0.057633	-0.01163	-0.008258	0.012595	-0.056571	-0.040421	-0.060745	-0.070399	-0.033674	-0.03753	-0.037728	-0.000697	0.053808	0.015748	0.032255	-0.012465	-0.020437	-0.069006	-0.033952	-0.007317	-0.065203	0.082918	-0.004359	-0.053912	0.016476	0.050244	0.026682
LTF_cg15261665	0.031024	-0.001725	0.022981	0.066893	0.055681	0.045832	-0.036372	-0.066525	0.016372	0.025678	0.054094	0.010042	-0.065226	0.025922	0.033673	-0.043462	0.050971	0.061566	0.083004	0.082782	0.012076	-0.05521	0.030472	0.038986	-0.024461	-0.009686	-0.052908	-0.030256	-0.049026	-0.0775	-0.01394	-0.044624	0.003511	-0.017733	0.03565	0.029136	0.0443	-0.039238	0.030807	-0.073499	-0.044597	-0.002704	-0.079487	0.030154	-0.001835	-0.080376	-0.011389	0.014784	0.020927
LTF_cg17527798	0.029686	0.017826	-0.002918	0.025039	0.027227	0.009124	-0.01439	-0.056691	0.032922	0.024151	0.04726	-0.007627	-0.018753	0.044089	0.013432	-0.035613	0.063057	0.02425	0.048686	0.055859	0.002283	-0.024299	0.010337	0.003412	-0.001782	-0.011268	-0.003739	-0.032613	-0.03338	-0.084402	-0.036472	-0.020655	-0.014883	0.001625	0.019869	0.019265	0.025496	-0.031864	0.017631	-0.054717	-0.024964	-0.017545	-0.079535	0.04582	0.002685	-0.054209	-0.008065	0.024107	0.040072
PGLYRP1_cg22559329	-0.027621	-0.010809	-0.009688	0.056052	0.023231	0.0296	-0.037002	-0.030541	0.010933	0.011477	0.040796	-0.01983	-0.026567	0.042217	0.011796	-0.027884	0.029487	0.071073	0.067248	0.070311	0.05109	-0.017927	0.001365	0.004601	-0.014481	-0.011586	-0.007505	-0.032048	-0.039417	-0.050719	-0.035289	-0.039253	0.009084	0.017617	0.01436	0.022731	-0.001442	-0.035376	-0.011605	-0.040487	-0.031647	-0.0234	-0.045901	0.039271	-0.001322	-0.044399	-0.018608	0.031135	0.085203
LTF_cg27314002	-0.015764	0.009846	-0.003606	0.073223	0.072927	0.024381	-0.046264	-0.032667	0.032967	0.010605	0.048923	-0.0062	-0.061464	0.026679	-0.013592	-0.027248	0.098298	0.03477	0.066059	0.051078	0.064255	-0.035095	0.020124	0.048425	0.003026	-0.002396	-0.052354	-0.034706	-0.05397	-0.057404	-0.059735	-0.018644	-0.048327	-0.024198	-0.022877	0.031434	0.031094	-0.062688	-0.01854	-0.05717	0.004593	-0.025165	-0.064173	0.076712	-0.014592	-0.063289	-0.010813	0.072851	0.020504
FAM69B_cg26944151	-0.007158	0.030604	-0.000187	0.028372	0.021566	0.033435	-0.025979	-0.017979	0.033141	0.045535	0.011926	0.009571	-0.022997	0.040072	-0.010713	-0.025652	0.013347	-0.002957	0.000681	0.004103	0.026102	0.002482	0.007893	0.039427	0.025403	-0.009056	-0.024455	-0.015773	-0.038117	-0.046197	-0.017643	-0.028902	0.038235	-0.038166	-0.005772	-0.017427	0.043125	-0.035581	-0.004326	-0.042086	-0.015788	-0.017306	-0.033766	0.071942	-0.027218	-0.035758	-0.007284	0.001415	0.021151
HLX_cg12479878	0.009595	-0.012418	-0.016935	0.083935	0.015432	0.027661	-0.022636	-0.026248	0.013971	0.017961	0.027446	0.02035	-0.015386	0.049839	0.00772	-0.012443	0.00418	0.011504	0.035151	0.053562	-0.003597	-0.003474	0.004017	0.044762	-0.012933	-0.021652	-0.021411	-0.017199	-0.027279	-0.029826	-0.029005	-0.02497	-0.027808	-0.026356	-0.005561	0.002703	0.002947	-0.022949	-0.011827	-0.02083	-0.024057	-0.004102	-0.027912	0.063284	-0.016173	-0.021717	-0.000439	0.014333	0.022807
HLX_cg20454002	0.024248	-0.013877	-0.043242	0.159436	0.035806	-0.006392	-0.053807	-0.046925	0.051759	0.01386	0.002653	0.00942	-0.02667	0.075797	0.063012	-0.00091	0.044722	0.064819	0.059474	0.044119	0.011358	-0.000407	0.017985	0.039963	-0.017995	-0.014934	-0.065909	-0.033652	-0.072624	-0.081561	-0.051684	-0.00987	-0.050724	-0.071539	-0.041955	0.017513	-0.00377	-0.067335	-0.037333	-0.044703	-0.020322	-0.052396	-0.071869	0.164709	-0.03183	-0.06003	-0.031195	0.00257	0.052704
HPSE_cg17515545	0.005431	0.003393	-0.028521	0.114766	0.006551	0.016835	-0.004354	-0.048059	0.053705	-0.001191	0.041952	0.041193	0.030408	0.017024	-0.003813	-0.029577	0.058065	0.03423	0.071011	0.034065	0.02002	-0.019473	0.005927	0.003181	-0.01982	-0.025766	-0.040852	-0.028015	-0.045366	-0.056586	-0.026459	-0.011363	-0.025912	-0.013181	-0.005284	0.026083	0.006295	-0.039869	-0.037746	-0.036765	-0.04284	-0.024023	-0.056311	0.085458	-0.033168	-0.046806	-0.021205	-0.005546	0.09861
HHEX_cg00487187	-0.011517	0.008672	-0.000673	0.035216	-0.001808	0.068786	-0.040227	-0.029517	0.008036	0.001036	-0.005393	0.041316	0.002512	-0.00549	-0.010717	-0.008223	0.040367	0.038886	0.081027	0.039479	0.035043	-0.000714	0.048182	0.065095	-0.001295	-0.000306	-0.037458	-0.032827	-0.03866	-0.044428	-0.024086	-0.038154	0.003983	-0.023294	-0.005207	0.009894	0.011092	-0.034281	-0.001256	-0.04568	-0.036571	0.00446	-0.044501	0.026893	-0.00827	-0.038364	-0.006716	-0.026707	0.039604
H2AFY_cg15613420	0.011398	-0.001017	-0.020689	0.028658	-0.000479	0.049446	-0.026419	-0.018089	0.053812	0.006127	0.002505	0.020346	-0.017001	0.039248	-0.014619	-0.022612	0.027922	0.042099	0.063594	0.019312	0.044467	0.004221	0.041041	0.076765	-0.002881	-0.02831	-0.017874	-0.031963	-0.044357	-0.051965	-0.032284	-0.012682	-0.024438	-0.009943	-0.008266	-0.012172	0.054431	-0.038861	-0.012152	0.017206	-0.038294	0.003328	-0.042163	0.034801	-0.027611	-0.03717	-0.018618	0.001018	0.020747
LAPTM4B_cg07673230	0.065954	0.066495	-0.000956	0.06547	0.067999	0.055512	-0.071549	-0.110955	0.109023	0.079074	0.116325	0.056276	0.021437	0.044783	-0.048701	-0.055637	0.151845	0.071415	0.110952	0.044387	0.065169	0.059732	0.099987	0.059643	0.062486	-0.032599	-0.115053	-0.077242	-0.13157	-0.119591	-0.092882	-0.048247	-0.032577	-0.058434	-0.065998	0.033531	0.000731	0.002598	-0.088524	-0.078509	-0.0709	0.000915	-0.174898	0.10723	0.045367	-0.168903	-0.003707	-0.017939	0.112261
IFNGR2_cg10572943	-0.008741	0.027009	-0.006305	0.027616	0.02191	0.005194	-0.034109	-0.024112	0.066392	0.009634	0.039572	0.000928	-0.013819	0.000544	0.010657	-0.028276	0.046732	0.037335	0.071698	0.027231	0.051893	-0.005754	0.033527	0.025246	-0.014578	0.014164	-0.028923	-0.016346	-0.047153	-0.049036	-0.036593	-0.0173	-0.001328	-0.037469	-0.004704	-0.007064	0.001892	-0.042143	-0.013687	-0.030135	-0.037311	0.011899	-0.053632	0.074828	0.014776	-0.046592	-0.020915	-0.008939	0.062647
[truncated: 236 more rows]
[truncated: 6 more columns]

## Sheet: 3024 hyperM sites in 478 downR 
Data Supplement 5-2											The complete list of 3024 hypermethylation DNA CpG sites in the 478 downregulated genes in SLE and controls
[truncated: 3,025 more rows]
[truncated: 6 more columns]
